# Supplementary material for: Integrative analysis of cell state changes in lung fibrosis with peripheral protein biomarkers
Source: EMBO Mol Med. 2021 Mar 2;13(4):e12871. doi: 10.15252/emmm.202012871 (PMC8033531; doi:10.15252/emmm.202012871)
Supplement: Supplementary file 2 — Dataset EV1 [file EMMM-13-e12871-s009.xlsx]

## Sheet: Munich single cell cohort cell 
gene	score	log_FC	p_val	p_val_adj	cluster	Munich single cell cohort cell state annotation
MFAP5	19.068	7.48007	4.66e-81	1.53e-77	AdvF (PI16+)
ADAMTS16	5.71423	7.00635	1.1e-08	1.54e-06	AdvF (PI16+)
PI16	7.17913	6.80546	7.02e-13	1.54e-10	AdvF (PI16+)
HTRA3	11.8251	5.99852	2.9e-32	1.83e-29	AdvF (PI16+)
IGFBP6	17.4617	5.65409	2.81e-68	6.15e-65	AdvF (PI16+)
CD248	12.3053	5.49344	8.48e-35	5.93e-32	AdvF (PI16+)
FBN1	19.9132	5.47725	3.12e-88	1.47e-84	AdvF (PI16+)
SCARA5	11.6693	5.47693	1.83e-31	1.11e-28	AdvF (PI16+)
LRRC17	8.32408	5.33768	8.5e-17	2.54e-14	AdvF (PI16+)
CCDC80	25.4259	5.28612	1.3e-142	4.29e-138	AdvF (PI16+)
LRRN4CL	6.65667	5.19438	2.8e-11	5.26e-09	AdvF (PI16+)
ADAMTS5	6.97241	5.14077	3.12e-12	6.61e-10	AdvF (PI16+)
PLA2G2A	18.5128	5.08824	1.63e-76	4.46e-73	AdvF (PI16+)
CRABP2	8.48097	4.96888	2.23e-17	6.86e-15	AdvF (PI16+)
CADM3	12.188	4.8992	3.6e-34	2.47e-31	AdvF (PI16+)
COL3A1	22.8384	4.87657	1.91e-115	1.57e-111	AdvF (PI16+)
DCN	24.8791	4.86162	1.25e-136	1.37e-132	AdvF (PI16+)
FSTL1	20.9762	4.83061	1.08e-97	5.92e-94	AdvF (PI16+)
COL1A2	24.9722	4.82521	1.23e-137	2.02e-133	AdvF (PI16+)
ALDH1A3	12.4763	4.76108	1.01e-35	7.68e-33	AdvF (PI16+)
MEDAG	12.3412	4.5914	5.43e-35	3.88e-32	AdvF (PI16+)
MXRA5	13.5876	4.54699	4.74e-42	5.03e-39	AdvF (PI16+)
SEMA3C	10.636	4.51838	2.03e-26	1.01e-23	AdvF (PI16+)
ISLR	11.9967	4.49924	3.7e-33	2.48e-30	AdvF (PI16+)
H19	9.82264	4.499	9e-23	3.52e-20	AdvF (PI16+)
COL1A1	19.8666	4.47488	7.92e-88	3.25e-84	AdvF (PI16+)
HAS1	7.35183	4.45616	1.96e-13	4.66e-11	AdvF (PI16+)
THBS2	10.3227	4.41899	5.56e-25	2.44e-22	AdvF (PI16+)
TNFAIP6	8.96583	4.41592	3.08e-19	1.03e-16	AdvF (PI16+)
FBLN2	10.271	4.41039	9.52e-25	4.06e-22	AdvF (PI16+)
PTGIS	12.7384	4.3708	3.62e-37	3.13e-34	AdvF (PI16+)
CPXM1	7.62681	4.32049	2.41e-14	6.23e-12	AdvF (PI16+)
PLOD2	10.0167	4.18464	1.29e-23	5.22e-21	AdvF (PI16+)
IGF1	15.5494	4.1611	1.61e-54	2.4e-51	AdvF (PI16+)
PODN	7.96594	4.08006	1.64e-15	4.65e-13	AdvF (PI16+)
THY1	15.5216	4.04189	2.48e-54	3.54e-51	AdvF (PI16+)
LOX	6.05582	4.00406	1.4e-09	2.19e-07	AdvF (PI16+)
RARRES1	15.3103	3.98602	6.53e-53	8.94e-50	AdvF (PI16+)
C3	21.7756	3.96678	3.96e-105	2.6e-101	AdvF (PI16+)
ABCA9	6.54501	3.92682	5.95e-11	1.04e-08	AdvF (PI16+)
COL5A1	9.23746	3.92578	2.52e-20	9.02e-18	AdvF (PI16+)
CLEC3B	5.58735	3.92221	2.31e-08	3.07e-06	AdvF (PI16+)
SULF1	8.34796	3.89857	6.95e-17	2.09e-14	AdvF (PI16+)
ITIH5	9.05853	3.85426	1.32e-19	4.57e-17	AdvF (PI16+)
STEAP1	5.91181	3.84793	3.38e-09	5.03e-07	AdvF (PI16+)
MEST	6.02612	3.80947	1.68e-09	2.6e-07	AdvF (PI16+)
MEG3	12.4303	3.80734	1.79e-35	1.31e-32	AdvF (PI16+)
CHRDL1	12.6834	3.7855	7.31e-37	6.16e-34	AdvF (PI16+)
BICC1	6.10424	3.78087	1.03e-09	1.65e-07	AdvF (PI16+)
PDGFRA	7.85867	3.73475	3.88e-15	1.08e-12	AdvF (PI16+)
PCOLCE	13.3207	3.73081	1.75e-40	1.7e-37	AdvF (PI16+)
CYR61	18.7444	3.7261	2.15e-78	6.43e-75	AdvF (PI16+)
HELLPAR	9.69488	3.72147	3.17e-22	1.2e-19	AdvF (PI16+)
FGF7	13.0258	3.69871	8.73e-39	7.97e-36	AdvF (PI16+)
EFEMP1	15.6185	3.6781	5.45e-55	8.53e-52	AdvF (PI16+)
PLAC9	11.3421	3.67201	8.12e-30	4.52e-27	AdvF (PI16+)
FBLN1	16.7711	3.64572	3.97e-63	7.26e-60	AdvF (PI16+)
COL6A2	12.5845	3.62261	2.57e-36	2.11e-33	AdvF (PI16+)
TCEAL9	8.73287	3.58832	2.48e-18	8e-16	AdvF (PI16+)
COL5A2	7.40432	3.57616	1.32e-13	3.19e-11	AdvF (PI16+)
LUM	16.3961	3.47132	2.04e-60	3.53e-57	AdvF (PI16+)
ELN	7.26443	3.45643	3.75e-13	8.63e-11	AdvF (PI16+)
MYDGF	7.06629	3.453	1.59e-12	3.42e-10	AdvF (PI16+)
C1S	18.0242	3.45119	1.26e-72	3.18e-69	AdvF (PI16+)
IGF2	8.7193	3.4495	2.8e-18	8.93e-16	AdvF (PI16+)
C1R	19.3028	3.44784	5.09e-83	1.86e-79	AdvF (PI16+)
COL6A1	13.451	3.44265	3.04e-41	3.02e-38	AdvF (PI16+)
CPE	12.5455	3.44259	4.21e-36	3.38e-33	AdvF (PI16+)
AKAP12	14.2486	3.44094	4.57e-46	5.37e-43	AdvF (PI16+)
SPARC	17.9402	3.42788	5.73e-72	1.34e-68	AdvF (PI16+)
CYP1B1	10.3741	3.42439	3.25e-25	1.51e-22	AdvF (PI16+)
BEX3	7.24216	3.38817	4.42e-13	1e-10	AdvF (PI16+)
SFRP2	10.5874	3.38146	3.41e-26	1.67e-23	AdvF (PI16+)
PLAU	8.189	3.36948	2.63e-16	7.59e-14	AdvF (PI16+)
DPT	6.60648	3.35276	3.94e-11	7.19e-09	AdvF (PI16+)
PALLD	5.36189	1.52766	8.24e-08	1.01e-05	AdvF (PI16+)
MORF4L1	5.36053	0.825148	8.3e-08	1.01e-05	AdvF (PI16+)
LINC01133	5.36029	5.65471	8.31e-08	1.01e-05	AdvF (PI16+)
CCL2	5.35057	1.85315	8.77e-08	1.06e-05	AdvF (PI16+)
ASPH	5.32986	1.17194	9.83e-08	1.19e-05	AdvF (PI16+)
MYADM	5.32813	0.90651	9.92e-08	1.19e-05	AdvF (PI16+)
ADH1B	5.32678	2.21681	1e-07	1.2e-05	AdvF (PI16+)
PCOLCE2	5.32626	3.42645	1e-07	1.2e-05	AdvF (PI16+)
RPL13AP5	5.30684	1.75679	1.12e-07	1.33e-05	AdvF (PI16+)
OS9	5.29807	0.797488	1.17e-07	1.39e-05	AdvF (PI16+)
MINOS1	5.29633	0.997293	1.18e-07	1.4e-05	AdvF (PI16+)
MYL12B	5.29082	0.707026	1.22e-07	1.43e-05	AdvF (PI16+)
TPM2	5.29026	1.58912	1.22e-07	1.43e-05	AdvF (PI16+)
CA12	5.27865	4.07353	1.3e-07	1.52e-05	AdvF (PI16+)
RPL41	5.26888	0.726335	1.37e-07	1.6e-05	AdvF (PI16+)
VCAM1	5.25371	3.17662	1.49e-07	1.73e-05	AdvF (PI16+)
PDAP1	5.24923	0.849899	1.53e-07	1.77e-05	AdvF (PI16+)
NFE2L2	5.24469	0.828201	1.57e-07	1.81e-05	AdvF (PI16+)
MYL9	5.23776	1.40934	1.63e-07	1.87e-05	AdvF (PI16+)
RHOA	5.23702	0.760895	1.63e-07	1.87e-05	AdvF (PI16+)
TPT1P9	5.23454	2.41739	1.65e-07	1.89e-05	AdvF (PI16+)
OAF	5.2251	3.3593	1.74e-07	1.98e-05	AdvF (PI16+)
RHOB	5.21415	1.03922	1.85e-07	2.09e-05	AdvF (PI16+)
LEPROT	5.20091	1.14955	1.98e-07	2.23e-05	AdvF (PI16+)
ENAH	5.197	1.58406	2.03e-07	2.27e-05	AdvF (PI16+)
GPX8	5.18306	3.7296	2.18e-07	2.44e-05	AdvF (PI16+)
Z74021.1	5.17316	2.27711	2.3e-07	2.56e-05	AdvF (PI16+)
EGR3	5.16674	2.04718	2.38e-07	2.65e-05	AdvF (PI16+)
TUBB2A	5.1578	1.48918	2.5e-07	2.77e-05	AdvF (PI16+)
GUK1	5.15353	0.979433	2.56e-07	2.82e-05	AdvF (PI16+)
SFRP1	5.15311	3.51295	2.56e-07	2.82e-05	AdvF (PI16+)
MRFAP1	5.15079	1.17279	2.59e-07	2.84e-05	AdvF (PI16+)
GOLIM4	5.14378	1.15686	2.69e-07	2.94e-05	AdvF (PI16+)
EBF1	5.13954	2.93877	2.75e-07	3e-05	AdvF (PI16+)
RRBP1	5.12848	0.858048	2.92e-07	3.17e-05	AdvF (PI16+)
DNAJC3	5.12503	1.29865	2.97e-07	3.22e-05	AdvF (PI16+)
MYC	5.12168	1.82695	3.03e-07	3.26e-05	AdvF (PI16+)
ID3	5.10457	1.35631	3.32e-07	3.56e-05	AdvF (PI16+)
LMO4	5.09139	0.912239	3.55e-07	3.8e-05	AdvF (PI16+)
DDX1	5.09115	1.35994	3.56e-07	3.8e-05	AdvF (PI16+)
RPL9P9	5.07921	1.55217	3.79e-07	4.03e-05	AdvF (PI16+)
YBX3	5.06191	0.93799	4.15e-07	4.4e-05	AdvF (PI16+)
OPTN	5.05613	0.864398	4.28e-07	4.51e-05	AdvF (PI16+)
ANXA1	5.05595	0.485186	4.28e-07	4.51e-05	AdvF (PI16+)
RPL7P9	5.04894	2.51606	4.44e-07	4.67e-05	AdvF (PI16+)
FNDC3B	5.01468	1.33918	5.31e-07	5.56e-05	AdvF (PI16+)
LRRC75A-AS1	5.01194	2.24903	5.39e-07	5.62e-05	AdvF (PI16+)
ATP5F1C	5.00308	3.11798	5.64e-07	5.87e-05	AdvF (PI16+)
RPL34P18	4.99863	1.5526	5.77e-07	5.99e-05	AdvF (PI16+)
S100A4	4.98513	0.471382	6.19e-07	6.4e-05	AdvF (PI16+)
SERPINE2	4.98408	4.24487	6.23e-07	6.42e-05	AdvF (PI16+)
RHOC	4.98138	1.51685	6.31e-07	6.48e-05	AdvF (PI16+)
CNN3	4.96837	1.49382	6.75e-07	6.89e-05	AdvF (PI16+)
BNC2	4.96817	3.55464	6.76e-07	6.89e-05	AdvF (PI16+)
OSTC	4.96776	1.54534	6.77e-07	6.89e-05	AdvF (PI16+)
TENT5A	4.96326	2.55497	6.93e-07	7.03e-05	AdvF (PI16+)
DAD1	4.95431	1.05406	7.26e-07	7.34e-05	AdvF (PI16+)
SH3D19	4.94125	2.24846	7.76e-07	7.83e-05	AdvF (PI16+)
37500	4.94016	0.754429	7.81e-07	7.85e-05	AdvF (PI16+)
PTPN13	4.93867	1.55798	7.87e-07	7.88e-05	AdvF (PI16+)
ATP5PD	4.93722	2.61209	7.92e-07	7.92e-05	AdvF (PI16+)
TMSB4XP4	4.93374	2.25027	8.07e-07	8.04e-05	AdvF (PI16+)
SELENOM	4.9301	2.58854	8.22e-07	8.16e-05	AdvF (PI16+)
ATP5MC3	4.92926	2.66523	8.25e-07	8.17e-05	AdvF (PI16+)
ATP5MG	4.92797	1.91088	8.31e-07	8.2e-05	AdvF (PI16+)
NEXN	4.90999	1.81772	9.11e-07	8.92e-05	AdvF (PI16+)
CD81	4.90918	0.671995	9.15e-07	8.92e-05	AdvF (PI16+)
RPL13	4.90909	0.750723	9.15e-07	8.92e-05	AdvF (PI16+)
PEA15	4.89846	1.10958	9.66e-07	9.39e-05	AdvF (PI16+)
CALR	4.89282	0.69679	9.94e-07	9.64e-05	AdvF (PI16+)
RPL7P1	4.88924	2.36824	1.01e-06	9.79e-05	AdvF (PI16+)
ANXA5	4.87658	0.662217	1.08e-06	0.000104047	AdvF (PI16+)
CTSK	4.85504	2.83194	1.2e-06	0.00011568	AdvF (PI16+)
CAVIN3	4.85347	3.36705	1.21e-06	0.000116261	AdvF (PI16+)
VGLL3	4.846	3.16949	1.26e-06	0.000120371	AdvF (PI16+)
ANK2	4.84192	3.51729	1.29e-06	0.000122512	AdvF (PI16+)
LGALS3BP	4.83857	1.46754	1.31e-06	0.000124239	AdvF (PI16+)
ZCCHC24	4.83772	2.52311	1.31e-06	0.000124411	AdvF (PI16+)
SRP14	4.82283	0.731481	1.42e-06	0.000133689	AdvF (PI16+)
RPL31	4.79263	0.619359	1.65e-06	0.000155038	AdvF (PI16+)
CD34	4.78742	2.04524	1.69e-06	0.000158656	AdvF (PI16+)
SOCS3	4.78298	1.39201	1.73e-06	0.000161744	AdvF (PI16+)
OGN	4.77703	3.04924	1.78e-06	0.000166128	AdvF (PI16+)
RAN	4.77337	0.75553	1.81e-06	0.000168698	AdvF (PI16+)
CYTOR	4.77028	3.44768	1.84e-06	0.000170824	AdvF (PI16+)
39326	4.76273	0.71428	1.91e-06	0.000176702	AdvF (PI16+)
PPIA	4.76232	0.661024	1.91e-06	0.000176702	AdvF (PI16+)
IL33	4.73294	1.85714	2.21e-06	0.000203746	AdvF (PI16+)
ARL4C	4.71274	0.72367	2.44e-06	0.000224401	AdvF (PI16+)
ADAM33	4.696	3.49985	2.65e-06	0.000242915	AdvF (PI16+)
GNL3	4.67938	1.17061	2.88e-06	0.000262731	AdvF (PI16+)
MTATP6P1	4.66995	1.8496	3.01e-06	0.000274319	AdvF (PI16+)
MESD	4.65328	2.70359	3.27e-06	0.000296638	AdvF (PI16+)
SSR3	4.64991	0.874775	3.32e-06	0.000300596	AdvF (PI16+)
EIF1AX	4.64942	1.00899	3.33e-06	0.000300596	AdvF (PI16+)
MORF4L2	4.63113	0.866659	3.64e-06	0.00032751	AdvF (PI16+)
PDPN	4.62317	3.11881	3.78e-06	0.000338484	AdvF (PI16+)
ACTB	4.62104	0.579178	3.82e-06	0.000340119	AdvF (PI16+)
POLR2L	4.61422	0.506536	3.95e-06	0.000350528	AdvF (PI16+)
RPL29	4.61093	0.590574	4.01e-06	0.000355172	AdvF (PI16+)
KCNQ1OT1	4.60849	1.47781	4.06e-06	0.000357651	AdvF (PI16+)
TRAM1	4.60836	0.887123	4.06e-06	0.000357651	AdvF (PI16+)
PRNP	4.60139	1.34168	4.2e-06	0.000368843	AdvF (PI16+)
SAR1A	4.59762	1.22019	4.27e-06	0.000374574	AdvF (PI16+)
RBPJ	4.58753	0.882034	4.49e-06	0.000392095	AdvF (PI16+)
GOLGA2	4.58339	0.964827	4.57e-06	0.000398885	AdvF (PI16+)
PTX3	4.57444	3.14164	4.77e-06	0.000415211	AdvF (PI16+)
SLIT2	4.56007	2.85843	5.11e-06	0.000443498	AdvF (PI16+)
MORF4L1P1	4.55403	2.41933	5.26e-06	0.00045403	AdvF (PI16+)
LXN	4.5519	2.45639	5.32e-06	0.000457462	AdvF (PI16+)
ATP5MD	4.54951	2.47018	5.38e-06	0.00046147	AdvF (PI16+)
TCEAL3	4.54782	1.18955	5.42e-06	0.000463978	AdvF (PI16+)
EFEMP2	4.54195	2.91529	5.57e-06	0.000475863	AdvF (PI16+)
P4HB	4.53597	0.877451	5.73e-06	0.000488266	AdvF (PI16+)
SEC61B	4.53516	0.864273	5.76e-06	0.000488897	AdvF (PI16+)
RBFOX2	4.53285	1.77702	5.82e-06	0.000492989	AdvF (PI16+)
PSAP	4.53032	0.345282	5.89e-06	0.000497641	AdvF (PI16+)
DYNC1I2	4.52887	0.72059	5.93e-06	0.000499797	AdvF (PI16+)
PA2G4	4.49322	0.750323	7.02e-06	0.000589776	AdvF (PI16+)
LTBP1	4.48813	2.50512	7.19e-06	0.000602479	AdvF (PI16+)
ATP5MPL	4.47538	2.30084	7.63e-06	0.000637961	AdvF (PI16+)
HSPB1	4.47098	0.755925	7.79e-06	0.000649571	AdvF (PI16+)
PSMA7	4.46294	0.482129	8.08e-06	0.000671036	AdvF (PI16+)
DUSP1	4.46171	0.651739	8.13e-06	0.000673183	AdvF (PI16+)
SDC2	4.45027	2.31719	8.58e-06	0.000708295	AdvF (PI16+)
AHNAK	4.44809	0.811122	8.66e-06	0.000713715	AdvF (PI16+)
BGN	4.44447	1.97754	8.81e-06	0.000724018	AdvF (PI16+)
SELENOW	4.43809	2.1707	9.08e-06	0.000743968	AdvF (PI16+)
TNFAIP2	4.42907	1.19588	9.46e-06	0.000773823	AdvF (PI16+)
BZW1	4.42713	0.927047	9.55e-06	0.000778886	AdvF (PI16+)
GNG12	4.41751	2.21016	9.98e-06	0.000810848	AdvF (PI16+)
MXRA8	4.41737	2.73698	9.99e-06	0.000810848	AdvF (PI16+)
GDI2	4.40663	0.592959	1.05e-05	0.000850011	AdvF (PI16+)
RPL10P16	4.40081	2.3631	1.08e-05	0.00087099	AdvF (PI16+)
LMCD1	4.39972	2.48427	1.08e-05	0.000872599	AdvF (PI16+)
PDIA6	4.39935	0.816901	1.09e-05	0.000872599	AdvF (PI16+)
PDLIM3	4.3959	2.43671	1.1e-05	0.000884408	AdvF (PI16+)
PGM3	4.38814	2.17728	1.14e-05	0.00091215	AdvF (PI16+)
KLF4	4.38499	0.76912	1.16e-05	0.000923154	AdvF (PI16+)
PIEZO2	5.85271	3.27105	4.84e-09	7.03e-07	AdvF (PI16+)
UAP1	5.96484	3.2625	2.45e-09	3.71e-07	AdvF (PI16+)
SERPINH1	12.4915	3.2123	8.31e-36	6.5e-33	AdvF (PI16+)
LAMA2	5.87905	3.19382	4.13e-09	6.06e-07	AdvF (PI16+)
P4HA2	5.71861	3.13995	1.07e-08	1.52e-06	AdvF (PI16+)
PDIA3P1	6.02077	3.13872	1.74e-09	2.68e-07	AdvF (PI16+)
TSHZ2	9.32921	3.13625	1.07e-20	3.94e-18	AdvF (PI16+)
TNFSF14	5.6541	3.12845	1.57e-08	2.15e-06	AdvF (PI16+)
C16orf45	5.67231	3.0981	1.41e-08	1.95e-06	AdvF (PI16+)
VCAN	17.4463	3.09746	3.67e-68	7.55e-65	AdvF (PI16+)
SERPINF1	10.4124	3.02716	2.18e-25	1.02e-22	AdvF (PI16+)
OLFML3	5.66304	3.0176	1.49e-08	2.05e-06	AdvF (PI16+)
CFD	10.143	3.01078	3.56e-24	1.48e-21	AdvF (PI16+)
NAV1	8.10831	3.00452	5.13e-16	1.47e-13	AdvF (PI16+)
PRSS23	10.3161	2.95306	5.96e-25	2.58e-22	AdvF (PI16+)
PROCR	5.60486	2.94268	2.08e-08	2.81e-06	AdvF (PI16+)
COL14A1	10.486	2.90094	1e-25	4.77e-23	AdvF (PI16+)
CKAP4	10.7897	2.88061	3.85e-27	2.04e-24	AdvF (PI16+)
SELENOF	6.37606	2.86863	1.82e-10	3.08e-08	AdvF (PI16+)
MMP2	6.73382	2.86319	1.65e-11	3.2e-09	AdvF (PI16+)
TIMP1	15.9482	2.85779	2.93e-57	4.82e-54	AdvF (PI16+)
ABI3BP	9.2986	2.84404	1.42e-20	5.2e-18	AdvF (PI16+)
KIAA1324L	6.40024	2.83936	1.55e-10	2.64e-08	AdvF (PI16+)
LIMA1	15.1276	2.83837	1.07e-51	1.4e-48	AdvF (PI16+)
SELENOS	7.11618	2.82991	1.11e-12	2.4e-10	AdvF (PI16+)
ELOC	5.79476	2.7975	6.84e-09	9.86e-07	AdvF (PI16+)
OSMR	6.08914	2.7925	1.14e-09	1.79e-07	AdvF (PI16+)
CXCL12	8.55328	2.791	1.2e-17	3.75e-15	AdvF (PI16+)
IGFBP4	14.3151	2.79032	1.76e-46	2.14e-43	AdvF (PI16+)
RPLP0P6	5.6507	2.76248	1.6e-08	2.18e-06	AdvF (PI16+)
NNMT	14.6519	2.75742	1.31e-48	1.66e-45	AdvF (PI16+)
SEMA3B	6.06742	2.75359	1.3e-09	2.04e-07	AdvF (PI16+)
IGFBP5	7.25718	2.73305	3.95e-13	9.02e-11	AdvF (PI16+)
PRRX1	7.33951	2.73141	2.14e-13	5.07e-11	AdvF (PI16+)
LAMA4	11.8871	2.73103	1.38e-32	8.91e-30	AdvF (PI16+)
REXO2	11.5029	2.73025	1.28e-30	7.49e-28	AdvF (PI16+)
SEM1	6.74988	2.72075	1.48e-11	2.88e-09	AdvF (PI16+)
DDR2	6.84603	2.70039	7.59e-12	1.52e-09	AdvF (PI16+)
SRGAP1	5.48765	2.66775	4.07e-08	5.27e-06	AdvF (PI16+)
FKBP14	5.43934	2.66191	5.35e-08	6.76e-06	AdvF (PI16+)
CFH	12.4403	2.6341	1.58e-35	1.18e-32	AdvF (PI16+)
SERPINE1	5.7532	2.61576	8.76e-09	1.25e-06	AdvF (PI16+)
MRC2	6.01285	2.58999	1.82e-09	2.8e-07	AdvF (PI16+)
SELENOP	5.94267	2.58339	2.8e-09	4.21e-07	AdvF (PI16+)
LAMC1	6.35533	2.57223	2.08e-10	3.51e-08	AdvF (PI16+)
CAVIN1	8.27854	2.56332	1.25e-16	3.69e-14	AdvF (PI16+)
LGALS1	16.8179	2.55314	1.81e-63	3.49e-60	AdvF (PI16+)
COL6A3	9.94114	2.5461	2.76e-23	1.1e-20	AdvF (PI16+)
DPYSL3	7.83997	2.53761	4.51e-15	1.24e-12	AdvF (PI16+)
TIMP2	13.4735	2.52958	2.24e-41	2.3e-38	AdvF (PI16+)
MFAP4	9.69926	2.52811	3.04e-22	1.16e-19	AdvF (PI16+)
APOL1	10.3293	2.51961	5.19e-25	2.34e-22	AdvF (PI16+)
ATP5PF	5.76082	2.50103	8.37e-09	1.2e-06	AdvF (PI16+)
CALU	10.7483	2.49702	6.04e-27	3.1e-24	AdvF (PI16+)
MMP14	8.38592	2.49465	5.03e-17	1.53e-14	AdvF (PI16+)
POSTN	7.2157	2.49136	5.37e-13	1.2e-10	AdvF (PI16+)
RCN1	6.95746	2.45471	3.46e-12	7.25e-10	AdvF (PI16+)
FAM114A1	7.57761	2.44192	3.52e-14	8.97e-12	AdvF (PI16+)
FGFR1	5.89313	2.43695	3.79e-09	5.59e-07	AdvF (PI16+)
LRP1	10.6944	2.41501	1.08e-26	5.47e-24	AdvF (PI16+)
UQCR11	6.18344	2.41306	6.27e-10	1.02e-07	AdvF (PI16+)
PHLDB2	6.57229	2.41122	4.95e-11	8.8e-09	AdvF (PI16+)
CFI	7.32396	2.408	2.41e-13	5.65e-11	AdvF (PI16+)
TPM1	11.3853	2.40163	4.95e-30	2.81e-27	AdvF (PI16+)
EGR1	13.0323	2.40067	8.01e-39	7.53e-36	AdvF (PI16+)
SPARCL1	13.6284	2.39788	2.71e-42	2.97e-39	AdvF (PI16+)
SPON2	5.3966	2.36005	6.79e-08	8.39e-06	AdvF (PI16+)
SMARCA1	6.81823	2.35622	9.22e-12	1.83e-09	AdvF (PI16+)
ELOB	6.84984	2.34023	7.39e-12	1.49e-09	AdvF (PI16+)
SERPING1	13.9314	2.32374	4.08e-44	4.63e-41	AdvF (PI16+)
IL1R1	7.37565	2.31403	1.64e-13	3.92e-11	AdvF (PI16+)
PMP22	6.88354	2.30748	5.84e-12	1.19e-09	AdvF (PI16+)
MGP	11.8937	2.29159	1.28e-32	8.39e-30	AdvF (PI16+)
MAP7D3	7.21649	2.27413	5.33e-13	1.2e-10	AdvF (PI16+)
ATP5ME	6.57429	2.26997	4.89e-11	8.73e-09	AdvF (PI16+)
ATP5F1E	7.55153	2.24546	4.3e-14	1.07e-11	AdvF (PI16+)
AC073861.1	6.47501	2.22966	9.48e-11	1.63e-08	AdvF (PI16+)
MARCKS	9.47488	2.19629	2.67e-21	9.98e-19	AdvF (PI16+)
COLEC12	5.46553	2.17983	4.62e-08	5.9e-06	AdvF (PI16+)
FERMT2	7.19985	2.14949	6.03e-13	1.33e-10	AdvF (PI16+)
AC010343.1	6.64639	2.1479	3e-11	5.61e-09	AdvF (PI16+)
RPS27AP16	5.50513	2.14086	3.69e-08	4.81e-06	AdvF (PI16+)
NUCB2	11.6504	2.14047	2.28e-31	1.36e-28	AdvF (PI16+)
ADD3	10.5394	2.13961	5.69e-26	2.75e-23	AdvF (PI16+)
CALD1	11.0204	2.11982	3.05e-28	1.64e-25	AdvF (PI16+)
C7	6.70165	2.06642	2.06e-11	3.96e-09	AdvF (PI16+)
CBX1	6.54442	2.06299	5.97e-11	1.04e-08	AdvF (PI16+)
AEBP1	7.61724	2.01623	2.59e-14	6.66e-12	AdvF (PI16+)
NBL1	6.81895	2.00556	9.17e-12	1.83e-09	AdvF (PI16+)
TUBB6	6.64429	2.00474	3.05e-11	5.66e-09	AdvF (PI16+)
FILIP1L	9.2101	2.00359	3.26e-20	1.15e-17	AdvF (PI16+)
PIM1	6.67054	1.99723	2.55e-11	4.81e-09	AdvF (PI16+)
PLEKHA4	6.67055	1.98174	2.55e-11	4.81e-09	AdvF (PI16+)
DST	10.1527	1.96649	3.22e-24	1.36e-21	AdvF (PI16+)
RPL13P12	6.60285	1.96369	4.03e-11	7.32e-09	AdvF (PI16+)
SEC31A	9.89951	1.95965	4.18e-23	1.66e-20	AdvF (PI16+)
C1orf21	7.20322	1.95128	5.88e-13	1.31e-10	AdvF (PI16+)
ARHGAP21	6.12759	1.9461	8.92e-10	1.44e-07	AdvF (PI16+)
SLIT3	6.00631	1.9382	1.9e-09	2.89e-07	AdvF (PI16+)
RPL3P4	5.5487	1.90557	2.88e-08	3.81e-06	AdvF (PI16+)
AC016739.1	5.91617	1.90201	3.3e-09	4.92e-07	AdvF (PI16+)
IFITM3	11.7949	1.8677	4.15e-32	2.57e-29	AdvF (PI16+)
CDC42BPA	6.45477	1.86174	1.08e-10	1.86e-08	AdvF (PI16+)
ADAMTS1	7.26414	1.85731	3.75e-13	8.63e-11	AdvF (PI16+)
CLIC4	5.4505	1.84039	5.02e-08	6.4e-06	AdvF (PI16+)
CLU	10.1246	1.8203	4.3e-24	1.77e-21	AdvF (PI16+)
MAP1B	5.67485	1.81467	1.39e-08	1.93e-06	AdvF (PI16+)
NFIB	6.5938	1.81079	4.29e-11	7.7e-09	AdvF (PI16+)
S100A10	12.7964	1.80922	1.72e-37	1.53e-34	AdvF (PI16+)
KDELR2	5.38521	1.80339	7.24e-08	8.91e-06	AdvF (PI16+)
FN1	10.3605	1.79605	3.75e-25	1.71e-22	AdvF (PI16+)
RPS17	6.55273	1.79043	5.65e-11	9.98e-09	AdvF (PI16+)
NFIX	5.71671	1.78649	1.09e-08	1.53e-06	AdvF (PI16+)
EPB41L2	8.48189	1.77984	2.22e-17	6.86e-15	AdvF (PI16+)
GSN	7.55413	1.70091	4.22e-14	1.06e-11	AdvF (PI16+)
CST3	11.4559	1.69639	2.2e-30	1.27e-27	AdvF (PI16+)
RBMS1	7.741	1.69605	9.86e-15	2.63e-12	AdvF (PI16+)
LAMB1	6.89226	1.66442	5.49e-12	1.14e-09	AdvF (PI16+)
HSP90B1	11.2714	1.65808	1.82e-29	9.96e-27	AdvF (PI16+)
PPIB	10.3262	1.65362	5.37e-25	2.38e-22	AdvF (PI16+)
IL6ST	7.52044	1.63185	5.46e-14	1.35e-11	AdvF (PI16+)
EEA1	7.44166	1.61622	9.94e-14	2.42e-11	AdvF (PI16+)
TPM4	9.05239	1.61132	1.4e-19	4.79e-17	AdvF (PI16+)
RACK1	5.53874	1.59773	3.05e-08	4.01e-06	AdvF (PI16+)
THBS1	7.64711	1.59003	2.06e-14	5.4e-12	AdvF (PI16+)
DAB2	7.80973	1.58608	5.73e-15	1.56e-12	AdvF (PI16+)
KANK2	5.48585	1.57306	4.11e-08	5.3e-06	AdvF (PI16+)
ANXA2	10.7643	1.56518	5.07e-27	2.65e-24	AdvF (PI16+)
RARRES2	6.33748	1.5615	2.34e-10	3.9e-08	AdvF (PI16+)
40787	7.13409	1.54347	9.74e-13	2.12e-10	AdvF (PI16+)
PHPT1	5.86176	1.54275	4.58e-09	6.69e-07	AdvF (PI16+)
GPNMB	7.55453	1.53299	4.2e-14	1.06e-11	AdvF (PI16+)
MT2A	7.26752	1.51294	3.66e-13	8.54e-11	AdvF (PI16+)
TAGLN	6.09073	1.50163	1.12e-09	1.78e-07	AdvF (PI16+)
EID1	9.13207	1.49055	6.72e-20	2.35e-17	AdvF (PI16+)
EMILIN2	5.53861	1.45701	3.05e-08	4.01e-06	AdvF (PI16+)
S100A13	6.2905	1.4483	3.16e-10	5.2e-08	AdvF (PI16+)
NFKBIZ	6.88481	1.44507	5.79e-12	1.19e-09	AdvF (PI16+)
ITGB1	8.21756	1.44483	2.08e-16	6.04e-14	AdvF (PI16+)
HSPA5	8.94345	1.44214	3.77e-19	1.25e-16	AdvF (PI16+)
PDIA3	8.73584	1.44147	2.42e-18	7.87e-16	AdvF (PI16+)
IER3	7.63284	1.43036	2.3e-14	5.99e-12	AdvF (PI16+)
GLG1	5.41249	1.42417	6.22e-08	7.74e-06	AdvF (PI16+)
CTSL	5.90842	1.42272	3.45e-09	5.11e-07	AdvF (PI16+)
LAPTM4A	8.99375	1.4001	2.39e-19	8.1e-17	AdvF (PI16+)
MAF	5.66634	1.39744	1.46e-08	2.01e-06	AdvF (PI16+)
IFI16	8.62615	1.393	6.35e-18	2.01e-15	AdvF (PI16+)
MYH10	5.59758	1.38642	2.17e-08	2.92e-06	AdvF (PI16+)
ARID5B	6.34954	1.38617	2.16e-10	3.62e-08	AdvF (PI16+)
HDLBP	7.7404	1.36339	9.91e-15	2.63e-12	AdvF (PI16+)
LDHA	6.60667	1.35486	3.93e-11	7.19e-09	AdvF (PI16+)
ODF2L	5.74136	1.34338	9.39e-09	1.33e-06	AdvF (PI16+)
TTC3	6.24953	1.3268	4.12e-10	6.73e-08	AdvF (PI16+)
IFI27	6.755	1.28772	1.43e-11	2.79e-09	AdvF (PI16+)
TMSB10	7.76101	1.26583	8.43e-15	2.27e-12	AdvF (PI16+)
CD99	7.44728	1.2374	9.53e-14	2.34e-11	AdvF (PI16+)
CD63	9.26475	1.23565	1.96e-20	7.06e-18	AdvF (PI16+)
MIF	5.95418	1.23507	2.61e-09	3.94e-07	AdvF (PI16+)
SEC63	6.88918	1.22978	5.61e-12	1.16e-09	AdvF (PI16+)
NUCKS1	7.83614	1.18597	4.65e-15	1.27e-12	AdvF (PI16+)
VIM	7.95563	1.14207	1.78e-15	5.01e-13	AdvF (PI16+)
TMED9	6.61053	1.11873	3.83e-11	7.07e-09	AdvF (PI16+)
TUBB	6.59711	1.10382	4.19e-11	7.57e-09	AdvF (PI16+)
S100A6	8.85811	1.10231	8.14e-19	2.67e-16	AdvF (PI16+)
SERF2	8.22293	1.10077	1.99e-16	5.83e-14	AdvF (PI16+)
FOS	6.32778	1.09932	2.49e-10	4.13e-08	AdvF (PI16+)
HSPE1	5.44875	1.0906	5.07e-08	6.44e-06	AdvF (PI16+)
RPLP0	7.05751	1.07923	1.7e-12	3.62e-10	AdvF (PI16+)
YBX1	6.95852	1.05919	3.44e-12	7.25e-10	AdvF (PI16+)
NDUFS5	6.88328	1.05091	5.85e-12	1.19e-09	AdvF (PI16+)
UACA	5.42912	1.04791	5.66e-08	7.08e-06	AdvF (PI16+)
TUBA1B	6.51395	1.04729	7.32e-11	1.27e-08	AdvF (PI16+)
CFDP1	5.53076	1.02537	3.19e-08	4.18e-06	AdvF (PI16+)
RPL7	6.77082	1.01917	1.28e-11	2.52e-09	AdvF (PI16+)
OST4	6.046	1.01502	1.48e-09	2.31e-07	AdvF (PI16+)
RPS8	6.51984	0.965772	7.04e-11	1.22e-08	AdvF (PI16+)
SKP1	5.63989	0.949839	1.7e-08	2.31e-06	AdvF (PI16+)
ACTG1	5.78798	0.942158	7.12e-09	1.02e-06	AdvF (PI16+)
TCEAL4	5.43335	0.938504	5.53e-08	6.94e-06	AdvF (PI16+)
CAPZB	6.32472	0.922698	2.54e-10	4.19e-08	AdvF (PI16+)
S100A11	6.10985	0.87675	9.97e-10	1.6e-07	AdvF (PI16+)
TPT1	5.43551	0.849803	5.46e-08	6.88e-06	AdvF (PI16+)
SNRPD2	5.6328	0.824703	1.77e-08	2.4e-06	AdvF (PI16+)
RPS18	5.83502	0.794014	5.38e-09	7.79e-07	AdvF (PI16+)
RPL10	5.48925	0.740748	4.04e-08	5.24e-06	AdvF (PI16+)
DSTN	5.40763	0.66645	6.39e-08	7.92e-06	AdvF (PI16+)
SFRP1	14.2591	6.13952	3.94e-46	4.04e-43	AdvF (SFRP2+)
SFRP2	24.5729	6.1165	2.46e-133	1.01e-129	AdvF (SFRP2+)
SFRP4	11.3448	6.05641	7.87e-30	4.54e-27	AdvF (SFRP2+)
ABCA10	8.02964	5.9894	9.78e-16	3.18e-13	AdvF (SFRP2+)
SCARA5	13.4029	5.9814	5.82e-41	5.17e-38	AdvF (SFRP2+)
DCN	32.0747	5.69459	9.95e-226	3.27e-221	AdvF (SFRP2+)
AOX1	7.81144	5.55157	5.65e-15	1.74e-12	AdvF (SFRP2+)
CXCL14	8.21511	5.51956	2.12e-16	7.41e-14	AdvF (SFRP2+)
CCDC80	30.4755	5.50255	5.5e-204	9.04e-200	AdvF (SFRP2+)
ABCA9	12.798	5.42395	1.68e-37	1.32e-34	AdvF (SFRP2+)
WISP2	6.78267	5.40515	1.18e-11	2.83e-09	AdvF (SFRP2+)
FBLN1	28.0747	4.98159	1.99e-173	1.64e-169	AdvF (SFRP2+)
ISM1	5.71666	4.95968	1.09e-08	1.98e-06	AdvF (SFRP2+)
C7	25.7598	4.90925	2.5e-146	1.37e-142	AdvF (SFRP2+)
RSPO3	7.88952	4.90567	3.03e-15	9.41e-13	AdvF (SFRP2+)
ABCA8	10.3911	4.83168	2.72e-25	1.33e-22	AdvF (SFRP2+)
ABCA6	8.1	4.72414	5.5e-16	1.84e-13	AdvF (SFRP2+)
PODN	9.89214	4.69242	4.5e-23	2.11e-20	AdvF (SFRP2+)
APOD	11.307	4.66951	1.21e-29	6.86e-27	AdvF (SFRP2+)
PLA2G2A	17.8389	4.66618	3.52e-71	5.51e-68	AdvF (SFRP2+)
IGFBP6	11.7457	4.66228	7.43e-32	4.7e-29	AdvF (SFRP2+)
MFAP5	7.21892	4.62434	5.24e-13	1.39e-10	AdvF (SFRP2+)
ADH1B	19.6948	4.56037	2.39e-86	6.04e-83	AdvF (SFRP2+)
SVEP1	6.57857	4.54601	4.75e-11	1.11e-08	AdvF (SFRP2+)
OGN	11.8749	4.53099	1.6e-32	1.03e-29	AdvF (SFRP2+)
IGF1	19.6147	4.45748	1.16e-85	2.72e-82	AdvF (SFRP2+)
CHRDL1	17.3738	4.42532	1.3e-67	1.86e-64	AdvF (SFRP2+)
MGP	28.1236	4.37671	5.04e-174	5.52e-170	AdvF (SFRP2+)
SERPINF1	18.5496	4.21463	8.21e-77	1.59e-73	AdvF (SFRP2+)
RARRES1	16.3209	4.16486	7e-60	9.59e-57	AdvF (SFRP2+)
CFD	19.3776	4.06019	1.19e-83	2.61e-80	AdvF (SFRP2+)
ADAM33	5.65671	4.05969	1.54e-08	2.79e-06	AdvF (SFRP2+)
SELENOP	11.6554	4.01656	2.15e-31	1.34e-28	AdvF (SFRP2+)
C1R	26.9659	4.00805	3.71e-160	2.44e-156	AdvF (SFRP2+)
COL14A1	18.5853	3.98359	4.22e-77	8.68e-74	AdvF (SFRP2+)
BOC	6.67966	3.97815	2.4e-11	5.66e-09	AdvF (SFRP2+)
PLPP3	5.51445	3.96566	3.5e-08	5.99e-06	AdvF (SFRP2+)
LEPR	6.7469	3.92929	1.51e-11	3.6e-09	AdvF (SFRP2+)
C3	25.7163	3.92645	7.68e-146	3.61e-142	AdvF (SFRP2+)
FBLN2	7.76564	3.92445	8.12e-15	2.47e-12	AdvF (SFRP2+)
PRRX1	14.4533	3.9144	2.39e-47	2.53e-44	AdvF (SFRP2+)
CTSK	7.30731	3.87056	2.73e-13	7.34e-11	AdvF (SFRP2+)
COL1A2	23.9801	3.85097	4.49e-127	1.64e-123	AdvF (SFRP2+)
PTGDS	9.84205	3.82978	7.42e-23	3.34e-20	AdvF (SFRP2+)
PTGIS	9.84626	3.78569	7.11e-23	3.25e-20	AdvF (SFRP2+)
C1S	20.7836	3.76221	6.09e-96	1.67e-92	AdvF (SFRP2+)
LAMA2	7.66506	3.7208	1.79e-14	5.29e-12	AdvF (SFRP2+)
FGF7	13.0686	3.72017	4.97e-39	4.09e-36	AdvF (SFRP2+)
PDGFRA	7.19543	3.69171	6.23e-13	1.62e-10	AdvF (SFRP2+)
MEDAG	7.48928	3.68777	6.93e-14	1.9e-11	AdvF (SFRP2+)
SLIT3	13.1101	3.62022	2.88e-39	2.43e-36	AdvF (SFRP2+)
MEG3	10.1773	3.59132	2.5e-24	1.21e-21	AdvF (SFRP2+)
OLFML3	7.48944	3.55975	6.92e-14	1.9e-11	AdvF (SFRP2+)
ECM2	5.74537	3.5532	9.17e-09	1.69e-06	AdvF (SFRP2+)
PCOLCE	12.747	3.54296	3.24e-37	2.48e-34	AdvF (SFRP2+)
CXCL12	12.0801	3.54188	1.35e-33	9.21e-31	AdvF (SFRP2+)
HELLPAR	8.76209	3.51432	1.92e-18	7.24e-16	AdvF (SFRP2+)
THBS2	5.80845	3.4935	6.31e-09	1.18e-06	AdvF (SFRP2+)
LUM	17.89	3.46703	1.41e-71	2.32e-68	AdvF (SFRP2+)
SPON1	7.29938	3.43813	2.89e-13	7.73e-11	AdvF (SFRP2+)
EFEMP1	14.9516	3.40173	1.52e-50	1.79e-47	AdvF (SFRP2+)
THY1	13.6949	3.39796	1.09e-42	1.02e-39	AdvF (SFRP2+)
SPARCL1	23.9063	3.39312	2.64e-126	8.66e-123	AdvF (SFRP2+)
MXRA8	6.38464	3.38915	1.72e-10	3.79e-08	AdvF (SFRP2+)
AKAP12	17.5809	3.35678	3.45e-69	5.16e-66	AdvF (SFRP2+)
IGFBP4	18.3384	3.30661	4.08e-75	7.46e-72	AdvF (SFRP2+)
FBN1	10.1384	3.28459	3.73e-24	1.78e-21	AdvF (SFRP2+)
CLU	21.5899	3.24378	2.24e-103	6.68e-100	AdvF (SFRP2+)
IGFBP5	9.67244	3.23081	3.95e-22	1.71e-19	AdvF (SFRP2+)
COL6A2	10.3981	3.20842	2.53e-25	1.26e-22	AdvF (SFRP2+)
MMP2	7.64795	3.20619	2.04e-14	5.99e-12	AdvF (SFRP2+)
CYP1B1	9.80491	3.20096	1.07e-22	4.74e-20	AdvF (SFRP2+)
PLAC9	9.80415	3.1902	1.08e-22	4.74e-20	AdvF (SFRP2+)
CYR61	15.472	3.18101	5.37e-54	6.78e-51	AdvF (SFRP2+)
FSTL1	14.0877	3.17554	4.52e-45	4.37e-42	AdvF (SFRP2+)
ANK2	5.39809	3.79566	6.74e-08	1.1e-05	AdvF (SFRP2+)
MAP7D3	5.39401	2.01132	6.89e-08	1.12e-05	AdvF (SFRP2+)
GPX3	5.3835	1.4403	7.3e-08	1.18e-05	AdvF (SFRP2+)
OMD	5.38178	5.86308	7.38e-08	1.19e-05	AdvF (SFRP2+)
LHFPL6	5.36318	3.10868	8.18e-08	1.31e-05	AdvF (SFRP2+)
SEC63	5.32829	1.00867	9.91e-08	1.58e-05	AdvF (SFRP2+)
IFITM1	5.3168	1.37192	1.06e-07	1.68e-05	AdvF (SFRP2+)
PALLD	5.30516	1.66294	1.13e-07	1.77e-05	AdvF (SFRP2+)
CAVIN1	5.27449	1.82639	1.33e-07	2.08e-05	AdvF (SFRP2+)
STEAP2	5.27432	4.39013	1.33e-07	2.08e-05	AdvF (SFRP2+)
TNFSF14	5.26951	3.12732	1.37e-07	2.12e-05	AdvF (SFRP2+)
SOD2	5.22037	1.31661	1.79e-07	2.74e-05	AdvF (SFRP2+)
SPART	5.21206	2.99976	1.87e-07	2.86e-05	AdvF (SFRP2+)
CTSL	5.21055	1.03707	1.88e-07	2.87e-05	AdvF (SFRP2+)
ITGB1	5.1933	0.89883	2.07e-07	3.12e-05	AdvF (SFRP2+)
LRRN4CL	5.19281	4.79777	2.07e-07	3.12e-05	AdvF (SFRP2+)
RPL9P9	5.16099	1.55789	2.46e-07	3.69e-05	AdvF (SFRP2+)
CD81	5.12577	0.860575	2.96e-07	4.43e-05	AdvF (SFRP2+)
STEAP1	5.11995	3.59902	3.06e-07	4.55e-05	AdvF (SFRP2+)
CRISPLD2	5.11355	2.34433	3.16e-07	4.68e-05	AdvF (SFRP2+)
NR2F1	5.1106	2.63318	3.21e-07	4.73e-05	AdvF (SFRP2+)
ITM2B	5.10273	0.658436	3.35e-07	4.91e-05	AdvF (SFRP2+)
FRMD6	5.09761	3.87242	3.44e-07	5.02e-05	AdvF (SFRP2+)
MXRA5	5.09459	2.37271	3.49e-07	5.08e-05	AdvF (SFRP2+)
MPZL1	5.07562	2.35261	3.86e-07	5.59e-05	AdvF (SFRP2+)
PDGFRB	5.05147	2.19952	4.38e-07	6.3e-05	AdvF (SFRP2+)
SRPX	5.05128	3.67722	4.39e-07	6.3e-05	AdvF (SFRP2+)
KANK2	5.03302	1.92381	4.83e-07	6.9e-05	AdvF (SFRP2+)
CNN3	5.0154	1.59247	5.29e-07	7.53e-05	AdvF (SFRP2+)
VEGFA	4.97353	1.45121	6.57e-07	9.27e-05	AdvF (SFRP2+)
SPRY1	4.97233	1.67856	6.62e-07	9.29e-05	AdvF (SFRP2+)
RTN4	4.96938	0.800165	6.72e-07	9.36e-05	AdvF (SFRP2+)
ISLR	4.96715	2.80244	6.79e-07	9.42e-05	AdvF (SFRP2+)
SCN7A	4.96508	2.83158	6.87e-07	9.48e-05	AdvF (SFRP2+)
LMNA	4.96375	0.783121	6.91e-07	9.51e-05	AdvF (SFRP2+)
YBX3	4.95578	0.964978	7.2e-07	9.87e-05	AdvF (SFRP2+)
TTC3	4.95463	1.10896	7.25e-07	9.88e-05	AdvF (SFRP2+)
CLMP	4.94531	4.00927	7.6e-07	0.000103257	AdvF (SFRP2+)
SELENOF	4.93774	2.54839	7.9e-07	0.000106909	AdvF (SFRP2+)
CTGF	4.91796	1.44807	8.74e-07	0.000117324	AdvF (SFRP2+)
CD248	4.91093	3.7768	9.06e-07	0.00012112	AdvF (SFRP2+)
MORF4L1	4.89995	0.725205	9.59e-07	0.000127567	AdvF (SFRP2+)
SMOC2	4.88964	3.45292	1.01e-06	0.000133891	AdvF (SFRP2+)
RBMS1	4.88223	1.12384	1.05e-06	0.00013847	AdvF (SFRP2+)
LTBP4	4.86181	2.32112	1.16e-06	0.00015293	AdvF (SFRP2+)
ATP5ME	4.86029	1.78041	1.17e-06	0.0001535	AdvF (SFRP2+)
DSTN	4.85821	0.641293	1.18e-06	0.000154505	AdvF (SFRP2+)
MAP1B	4.85237	1.47119	1.22e-06	0.000158496	AdvF (SFRP2+)
ABLIM1	4.8103	1.57703	1.51e-06	0.000194264	AdvF (SFRP2+)
LGALS3	4.78245	0.44327	1.73e-06	0.000222349	AdvF (SFRP2+)
BICC1	4.75585	3.5295	1.98e-06	0.000252749	AdvF (SFRP2+)
CD99	4.75063	0.903498	2.03e-06	0.000258356	AdvF (SFRP2+)
RP11-572C15.6	4.73499	5.60264	2.19e-06	0.000278023	AdvF (SFRP2+)
CADM3	4.71056	3.42661	2.47e-06	0.000312107	AdvF (SFRP2+)
CKAP4	4.70991	1.58934	2.48e-06	0.000312107	AdvF (SFRP2+)
LEPROT	4.70821	1.16509	2.5e-06	0.000313515	AdvF (SFRP2+)
AC073861.1	4.7051	1.76458	2.54e-06	0.000317125	AdvF (SFRP2+)
MYC	4.65252	1.78852	3.28e-06	0.000406728	AdvF (SFRP2+)
CCDC102B	4.65088	1.9585	3.31e-06	0.00040844	AdvF (SFRP2+)
AC016739.1	4.63838	1.58579	3.51e-06	0.000427497	AdvF (SFRP2+)
FN1	4.62922	0.425972	3.67e-06	0.000445188	AdvF (SFRP2+)
SMARCA1	4.6181	1.92417	3.87e-06	0.000467998	AdvF (SFRP2+)
SEC62	4.61403	0.672651	3.95e-06	0.000474715	AdvF (SFRP2+)
MT2A	4.61286	1.00147	3.97e-06	0.000474715	AdvF (SFRP2+)
ZCCHC24	4.60038	2.79458	4.22e-06	0.000502241	AdvF (SFRP2+)
C16orf45	4.59242	2.89454	4.38e-06	0.000519915	AdvF (SFRP2+)
ID2	4.59151	0.769686	4.4e-06	0.000520306	AdvF (SFRP2+)
PHLDB2	4.57383	2.15828	4.79e-06	0.000560187	AdvF (SFRP2+)
GNG11	4.56942	0.916868	4.89e-06	0.000570075	AdvF (SFRP2+)
HSPA5	4.56694	0.738699	4.95e-06	0.00057481	AdvF (SFRP2+)
THBS1	4.54896	0.92946	5.39e-06	0.00062398	AdvF (SFRP2+)
DNAJC3	4.53722	1.2276	5.7e-06	0.000657412	AdvF (SFRP2+)
PIM1	4.51857	1.59869	6.23e-06	0.000715544	AdvF (SFRP2+)
LTBP1	4.50356	2.75577	6.68e-06	0.000762676	AdvF (SFRP2+)
RPL13P12	4.49545	1.38502	6.94e-06	0.000789581	AdvF (SFRP2+)
COL6A6	4.47888	3.32333	7.5e-06	0.000847561	AdvF (SFRP2+)
FBLN5	4.44424	2.95901	8.82e-06	0.000989507	AdvF (SFRP2+)
KLF4	4.36733	1.19053	1.26e-05	0.00140623	AdvF (SFRP2+)
BNC2	4.35889	3.37239	1.31e-05	0.00145656	AdvF (SFRP2+)
IFI16	4.32214	0.739917	1.55e-05	0.00170548	AdvF (SFRP2+)
TCEAL9	4.322	2.71637	1.55e-05	0.00170548	AdvF (SFRP2+)
FMOD	4.31262	3.00375	1.61e-05	0.00177357	AdvF (SFRP2+)
RBMS3	4.30705	2.55244	1.65e-05	0.00180846	AdvF (SFRP2+)
MAGI2-AS3	4.30684	2.37315	1.66e-05	0.00180846	AdvF (SFRP2+)
LSAMP	4.30276	2.4911	1.69e-05	0.00183176	AdvF (SFRP2+)
DUSP1	4.30202	0.738348	1.69e-05	0.00183176	AdvF (SFRP2+)
SELENOM	4.30181	2.46428	1.69e-05	0.00183176	AdvF (SFRP2+)
BEX3	4.28337	2.70452	1.84e-05	0.00198391	AdvF (SFRP2+)
ANXA2	4.26413	0.539233	2.01e-05	0.00215573	AdvF (SFRP2+)
SEM1	4.24822	1.98246	2.15e-05	0.00230705	AdvF (SFRP2+)
PEBP1	4.24021	0.607606	2.23e-05	0.00238321	AdvF (SFRP2+)
EGR3	4.23786	1.92352	2.26e-05	0.00240046	AdvF (SFRP2+)
EBF1	4.23645	2.70288	2.27e-05	0.00240776	AdvF (SFRP2+)
CPXM1	4.22997	3.30845	2.34e-05	0.00247029	AdvF (SFRP2+)
ITSN1	4.2182	1.70291	2.46e-05	0.00259444	AdvF (SFRP2+)
ENAH	4.21143	1.46823	2.54e-05	0.00266482	AdvF (SFRP2+)
SPON2	4.19231	2.20097	2.76e-05	0.00289057	AdvF (SFRP2+)
37500	4.18932	0.684233	2.8e-05	0.0029196	AdvF (SFRP2+)
NEGR1	4.18071	3.52781	2.91e-05	0.00302277	AdvF (SFRP2+)
NFIC	4.17932	1.44598	2.92e-05	0.00303154	AdvF (SFRP2+)
ZEB1	4.17862	1.40207	2.93e-05	0.00303154	AdvF (SFRP2+)
FTLP3	4.1579	1.89345	3.21e-05	0.00330949	AdvF (SFRP2+)
DPT	4.15464	2.90981	3.26e-05	0.00333615	AdvF (SFRP2+)
MAF	4.14904	1.29314	3.34e-05	0.00340818	AdvF (SFRP2+)
SEMA3C	4.14304	2.4757	3.43e-05	0.00348779	AdvF (SFRP2+)
APOL1	4.13659	1.29664	3.53e-05	0.00357626	AdvF (SFRP2+)
USP53	4.11493	1.46398	3.87e-05	0.00391701	AdvF (SFRP2+)
ELOB	4.11233	1.94206	3.92e-05	0.00394927	AdvF (SFRP2+)
NAV1	4.11055	2.23642	3.95e-05	0.00396376	AdvF (SFRP2+)
RUNX1T1	4.11007	2.51435	3.96e-05	0.00396376	AdvF (SFRP2+)
FERMT2	4.10732	1.46932	4e-05	0.00399903	AdvF (SFRP2+)
GNG12	4.06581	1.9999	4.79e-05	0.00475326	AdvF (SFRP2+)
TSPYL2	4.04011	0.972828	5.34e-05	0.00528959	AdvF (SFRP2+)
ATP5PF	4.03566	2.19091	5.44e-05	0.0053585	AdvF (SFRP2+)
ID3	4.02884	1.23748	5.61e-05	0.00549982	AdvF (SFRP2+)
SULF1	4.00129	2.59956	6.3e-05	0.00616282	AdvF (SFRP2+)
SQSTM1	3.99951	0.678132	6.35e-05	0.00619096	AdvF (SFRP2+)
RPL13AP5	3.99635	1.42493	6.43e-05	0.00625557	AdvF (SFRP2+)
MORF4L2	3.96968	0.860416	7.2e-05	0.00695784	AdvF (SFRP2+)
ADIRF	3.96136	0.808221	7.45e-05	0.00716657	AdvF (SFRP2+)
S100A10	3.95548	0.486668	7.64e-05	0.00731974	AdvF (SFRP2+)
RHOBTB3	3.95309	1.84978	7.71e-05	0.00737177	AdvF (SFRP2+)
BGN	3.94171	1.73842	8.09e-05	0.00770805	AdvF (SFRP2+)
METTL7A	3.9407	1.07671	8.12e-05	0.00771833	AdvF (SFRP2+)
ROCK2	3.93177	0.78385	8.43e-05	0.00798769	AdvF (SFRP2+)
TSPAN4	3.9272	1.61438	8.59e-05	0.00811746	AdvF (SFRP2+)
ANXA5	3.91478	0.595083	9.05e-05	0.00852244	AdvF (SFRP2+)
GOLGA2	3.91377	0.933904	9.09e-05	0.00853378	AdvF (SFRP2+)
TAGLN	3.90857	0.929682	9.28e-05	0.00866968	AdvF (SFRP2+)
TPM2	3.90626	1.431	9.37e-05	0.00872814	AdvF (SFRP2+)
C1orf21	3.90277	1.38819	9.51e-05	0.00882998	AdvF (SFRP2+)
ASPH	3.88805	1.09317	0.000101054	0.00935673	AdvF (SFRP2+)
LXN	3.87833	2.43794	0.000105178	0.00968404	AdvF (SFRP2+)
PBX1	3.87339	1.97258	0.000107331	0.0098547	AdvF (SFRP2+)
TACC1	3.87108	0.581106	0.000108353	0.00992076	AdvF (SFRP2+)
AKR1C1	3.84709	2.73845	0.00011953	0.0108804	AdvF (SFRP2+)
IL6	3.84648	2.09343	0.000119826	0.0108804	AdvF (SFRP2+)
COL5A1	3.82373	2.7026	0.00013145	0.0118377	AdvF (SFRP2+)
SOCS3	3.82183	1.09169	0.000132463	0.0118963	AdvF (SFRP2+)
ATF3	3.79813	0.959611	0.000145794	0.0130579	AdvF (SFRP2+)
RPL10	3.79735	0.453655	0.00014625	0.0130631	AdvF (SFRP2+)
OSMR	3.79459	2.17723	0.000147888	0.0131737	AdvF (SFRP2+)
ELN	3.78272	2.61894	0.000155123	0.0137808	AdvF (SFRP2+)
ZNF106	3.77486	0.856997	0.000160098	0.0141844	AdvF (SFRP2+)
HGF	3.77341	2.86555	0.000161031	0.0142287	AdvF (SFRP2+)
CAMK2N1	3.76959	2.24206	0.000163515	0.0144095	AdvF (SFRP2+)
GAS1	3.75997	4.13305	0.000169933	0.014935	AdvF (SFRP2+)
BDH2	3.74269	2.44657	0.000182059	0.0159581	AdvF (SFRP2+)
CCNL1	3.73833	0.753897	0.000185246	0.0161943	AdvF (SFRP2+)
ZRANB2	3.72349	0.902849	0.000196488	0.0170861	AdvF (SFRP2+)
NAMPT	3.71409	0.676635	0.000203939	0.0176873	AdvF (SFRP2+)
DPYSL3	3.70812	1.83136	0.000208802	0.018014	AdvF (SFRP2+)
ZBTB20	3.66943	1.80025	0.000243089	0.0208625	AdvF (SFRP2+)
REV3L	3.66334	1.0868	0.000248948	0.0213097	AdvF (SFRP2+)
RCN1	3.65518	1.38766	0.000257004	0.0219421	AdvF (SFRP2+)
TPT1P9	3.6509	2.21518	0.000261323	0.0222531	AdvF (SFRP2+)
HSPB1	3.64783	0.735348	0.000264468	0.0224627	AdvF (SFRP2+)
XIST	3.64235	0.850107	0.00027016	0.0228282	AdvF (SFRP2+)
NR2F2	3.64084	1.18013	0.000271745	0.0229032	AdvF (SFRP2+)
BACE1	3.63461	1.97247	0.000278397	0.0233441	AdvF (SFRP2+)
KDELR2	3.6283	1.33588	0.000285296	0.0238618	AdvF (SFRP2+)
MT-ATP6	3.62349	0.472102	0.000290658	0.0242486	AdvF (SFRP2+)
MORF4L1P1	3.62275	2.24807	0.000291489	0.0242563	AdvF (SFRP2+)
PNISR	3.6219	0.647243	0.000292451	0.0242749	AdvF (SFRP2+)
CASC4	3.61042	1.43139	0.000305701	0.0253108	AdvF (SFRP2+)
LGALS3BP	3.60788	1.08201	0.000308714	0.0254961	AdvF (SFRP2+)
JUNB	3.60631	0.673988	0.000310581	0.0255278	AdvF (SFRP2+)
GADD45A	3.60625	1.06103	0.000310652	0.0255278	AdvF (SFRP2+)
IER3	3.60417	0.79105	0.00031315	0.0256689	AdvF (SFRP2+)
PNRC1	3.57688	0.600132	0.000347714	0.0282905	AdvF (SFRP2+)
PPFIBP1	3.5761	0.945688	0.000348755	0.0283051	AdvF (SFRP2+)
MT-ND4L	3.57105	0.649791	0.000355559	0.0287863	AdvF (SFRP2+)
BZW1	3.56206	1.19744	0.000367961	0.0296443	AdvF (SFRP2+)
RPL3P4	3.54566	1.23501	0.000391635	0.0314744	AdvF (SFRP2+)
COL16A1	3.53967	3.10268	0.000400633	0.032119	AdvF (SFRP2+)
IGSF10	3.53624	3.23778	0.000405872	0.0324599	AdvF (SFRP2+)
HSPB6	3.52754	3.59929	0.000419446	0.0333728	AdvF (SFRP2+)
SRP14	3.5266	0.487976	0.000420928	0.0333728	AdvF (SFRP2+)
CDC42BPA	3.52047	1.29359	0.000430779	0.0340377	AdvF (SFRP2+)
OLFML1	3.48749	3.41117	0.000487574	0.038341	AdvF (SFRP2+)
PDGFRL	3.48237	4.66204	0.00049699	0.0389882	AdvF (SFRP2+)
GPX8	3.47965	3.14827	0.000502076	0.0392934	AdvF (SFRP2+)
TUBB	3.4715	0.531742	0.000517558	0.0404089	AdvF (SFRP2+)
AC010343.1	3.46931	1.54124	0.000521794	0.0406431	AdvF (SFRP2+)
GUCY1A1	3.46457	3.24425	0.000531073	0.0411707	AdvF (SFRP2+)
NR4A3	3.42209	1.4048	0.000621414	0.0478871	AdvF (SFRP2+)
ANGPTL1	3.41423	3.82982	0.00063962	0.0491222	AdvF (SFRP2+)
RACK1	3.4096	1.12208	0.000650579	0.0498474	AdvF (SFRP2+)
LAMC1	3.40802	1.90484	0.000654365	0.0500209	AdvF (SFRP2+)
TRAM1	3.40023	0.733487	0.000673304	0.0513492	AdvF (SFRP2+)
NRP1	3.39772	1.30812	0.000679495	0.0516318	AdvF (SFRP2+)
NFKBIZ	3.39617	0.872764	0.000683369	0.0517566	AdvF (SFRP2+)
USO1	3.3915	0.946958	0.000695116	0.0525252	AdvF (SFRP2+)
RPLP0P6	3.38918	2.1946	0.000701027	0.0528504	AdvF (SFRP2+)
MYL12B	3.37891	0.415164	0.00072775	0.0546145	AdvF (SFRP2+)
RPL34P18	3.36684	1.26533	0.000760343	0.0568011	AdvF (SFRP2+)
PNRC2	3.3661	2.26181	0.000762387	0.0568246	AdvF (SFRP2+)
GSTM3	3.36049	2.63731	0.000778042	0.0578603	AdvF (SFRP2+)
SNED1	3.34871	2.93375	0.00081189	0.0602412	AdvF (SFRP2+)
TNS2	3.33204	2.50368	0.000862122	0.0638242	AdvF (SFRP2+)
CHI3L1	3.32986	2.81097	0.000868886	0.0641804	AdvF (SFRP2+)
RHOU	3.32096	1.91307	0.000897073	0.0658187	AdvF (SFRP2+)
LOX	3.32023	3.1019	0.000899419	0.0658439	AdvF (SFRP2+)
ANTXR1	3.31942	1.88884	0.00090205	0.0658898	AdvF (SFRP2+)
DYNC1I2	3.30899	0.657506	0.000936346	0.0682432	AdvF (SFRP2+)
LDHA	3.30548	0.835728	0.000948123	0.0687965	AdvF (SFRP2+)
PROS1	3.30036	1.71811	0.000965604	0.0699106	AdvF (SFRP2+)
TSIX	3.29774	1.49182	0.000974665	0.0704115	AdvF (SFRP2+)
CBX1	3.29537	1.25274	0.000982905	0.070696	AdvF (SFRP2+)
ATP5F1E	3.28589	1.14217	0.00101661	0.0729606	AdvF (SFRP2+)
AHI1	3.28241	0.9969	0.00102924	0.0737058	AdvF (SFRP2+)
MAN1A1	3.26137	1.61156	0.00110875	0.0790553	AdvF (SFRP2+)
PLAU	3.25263	2.23791	0.00114342	0.0811753	AdvF (SFRP2+)
MYDGF	3.25145	2.19841	0.00114818	0.0812952	AdvF (SFRP2+)
SLIT2	5.62656	3.14621	1.84e-08	3.27e-06	AdvF (SFRP2+)
COL6A3	14.143	3.13477	2.06e-45	2.05e-42	AdvF (SFRP2+)
ABI3BP	9.45177	3.13326	3.33e-21	1.37e-18	AdvF (SFRP2+)
MFAP4	12.9491	3.06673	2.38e-38	1.9e-35	AdvF (SFRP2+)
AEBP1	11.3518	3.05874	7.27e-30	4.27e-27	AdvF (SFRP2+)
PRELP	7.70112	3.03111	1.35e-14	4.05e-12	AdvF (SFRP2+)
IGF2	6.95504	2.98503	3.52e-12	8.71e-10	AdvF (SFRP2+)
COL3A1	15.2774	2.96501	1.08e-52	1.32e-49	AdvF (SFRP2+)
FMO2	10.5507	2.93603	5.04e-26	2.59e-23	AdvF (SFRP2+)
NBL1	9.55806	2.90589	1.2e-21	5.12e-19	AdvF (SFRP2+)
COL6A1	10.8192	2.86805	2.79e-27	1.48e-24	AdvF (SFRP2+)
MRC2	6.03297	2.86614	1.61e-09	3.21e-07	AdvF (SFRP2+)
COLEC12	8.02749	2.85902	9.95e-16	3.21e-13	AdvF (SFRP2+)
MFGE8	5.57781	2.84691	2.44e-08	4.28e-06	AdvF (SFRP2+)
TSHZ2	8.3493	2.82706	6.87e-17	2.48e-14	AdvF (SFRP2+)
CFH	14.6623	2.79237	1.12e-48	1.23e-45	AdvF (SFRP2+)
DDR2	6.57832	2.78482	4.76e-11	1.11e-08	AdvF (SFRP2+)
CYBRD1	8.05152	2.78007	8.18e-16	2.72e-13	AdvF (SFRP2+)
PDLIM3	5.48402	2.76732	4.16e-08	6.97e-06	AdvF (SFRP2+)
FGFR1	7.05567	2.74733	1.72e-12	4.34e-10	AdvF (SFRP2+)
LAMA4	11.4927	2.73434	1.44e-30	8.74e-28	AdvF (SFRP2+)
EGR1	15.8619	2.72969	1.16e-56	1.53e-53	AdvF (SFRP2+)
LRP1	12.5409	2.71828	4.46e-36	3.26e-33	AdvF (SFRP2+)
SERPING1	17.8916	2.68031	1.37e-71	2.32e-68	AdvF (SFRP2+)
GSN	12.181	2.58498	3.92e-34	2.74e-31	AdvF (SFRP2+)
COL1A1	12.2446	2.57846	1.8e-34	1.28e-31	AdvF (SFRP2+)
LIMA1	14.769	2.54944	2.32e-49	2.63e-46	AdvF (SFRP2+)
RARRES2	11.069	2.48051	1.77e-28	9.72e-26	AdvF (SFRP2+)
PLEKHH2	5.59457	2.43494	2.21e-08	3.91e-06	AdvF (SFRP2+)
NFIB	10.4376	2.41127	1.67e-25	8.44e-23	AdvF (SFRP2+)
MTATP6P1	6.12215	2.38647	9.23e-10	1.88e-07	AdvF (SFRP2+)
PLEKHA4	7.58739	2.37208	3.26e-14	9.49e-12	AdvF (SFRP2+)
CPE	6.16857	2.37026	6.89e-10	1.42e-07	AdvF (SFRP2+)
NFIX	7.16413	2.36745	7.83e-13	2.01e-10	AdvF (SFRP2+)
TIMP2	13.5835	2.36047	5.02e-42	4.58e-39	AdvF (SFRP2+)
NEXN	7.50431	2.3477	6.18e-14	1.72e-11	AdvF (SFRP2+)
EPB41L2	12.7028	2.34517	5.7e-37	4.26e-34	AdvF (SFRP2+)
PMP22	7.17484	2.29797	7.24e-13	1.87e-10	AdvF (SFRP2+)
CFI	6.3643	2.26446	1.96e-10	4.24e-08	AdvF (SFRP2+)
CALD1	13.3461	2.25236	1.25e-40	1.08e-37	AdvF (SFRP2+)
PLEKHA5	5.88874	2.24347	3.89e-09	7.48e-07	AdvF (SFRP2+)
IL1R1	6.45457	2.23157	1.09e-10	2.44e-08	AdvF (SFRP2+)
A2M	12.0267	2.23056	2.57e-33	1.73e-30	AdvF (SFRP2+)
GPNMB	11.971	2.22784	5.04e-33	3.31e-30	AdvF (SFRP2+)
CCL2	5.56209	2.08513	2.67e-08	4.66e-06	AdvF (SFRP2+)
MMP14	5.64504	2.07155	1.65e-08	2.97e-06	AdvF (SFRP2+)
FAM114A1	5.50649	2.06582	3.66e-08	6.2e-06	AdvF (SFRP2+)
NFIA	6.37729	2.05892	1.8e-10	3.92e-08	AdvF (SFRP2+)
FHL1	5.92075	2.05722	3.2e-09	6.2e-07	AdvF (SFRP2+)
SERPINH1	6.5564	2.05456	5.51e-11	1.27e-08	AdvF (SFRP2+)
NNMT	9.43466	2.0447	3.92e-21	1.59e-18	AdvF (SFRP2+)
TGM2	6.56573	2.03321	5.18e-11	1.2e-08	AdvF (SFRP2+)
ARHGAP21	6.37827	2.02632	1.79e-10	3.92e-08	AdvF (SFRP2+)
S100A13	7.19654	1.89138	6.18e-13	1.62e-10	AdvF (SFRP2+)
IGFBP7	10.6691	1.8596	1.42e-26	7.41e-24	AdvF (SFRP2+)
EMP1	7.51421	1.84508	5.73e-14	1.61e-11	AdvF (SFRP2+)
ADAMTS1	7.58278	1.83562	3.38e-14	9.67e-12	AdvF (SFRP2+)
ADD3	8.13182	1.83155	4.23e-16	1.45e-13	AdvF (SFRP2+)
PIK3R1	8.20046	1.81871	2.39e-16	8.29e-14	AdvF (SFRP2+)
REXO2	5.53327	1.80609	3.14e-08	5.41e-06	AdvF (SFRP2+)
TIMP1	11.3524	1.79816	7.21e-30	4.27e-27	AdvF (SFRP2+)
DAB2	7.13034	1.7919	1e-12	2.55e-10	AdvF (SFRP2+)
LAMB1	7.92644	1.78446	2.26e-15	7.06e-13	AdvF (SFRP2+)
ARID5B	8.72144	1.74237	2.75e-18	1.03e-15	AdvF (SFRP2+)
SPARC	9.55493	1.7218	1.24e-21	5.21e-19	AdvF (SFRP2+)
TIMP3	8.99878	1.70664	2.28e-19	9.04e-17	AdvF (SFRP2+)
DST	8.92299	1.68311	4.54e-19	1.76e-16	AdvF (SFRP2+)
NR4A1	9.37913	1.66122	6.65e-21	2.67e-18	AdvF (SFRP2+)
IL6ST	7.93776	1.63988	2.06e-15	6.51e-13	AdvF (SFRP2+)
FOS	10.8385	1.61569	2.26e-27	1.22e-24	AdvF (SFRP2+)
IFITM3	11.1617	1.61011	6.28e-29	3.5e-26	AdvF (SFRP2+)
NUPR1	8.77991	1.60103	1.64e-18	6.25e-16	AdvF (SFRP2+)
MYH10	5.53999	1.5799	3.02e-08	5.23e-06	AdvF (SFRP2+)
CALU	5.76976	1.56781	7.94e-09	1.48e-06	AdvF (SFRP2+)
KLF9	6.41821	1.56694	1.38e-10	3.06e-08	AdvF (SFRP2+)
TFPI	7.57693	1.52326	3.54e-14	1e-11	AdvF (SFRP2+)
NUCB2	8.94082	1.48122	3.86e-19	1.51e-16	AdvF (SFRP2+)
GLG1	5.75951	1.47688	8.44e-09	1.57e-06	AdvF (SFRP2+)
MGST1	6.4352	1.44926	1.23e-10	2.76e-08	AdvF (SFRP2+)
CST3	9.87975	1.40956	5.1e-23	2.36e-20	AdvF (SFRP2+)
VCAN	8.26031	1.38796	1.45e-16	5.19e-14	AdvF (SFRP2+)
LGALS1	9.45426	1.38745	3.25e-21	1.35e-18	AdvF (SFRP2+)
UACA	6.92742	1.38171	4.29e-12	1.05e-09	AdvF (SFRP2+)
FILIP1L	5.88294	1.33612	4.03e-09	7.7e-07	AdvF (SFRP2+)
40787	6.10111	1.31491	1.05e-09	2.11e-07	AdvF (SFRP2+)
TCF4	5.8259	1.31122	5.68e-09	1.07e-06	AdvF (SFRP2+)
JUN	8.51217	1.29709	1.71e-17	6.23e-15	AdvF (SFRP2+)
TPM1	5.5405	1.29535	3.02e-08	5.23e-06	AdvF (SFRP2+)
SPTBN1	6.46098	1.26616	1.04e-10	2.36e-08	AdvF (SFRP2+)
SEC31A	6.00892	1.26436	1.87e-09	3.7e-07	AdvF (SFRP2+)
FOSB	6.50592	1.22329	7.72e-11	1.76e-08	AdvF (SFRP2+)
NUCKS1	7.70034	1.20962	1.36e-14	4.05e-12	AdvF (SFRP2+)
LAPTM4A	8.11863	1.20897	4.71e-16	1.6e-13	AdvF (SFRP2+)
NFE2L2	6.35336	1.18666	2.11e-10	4.5e-08	AdvF (SFRP2+)
HDLBP	6.34576	1.16909	2.21e-10	4.69e-08	AdvF (SFRP2+)
EID1	7.0026	1.16337	2.51e-12	6.26e-10	AdvF (SFRP2+)
APP	6.28771	1.15658	3.22e-10	6.79e-08	AdvF (SFRP2+)
EEA1	5.45662	1.10628	4.85e-08	8.1e-06	AdvF (SFRP2+)
TCEAL4	6.36101	1.07396	2e-10	4.31e-08	AdvF (SFRP2+)
MYADM	6.18506	1.07234	6.21e-10	1.28e-07	AdvF (SFRP2+)
ZFP36	6.10691	1.03442	1.02e-09	2.05e-07	AdvF (SFRP2+)
HSP90B1	7.58604	1.03382	3.3e-14	9.51e-12	AdvF (SFRP2+)
CD63	8.57503	1.03018	9.91e-18	3.66e-15	AdvF (SFRP2+)
ARL6IP5	5.94	1.02425	2.85e-09	5.54e-07	AdvF (SFRP2+)
LMO4	5.63373	1.00487	1.76e-08	3.15e-06	AdvF (SFRP2+)
SMARCA2	5.95394	0.977876	2.62e-09	5.12e-07	AdvF (SFRP2+)
PPIB	5.44897	0.946873	5.07e-08	8.37e-06	AdvF (SFRP2+)
39326	5.70898	0.927572	1.14e-08	2.06e-06	AdvF (SFRP2+)
PDIA3	5.95921	0.842773	2.53e-09	4.99e-07	AdvF (SFRP2+)
VIM	5.71659	0.717279	1.09e-08	1.98e-06	AdvF (SFRP2+)
S100A6	5.50793	0.572804	3.63e-08	6.18e-06	AdvF (SFRP2+)
SPP1	10.6974	5.08648	1.05e-26	1.71e-24	AM activated state
MARCO	43.9402	4.10529	0	0	AM activated state
CTSD	48.3695	3.98421	0	0	AM activated state
CCL18	22.0703	3.92061	6.1e-108	4.09e-105	AM activated state
FTL	50.0535	3.70706	0	0	AM activated state
ACP5	28.6493	3.68399	1.64e-180	2.15e-177	AM activated state
C1QA	39.5251	3.639	0	0	AM activated state
GPNMB	34.7035	3.59946	6.99e-264	1.53e-260	AM activated state
APOC1	37.8305	3.56687	0	0	AM activated state
CTSB	44.6751	3.54456	0	0	AM activated state
C1QB	36.5905	3.52072	4.05e-293	1.11e-289	AM activated state
CTSZ	32.9783	3.43348	1.66e-238	3.03e-235	AM activated state
APOE	25.7052	3.40292	1.02e-145	9.89e-143	AM activated state
CD68	36.3355	3.38641	4.46e-289	1.13e-285	AM activated state
IFI30	42.8353	3.3447	0	0	AM activated state
INHBA	21.1389	3.33595	3.49e-99	2.01e-96	AM activated state
FFAR4	7.24611	3.3194	4.29e-13	3.36e-11	AM activated state
PCOLCE2	9.92765	3.29427	3.16e-23	4.61e-21	AM activated state
FBP1	34.2929	3.24807	1e-257	2.06e-254	AM activated state
MSR1	28.6382	3.22136	2.25e-180	2.85e-177	AM activated state
FABP4	24.928	3.17908	3.7e-137	3.2e-134	AM activated state
TREM2	10.6502	3.17438	1.74e-26	2.82e-24	AM activated state
RP11-598F7.3	8.24788	3.12125	1.61e-16	1.62e-14	AM activated state
C19orf59	25.2019	3.08217	3.82e-140	3.49e-137	AM activated state
IL3RA	7.50434	3.03743	6.17e-14	5.11e-12	AM activated state
PSAP	44.2196	3.01241	0	0	AM activated state
CTSL	27.8196	2.95497	2.52e-170	2.95e-167	AM activated state
SLC1A3	7.14648	2.90997	8.9e-13	6.77e-11	AM activated state
SIGLEC1	8.61934	2.89827	6.73e-18	7.53e-16	AM activated state
MS4A4A	14.3992	2.89496	5.24e-47	1.52e-44	AM activated state
MME	11.0718	2.85401	1.72e-28	3.12e-26	AM activated state
OSCAR	7.7793	2.82736	7.29e-15	6.48e-13	AM activated state
PPARG	10.7581	2.80472	5.43e-27	9.06e-25	AM activated state
GLDN	7.71567	2.80151	1.2e-14	1.05e-12	AM activated state
CYP27A1	15.1978	2.78917	3.66e-52	1.18e-49	AM activated state
C1QC	17.4123	2.75763	6.65e-68	2.57e-65	AM activated state
FCGR1A	11.6912	2.70083	1.41e-31	2.83e-29	AM activated state
CYBB	24.5739	2.65261	2.4e-133	1.92e-130	AM activated state
IGSF6	20.7646	2.64908	9.05e-96	5.04e-93	AM activated state
CD163	20.6746	2.64707	5.87e-95	3.21e-92	AM activated state
MMP19	11.3498	2.64326	7.43e-30	1.39e-27	AM activated state
ABCG1	10.4429	2.63824	1.58e-25	2.51e-23	AM activated state
HLA-DRA	37.4347	2.61846	1.06e-306	3.18e-303	AM activated state
GCHFR	16.1993	2.60599	5.1e-59	1.84e-56	AM activated state
MRC1	7.83658	2.6036	4.63e-15	4.23e-13	AM activated state
NCEH1	10.028	2.59345	1.15e-23	1.71e-21	AM activated state
SNX10	15.0124	2.59118	6.09e-51	1.94e-48	AM activated state
FTH1	39.1044	2.58436	0	0	AM activated state
LGMN	9.20463	2.5822	3.43e-20	4.37e-18	AM activated state
OLR1	17.6117	2.57095	2e-69	7.84e-67	AM activated state
SLC11A1	26.037	2.55601	1.89e-149	1.88e-146	AM activated state
SLC7A7	12.0314	2.55333	2.43e-33	5.36e-31	AM activated state
GRN	26.882	2.55167	3.56e-159	3.66e-156	AM activated state
FCGR3A	25.0541	2.53989	1.57e-138	1.4e-135	AM activated state
HLA-DRB1	35.8108	2.51898	7.51e-281	1.76e-277	AM activated state
ACP2	7.28121	2.51793	3.31e-13	2.61e-11	AM activated state
CSTB	24.5301	2.51342	7.05e-133	5.51e-130	AM activated state
LGALS3	34.0907	2.50733	1.01e-254	1.96e-251	AM activated state
RETN	10.9456	2.50361	6.98e-28	1.21e-25	AM activated state
TREM1	14.0876	2.50222	4.53e-45	1.27e-42	AM activated state
LPL	14.5758	2.49455	4e-48	1.2e-45	AM activated state
HEXB	22.0066	2.47283	2.49e-107	1.6e-104	AM activated state
BHLHE41	11.7629	2.44936	6.06e-32	1.27e-29	AM activated state
MS4A7	21.7628	2.41622	5.23e-105	3.18e-102	AM activated state
MRC1L1	8.1079	2.41258	5.15e-16	4.98e-14	AM activated state
LIPA	9.8406	2.41166	7.53e-23	1.06e-20	AM activated state
CCR1	7.59769	2.38419	3.01e-14	2.55e-12	AM activated state
CAPG	21.6013	2.37459	1.75e-103	1.03e-100	AM activated state
TYROBP	32.9231	2.37333	1.03e-237	1.78e-234	AM activated state
SAMHD1	29.3905	2.37211	7.26e-190	1.04e-186	AM activated state
TMSB10	39.6359	2.36096	0	0	AM activated state
LYZ	28.7619	2.34187	6.44e-182	8.81e-179	AM activated state
NCF2	20.3354	2.33389	6.25e-92	3.21e-89	AM activated state
SLC31A1	12.8668	2.30857	6.92e-38	1.69e-35	AM activated state
CES1	7.20014	2.30376	6.02e-13	4.61e-11	AM activated state
RMDN3	10.8343	2.28067	2.37e-27	4.01e-25	AM activated state
SLCO2B1	8.29655	2.28005	1.07e-16	1.1e-14	AM activated state
DNASE2	13.5835	2.27935	5.02e-42	1.32e-39	AM activated state
SLC16A3	11.3019	2.26817	1.28e-29	2.36e-27	AM activated state
CTSS	30.511	2.26464	1.86e-204	2.91e-201	AM activated state
LAIR1	16.1258	2.2627	1.68e-58	6e-56	AM activated state
CTSC	20.6687	2.25329	6.62e-95	3.57e-92	AM activated state
GLIPR2	18.5834	2.24512	4.38e-77	1.92e-74	AM activated state
LAPTM5	29.4067	2.23943	4.51e-190	6.73e-187	AM activated state
GSTO1	20.943	2.22338	2.17e-97	1.23e-94	AM activated state
FABP5	16.6152	2.21979	5.41e-62	2.02e-59	AM activated state
CD74	30.6101	2.21494	8.97e-206	1.47e-202	AM activated state
FN1	20.237	2.21262	4.62e-91	2.34e-88	AM activated state
TFRC	15.6055	2.21044	6.68e-55	2.22e-52	AM activated state
DAB2	18.2958	2.19632	8.94e-75	3.72e-72	AM activated state
LTA4H	19.0636	2.18901	5.07e-81	2.35e-78	AM activated state
PLBD1	11.034	2.18826	2.62e-28	4.73e-26	AM activated state
VSIG4	11.7596	2.17824	6.3e-32	1.31e-29	AM activated state
GLUL	27.2069	2.15702	5.37e-163	5.7e-160	AM activated state
CCDC88A	27.6234	2.14806	5.82e-168	6.6e-165	AM activated state
CORO1C	11.8355	2.14417	2.56e-32	5.46e-30	AM activated state
HMOX1	9.89358	2.13327	4.44e-23	6.4e-21	AM activated state
PILRA	9.75479	2.10634	1.76e-22	2.42e-20	AM activated state
CXCL3	10.7035	2.10541	9.8e-27	1.61e-24	AM activated state
SPI1	7.48021	2.09452	7.42e-14	6.11e-12	AM activated state
PLIN2	24.5869	2.0903	1.74e-133	1.43e-130	AM activated state
GM2A	13.7472	2.07784	5.29e-43	1.41e-40	AM activated state
LGALS9	11.3448	2.07664	7.87e-30	1.46e-27	AM activated state
EMILIN2	13.4008	2.06831	5.98e-41	1.5e-38	AM activated state
IFIT3	9.7803	2.04259	1.37e-22	1.89e-20	AM activated state
ALDH2	19.2386	2.03084	1.76e-82	8.26e-80	AM activated state
GAA	8.98493	2.02214	2.59e-19	3.16e-17	AM activated state
TSPO	22.0442	2.01716	1.09e-107	7.14e-105	AM activated state
KIAA1598	11.7446	2.00304	7.53e-32	1.54e-29	AM activated state
CD52	25.2902	1.99543	4.09e-141	3.84e-138	AM activated state
SIRPA	7.08951	1.99364	1.35e-12	1.02e-10	AM activated state
FRMD4A	8.24514	1.99124	1.65e-16	1.65e-14	AM activated state
COLGALT1	7.80256	1.98844	6.07e-15	5.42e-13	AM activated state
TGFBI	14.9167	1.97809	2.57e-50	8.04e-48	AM activated state
LACTB	12.6755	1.96918	8.08e-37	1.91e-34	AM activated state
BRI3	16.018	1.9602	9.56e-58	3.31e-55	AM activated state
SLC31A2	7.23163	1.95861	4.77e-13	3.7e-11	AM activated state
FMNL2	9.92657	1.94748	3.19e-23	4.64e-21	AM activated state
MFSD1	11.4663	1.94673	1.95e-30	3.74e-28	AM activated state
CTSA	15.2315	1.94193	2.18e-52	7.11e-50	AM activated state
HNMT	7.76187	1.94162	8.37e-15	7.39e-13	AM activated state
MPP1	7.21138	1.94061	5.54e-13	4.26e-11	AM activated state
CXCL16	11.7399	1.93205	7.96e-32	1.62e-29	AM activated state
GLRX	12.8583	1.92425	7.72e-38	1.87e-35	AM activated state
PNPLA6	9.40903	1.92201	5.01e-21	6.53e-19	AM activated state
RP11-1143G9.4	9.07867	1.92009	1.1e-19	1.37e-17	AM activated state
SQRDL	10.5264	1.9115	6.53e-26	1.05e-23	AM activated state
AP2S1	11.5102	1.89507	1.17e-30	2.27e-28	AM activated state
ALOX5AP	18.0048	1.88501	1.79e-72	7.16e-70	AM activated state
GRINA	13.943	1.8849	3.47e-44	9.58e-42	AM activated state
PDXK	10.0369	1.87659	1.05e-23	1.57e-21	AM activated state
SOAT1	7.07058	1.85971	1.54e-12	1.16e-10	AM activated state
AIF1	22.3934	1.84567	4.56e-111	3.26e-108	AM activated state
NUPR1	15.8192	1.83248	2.29e-56	7.77e-54	AM activated state
RASGEF1B	8.58953	1.82848	8.73e-18	9.66e-16	AM activated state
ALOX5	11.0331	1.82133	2.65e-28	4.75e-26	AM activated state
VAMP8	21.6514	1.80548	5.89e-104	3.52e-101	AM activated state
ANXA5	21.769	1.80545	4.57e-105	2.83e-102	AM activated state
SCD	10.8035	1.80037	3.31e-27	5.56e-25	AM activated state
TMSB4X	27.8811	1.79112	4.52e-171	5.5e-168	AM activated state
VIM	27.2829	1.78652	6.77e-164	7.42e-161	AM activated state
HCK	12.3784	1.77697	3.42e-35	7.81e-33	AM activated state
SNX2	13.4497	1.77273	3.09e-41	7.82e-39	AM activated state
HEXA	9.42792	1.76962	4.18e-21	5.52e-19	AM activated state
FKBP15	10.711	1.76019	9.04e-27	1.49e-24	AM activated state
HLA-DQB1	18.8418	1.75228	3.43e-79	1.57e-76	AM activated state
RP11-290F20.3	8.609	1.74013	7.37e-18	8.18e-16	AM activated state
GPX1	22.0938	1.73815	3.62e-108	2.48e-105	AM activated state
CD86	8.28052	1.73727	1.23e-16	1.25e-14	AM activated state
ATP6V1B2	10.0121	1.72689	1.35e-23	2e-21	AM activated state
PPT1	12.3227	1.72611	6.83e-35	1.54e-32	AM activated state
HN1	8.66959	1.71765	4.34e-18	4.86e-16	AM activated state
EFHD2	12.5768	1.71133	2.83e-36	6.6e-34	AM activated state
PTAFR	8.7219	1.70613	2.74e-18	3.1e-16	AM activated state
S100A11	19.438	1.7057	3.68e-84	1.78e-81	AM activated state
LYAR	11.7527	1.70266	6.84e-32	1.4e-29	AM activated state
CYBA	18.3612	1.6999	2.69e-75	1.13e-72	AM activated state
IFI6	11.8042	1.69872	3.71e-32	7.87e-30	AM activated state
BLOC1S2	7.64466	1.69442	2.09e-14	1.79e-12	AM activated state
HLA-DMB	13.5189	1.6944	1.21e-41	3.16e-39	AM activated state
FCGR2A	10.8057	1.6942	3.24e-27	5.46e-25	AM activated state
HLA-DQA1	15.6791	1.69297	2.1e-55	7.05e-53	AM activated state
ATP6V0D1	7.64148	1.68596	2.15e-14	1.83e-12	AM activated state
HLA-DRB5	16.1095	1.68095	2.19e-58	7.73e-56	AM activated state
SPN	11.1965	1.67744	4.24e-29	7.75e-27	AM activated state
ATP6V0B	14.7264	1.67642	4.37e-49	1.33e-46	AM activated state
APOBR	8.70386	1.67568	3.21e-18	3.61e-16	AM activated state
B2M	24.6141	1.66538	8.92e-134	7.52e-131	AM activated state
FGR	7.73669	1.66061	1.02e-14	8.92e-13	AM activated state
S100A10	20.6419	1.65707	1.16e-94	6.13e-92	AM activated state
HLA-DPB1	22.1269	1.64821	1.74e-108	1.22e-105	AM activated state
ASAH1	18.4794	1.64469	3.02e-76	1.29e-73	AM activated state
HLA-DPA1	20.4437	1.64361	6.84e-93	3.57e-90	AM activated state
H2AFY	14.9196	1.64322	2.46e-50	7.77e-48	AM activated state
MGAT1	10.4067	1.63311	2.31e-25	3.65e-23	AM activated state
ATP6AP1	10.1933	1.63285	2.12e-24	3.29e-22	AM activated state
MAFB	14.714	1.62412	5.24e-49	1.58e-46	AM activated state
ACER3	7.79884	1.61888	6.25e-15	5.57e-13	AM activated state
TCF7L2	8.0505	1.60871	8.25e-16	7.83e-14	AM activated state
ITGAX	12.5434	1.6069	4.32e-36	1e-33	AM activated state
THEMIS2	7.76358	1.60311	8.26e-15	7.32e-13	AM activated state
MYL6	24.0769	1.59527	4.36e-128	3.33e-125	AM activated state
LAMP1	12.7469	1.59518	3.24e-37	7.73e-35	AM activated state
GPATCH11	7.87664	1.58754	3.36e-15	3.11e-13	AM activated state
S100A4	21.9485	1.58066	8.95e-107	5.66e-104	AM activated state
VAT1	9.03088	1.57905	1.7e-19	2.1e-17	AM activated state
AKR1B1	8.61421	1.57875	7.04e-18	7.85e-16	AM activated state
FCER1G	16.2777	1.57391	1.42e-59	5.25e-57	AM activated state
ITGB2	13.7571	1.57052	4.62e-43	1.24e-40	AM activated state
CD63	23.2094	1.56116	3.66e-119	2.73e-116	AM activated state
ATP5E	19.7675	1.55845	5.67e-87	2.78e-84	AM activated state
CREG1	7.70201	1.55599	1.34e-14	1.16e-12	AM activated state
YBX1	20.1662	1.54534	1.94e-90	9.67e-88	AM activated state
HLA-DMA	14.4827	1.53533	1.56e-47	4.57e-45	AM activated state
CD14	9.41053	1.52923	4.94e-21	6.46e-19	AM activated state
NCKAP1L	8.58284	1.5286	9.26e-18	1.02e-15	AM activated state
C19orf10	10.7556	1.52027	5.57e-27	9.25e-25	AM activated state
TMBIM1	10.4974	1.51897	8.88e-26	1.42e-23	AM activated state
PDE4DIP	8.73293	1.51638	2.48e-18	2.83e-16	AM activated state
40787	13.5009	1.51266	1.54e-41	3.97e-39	AM activated state
PBDC1	9.04829	1.50441	1.45e-19	1.81e-17	AM activated state
C1orf162	10.9766	1.50306	4.95e-28	8.76e-26	AM activated state
ANXA2	19.241	1.4949	1.68e-82	8e-80	AM activated state
TCEB2	15.3742	1.49451	2.44e-53	8.02e-51	AM activated state
TNFAIP2	8.77283	1.4909	1.74e-18	2.02e-16	AM activated state
NOP10	12.6325	1.48823	1.4e-36	3.28e-34	AM activated state
PSMA7	18.6207	1.4881	2.18e-77	9.7e-75	AM activated state
PLXDC2	10.5454	1.48596	5.33e-26	8.59e-24	AM activated state
TCIRG1	8.99922	1.48259	2.27e-19	2.79e-17	AM activated state
FCGRT	11.3283	1.48193	9.51e-30	1.76e-27	AM activated state
EMP3	10.2256	1.47759	1.52e-24	2.37e-22	AM activated state
S100A6	23.1885	1.47402	5.95e-119	4.35e-116	AM activated state
BAX	8.21726	1.47333	2.08e-16	2.07e-14	AM activated state
PRDX1	14.1945	1.46749	9.91e-46	2.81e-43	AM activated state
SERPINA1	14.8261	1.46727	9.93e-50	3.08e-47	AM activated state
TPP1	8.34805	1.46429	6.94e-17	7.24e-15	AM activated state
BLVRA	9.18024	1.46041	4.3e-20	5.44e-18	AM activated state
YWHAH	11.7574	1.45857	6.47e-32	1.34e-29	AM activated state
ATP6V1F	8.93335	1.45725	4.13e-19	4.94e-17	AM activated state
LAMTOR2	9.99293	1.44442	1.64e-23	2.41e-21	AM activated state
TYMP	10.9527	1.4413	6.45e-28	1.12e-25	AM activated state
GGA2	7.23806	1.43798	4.55e-13	3.55e-11	AM activated state
TAGLN2	16.9898	1.43101	9.77e-65	3.69e-62	AM activated state
LGALS1	17.341	1.42332	2.31e-67	8.82e-65	AM activated state
LRRFIP1	18.2692	1.42117	1.46e-74	5.98e-72	AM activated state
TPM3	18.2132	1.41279	4.05e-74	1.64e-71	AM activated state
CD84	8.06684	1.41247	7.21e-16	6.87e-14	AM activated state
RHOQ	7.04865	1.41005	1.81e-12	1.36e-10	AM activated state
LRPAP1	9.97016	1.40687	2.06e-23	3.02e-21	AM activated state
ALAS1	7.62287	1.40037	2.48e-14	2.11e-12	AM activated state
GBP1	9.20892	1.38726	3.29e-20	4.23e-18	AM activated state
LAMTOR1	8.76893	1.38512	1.8e-18	2.08e-16	AM activated state
HLA-B	18.5411	1.3672	9.63e-77	4.16e-74	AM activated state
SYK	8.95617	1.36565	3.36e-19	4.06e-17	AM activated state
TALDO1	9.42901	1.36084	4.14e-21	5.49e-19	AM activated state
GPCPD1	8.50194	1.35024	1.86e-17	2.03e-15	AM activated state
UPP1	10.3293	1.34897	5.19e-25	8.13e-23	AM activated state
RAB13	11.8795	1.34799	1.51e-32	3.25e-30	AM activated state
OAZ1	18.6245	1.34626	2.03e-77	9.15e-75	AM activated state
VTI1B	7.22576	1.34578	4.98e-13	3.84e-11	AM activated state
LRP1	9.28958	1.32964	1.55e-20	2.01e-18	AM activated state
LST1	13.4688	1.32754	2.39e-41	6.08e-39	AM activated state
RAB5C	8.95264	1.3273	3.47e-19	4.18e-17	AM activated state
CFD	11.5715	1.32069	5.74e-31	1.13e-28	AM activated state
ATP5G3	11.4284	1.31981	3.02e-30	5.7e-28	AM activated state
MNDA	12.7971	1.31554	1.7e-37	4.08e-35	AM activated state
MYO9B	8.26341	1.31523	1.42e-16	1.43e-14	AM activated state
AMICA1	9.18614	1.30769	4.07e-20	5.17e-18	AM activated state
CD81	13.5151	1.30512	1.27e-41	3.3e-39	AM activated state
SDCBP	11.9212	1.30242	9.18e-33	1.98e-30	AM activated state
BCAP31	9.85829	1.30213	6.31e-23	8.94e-21	AM activated state
C5AR1	13.1339	1.30027	2.1e-39	5.2e-37	AM activated state
UBE2L6	8.12317	1.29984	4.54e-16	4.4e-14	AM activated state
RNF130	8.94688	1.29811	3.66e-19	4.39e-17	AM activated state
CPVL	8.54184	1.29342	1.32e-17	1.44e-15	AM activated state
GPRIN3	7.13301	1.29083	9.82e-13	7.45e-11	AM activated state
TXN	12.2941	1.28509	9.74e-35	2.18e-32	AM activated state
PYCARD	7.46087	1.27792	8.6e-14	7.03e-12	AM activated state
SYNGR2	11.4325	1.27583	2.88e-30	5.47e-28	AM activated state
LAP3	8.92517	1.27578	4.45e-19	5.3e-17	AM activated state
AKR1A1	8.10461	1.27513	5.29e-16	5.1e-14	AM activated state
ARPC1B	14.3788	1.27431	7.03e-47	2.03e-44	AM activated state
GABARAP	8.35163	1.26422	6.73e-17	7.05e-15	AM activated state
RTN4	14.7653	1.25735	2.45e-49	7.53e-47	AM activated state
CEBPB	10.6884	1.25316	1.15e-26	1.88e-24	AM activated state
LAMP2	7.29157	1.25294	3.06e-13	2.43e-11	AM activated state
ACTN1	8.43827	1.25075	3.22e-17	3.47e-15	AM activated state
APLP2	15.9192	1.24925	4.67e-57	1.6e-54	AM activated state
EVI2B	8.48358	1.23478	2.18e-17	2.36e-15	AM activated state
MESDC2	7.42507	1.2325	1.13e-13	9.17e-12	AM activated state
GPX4	13.3642	1.23233	9.79e-41	2.44e-38	AM activated state
ZEB2	11.988	1.2309	4.11e-33	9e-31	AM activated state
RNF13	8.15435	1.22677	3.51e-16	3.44e-14	AM activated state
SERF2	17.9857	1.22671	2.52e-72	9.98e-70	AM activated state
FERMT3	8.08346	1.22335	6.3e-16	6.02e-14	AM activated state
ISG15	7.04267	1.21682	1.89e-12	1.42e-10	AM activated state
MGST3	9.04443	1.21222	1.5e-19	1.86e-17	AM activated state
DECR1	7.69493	1.20591	1.42e-14	1.22e-12	AM activated state
ARPC3	14.5667	1.20125	4.57e-48	1.35e-45	AM activated state
TIMP2	11.3848	1.20103	4.98e-30	9.35e-28	AM activated state
CD44	13.7775	1.20044	3.48e-43	9.53e-41	AM activated state
PDK4	9.20754	1.19973	3.34e-20	4.27e-18	AM activated state
VASP	8.28292	1.19608	1.2e-16	1.23e-14	AM activated state
PLAUR	11.9784	1.19104	4.61e-33	1e-30	AM activated state
ATP6AP2	8.10151	1.18885	5.43e-16	5.22e-14	AM activated state
TUBA1C	8.97786	1.1814	2.76e-19	3.36e-17	AM activated state
FLNA	10.8438	1.18008	2.13e-27	3.63e-25	AM activated state
GSN	9.57877	1.17668	9.82e-22	1.33e-19	AM activated state
HSP90AA1	16.2329	1.17666	2.95e-59	1.08e-56	AM activated state
GNB2	9.11014	1.17284	8.23e-20	1.03e-17	AM activated state
CLTA	10.9428	1.16656	7.19e-28	1.24e-25	AM activated state
RAC1	12.9304	1.16018	3.03e-38	7.44e-36	AM activated state
COMT	7.46399	1.15849	8.39e-14	6.88e-12	AM activated state
DPP7	8.5716	1.15725	1.02e-17	1.12e-15	AM activated state
SH3BGRL	11.7336	1.15707	8.57e-32	1.73e-29	AM activated state
POMP	11.0288	1.15579	2.78e-28	4.96e-26	AM activated state
MS4A6A	7.41209	1.14926	1.24e-13	1.01e-11	AM activated state
COTL1	10.9684	1.14361	5.42e-28	9.54e-26	AM activated state
PSME2	11.5651	1.13928	6.19e-31	1.21e-28	AM activated state
LITAF	10.1619	1.13485	2.93e-24	4.49e-22	AM activated state
RAB31	8.79134	1.13179	1.48e-18	1.72e-16	AM activated state
PSMA6	7.84213	1.12485	4.43e-15	4.06e-13	AM activated state
CLIC1	11.7815	1.11985	4.86e-32	1.02e-29	AM activated state
CFL1	13.9719	1.1158	2.31e-44	6.44e-42	AM activated state
EML4	9.72765	1.11563	2.3e-22	3.13e-20	AM activated state
BCL2A1	8.84644	1.1146	9.04e-19	1.06e-16	AM activated state
CST3	13.6021	1.1083	3.89e-42	1.03e-39	AM activated state
ATP6V1E1	8.26155	1.10412	1.44e-16	1.45e-14	AM activated state
FPR1	8.71322	1.09383	2.95e-18	3.34e-16	AM activated state
CD97	7.53409	1.08362	4.92e-14	4.12e-12	AM activated state
CPM	8.21175	1.08065	2.18e-16	2.16e-14	AM activated state
ANXA1	13.761	1.07701	4.37e-43	1.19e-40	AM activated state
RTN3	7.9626	1.07354	1.68e-15	1.59e-13	AM activated state
ALCAM	8.89588	1.0635	5.8e-19	6.85e-17	AM activated state
CAP1	10.8894	1.05424	1.29e-27	2.22e-25	AM activated state
ARPC5	11.4617	1.05277	2.05e-30	3.92e-28	AM activated state
CD53	8.37096	1.05079	5.72e-17	6.06e-15	AM activated state
ARRB2	8.33995	1.04859	7.43e-17	7.71e-15	AM activated state
ATP1B3	8.40032	1.04412	4.45e-17	4.77e-15	AM activated state
S100A13	8.41605	1.04211	3.89e-17	4.18e-15	AM activated state
SERPING1	9.79801	1.03588	1.15e-22	1.59e-20	AM activated state
ARHGAP18	9.58513	1.03158	9.23e-22	1.25e-19	AM activated state
HLA-C	12.4443	1.02781	1.5e-35	3.45e-33	AM activated state
RNASET2	8.9235	1.01859	4.52e-19	5.36e-17	AM activated state
ALDOA	9.51268	1.01737	1.86e-21	2.47e-19	AM activated state
GRB2	9.73111	1.01124	2.22e-22	3.04e-20	AM activated state
C14orf2	8.72897	1.00482	2.57e-18	2.92e-16	AM activated state
RNF149	7.72684	0.996188	1.1e-14	9.61e-13	AM activated state
RGCC	8.38541	0.992094	5.06e-17	5.38e-15	AM activated state
TKT	8.20471	0.985296	2.31e-16	2.28e-14	AM activated state
PKM	7.64735	0.984111	2.05e-14	1.76e-12	AM activated state
TMED9	8.23083	0.971721	1.86e-16	1.85e-14	AM activated state
SEC11A	8.31059	0.970801	9.52e-17	9.81e-15	AM activated state
RHOA	10.9561	0.968546	6.21e-28	1.09e-25	AM activated state
VPS29	7.58656	0.96775	3.29e-14	2.77e-12	AM activated state
ACTR2	10.0418	0.966482	9.99e-24	1.5e-21	AM activated state
NARS	8.82377	0.966328	1.11e-18	1.3e-16	AM activated state
SLA	9.54677	0.961876	1.34e-21	1.8e-19	AM activated state
GNAI2	10.0436	0.959623	9.81e-24	1.48e-21	AM activated state
GDI2	8.35722	0.947162	6.42e-17	6.77e-15	AM activated state
NDUFS5	9.80718	0.93924	1.05e-22	1.46e-20	AM activated state
ATP5I	8.5854	0.932594	9.05e-18	9.98e-16	AM activated state
PTPN12	7.34666	0.93207	2.03e-13	1.63e-11	AM activated state
ACTB	12.0782	0.924223	1.38e-33	3.06e-31	AM activated state
TUBA1B	11.5214	0.92389	1.03e-30	2e-28	AM activated state
C11orf31	7.33327	0.917019	2.25e-13	1.8e-11	AM activated state
DBI	8.97538	0.916877	2.82e-19	3.42e-17	AM activated state
ACTR3	7.89661	0.907098	2.87e-15	2.68e-13	AM activated state
MIS18BP1	7.20155	0.906889	5.95e-13	4.57e-11	AM activated state
SKAP2	7.51063	0.90041	5.88e-14	4.9e-12	AM activated state
NDUFB2	9.04491	0.899266	1.5e-19	1.86e-17	AM activated state
MT-CO2	11.5842	0.886201	4.96e-31	9.82e-29	AM activated state
CALR	9.88113	0.884339	5.03e-23	7.21e-21	AM activated state
ARHGAP30	8.08749	0.882209	6.09e-16	5.84e-14	AM activated state
ARL6IP1	7.71131	0.87992	1.25e-14	1.08e-12	AM activated state
LCP1	9.81653	0.870514	9.56e-23	1.34e-20	AM activated state
ATP6V0E1	7.82161	0.862455	5.22e-15	4.75e-13	AM activated state
CDC42	7.81598	0.855855	5.45e-15	4.92e-13	AM activated state
TTC1	7.23557	0.852363	4.64e-13	3.6e-11	AM activated state
SH3BGRL3	10.0806	0.849747	6.73e-24	1.02e-21	AM activated state
SSB	9.23094	0.849521	2.68e-20	3.47e-18	AM activated state
EEA1	7.51295	0.845256	5.78e-14	4.82e-12	AM activated state
NDUFA1	9.51417	0.844412	1.83e-21	2.45e-19	AM activated state
HLA-A	9.56089	0.8358	1.17e-21	1.57e-19	AM activated state
PFN1	10.1347	0.834333	3.88e-24	5.9e-22	AM activated state
NDUFB9	7.71209	0.832429	1.24e-14	1.07e-12	AM activated state
PGK1	7.51992	0.831159	5.48e-14	4.58e-12	AM activated state
GMFG	8.13297	0.825553	4.19e-16	4.07e-14	AM activated state
MT-CO3	10.9839	0.822779	4.57e-28	8.11e-26	AM activated state
SHFM1	7.2306	0.822481	4.81e-13	3.72e-11	AM activated state
NDUFB1	8.73878	0.812818	2.36e-18	2.7e-16	AM activated state
PLEK	7.26847	0.80444	3.64e-13	2.87e-11	AM activated state
ENO1	8.13295	0.803141	4.19e-16	4.07e-14	AM activated state
CD9	7.81108	0.801828	5.67e-15	5.09e-13	AM activated state
MINOS1	7.81822	0.801056	5.36e-15	4.86e-13	AM activated state
ANP32B	8.35388	0.797274	6.61e-17	6.94e-15	AM activated state
CANX	9.15796	0.794328	5.29e-20	6.66e-18	AM activated state
NPC2	10.3548	0.776805	3.98e-25	6.26e-23	AM activated state
RSL1D1	8.7454	0.771332	2.22e-18	2.55e-16	AM activated state
PSMA4	7.95862	0.768652	1.74e-15	1.64e-13	AM activated state
TGOLN2	7.40752	0.759646	1.29e-13	1.04e-11	AM activated state
NDUFA13	7.84528	0.759241	4.32e-15	3.98e-13	AM activated state
ATP5L	7.88802	0.759043	3.07e-15	2.86e-13	AM activated state
ERP29	7.50601	0.755521	6.1e-14	5.06e-12	AM activated state
HSP90B1	9.91855	0.746835	3.46e-23	5.01e-21	AM activated state
COX7B	7.48283	0.742459	7.27e-14	6.01e-12	AM activated state
LMNA	7.68334	0.729811	1.55e-14	1.33e-12	AM activated state
TXNIP	7.88276	0.711686	3.2e-15	2.97e-13	AM activated state
UBB	9.41727	0.708863	4.63e-21	6.09e-19	AM activated state
YWHAB	8.79766	0.707196	1.4e-18	1.63e-16	AM activated state
RAP1B	7.29807	0.700325	2.92e-13	2.32e-11	AM activated state
TMBIM6	7.42829	0.681515	1.1e-13	8.97e-12	AM activated state
COX4I1	8.4975	0.65995	1.94e-17	2.1e-15	AM activated state
MYADM	7.03376	0.658326	2.01e-12	1.51e-10	AM activated state
ARPC2	7.5451	0.63855	4.52e-14	3.8e-12	AM activated state
ROMO1	7.23582	0.624979	4.63e-13	3.6e-11	AM activated state
TCEAL4	7.18084	0.569385	6.93e-13	5.3e-11	AM activated state
ACTG1	7.39703	0.555289	1.39e-13	1.12e-11	AM activated state
S100A8	7.75649	0.525809	8.73e-15	7.69e-13	AM activated state
S100A9	8.35822	0.415815	6.37e-17	6.73e-15	AM activated state
APOC1	54.803	4.89759	0	0	AM groundstate
VSIG4	27.7256	4.63917	3.43e-169	2.51e-166	AM groundstate
FTL	67.8057	4.61402	0	0	AM groundstate
RETN	23.3	4.54593	4.43e-120	2.47e-117	AM groundstate
GPD1	9.89169	4.39979	4.52e-23	4.68e-21	AM groundstate
MRC1L1	16.9978	4.36151	8.52e-65	2.52e-62	AM groundstate
MARCO	51.518	4.31999	0	0	AM groundstate
OLR1	32.9667	4.29501	2.44e-238	2.96e-235	AM groundstate
GLDN	11.628	4.25996	2.97e-31	4.26e-29	AM groundstate
MSR1	36.2524	4.21155	9.12e-288	1.43e-284	AM groundstate
C1QB	46.368	4.19709	0	0	AM groundstate
RBP4	8.21772	4.14716	2.07e-16	1.52e-14	AM groundstate
C19orf59	38.9152	4.13731	0	0	AM groundstate
FABP4	40.4862	4.05974	0	0	AM groundstate
C1QA	49.4861	4.05784	0	0	AM groundstate
INHBA	29.7587	4.04333	1.34e-194	1.3e-191	AM groundstate
FFAR4	8.33605	3.98976	7.68e-17	5.84e-15	AM groundstate
FBP1	41.4875	3.94801	0	0	AM groundstate
RP11-598F7.3	9.69119	3.90738	3.29e-22	3.19e-20	AM groundstate
C1QC	26.5885	3.8824	9.23e-156	6.45e-153	AM groundstate
PPARG	15.995	3.80406	1.39e-57	3.64e-55	AM groundstate
TREM2	13.0762	3.70047	4.5e-39	8.36e-37	AM groundstate
HLA-DRA	56.5637	3.64857	0	0	AM groundstate
MS4A4A	19.3441	3.60722	2.28e-83	8.94e-81	AM groundstate
ADAMTSL4	10.4781	3.5785	1.09e-25	1.24e-23	AM groundstate
GCHFR	23.8291	3.54886	1.67e-125	9.79e-123	AM groundstate
CYP27A1	19.724	3.53545	1.34e-86	5.52e-84	AM groundstate
ACP5	25.9816	3.5331	8e-149	5.48e-146	AM groundstate
LPL	20.8155	3.50906	3.13e-96	1.41e-93	AM groundstate
PNPLA6	18.6043	3.50539	2.96e-77	1.08e-74	AM groundstate
HLA-DQA2	17.1307	3.46875	8.76e-66	2.64e-63	AM groundstate
MME	13.8621	3.46239	1.08e-43	2.21e-41	AM groundstate
AXL	10.0795	3.42883	6.81e-24	7.24e-22	AM groundstate
GRN	34.4039	3.39615	2.2e-259	3.02e-256	AM groundstate
SLC15A3	12.0143	3.38515	2.99e-33	4.61e-31	AM groundstate
ABCG1	13.0392	3.3647	7.32e-39	1.34e-36	AM groundstate
IFI30	44.078	3.32127	0	0	AM groundstate
SIGLEC1	10.0839	3.30101	6.51e-24	6.94e-22	AM groundstate
MS4A7	30.4421	3.29043	1.52e-203	1.56e-200	AM groundstate
PCOLCE2	8.39638	3.28639	4.6e-17	3.54e-15	AM groundstate
LTA4H	29.4935	3.28634	3.49e-191	3.19e-188	AM groundstate
LYZ	38.7865	3.28461	0	0	AM groundstate
NCEH1	12.0358	3.27975	2.3e-33	3.61e-31	AM groundstate
CD68	34.9514	3.26913	1.23e-267	1.76e-264	AM groundstate
ALOX5	20.8385	3.26286	1.94e-96	8.84e-94	AM groundstate
CD300LF	10.5412	3.26255	5.58e-26	6.45e-24	AM groundstate
TREM1	19.1373	3.26067	1.23e-81	4.72e-79	AM groundstate
ALOX5AP	35.8156	3.24854	6.31e-281	9.43e-278	AM groundstate
CXCL16	21.0903	3.2353	9.76e-99	4.58e-96	AM groundstate
CSTA	17.144	3.20881	6.97e-66	2.12e-63	AM groundstate
CTSD	41.1334	3.19637	0	0	AM groundstate
SLCO2B1	12.4285	3.1883	1.83e-35	3.12e-33	AM groundstate
OASL	8.04759	3.17973	8.44e-16	6.05e-14	AM groundstate
CCL18	15.6556	3.1672	3.04e-55	7.7e-53	AM groundstate
LY86	12.3872	3.13436	3.07e-35	5.17e-33	AM groundstate
SNX10	18.6156	3.11968	2.4e-77	8.88e-75	AM groundstate
CD74	50.5776	3.11036	0	0	AM groundstate
OSCAR	8.75165	3.08078	2.1e-18	1.71e-16	AM groundstate
CTSC	28.5039	3.04603	1.05e-178	8.82e-176	AM groundstate
HLA-DQB2	14.705	3.03193	5.98e-49	1.36e-46	AM groundstate
HLA-DRB1	49.0066	3.02796	0	0	AM groundstate
ARRDC4	8.96899	3.01546	2.99e-19	2.54e-17	AM groundstate
CYBB	26.722	3.00599	2.61e-157	1.87e-154	AM groundstate
SLC31A2	11.5104	3.0038	1.17e-30	1.62e-28	AM groundstate
ALDH2	30.9753	2.99783	1.16e-210	1.23e-207	AM groundstate
S100A11	33.5431	2.975	1.13e-246	1.49e-243	AM groundstate
VMO1	8.59232	2.96442	8.52e-18	6.77e-16	AM groundstate
PLBD1	14.7508	2.95275	3.04e-49	6.94e-47	AM groundstate
GAA	15.624	2.90605	5e-55	1.23e-52	AM groundstate
MRC1	8.79395	2.9036	1.44e-18	1.19e-16	AM groundstate
CES1	10.4668	2.90207	1.23e-25	1.39e-23	AM groundstate
IFI6	24.4572	2.88784	4.22e-132	2.61e-129	AM groundstate
LIPA	13.2908	2.86865	2.62e-40	5e-38	AM groundstate
PYCARD	19.2036	2.86071	3.45e-82	1.33e-79	AM groundstate
FCER1G	28.5356	2.85937	4.24e-179	3.67e-176	AM groundstate
TFEC	8.19948	2.75859	2.41e-16	1.76e-14	AM groundstate
CORO1C	15.6242	2.73906	4.98e-55	1.23e-52	AM groundstate
RP11-290F20.3	15.4555	2.73683	6.92e-54	1.69e-51	AM groundstate
CECR1	11.3538	2.73657	7.1e-30	9.69e-28	AM groundstate
MMP19	11.7357	2.73104	8.36e-32	1.24e-29	AM groundstate
TYROBP	39.9576	2.71972	0	0	AM groundstate
HNMT	11.9199	2.7126	9.32e-33	1.42e-30	AM groundstate
FCGR1A	11.2066	2.70917	3.78e-29	5.06e-27	AM groundstate
RGCC	21.9578	2.69491	7.3e-107	3.58e-104	AM groundstate
BHLHE41	12.0321	2.69021	2.41e-33	3.74e-31	AM groundstate
ADAM17	13.5942	2.65427	4.34e-42	8.59e-40	AM groundstate
LGALS3	36.4092	2.64032	3.05e-290	5.01e-287	AM groundstate
THEMIS2	14.1866	2.6349	1.11e-45	2.38e-43	AM groundstate
SLC11A1	28.0212	2.61365	8.98e-173	7.2e-170	AM groundstate
MACC1	7.93848	2.60501	2.05e-15	1.44e-13	AM groundstate
GLIPR2	21.7234	2.60436	1.23e-104	5.88e-102	AM groundstate
PGD	13.3473	2.5951	1.23e-40	2.36e-38	AM groundstate
GPNMB	24.0548	2.58568	7.44e-128	4.53e-125	AM groundstate
TSPO	29.7267	2.57726	3.47e-194	3.26e-191	AM groundstate
GSTO1	23.7734	2.56849	6.29e-125	3.56e-122	AM groundstate
HLA-DRB5	25.8234	2.56396	4.84e-147	3.25e-144	AM groundstate
SERPINA1	25.7278	2.54325	5.71e-146	3.75e-143	AM groundstate
HLA-DPA1	32.3311	2.54195	2.56e-229	2.9e-226	AM groundstate
STXBP2	11.5109	2.53853	1.16e-30	1.62e-28	AM groundstate
APIP	8.57664	2.53344	9.77e-18	7.74e-16	AM groundstate
OSBPL11	9.36399	2.5318	7.68e-21	7.08e-19	AM groundstate
APOE	19.927	2.52829	2.37e-88	1.01e-85	AM groundstate
TFRC	17.2411	2.52008	1.31e-66	4.01e-64	AM groundstate
RMDN3	11.6323	2.51516	2.82e-31	4.07e-29	AM groundstate
RP11-1143G9.4	12.6177	2.5143	1.69e-36	2.9e-34	AM groundstate
SPI1	8.52505	2.49753	1.53e-17	1.2e-15	AM groundstate
B3GNT5	8.64291	2.49554	5.48e-18	4.38e-16	AM groundstate
CD52	33.2387	2.48666	2.97e-242	3.76e-239	AM groundstate
GPCPD1	16.3651	2.48405	3.4e-60	9.15e-58	AM groundstate
GLRX	16.3971	2.48037	2.01e-60	5.45e-58	AM groundstate
DOK2	10.5008	2.45338	8.57e-26	9.81e-24	AM groundstate
SORT1	8.53974	2.44871	1.35e-17	1.06e-15	AM groundstate
FCGRT	19.4461	2.43891	3.14e-84	1.26e-81	AM groundstate
LPXN	7.95269	2.43493	1.83e-15	1.29e-13	AM groundstate
TRPV2	8.29124	2.43125	1.12e-16	8.43e-15	AM groundstate
CSTB	22.6714	2.42099	8.58e-114	4.55e-111	AM groundstate
NCF2	21.9922	2.41481	3.42e-107	1.7e-104	AM groundstate
CLEC7A	13.3758	2.40501	8.37e-41	1.63e-38	AM groundstate
SPN	16.6526	2.40354	2.9e-62	8.22e-60	AM groundstate
SLC7A7	10.6935	2.39144	1.09e-26	1.32e-24	AM groundstate
CD58	11.1294	2.38264	9.03e-29	1.2e-26	AM groundstate
COLGALT1	10.4169	2.38035	2.08e-25	2.32e-23	AM groundstate
PSAP	36.9901	2.37409	1.65e-299	3.02e-296	AM groundstate
C1orf162	17.8197	2.37357	4.97e-71	1.65e-68	AM groundstate
FTH1	40.8412	2.36962	0	0	AM groundstate
MGST3	17.8233	2.36806	4.66e-71	1.56e-68	AM groundstate
CLEC12A	9.40569	2.36429	5.17e-21	4.81e-19	AM groundstate
S100A4	32.2292	2.35783	6.88e-228	7.53e-225	AM groundstate
SMCO4	7.86519	2.34401	3.69e-15	2.55e-13	AM groundstate
ITGAM	8.00034	2.32915	1.24e-15	8.81e-14	AM groundstate
LY6E	15.6398	2.32032	3.9e-55	9.71e-53	AM groundstate
ATP6V1F	14.1914	2.31734	1.04e-45	2.24e-43	AM groundstate
ACER3	11.5722	2.30103	5.7e-31	8.15e-29	AM groundstate
LGALS9	12.062	2.2985	1.68e-33	2.65e-31	AM groundstate
SLC31A1	12.0067	2.29753	3.28e-33	5.03e-31	AM groundstate
HLA-DQA1	22.6552	2.2762	1.24e-113	6.46e-111	AM groundstate
FCGR3A	23.0113	2.25842	3.59e-117	1.97e-114	AM groundstate
HLA-DMA	21.0143	2.24596	4.86e-98	2.25e-95	AM groundstate
GCA	8.48935	2.24397	2.08e-17	1.61e-15	AM groundstate
RHBDD2	10.5936	2.22036	3.19e-26	3.76e-24	AM groundstate
LAMP2	12.7155	2.21154	4.85e-37	8.57e-35	AM groundstate
EVI2B	15.9474	2.1888	2.97e-57	7.75e-55	AM groundstate
CAPG	20.0967	2.18763	7.89e-90	3.41e-87	AM groundstate
LRPAP1	16.2708	2.17791	1.59e-59	4.25e-57	AM groundstate
GRINA	17.1283	2.17757	9.13e-66	2.73e-63	AM groundstate
SLC25A24	9.37364	2.16986	7.01e-21	6.49e-19	AM groundstate
MX1	10.7885	2.16099	3.9e-27	4.82e-25	AM groundstate
NOP10	18.642	2.15596	1.47e-77	5.48e-75	AM groundstate
HN1	10.5234	2.14179	6.74e-26	7.78e-24	AM groundstate
ATP6V0D1	10.7209	2.1322	8.13e-27	9.89e-25	AM groundstate
PILRA	9.76821	2.13066	1.54e-22	1.54e-20	AM groundstate
TMSB4X	39.3837	2.12738	0	0	AM groundstate
CTSZ	20.7839	2.10742	6.05e-96	2.69e-93	AM groundstate
ARL4A	11.5575	2.10109	6.77e-31	9.59e-29	AM groundstate
PLA2G16	11.3509	2.09749	7.34e-30	9.97e-28	AM groundstate
FN1	17.6777	2.08929	6.22e-70	2.03e-67	AM groundstate
PTAFR	11.6637	2.08716	1.95e-31	2.84e-29	AM groundstate
TCF7L2	10.58	2.08279	3.69e-26	4.31e-24	AM groundstate
HLA-DQB1	22.421	2.08001	2.45e-111	1.26e-108	AM groundstate
FCGR2A	13.1695	2.06227	1.32e-39	2.46e-37	AM groundstate
HLA-DPB1	28.7002	2.05961	3.79e-181	3.37e-178	AM groundstate
HLA-DMB	17.5344	2.05563	7.83e-69	2.5e-66	AM groundstate
CXCL3	11.1836	2.04615	4.91e-29	6.53e-27	AM groundstate
LRP1	14.9803	2.03625	9.88e-51	2.34e-48	AM groundstate
POR	8.51306	2.03594	1.69e-17	1.32e-15	AM groundstate
FGR	10.9557	2.03269	6.24e-28	7.98e-26	AM groundstate
HEXA	11.5532	2.02631	7.11e-31	1e-28	AM groundstate
LGALS3BP	12.9077	2.02345	4.07e-38	7.43e-36	AM groundstate
CTSS	27.9389	2.0191	8.99e-172	6.87e-169	AM groundstate
ATP5G3	18.2357	2.0128	2.69e-74	9.41e-72	AM groundstate
SOAT1	8.28882	2.0078	1.14e-16	8.58e-15	AM groundstate
CD164	12.3224	2.00496	6.86e-35	1.13e-32	AM groundstate
TNFAIP2	12.8982	2.00336	4.6e-38	8.36e-36	AM groundstate
ANXA5	21.7779	1.99865	3.76e-105	1.82e-102	AM groundstate
TPP1	12.0562	1.9963	1.8e-33	2.83e-31	AM groundstate
CREG1	9.90371	1.98839	4.01e-23	4.17e-21	AM groundstate
CD97	12.6562	1.98575	1.03e-36	1.8e-34	AM groundstate
LAMTOR1	12.3786	1.98484	3.41e-35	5.72e-33	AM groundstate
HEXB	16.7789	1.97987	3.48e-63	1.01e-60	AM groundstate
RNF149	15.6417	1.97514	3.79e-55	9.5e-53	AM groundstate
DECR1	12.0717	1.97489	1.49e-33	2.37e-31	AM groundstate
TXN	16.9925	1.97133	9.33e-65	2.74e-62	AM groundstate
SCD	10.9009	1.95775	1.14e-27	1.44e-25	AM groundstate
GPRIN3	10.7835	1.95422	4.12e-27	5.07e-25	AM groundstate
PARVG	9.62273	1.95208	6.41e-22	6.16e-20	AM groundstate
ATP6AP1	12.6257	1.95014	1.52e-36	2.64e-34	AM groundstate
EVL	14.3547	1.94187	9.96e-47	2.21e-44	AM groundstate
IFIT3	9.05403	1.93835	1.38e-19	1.2e-17	AM groundstate
RASGEF1B	9.14778	1.9247	5.81e-20	5.12e-18	AM groundstate
SCPEP1	10.1909	1.91512	2.18e-24	2.38e-22	AM groundstate
TGM2	10.4346	1.9118	1.72e-25	1.94e-23	AM groundstate
GLUL	23.805	1.90309	2.97e-125	1.71e-122	AM groundstate
ATP6V0B	16.0165	1.88095	9.79e-58	2.6e-55	AM groundstate
S100A6	27.8686	1.87971	6.4e-171	4.78e-168	AM groundstate
BLOC1S2	8.23655	1.87871	1.77e-16	1.3e-14	AM groundstate
NPTN	9.76672	1.87805	1.56e-22	1.55e-20	AM groundstate
SELPLG	8.24781	1.8759	1.61e-16	1.2e-14	AM groundstate
HLA-B	28.3026	1.87272	3.21e-176	2.64e-173	AM groundstate
SNX2	13.7073	1.86751	9.18e-43	1.86e-40	AM groundstate
VASP	13.8929	1.86681	7e-44	1.46e-41	AM groundstate
LST1	19.5947	1.85771	1.72e-85	6.96e-83	AM groundstate
PLXDC2	13.4484	1.84679	3.15e-41	6.19e-39	AM groundstate
NUCB1	12.2263	1.84395	2.25e-34	3.66e-32	AM groundstate
ATP5EP2	11.0527	1.81645	2.13e-28	2.77e-26	AM groundstate
ALDOA	15.7759	1.81443	4.56e-56	1.18e-53	AM groundstate
GNS	8.9265	1.81378	4.4e-19	3.7e-17	AM groundstate
CTSB	25.1282	1.81254	2.45e-139	1.55e-136	AM groundstate
TCEB2	17.3735	1.81251	1.31e-67	4.1e-65	AM groundstate
GPATCH11	9.3207	1.81081	1.16e-20	1.05e-18	AM groundstate
ATOX1	8.95458	1.80853	3.41e-19	2.87e-17	AM groundstate
SVIL	8.3376	1.80159	7.58e-17	5.78e-15	AM groundstate
BLVRA	11.3071	1.79939	1.21e-29	1.64e-27	AM groundstate
IGSF6	14.8534	1.79289	6.61e-50	1.54e-47	AM groundstate
ATP6AP2	12.8404	1.78223	9.74e-38	1.75e-35	AM groundstate
SH3BGRL	17.672	1.77614	6.9e-70	2.22e-67	AM groundstate
TNFSF13B	7.8864	1.77534	3.11e-15	2.17e-13	AM groundstate
LAIR1	12.6013	1.76586	2.08e-36	3.55e-34	AM groundstate
MDH1	8.36389	1.76475	6.07e-17	4.64e-15	AM groundstate
HCK	13.0713	1.76427	4.8e-39	8.87e-37	AM groundstate
AIF1	23.9554	1.74974	8.11e-127	4.85e-124	AM groundstate
COMT	10.6608	1.74938	1.55e-26	1.86e-24	AM groundstate
CARD16	11.9179	1.73139	9.55e-33	1.45e-30	AM groundstate
MNDA	18.7872	1.72834	9.62e-79	3.63e-76	AM groundstate
PLEKHB2	7.86178	1.72701	3.79e-15	2.62e-13	AM groundstate
B2M	30.1853	1.72285	3.69e-200	3.68e-197	AM groundstate
PPT1	11.5001	1.72152	1.32e-30	1.82e-28	AM groundstate
GSAP	8.28317	1.717	1.2e-16	8.96e-15	AM groundstate
MPHOSPH6	8.79242	1.71441	1.46e-18	1.2e-16	AM groundstate
APOBR	8.48462	1.71392	2.16e-17	1.67e-15	AM groundstate
CD81	17.8066	1.71127	6.29e-71	2.07e-68	AM groundstate
CYBA	18.41	1.71001	1.09e-75	3.86e-73	AM groundstate
CTSL	16.6463	1.69982	3.22e-62	9.05e-60	AM groundstate
S100A10	16.5899	1.69921	8.25e-62	2.3e-59	AM groundstate
CD163	12.2935	1.69524	9.81e-35	1.61e-32	AM groundstate
TMSB10	32.9166	1.69432	1.27e-237	1.5e-234	AM groundstate
TMED5	8.82324	1.69253	1.11e-18	9.18e-17	AM groundstate
RBM47	8.68452	1.68944	3.8e-18	3.07e-16	AM groundstate
PLAC8	8.04026	1.67751	8.96e-16	6.41e-14	AM groundstate
GM2A	11.039	1.67308	2.48e-28	3.19e-26	AM groundstate
SDCBP	14.11	1.66574	3.29e-45	7.03e-43	AM groundstate
ANXA1	19.4174	1.6657	5.5e-84	2.18e-81	AM groundstate
AMICA1	13.6158	1.66274	3.23e-42	6.51e-40	AM groundstate
VIM	28.0018	1.66087	1.54e-172	1.21e-169	AM groundstate
GGA2	7.98334	1.65753	1.42e-15	1.01e-13	AM groundstate
MYL6	25.6966	1.64859	1.27e-145	8.21e-143	AM groundstate
DNASE2	9.27828	1.64677	1.72e-20	1.56e-18	AM groundstate
LAPTM5	22.3826	1.64199	5.81e-111	2.94e-108	AM groundstate
MFSD1	9.80466	1.6417	1.08e-22	1.08e-20	AM groundstate
HCST	10.9027	1.63582	1.12e-27	1.42e-25	AM groundstate
SERPING1	16.4854	1.62179	4.67e-61	1.29e-58	AM groundstate
TKT	13.5942	1.617	4.33e-42	8.59e-40	AM groundstate
CD53	12.1068	1.60496	9.72e-34	1.56e-31	AM groundstate
RNH1	9.02979	1.59919	1.72e-19	1.48e-17	AM groundstate
AP2S1	9.4899	1.5958	2.31e-21	2.18e-19	AM groundstate
GNG5	10.5509	1.59099	5.03e-26	5.85e-24	AM groundstate
RTN3	10.1103	1.5813	4.97e-24	5.36e-22	AM groundstate
ASAH1	16.4198	1.56891	1.38e-60	3.78e-58	AM groundstate
ALAS1	8.76657	1.56874	1.84e-18	1.5e-16	AM groundstate
FKBP15	9.06019	1.55698	1.3e-19	1.14e-17	AM groundstate
PTPN6	9.88571	1.55579	4.8e-23	4.95e-21	AM groundstate
CEBPB	13.2338	1.54423	5.6e-40	1.06e-37	AM groundstate
PSMA6	9.23259	1.5397	2.64e-20	2.35e-18	AM groundstate
VAT1	9.1919	1.53952	3.86e-20	3.42e-18	AM groundstate
VAMP8	16.7452	1.53596	6.14e-63	1.77e-60	AM groundstate
DOCK8	8.59452	1.53151	8.36e-18	6.65e-16	AM groundstate
ANXA2	17.3375	1.52931	2.45e-67	7.6e-65	AM groundstate
SUMO3	8.29343	1.52593	1.1e-16	8.29e-15	AM groundstate
LAP3	10.8541	1.52102	1.91e-27	2.38e-25	AM groundstate
CASP1	8.15884	1.51115	3.38e-16	2.45e-14	AM groundstate
CST3	18.1188	1.51016	2.26e-73	7.67e-71	AM groundstate
REEP5	10.5884	1.50973	3.37e-26	3.96e-24	AM groundstate
SCP2	8.87373	1.50769	7.07e-19	5.92e-17	AM groundstate
CCDC88A	20.7703	1.50626	8.03e-96	3.52e-93	AM groundstate
GSN	11.6455	1.50342	2.42e-31	3.5e-29	AM groundstate
GUSB	7.90032	1.49687	2.78e-15	1.95e-13	AM groundstate
GPX1	18.4137	1.49158	1.02e-75	3.64e-73	AM groundstate
ATP5J2	9.85773	1.48408	6.35e-23	6.52e-21	AM groundstate
COX8A	11.7806	1.47852	4.91e-32	7.31e-30	AM groundstate
CMTM6	9.22002	1.47743	2.97e-20	2.64e-18	AM groundstate
YWHAH	10.6786	1.46989	1.28e-26	1.54e-24	AM groundstate
RNF13	7.88759	1.46234	3.08e-15	2.15e-13	AM groundstate
TMBIM1	9.36386	1.46115	7.69e-21	7.08e-19	AM groundstate
DAB2	11.2831	1.459	1.59e-29	2.14e-27	AM groundstate
TALDO1	10.045	1.45391	9.67e-24	1.02e-21	AM groundstate
ATP6V1E1	9.96198	1.45073	2.24e-23	2.35e-21	AM groundstate
CAPZA2	8.78917	1.44889	1.51e-18	1.23e-16	AM groundstate
SYK	8.83479	1.44587	1e-18	8.3e-17	AM groundstate
LITAF	12.7541	1.44383	2.96e-37	5.26e-35	AM groundstate
USMG5	10.0567	1.44309	8.58e-24	9.1e-22	AM groundstate
IRF8	9.04855	1.44055	1.45e-19	1.26e-17	AM groundstate
FABP5	10.7474	1.43908	6.1e-27	7.45e-25	AM groundstate
CD37	8.24674	1.42593	1.63e-16	1.2e-14	AM groundstate
LYAR	9.13667	1.4206	6.44e-20	5.66e-18	AM groundstate
CTNNB1	11.2599	1.42041	2.07e-29	2.78e-27	AM groundstate
BCAP31	9.48394	1.41951	2.45e-21	2.31e-19	AM groundstate
CAT	9.75886	1.4188	1.69e-22	1.67e-20	AM groundstate
PRDX1	12.0878	1.41736	1.23e-33	1.95e-31	AM groundstate
LAMTOR2	8.87421	1.41394	7.04e-19	5.91e-17	AM groundstate
TMEM66	10.7506	1.40291	5.89e-27	7.22e-25	AM groundstate
RAB7A	9.52412	1.39929	1.66e-21	1.59e-19	AM groundstate
NCKAP1L	7.84742	1.39913	4.25e-15	2.92e-13	AM groundstate
ACTN1	9.54988	1.39295	1.3e-21	1.24e-19	AM groundstate
ATP5E	16.6609	1.38657	2.52e-62	7.21e-60	AM groundstate
EML4	12.0347	1.38499	2.33e-33	3.64e-31	AM groundstate
ITGB2	13.4205	1.38491	4.58e-41	8.97e-39	AM groundstate
OAZ1	19.7758	1.38114	4.81e-87	2e-84	AM groundstate
MTPN	9.70879	1.38079	2.77e-22	2.7e-20	AM groundstate
ARPC3	15.145	1.37479	8.17e-52	1.96e-49	AM groundstate
GPX4	14.9995	1.3703	7.4e-51	1.76e-48	AM groundstate
BRI3	11.09	1.36797	1.4e-28	1.84e-26	AM groundstate
SEC11A	10.6249	1.36135	2.28e-26	2.71e-24	AM groundstate
TGFBI	9.72402	1.35653	2.38e-22	2.33e-20	AM groundstate
MYO9B	8.47104	1.35386	2.43e-17	1.87e-15	AM groundstate
EFHD2	10.2147	1.34919	1.7e-24	1.87e-22	AM groundstate
ZYX	8.2378	1.34729	1.75e-16	1.29e-14	AM groundstate
RTN4	15.404	1.34214	1.54e-53	3.72e-51	AM groundstate
FKBP1A	9.76959	1.3383	1.52e-22	1.52e-20	AM groundstate
NDUFB1	12.3373	1.32247	5.7e-35	9.47e-33	AM groundstate
SAMHD1	17.377	1.31383	1.23e-67	3.9e-65	AM groundstate
PGK1	10.0858	1.31214	6.39e-24	6.84e-22	AM groundstate
RAB31	9.78165	1.31065	1.35e-22	1.36e-20	AM groundstate
NUPR1	11.8095	1.31059	3.49e-32	5.21e-30	AM groundstate
UPP1	10.3121	1.30644	6.22e-25	6.9e-23	AM groundstate
ZNF90	9.74124	1.30571	2.01e-22	1.98e-20	AM groundstate
GMFG	12.4073	1.30408	2.39e-35	4.04e-33	AM groundstate
ARPC5	14.0049	1.30393	1.46e-44	3.09e-42	AM groundstate
ATP5H	8.66973	1.30318	4.33e-18	3.47e-16	AM groundstate
SH3BGRL3	12.7102	1.29709	5.19e-37	9.12e-35	AM groundstate
GYPC	7.86816	1.29658	3.6e-15	2.5e-13	AM groundstate
ACTR2	14.3053	1.29583	2.03e-46	4.48e-44	AM groundstate
ATP6V0E1	10.9348	1.29178	7.86e-28	1e-25	AM groundstate
CPVL	8.37903	1.28747	5.34e-17	4.09e-15	AM groundstate
ITGAX	10.9015	1.2777	1.13e-27	1.43e-25	AM groundstate
CD9	8.50211	1.27328	1.86e-17	1.44e-15	AM groundstate
ISG15	8.53124	1.27102	1.45e-17	1.14e-15	AM groundstate
S100A13	8.63741	1.26911	5.75e-18	4.59e-16	AM groundstate
FPR1	10.4207	1.26136	2e-25	2.24e-23	AM groundstate
UBB	18.174	1.26027	8.3e-74	2.87e-71	AM groundstate
BCL2A1	10.6799	1.25392	1.26e-26	1.52e-24	AM groundstate
C5AR1	13.8183	1.24581	1.98e-43	4.03e-41	AM groundstate
UQCRH	8.74343	1.2355	2.26e-18	1.84e-16	AM groundstate
RPS27L	8.85993	1.23414	8.01e-19	6.66e-17	AM groundstate
CD14	9.01327	1.22762	2e-19	1.7e-17	AM groundstate
PSMA7	14.5162	1.22022	9.57e-48	2.14e-45	AM groundstate
WDR1	8.96798	1.21462	3.02e-19	2.55e-17	AM groundstate
CD44	12.2575	1.20761	1.53e-34	2.5e-32	AM groundstate
TMEM219	7.85294	1.18119	4.06e-15	2.8e-13	AM groundstate
NDUFB2	10.6272	1.16225	2.23e-26	2.65e-24	AM groundstate
EIF3K	9.24004	1.154	2.46e-20	2.21e-18	AM groundstate
COX7B	9.90048	1.15049	4.14e-23	4.3e-21	AM groundstate
SNX3	9.03476	1.14631	1.64e-19	1.41e-17	AM groundstate
ATP5L	9.23589	1.132	2.56e-20	2.29e-18	AM groundstate
S100A9	15.6861	1.13049	1.88e-55	4.8e-53	AM groundstate
HSPB1	9.59153	1.12984	8.68e-22	8.32e-20	AM groundstate
RNF130	7.88618	1.12581	3.12e-15	2.17e-13	AM groundstate
CFL1	12.7891	1.12434	1.89e-37	3.37e-35	AM groundstate
SKAP2	8.67377	1.10719	4.18e-18	3.36e-16	AM groundstate
MT-CO3	9.40337	1.10462	5.28e-21	4.91e-19	AM groundstate
POMP	10.1561	1.10044	3.11e-24	3.38e-22	AM groundstate
PLIN2	14.1928	1.10014	1.01e-45	2.21e-43	AM groundstate
MYADM	12.1394	1.09395	6.53e-34	1.05e-31	AM groundstate
HBEGF	9.67145	1.07931	3.99e-22	3.85e-20	AM groundstate
PFN1	11.8898	1.07321	1.34e-32	2.02e-30	AM groundstate
RAB11FIP1	7.9982	1.0684	1.26e-15	8.94e-14	AM groundstate
C14orf2	7.93088	1.06375	2.18e-15	1.53e-13	AM groundstate
SERF2	13.9006	1.06236	6.28e-44	1.32e-41	AM groundstate
GNB2	8.2777	1.05826	1.26e-16	9.36e-15	AM groundstate
RAP1B	8.30762	1.0503	9.76e-17	7.38e-15	AM groundstate
ATP1B3	8.5453	1.04531	1.28e-17	1.01e-15	AM groundstate
HLA-C	13.9902	1.04122	1.79e-44	3.77e-42	AM groundstate
TMBIM6	9.34996	1.03523	8.77e-21	8.03e-19	AM groundstate
KLF4	8.52153	1.03179	1.57e-17	1.23e-15	AM groundstate
SYNGR2	9.33793	1.02031	9.82e-21	8.94e-19	AM groundstate
LRRFIP1	14.2603	1.01329	3.87e-46	8.48e-44	AM groundstate
PLAUR	10.9998	1.00526	3.83e-28	4.92e-26	AM groundstate
NDUFS5	9.01518	1.00449	1.97e-19	1.68e-17	AM groundstate
COTL1	11.4138	1.00414	3.57e-30	4.9e-28	AM groundstate
CDC37	8.24709	1.00336	1.62e-16	1.2e-14	AM groundstate
40787	9.91326	1.0021	3.65e-23	3.8e-21	AM groundstate
ARL6IP1	9.08319	1.00193	1.05e-19	9.22e-18	AM groundstate
ACTR3	8.00366	0.988156	1.21e-15	8.59e-14	AM groundstate
GRB2	9.18978	0.977862	3.94e-20	3.48e-18	AM groundstate
LCP1	11.6967	0.961833	1.32e-31	1.94e-29	AM groundstate
RHOA	8.53122	0.937109	1.45e-17	1.14e-15	AM groundstate
UBA52	9.01967	0.928038	1.89e-19	1.61e-17	AM groundstate
ARPC1B	10.8096	0.924661	3.1e-27	3.85e-25	AM groundstate
PABPC1	11.0791	0.871364	1.58e-28	2.07e-26	AM groundstate
RPL38	9.29139	0.847952	1.52e-20	1.38e-18	AM groundstate
RPS20	9.73327	0.845557	2.17e-22	2.13e-20	AM groundstate
TUBA1B	9.69609	0.84297	3.13e-22	3.05e-20	AM groundstate
ARRB2	8.12513	0.841155	4.47e-16	3.22e-14	AM groundstate
TPT1	15.7221	0.830788	1.07e-55	2.74e-53	AM groundstate
ACTB	9.23523	0.808444	2.58e-20	2.3e-18	AM groundstate
ITM2B	8.26752	0.790387	1.37e-16	1.02e-14	AM groundstate
CAP1	8.19933	0.774763	2.42e-16	1.76e-14	AM groundstate
CFD	8.09932	0.756935	5.53e-16	3.98e-14	AM groundstate
APLP2	9.00874	0.756187	2.08e-19	1.77e-17	AM groundstate
CD63	10.2874	0.751339	8.03e-25	8.89e-23	AM groundstate
S100A8	9.9245	0.736031	3.26e-23	3.41e-21	AM groundstate
RAC1	8.17464	0.672074	2.97e-16	2.15e-14	AM groundstate
DKK2	8.62125	8.1002	6.62e-18	6.22e-15	Art_EC
SEMA3G	10.7792	6.30872	4.32e-27	7.47e-24	Art_EC
GJA5	6.29079	5.69129	3.16e-10	1.27e-07	Art_EC
HEY1	6.79472	4.74886	1.09e-11	4.95e-09	Art_EC
F8	12.9153	4.66473	3.69e-38	1.21e-34	Art_EC
IGFBP3	7.72652	4.64917	1.11e-14	7.12e-12	Art_EC
EFNB2	10.8538	4.43193	1.91e-27	3.49e-24	Art_EC
FAM107A	6.50298	4.332	7.87e-11	3.32e-08	Art_EC
EDN1	10.6364	4.27269	2.02e-26	3.16e-23	Art_EC
CLEC14A	13.1951	4.20325	9.37e-40	3.42e-36	Art_EC
PODXL	11.7725	4.1165	5.41e-32	1.37e-28	Art_EC
PTPRB	9.31827	3.96131	1.18e-20	1.25e-17	Art_EC
CXCL12	11.2415	3.86977	2.55e-29	5.59e-26	Art_EC
JAM2	5.53056	3.83642	3.19e-08	9.37e-06	Art_EC
PALMD	14.9293	3.82305	2.12e-50	2.33e-46	Art_EC
TMEM100	7.56573	3.77737	3.86e-14	2.31e-11	Art_EC
ENPP2	6.13026	3.76852	8.77e-10	3.2e-07	Art_EC
PIK3R3	6.66669	3.76614	2.62e-11	1.13e-08	Art_EC
SLC9A3R2	7.83494	3.73644	4.69e-15	3.35e-12	Art_EC
NOTCH4	8.85682	3.71178	8.23e-19	7.96e-16	Art_EC
C10orf10	7.76795	3.64517	7.98e-15	5.24e-12	Art_EC
NES	9.75004	3.64081	1.84e-22	2.16e-19	Art_EC
CLDN5	14.8117	3.48458	1.23e-49	1.01e-45	Art_EC
CALCRL	7.8262	3.46676	5.03e-15	3.52e-12	Art_EC
BTNL9	6.78196	3.25357	1.19e-11	5.34e-09	Art_EC
CD93	11.4314	3.19716	2.91e-30	6.84e-27	Art_EC
IGF2	6.25227	3.18982	4.05e-10	1.58e-07	Art_EC
FLT1	7.39761	3.18817	1.39e-13	7.6e-11	Art_EC
EPAS1	17.9324	3.13765	6.58e-72	2.16e-67	Art_EC
CDH5	5.76209	3.1282	8.31e-09	2.7e-06	Art_EC
CTNNAL1	6.11449	3.09651	9.69e-10	3.5e-07	Art_EC
ATRX	5.51462	1.16015	3.5e-08	1.02e-05	Art_EC
THSD7A	5.4741	3.70897	4.4e-08	1.26e-05	Art_EC
PTTG1IP	5.41666	1.25264	6.07e-08	1.72e-05	Art_EC
GSN	5.41195	1.38765	6.23e-08	1.75e-05	Art_EC
RAC1	5.39906	1.12479	6.7e-08	1.87e-05	Art_EC
PDK4	5.38993	1.51938	7.05e-08	1.95e-05	Art_EC
SLK	5.3681	1.37891	7.96e-08	2.18e-05	Art_EC
MEF2A	5.34249	1.62709	9.17e-08	2.49e-05	Art_EC
LEPR	5.28663	3.7032	1.25e-07	3.33e-05	Art_EC
ETS1	5.28381	1.26537	1.27e-07	3.35e-05	Art_EC
PIK3C2A	5.22672	1.96572	1.73e-07	4.52e-05	Art_EC
ERC1	5.17106	1.87814	2.33e-07	6.02e-05	Art_EC
KTN1	5.15988	1.00799	2.47e-07	6.35e-05	Art_EC
CYYR1	5.13322	3.5376	2.85e-07	7.26e-05	Art_EC
SHROOM4	5.09917	2.69475	3.41e-07	8.63e-05	Art_EC
MMRN2	5.08974	4.24915	3.59e-07	9e-05	Art_EC
RHOB	5.0837	1.35191	3.7e-07	9.22e-05	Art_EC
AC011526.1	5.05968	3.21643	4.2e-07	0.000103692	Art_EC
MTUS1	5.04297	1.49904	4.58e-07	0.000111122	Art_EC
RGS5	5.04238	1.98553	4.6e-07	0.000111122	Art_EC
GPR116	5.03916	1.66144	4.68e-07	0.000112182	Art_EC
NPDC1	5.03459	2.7222	4.79e-07	0.000114059	Art_EC
TPM4	5.02639	0.974538	5e-07	0.000118188	Art_EC
AIF1L	5.00916	4.5654	5.47e-07	0.000128355	Art_EC
ELTD1	4.96939	3.30993	6.72e-07	0.000156575	Art_EC
GBP4	4.94839	2.14476	7.48e-07	0.000173216	Art_EC
MSX1	4.94216	3.39398	7.73e-07	0.000177597	Art_EC
PDLIM5	4.91311	1.88177	8.96e-07	0.000201823	Art_EC
ROCK2	4.89376	1.17365	9.89e-07	0.000221207	Art_EC
ELK3	4.8857	1.69689	1.03e-06	0.000228895	Art_EC
ATP1A1	4.87084	1.01708	1.11e-06	0.000243516	Art_EC
SPEN	4.85493	1.25832	1.2e-06	0.000262149	Art_EC
ADCY4	4.83678	3.04278	1.32e-06	0.000285367	Art_EC
PTPRM	4.83215	2.59497	1.35e-06	0.000290167	Art_EC
GNAI2	4.80638	0.979833	1.54e-06	0.000325914	Art_EC
FKBP1A	4.7989	1.53082	1.6e-06	0.000336158	Art_EC
ASRGL1	4.79673	2.91603	1.61e-06	0.000337317	Art_EC
ITSN2	4.77981	1.05206	1.75e-06	0.000362731	Art_EC
KDR	4.77679	2.56913	1.78e-06	0.000365922	Art_EC
LIFR	4.75854	2.69936	1.95e-06	0.000395656	Art_EC
TSPAN7	4.74112	3.06079	2.13e-06	0.000428601	Art_EC
CFLAR	4.68649	0.986115	2.78e-06	0.000557053	Art_EC
LUZP1	4.67438	1.55251	2.95e-06	0.000587369	Art_EC
ADAM15	4.66516	2.6785	3.08e-06	0.000610616	Art_EC
EIF5B	4.65978	0.893614	3.17e-06	0.000623036	Art_EC
PLXND1	4.65505	1.69317	3.24e-06	0.000633732	Art_EC
ACVRL1	4.58612	2.48141	4.52e-06	0.000862946	Art_EC
HEG1	4.58483	2.57873	4.54e-06	0.000863286	Art_EC
APOL1	4.57795	1.774	4.7e-06	0.000887038	Art_EC
AQP1	4.51849	2.17385	6.23e-06	0.00115414	Art_EC
NDRG1	4.51775	1.65986	6.25e-06	0.00115414	Art_EC
ID3	4.51639	1.58371	6.29e-06	0.00115511	Art_EC
RAMP2	4.50421	2.97639	6.66e-06	0.00121654	Art_EC
JAG2	4.49247	4.11416	7.04e-06	0.00127526	Art_EC
PHACTR2	4.49073	1.46077	7.1e-06	0.00127526	Art_EC
TJP1	4.45752	2.11361	8.29e-06	0.00148119	Art_EC
SMARCA2	4.38641	1.13356	1.15e-05	0.00203648	Art_EC
SOX17	4.36929	4.44443	1.25e-05	0.00219111	Art_EC
HLA-C	4.35596	0.736362	1.32e-05	0.00231635	Art_EC
GJA4	4.34494	3.94645	1.39e-05	0.00239397	Art_EC
PPFIBP1	4.32167	1.57691	1.55e-05	0.00263735	Art_EC
TEK	4.31831	3.70828	1.57e-05	0.002664	Art_EC
MAST4	4.31497	1.99056	1.6e-05	0.00269068	Art_EC
THBD	4.2904	1.68122	1.78e-05	0.002991	Art_EC
CTGF	4.25958	1.69353	2.05e-05	0.00340008	Art_EC
RHOC	4.25085	1.68386	2.13e-05	0.00350138	Art_EC
WARS	4.21606	1.60993	2.49e-05	0.00406559	Art_EC
MACF1	4.21389	0.951184	2.51e-05	0.00408452	Art_EC
RSF1	4.16062	0.928346	3.17e-05	0.0051391	Art_EC
MCAM	4.15392	2.07452	3.27e-05	0.00526609	Art_EC
HLA-A	4.13082	0.663583	3.61e-05	0.00571241	Art_EC
PDLIM1	4.10976	1.59149	3.96e-05	0.00619956	Art_EC
PECAM1	4.10617	2.43953	4.02e-05	0.00626681	Art_EC
SMAD6	4.07462	4.46986	4.61e-05	0.00711244	Art_EC
CCDC3	4.06109	3.64401	4.88e-05	0.00750228	Art_EC
FLNB	4.05488	2.1669	5.02e-05	0.00766854	Art_EC
RCN1	4.05063	1.92963	5.11e-05	0.00777308	Art_EC
NUAK1	4.04358	2.28379	5.26e-05	0.00797366	Art_EC
GRASP	4.04063	2.62097	5.33e-05	0.00801829	Art_EC
NKTR	4.04012	0.970091	5.34e-05	0.00801829	Art_EC
SERPINE2	4.01041	4.54943	6.06e-05	0.00901528	Art_EC
MAP3K6	4.00837	2.71823	6.11e-05	0.00905263	Art_EC
COL4A1	4.0013	1.25397	6.3e-05	0.0092031	Art_EC
ITPR2	3.97742	1.64908	6.97e-05	0.0101328	Art_EC
COL18A1	3.97044	2.01652	7.17e-05	0.0103601	Art_EC
CLIC4	3.97004	1.93038	7.19e-05	0.0103601	Art_EC
TBX3	3.96281	2.79114	7.41e-05	0.010586	Art_EC
MAP4	3.95379	1.17455	7.69e-05	0.0109455	Art_EC
ABCB1	3.92968	3.33409	8.51e-05	0.0119993	Art_EC
LRRC32	3.92227	3.09476	8.77e-05	0.0123221	Art_EC
CX3CL1	3.91277	3.30655	9.12e-05	0.0127624	Art_EC
ICAM2	3.89842	2.49186	9.68e-05	0.0134851	Art_EC
ITGB1	3.89652	0.903135	9.76e-05	0.013534	Art_EC
S1PR1	3.89174	2.90227	9.95e-05	0.0137458	Art_EC
ZC3H13	3.8884	0.748131	0.000100908	0.0138648	Art_EC
FILIP1L	3.88762	1.12645	0.000101234	0.0138648	Art_EC
CP	3.88389	2.41591	0.000102797	0.0140204	Art_EC
PLCB1	3.86342	2.82524	0.000111812	0.0151245	Art_EC
RASIP1	3.84082	3.2719	0.000122623	0.0164515	Art_EC
KIAA0355	3.82994	2.48554	0.000128172	0.0170567	Art_EC
IFITM2	3.82449	0.806737	0.000131042	0.0173041	Art_EC
SLFN5	3.80096	0.966904	0.000144137	0.0188757	Art_EC
ITGA6	3.77441	1.60368	0.000160389	0.0208379	Art_EC
PCMTD1	3.76308	1.54864	0.000167834	0.0216618	Art_EC
GADD45B	3.75991	0.603123	0.000169972	0.0218242	Art_EC
SGK1	3.73823	1.05293	0.000185318	0.023702	Art_EC
SDPR	3.73422	1.25744	0.0001883	0.02399	Art_EC
MCTP1	3.73277	2.17219	0.000189384	0.0240349	Art_EC
TSC22D1	3.70343	1.13651	0.000212705	0.0268908	Art_EC
GOLGA4	3.66792	0.738103	0.000244528	0.0305058	Art_EC
HSPA12B	3.66742	3.99592	0.000245012	0.0305058	Art_EC
SPARC	3.66622	0.777446	0.000246161	0.0305333	Art_EC
MAP1B	3.62605	1.30864	0.000287787	0.0353113	Art_EC
ODF2L	3.62595	0.985872	0.000287904	0.0353113	Art_EC
TGFBR2	3.60442	1.39855	0.000312845	0.0379454	Art_EC
SERPINB6	3.5874	1.34418	0.000333987	0.040213	Art_EC
PTPN12	3.58038	1.14393	0.000343089	0.04086	Art_EC
EXOC6	3.54637	2.92506	0.000390581	0.0458514	Art_EC
SASH1	3.51605	1.89611	0.00043802	0.0508754	Art_EC
CD34	3.51432	2.1096	0.000440873	0.0510264	Art_EC
LRRC8A	3.49349	2.10385	0.00047676	0.054794	Art_EC
IFITM1	3.48721	1.3165	0.000488081	0.0558997	Art_EC
TENC1	3.48426	2.62176	0.000493499	0.056324	Art_EC
GNAS	3.47752	0.655496	0.000506072	0.0574277	Art_EC
ADAMTS6	3.47721	4.15372	0.000506664	0.0574277	Art_EC
CCDC50	3.47402	1.22932	0.000512716	0.057914	Art_EC
PLCB4	3.4409	2.71803	0.000579793	0.0652664	Art_EC
FRYL	3.43456	1.69255	0.000593521	0.0665838	Art_EC
HLA-F	3.41882	0.888925	0.00062894	0.0700789	Art_EC
YWHAE	3.41373	0.873175	0.000640797	0.0711587	Art_EC
LIMS2	3.41009	2.68943	0.000649406	0.071872	Art_EC
CAV2	3.40384	1.30021	0.000664466	0.0730468	Art_EC
ATP13A3	3.39697	2.04157	0.000681354	0.0746537	Art_EC
TGM2	3.388	1.72942	0.000704045	0.076825	Art_EC
MRPL33	3.37229	0.962247	0.000745453	0.0808403	Art_EC
OPTN	3.37148	1.08142	0.000747656	0.0808403	Art_EC
B2M	3.34296	0.485875	0.00082889	0.088748	Art_EC
CDC42BPB	3.25991	1.54178	0.00111448	0.118171	Art_EC
ADGRL4	3.24706	2.6184	0.00116603	0.122673	Art_EC
CAVIN1	3.24655	1.61005	0.00116814	0.122673	Art_EC
RBM17	3.2396	0.904706	0.00119696	0.1253	Art_EC
CYR61	3.23671	0.889553	0.00120915	0.126174	Art_EC
GRK5	3.22982	2.13944	0.00123869	0.128847	Art_EC
BDP1	3.20295	0.822881	0.00136028	0.140164	Art_EC
VEGFC	3.19988	4.95914	0.00137485	0.141223	Art_EC
HBEGF	3.17684	0.944091	0.0014889	0.151988	Art_EC
RCAN1	3.16558	2.20281	0.00154772	0.157503	Art_EC
DYNC1I2	3.16098	0.870687	0.00157238	0.159519	Art_EC
PPP1R12A	3.12736	0.726676	0.00176382	0.176758	Art_EC
WBP5	3.11978	1.74444	0.00180989	0.179731	Art_EC
LAMB1	3.11798	0.968725	0.00182096	0.180286	Art_EC
SYF2	3.11153	0.678707	0.00186119	0.183715	Art_EC
PPIG	3.10748	0.572737	0.00188688	0.185139	Art_EC
ADD1	3.10016	1.16091	0.00193419	0.188688	Art_EC
RALB	3.1001	1.15569	0.00193453	0.188688	Art_EC
NFE2L1	3.09667	1.15236	0.00195708	0.189944	Art_EC
GBP2	3.05928	0.922133	0.00221873	0.212005	Art_EC
CDC42EP3	3.03833	1.7637	0.00237897	0.22535	Art_EC
RAB13	3.0345	1.0133	0.00240938	0.227576	Art_EC
TPR	3.03335	0.702156	0.00241851	0.227783	Art_EC
RPS6KA2	3.02563	2.05708	0.00248119	0.232356	Art_EC
ANKRD11	3.02415	0.7878	0.0024933	0.232826	Art_EC
CAPZA2	3.01273	1.31894	0.00258907	0.240403	Art_EC
PTPN14	2.9916	2.19214	0.00277522	0.255522	Art_EC
ARRDC2	2.9885	1.6168	0.00280347	0.257402	Art_EC
SOX18	2.97969	3.56791	0.00288541	0.264188	Art_EC
C8orf4	2.97559	1.29674	0.00292422	0.266998	Art_EC
RB1CC1	2.9707	0.939835	0.00297119	0.270535	Art_EC
HIP1	2.95025	1.54855	0.00317515	0.286723	Art_EC
GADD45A	2.94528	0.896473	0.00322663	0.290574	Art_EC
NSRP1	2.93765	0.744554	0.00330715	0.295624	Art_EC
IFNGR1	2.93536	1.18203	0.0033316	0.296774	Art_EC
HES1	2.93092	1.25915	0.00337961	0.299454	Art_EC
CTNNA1	2.89737	0.908091	0.00376309	0.325507	Art_EC
DSTN	2.89275	0.438974	0.00381884	0.328748	Art_EC
NASP	2.86716	0.667381	0.00414176	0.349976	Art_EC
PPAP2A	2.86716	2.81865	0.00414179	0.349976	Art_EC
KLF4	2.86414	1.01579	0.00418145	0.351992	Art_EC
PTPRG	2.8636	2.52728	0.0041885	0.351992	Art_EC
ARAP3	2.8629	2.8868	0.00419777	0.351992	Art_EC
SNRK	2.85939	2.01604	0.00424451	0.355005	Art_EC
CD81	2.85722	0.691405	0.00427368	0.35584	Art_EC
KLF9	2.85704	1.00823	0.00427614	0.35584	Art_EC
CD59	2.85476	0.9047	0.00430687	0.357492	Art_EC
DOCK9	2.84785	2.07947	0.0044016	0.364299	Art_EC
PREX2	2.82424	2.8182	0.00473922	0.390422	Art_EC
HDAC7	2.82234	1.34083	0.00476747	0.391767	Art_EC
CAMSAP2	2.81009	1.66053	0.00495269	0.403383	Art_EC
LDLR	2.80017	0.75724	0.00510751	0.41148	Art_EC
CSDE1	2.79539	0.567911	0.0051837	0.416597	Art_EC
MALAT1	2.77157	0.553773	0.00557867	0.443997	Art_EC
TMEM245	2.76542	1.40637	0.00568491	0.450272	Art_EC
MSN	2.76	0.628974	0.00578008	0.453303	Art_EC
YWHAB	2.75932	0.526733	0.00579212	0.453303	Art_EC
ADAMTS9	2.75093	1.98	0.0059426	0.462875	Art_EC
TSHZ2	2.74837	1.29531	0.00598924	0.465405	Art_EC
ACTG1	2.73746	0.592715	0.00619152	0.477208	Art_EC
FLI1	2.73496	1.96308	0.00623875	0.47913	Art_EC
IFI44L	2.72343	2.56861	0.00646076	0.492727	Art_EC
SLCO2A1	2.71185	2.29005	0.00669096	0.507845	Art_EC
UBC	2.71113	0.448719	0.00670535	0.507845	Art_EC
C1orf115	2.70584	2.74567	0.00681322	0.514829	Art_EC
HDGFRP3	2.70167	2.58523	0.00689915	0.519476	Art_EC
ZBTB38	2.68713	0.808535	0.00720689	0.540846	Art_EC
ACTN4	2.68332	0.946657	0.00728952	0.5458	Art_EC
TBC1D1	2.68091	2.05701	0.00734229	0.548046	Art_EC
ARHGEF15	2.67918	2.6408	0.00738031	0.548692	Art_EC
GFOD1	2.67852	2.49373	0.00739491	0.548692	Art_EC
SYNPO	2.6765	2.46544	0.00743962	0.5496	Art_EC
VAMP5	2.67645	1.40399	0.00744058	0.5496	Art_EC
RALA	2.67352	1.64735	0.00750591	0.55274	Art_EC
TINAGL1	2.67304	1.79445	0.00751673	0.55274	Art_EC
ZKSCAN1	2.66524	0.945453	0.00769336	0.563305	Art_EC
GPX3	2.6649	1.19401	0.00770111	0.563305	Art_EC
TPM3	2.66305	0.428199	0.00774353	0.564368	Art_EC
ADGRF5	2.65319	1.93153	0.00797352	0.574758	Art_EC
RUNX1T1	2.65099	2.22299	0.0080257	0.577254	Art_EC
CCT6A	2.63628	0.894155	0.00838215	0.600264	Art_EC
CLEC3B	2.63294	3.05615	0.00846499	0.604878	Art_EC
JUN	2.62158	0.408365	0.00875223	0.621351	Art_EC
SPAG9	2.61416	0.95969	0.00894463	0.63228	Art_EC
RTF1	2.61095	0.621189	0.00902903	0.636876	Art_EC
FERMT2	2.6028	1.2454	0.00924659	0.649795	Art_EC
FCN3	2.60261	2.97279	0.00925172	0.649795	Art_EC
KIF5B	2.59688	0.616424	0.00940751	0.659328	Art_EC
EMP2	2.58686	0.660787	0.00968563	0.677376	Art_EC
CD99	2.57978	0.863054	0.00988638	0.688486	Art_EC
RAI14	2.57273	0.891792	0.01009	0.701183	Art_EC
RBP7	2.56537	2.8087	0.0103065	0.713212	Art_EC
KMT2E	2.56023	0.635375	0.0104604	0.719315	Art_EC
ST8SIA6	2.55843	4.28724	0.0105145	0.721525	Art_EC
STC1	2.55515	3.49008	0.0106142	0.725343	Art_EC
PIK3C2B	2.54669	2.98937	0.0108751	0.740093	Art_EC
CASKIN2	2.54488	2.94811	0.0109314	0.742386	Art_EC
CDC37	2.53314	0.776708	0.0113047	0.761445	Art_EC
CALM1	2.53158	0.455641	0.0113551	0.761717	Art_EC
PHACTR4	2.53068	1.21976	0.011384	0.762103	Art_EC
MYL12B	2.519	0.485722	0.0117688	0.786264	Art_EC
FNBP1L	2.51702	1.73058	0.0118353	0.789098	Art_EC
PEA15	2.51485	0.902242	0.0119083	0.789703	Art_EC
IFI16	2.50968	0.463212	0.0120839	0.797586	Art_EC
SAP30BP	2.50706	0.924581	0.0121739	0.801916	Art_EC
PAPSS2	2.49784	1.87091	0.0124952	0.819792	Art_EC
GPRC5B	2.49473	3.24137	0.0126054	0.825379	Art_EC
COL21A1	2.49241	2.47145	0.0126881	0.829143	Art_EC
CCDC68	2.49068	2.71515	0.01275	0.831534	Art_EC
GOLIM4	2.48917	0.856566	0.0128042	0.833413	Art_EC
BMX	2.48821	4.47484	0.0128389	0.834018	Art_EC
TIE1	2.46531	2.64946	0.0136897	0.887532	Art_EC
NPR1	2.46289	2.83911	0.0137821	0.891769	Art_EC
DACH1	2.46071	2.96283	0.0138661	0.895442	Art_EC
CD109	2.44981	2.70754	0.0142931	0.919401	Art_EC
SYNE1	2.44908	0.809674	0.0143221	0.919468	Art_EC
CWC27	2.44168	1.02436	0.0146191	0.936708	Art_EC
ABLIM1	2.43958	1.17731	0.0147043	0.94033	Art_EC
VIM	2.43488	0.321834	0.0148968	0.95079	Art_EC
BAG3	2.42744	1.6572	0.0152056	0.964881	Art_EC
F2R	2.42535	2.35611	0.0152936	0.965312	Art_EC
KAT6A	2.41645	1.06644	0.0156725	0.981246	Art_EC
GATA2	2.40114	0.330022	0.0163441	1	Art_EC
RBM6	2.39999	0.640694	0.0163957	1	Art_EC
EPHB4	2.39914	2.0845	0.0164335	1	Art_EC
CRIM1	2.39805	1.57624	0.0164828	1	Art_EC
PTGIS	2.39642	2.19044	0.0165563	1	Art_EC
FAM114A1	2.39564	1.41327	0.0165912	1	Art_EC
LAP3	2.39411	0.992769	0.0166607	1	Art_EC
ASS1	2.39367	2.70159	0.0166808	1	Art_EC
TXNIP	2.39156	0.503091	0.0167767	1	Art_EC
ARHGEF12	2.39041	1.49868	0.0168298	1	Art_EC
SORBS2	2.38199	2.22677	0.0172195	1	Art_EC
MAP4K4	2.34648	0.768408	0.0189517	1	Art_EC
DDX46	2.34255	0.467547	0.0191523	1	Art_EC
RNF144B	2.34101	2.16101	0.0192315	1	Art_EC
ITM2B	2.33807	0.518962	0.0193835	1	Art_EC
NOSTRIN	2.33569	1.82711	0.0195072	1	Art_EC
MLLT4	2.3189	1.5587	0.0204003	1	Art_EC
ZNF37A	2.30686	1.10016	0.0210626	1	Art_EC
GIMAP5	2.30459	1.79301	0.0211894	1	Art_EC
CTBP2	2.30245	1.26141	0.02131	1	Art_EC
CSPP1	2.3016	1.0693	0.0213578	1	Art_EC
BOD1L1	2.2985	0.614128	0.0215334	1	Art_EC
DYNC1LI2	2.29251	0.758191	0.021876	1	Art_EC
ARID4B	2.28368	0.564487	0.0223904	1	Art_EC
KLF7	2.28259	1.61032	0.0224546	1	Art_EC
LMO2	2.27361	1.84343	0.0229893	1	Art_EC
CGNL1	2.26993	1.95328	0.0232117	1	Art_EC
MPHOSPH8	2.26892	0.533801	0.0232735	1	Art_EC
IGFBP7	2.26439	0.445349	0.0235502	1	Art_EC
GINM1	2.26325	1.1122	0.0236202	1	Art_EC
PCDH1	2.26261	2.79054	0.0236599	1	Art_EC
ABL2	2.26141	1.65208	0.0237341	1	Art_EC
U2SURP	2.25531	0.631475	0.0241141	1	Art_EC
GAS6	2.24953	1.34164	0.0244788	1	Art_EC
GIMAP8	7.5865	3.00844	3.29e-14	2e-11	Art_EC
IL33	6.27044	3.0042	3.6e-10	1.43e-07	Art_EC
VWF	8.56194	2.95967	1.11e-17	9.6e-15	Art_EC
ERG	5.93023	2.87325	3.03e-09	1.05e-06	Art_EC
ID1	12.6352	2.87299	1.35e-36	4.03e-33	Art_EC
UACA	13.9859	2.86303	1.9e-44	1.04e-40	Art_EC
EGFL7	6.82098	2.85536	9.04e-12	4.19e-09	Art_EC
HYAL2	5.75004	2.85452	8.92e-09	2.88e-06	Art_EC
LDB2	5.69692	2.83745	1.22e-08	3.86e-06	Art_EC
CTTNBP2NL	6.86034	2.8299	6.87e-12	3.3e-09	Art_EC
ARHGAP29	10.2337	2.81044	1.4e-24	2.09e-21	Art_EC
TM4SF1	13.5971	2.78091	4.16e-42	1.96e-38	Art_EC
IFI27	14.677	2.77703	9.04e-49	5.95e-45	Art_EC
ENG	7.60404	2.76002	2.87e-14	1.78e-11	Art_EC
ECSCR	5.76863	2.75645	7.99e-09	2.65e-06	Art_EC
ECE1	5.61098	2.69585	2.01e-08	6.07e-06	Art_EC
EMCN	6.97617	2.68041	3.03e-12	1.49e-09	Art_EC
SPARCL1	17.1251	2.64691	9.64e-66	1.58e-61	Art_EC
BMPR2	7.4379	2.61168	1.02e-13	5.8e-11	Art_EC
PCDH17	7.07896	2.60472	1.45e-12	7.34e-10	Art_EC
HSPG2	6.85574	2.57904	7.09e-12	3.33e-09	Art_EC
RPGR	8.01009	2.56279	1.15e-15	8.56e-13	Art_EC
APOL3	8.58668	2.55736	8.95e-18	8.17e-15	Art_EC
ZEB1	7.90166	2.51349	2.75e-15	2.01e-12	Art_EC
KCTD12	7.5605	2.50776	4.02e-14	2.36e-11	Art_EC
TCF4	11.868	2.48747	1.74e-32	4.76e-29	Art_EC
PTRF	9.98813	2.47165	1.72e-23	2.35e-20	Art_EC
RDX	10.8951	2.45515	1.22e-27	2.35e-24	Art_EC
PRSS23	5.67129	2.38992	1.42e-08	4.35e-06	Art_EC
ESAM	5.68354	2.37833	1.32e-08	4.13e-06	Art_EC
EMP1	7.1175	2.36051	1.1e-12	5.64e-10	Art_EC
ADAMTS1	8.41262	2.27488	4.01e-17	3.21e-14	Art_EC
GNG11	9.65053	2.22125	4.89e-22	5.54e-19	Art_EC
GIMAP7	9.75283	2.18096	1.79e-22	2.16e-19	Art_EC
TNFSF10	8.3985	2.15507	4.52e-17	3.54e-14	Art_EC
CDC42BPA	6.17496	2.15282	6.62e-10	2.47e-07	Art_EC
CRIP2	6.8592	2.14523	6.92e-12	3.3e-09	Art_EC
MECOM	6.77116	2.1056	1.28e-11	5.67e-09	Art_EC
TIMP3	10.177	2.08342	2.51e-24	3.59e-21	Art_EC
WWTR1	6.21158	2.03078	5.25e-10	1.98e-07	Art_EC
XAF1	9.92199	2.02613	3.34e-23	4.22e-20	Art_EC
KLF2	7.38562	2.01852	1.52e-13	8.04e-11	Art_EC
APP	9.33279	1.99146	1.03e-20	1.13e-17	Art_EC
STOM	7.64661	1.97959	2.06e-14	1.3e-11	Art_EC
TFPI	6.75647	1.96699	1.41e-11	6.2e-09	Art_EC
BST2	6.48527	1.92527	8.86e-11	3.64e-08	Art_EC
NFIB	5.79139	1.89395	6.98e-09	2.37e-06	Art_EC
HLA-E	11.0583	1.8531	2e-28	4.1e-25	Art_EC
SYNE2	8.57982	1.85176	9.5e-18	8.44e-15	Art_EC
GIMAP4	6.17132	1.83629	6.77e-10	2.5e-07	Art_EC
UTRN	9.22101	1.81317	2.94e-20	2.93e-17	Art_EC
LIMA1	7.41739	1.79808	1.19e-13	6.65e-11	Art_EC
IGFBP4	7.03124	1.77189	2.05e-12	1.02e-09	Art_EC
CAV1	7.39277	1.75658	1.44e-13	7.75e-11	Art_EC
A2M	9.96201	1.73599	2.23e-23	2.94e-20	Art_EC
SPTBN1	8.19061	1.7322	2.6e-16	1.99e-13	Art_EC
MGP	8.42058	1.73001	3.75e-17	3.08e-14	Art_EC
IFITM3	10.6613	1.72514	1.54e-26	2.54e-23	Art_EC
TMSB10	13.5519	1.65949	7.72e-42	3.17e-38	Art_EC
MYH9	6.46536	1.64277	1.01e-10	4.1e-08	Art_EC
ARGLU1	7.81325	1.63518	5.57e-15	3.82e-12	Art_EC
NEDD9	5.70789	1.61302	1.14e-08	3.65e-06	Art_EC
YBX3	6.56523	1.5532	5.2e-11	2.22e-08	Art_EC
PSIP1	5.67211	1.51696	1.41e-08	4.35e-06	Art_EC
SRP14	9.26231	1.51415	2e-20	2.05e-17	Art_EC
SWAP70	6.21544	1.47692	5.12e-10	1.96e-07	Art_EC
FOXP1	5.66817	1.37505	1.44e-08	4.39e-06	Art_EC
TACC1	6.49152	1.33703	8.5e-11	3.54e-08	Art_EC
RNASE1	6.11016	1.32973	9.95e-10	3.56e-07	Art_EC
BAZ2B	5.78744	1.31255	7.15e-09	2.4e-06	Art_EC
DST	6.0382	1.21773	1.56e-09	5.51e-07	Art_EC
CALD1	5.76326	1.20538	8.25e-09	2.7e-06	Art_EC
SERBP1	5.58087	1.02513	2.39e-08	7.15e-06	Art_EC
TAGLN2	5.88826	1.00053	3.9e-09	1.34e-06	Art_EC
PTMA	7.21571	0.947635	5.37e-13	2.8e-10	Art_EC
[truncated: 15,601 more rows]

## Sheet: Legend EV1
	Munich single cell cohort cell state annotation
	Allmarkers table of the manually annotated clusters derived from the scanpy function
