# Supplementary material for: Integrative analysis of cell state changes in lung fibrosis with peripheral protein biomarkers
Source: EMBO Mol Med. 2021 Mar 2;13(4):e12871. doi: 10.15252/emmm.202012871 (PMC8033531; doi:10.15252/emmm.202012871)
Supplement: Supplementary file 3 — Dataset EV2 [file EMMM-13-e12871-s004.xlsx]

## Sheet: Merged object of three single c
gene	score	log_FC	p_val	p_val_adj	cluster	Merged object of three single cell cohorts cell state annotation
C1QB	306.861	5.50988	0	0	AM
C1QA	306.642	5.27409	0	0	AM
APOC1	299.396	5.06033	0	0	AM
FTL	296.241	3.90419	0	0	AM
ACP5	286.556	3.82548	0	0	AM
FTH1	283.505	3.06992	0	0	AM
C1QC	281.353	4.75833	0	0	AM
CTSD	277.693	3.25524	0	0	AM
MS4A7	273.889	3.51796	0	0	AM
ALOX5AP	270.943	3.83197	0	0	AM
MARCO	268.423	3.97442	0	0	AM
GRN	266.853	3.09942	0	0	AM
MRC1	264.306	3.74074	0	0	AM
TYROBP	264.267	3.72492	0	0	AM
CD68	264.183	3.49028	0	0	AM
APOE	264.174	4.1489	0	0	AM
VSIG4	261.471	3.75022	0	0	AM
MCEMP1	260.508	4.39897	0	0	AM
FBP1	257.321	3.37533	0	0	AM
HLA-DRA	255.229	3.22697	0	0	AM
TSPO	255.177	2.5384	0	0	AM
FCER1G	254.138	3.40684	0	0	AM
GLUL	252.696	2.53458	0	0	AM
CTSC	251.765	2.94044	0	0	AM
S100A11	251.705	2.39898	0	0	AM
GCHFR	251.666	3.37759	0	0	AM
OLR1	250.1	3.44808	0	0	AM
MSR1	248.201	3.49117	0	0	AM
FABP4	247.3	5.15822	0	0	AM
HLA-DPA1	240.17	2.76808	0	0	AM
HLA-DPB1	240.003	2.73595	0	0	AM
LYZ	239.494	3.30342	0	0	AM
CSTB	239.417	2.13358	0	0	AM
HLA-DQA1	237.827	3.07207	0	0	AM
HLA-DQB1	236.999	2.67184	0	0	AM
CAPG	236.414	2.78733	0	0	AM
CD74	236.092	2.76003	0	0	AM
CD52	235.399	3.16402	0	0	AM
LGALS3	234.717	2.358	0	0	AM
SNX10	233.639	3.0823	0	0	AM
CXCL16	233.276	2.71359	0	0	AM
GPNMB	233.021	2.90109	0	0	AM
TREM1	232.848	3.40176	0	0	AM
SLC11A1	232.239	2.756	0	0	AM
SPI1	229.033	2.81683	0	0	AM
C1orf162	227.263	2.76457	0	0	AM
CCL18	226.738	4.32187	0	0	AM
CD163	225.462	2.90829	0	0	AM
CYP27A1	225.125	3.10027	0	0	AM
ALOX5	223.86	3.06874	0	0	AM
HLA-DRB1	223.459	2.67565	0	0	AM
ALDH2	221.63	2.31103	0	0	AM
GLRX	221.269	2.55571	0	0	AM
ATP6V1F	220.093	2.06643	0	0	AM
PSAP	219.325	2.14689	0	0	AM
CSTA	219.147	2.98887	0	0	AM
TMSB4X	218.725	2.15041	0	0	AM
VIM	218.617	2.75895	0	0	AM
HLA-DMA	218.092	2.24944	0	0	AM
CYBA	217.559	2.30614	0	0	AM
LINC01272	214.853	2.9201	0	0	AM
CTSS	214.353	2.14139	0	0	AM
CST3	214.275	2.03377	0	0	AM
S100A4	214.21	2.65746	0	0	AM
PYCARD	213.232	2.43858	0	0	AM
FCGRT	213.094	2.14918	0	0	AM
LAPTM5	212.977	2.39426	0	0	AM
GSTO1	212.886	2.19804	0	0	AM
MS4A4A	212.101	2.97708	0	0	AM
CTSB	211.32	2.19674	0	0	AM
GPX1	210.995	1.93706	0	0	AM
NOP10	209.506	1.86557	0	0	AM
OAZ1	209.423	1.52267	0	0	AM
CTSZ	205.107	2.16669	0	0	AM
TFRC	204.598	2.60673	0	0	AM
LTA4H	204.368	2.22068	0	0	AM
ATP6V0B	204.156	1.78928	0	0	AM
GLIPR2	203.177	2.35585	0	0	AM
PPARG	201.821	3.55336	0	0	AM
SERPINA1	199.57	2.18893	0	0	AM
PLIN2	199.312	2.19946	0	0	AM
MGST3	198.929	1.87643	0	0	AM
S100A10	198.48	1.90885	0	0	AM
AIF1	198.39	2.21101	0	0	AM
SLC7A7	196.444	2.68466	0	0	AM
CTSL	195.61	2.19466	0	0	AM
HEXB	195.577	2.17144	0	0	AM
SDCBP	195.054	1.7804	0	0	AM
STXBP2	194.409	2.48849	0	0	AM
LPL	194.32	2.66038	0	0	AM
YBX1	193.526	1.51315	0	0	AM
GRINA	193.514	1.96378	0	0	AM
SLCO2B1	193.458	3.01819	0	0	AM
PSMA7	193.432	1.6784	0	0	AM
INHBA	193.031	3.98652	0	0	AM
ITM2B	191.288	1.55031	0	0	AM
FCGR3A	190.884	2.34025	0	0	AM
LGALS1	190.403	2.19829	0	0	AM
FABP5	190.28	2.06689	0	0	AM
CD37	189.06	2.13152	0	0	AM
ANXA5	187.637	1.58964	0	0	AM
EVI2B	187.567	2.53779	0	0	AM
RP11-598F7.3	187.316	4.62366	0	0	AM
NCF2	187.163	2.20609	0	0	AM
TCEB2	186.523	1.44084	0	0	AM
ARPC3	186.226	1.53642	0	0	AM
SH3BGRL3	185.394	1.91377	0	0	AM
CFD	185.041	2.15706	0	0	AM
DAB2	184.797	2.03844	0	0	AM
FCGR2A	184.623	2.34608	0	0	AM
HLA-DRB5	181.161	2.22967	0	0	AM
RETN	180.509	3.59939	0	0	AM
HLA-DMB	180.128	2.0689	0	0	AM
LST1	179.879	1.98683	0	0	AM
LY96	179.733	2.3762	0	0	AM
ASAH1	179.671	1.53549	0	0	AM
LRPAP1	179.563	1.83021	0	0	AM
SH3BGRL	177.958	1.62622	0	0	AM
RGCC	177.223	1.90554	0	0	AM
IFI6	177.054	2.0838	0	0	AM
ALDOA	176.836	1.45868	0	0	AM
ABCG1	176.259	3.15234	0	0	AM
GLDN	175.764	4.05104	0	0	AM
HNMT	175.055	2.18411	0	0	AM
SLC31A2	173.331	2.35987	0	0	AM
HN1	172.985	1.96174	0	0	AM
PFN1	172.681	1.49306	0	0	AM
DOK2	172.563	2.36795	0	0	AM
RNF149	172.274	1.8703	0	0	AM
PLBD1	172.189	2.54863	0	0	AM
MNDA	171.386	1.97355	0	0	AM
PGD	171.368	2.02441	0	0	AM
CORO1C	171.352	2.10089	0	0	AM
LIPA	169.372	2.1087	0	0	AM
LGALS9	168.607	2.03991	0	0	AM
CCDC88A	167.947	1.67421	0	0	AM
BCL2A1	167.883	1.98187	0	0	AM
CD53	167.833	1.74317	0	0	AM
AP2S1	167.401	1.56836	0	0	AM
LAIR1	166.981	2.13966	0	0	AM
TXN	166.558	1.44065	0	0	AM
FN1	166.266	2.61486	0	0	AM
GYPC	166.216	2.01022	0	0	AM
TREM2	165.145	2.72316	0	0	AM
MYL6	164.698	1.28717	0	0	AM
PILRA	164.337	2.47382	0	0	AM
PNPLA6	164.231	2.52459	0	0	AM
VAT1	163.768	1.96261	0	0	AM
TIMP2	163.726	1.71534	0	0	AM
ARPC1B	163.704	1.41429	0	0	AM
CD81	163.256	1.4754	0	0	AM
UBB	163.17	1.30965	0	0	AM
B2M	162.485	1.57159	0	0	AM
GMFG	162.417	1.61097	0	0	AM
PCOLCE2	162.309	4.27488	0	0	AM
RMDN3	161.434	2.37814	0	0	AM
TXNIP	161.197	1.48724	0	0	AM
GPX4	160.668	1.32478	0	0	AM
HPGD	160.111	2.21723	0	0	AM
AKR1B1	159.922	2.2486	0	0	AM
SPN	159.574	2.26826	0	0	AM
ZNF706	159.471	1.50242	0	0	AM
LRP1	158.705	1.8987	0	0	AM
H2AFY	158.226	1.41807	0	0	AM
TMSB10	157.711	1.60706	0	0	AM
IGSF6	157.643	1.91744	0	0	AM
VAMP8	157.456	1.26665	0	0	AM
S100A9	157.257	1.37044	0	0	AM
UPP1	156.871	1.59823	0	0	AM
CXCL3	156.608	2.54194	0	0	AM
ARL6IP1	156.123	1.47749	0	0	AM
ATP5G3	156.066	1.28339	0	0	AM
PLXDC2	155.973	1.74831	0	0	AM
CRIP1	155.945	1.75372	0	0	AM
PPT1	155.872	1.68474	0	0	AM
SERPING1	155.369	1.89529	0	0	AM
SNX2	155.275	1.77891	0	0	AM
ARL4A	154.734	1.79778	0	0	AM
RNF13	154.663	1.57315	0	0	AM
CYBB	154.596	1.80962	0	0	AM
APIP	154.155	2.27928	0	0	AM
SMCO4	153.51	1.98913	0	0	AM
LY6E	152.913	1.55818	0	0	AM
RP5-839B4.8	152.298	4.68569	0	0	AM
LAMP2	151.942	1.68128	0	0	AM
C5AR1	151.8	1.56209	0	0	AM
BHLHE41	151.785	2.76182	0	0	AM
EMP3	151.548	1.46043	0	0	AM
PLAUR	151.231	1.42366	0	0	AM
ADAMTSL4	151.217	2.94057	0	0	AM
CHCHD10	150.722	1.54581	0	0	AM
SERF2	149.587	1.07646	0	0	AM
ATP5E	149.428	1.14788	0	0	AM
THBS1	149.23	1.80474	0	0	AM
LCP1	149.089	1.37575	0	0	AM
ARPC5	149.034	1.27929	0	0	AM
GAA	148.003	2.10688	0	0	AM
NCEH1	147.956	2.29119	0	0	AM
RNASET2	147.936	1.5144	0	0	AM
RPS27L	147.524	1.28707	0	0	AM
MCOLN1	147.359	2.37799	0	0	AM
RBP4	147.246	4.8198	0	0	AM
SEC11A	146.855	1.23608	0	0	AM
S100A6	146.625	1.35843	0	0	AM
MMP19	146.544	2.37977	0	0	AM
ABHD5	146.232	2.31645	0	0	AM
LITAF	146.189	1.28893	0	0	AM
C9orf16	146.106	1.42381	0	0	AM
GCA	146.014	1.9664	0	0	AM
CLEC7A	145.687	1.72814	0	0	AM
LY86	145.37	2.31406	0	0	AM
POMP	144.522	1.18267	0	0	AM
COMT	144.339	1.39034	0	0	AM
ATP6AP1	144.108	1.44709	0	0	AM
MTPN	144.051	1.43033	0	0	AM
PTPN6	143.962	1.67612	0	0	AM
PRR13	143.588	1.23773	0	0	AM
MFSD1	142.776	1.56158	0	0	AM
CFL1	142.636	1.19644	0	0	AM
VASP	142.224	1.55411	0	0	AM
ARPC2	142.104	1.12107	0	0	AM
LYAR	142.058	2.00795	0	0	AM
PHLDA3	142.042	2.52915	0	0	AM
HLA-C	141.477	1.31578	0	0	AM
ADAM17	141.401	1.9092	0	0	AM
CD164	141.382	1.25482	0	0	AM
OSCAR	141.024	2.74989	0	0	AM
RNF130	141.015	1.36816	0	0	AM
THEMIS2	141.009	1.92593	0	0	AM
FGR	140.824	1.62958	0	0	AM
TCF7L2	140.441	2.07963	0	0	AM
ATP6V0D1	140.434	1.40855	0	0	AM
EML4	139.989	1.39684	0	0	AM
TPP1	139.773	1.44826	0	0	AM
SAMHD1	139.62	1.23083	0	0	AM
PFDN5	138.867	0.988844	0	0	AM
GPCPD1	138.735	1.59355	0	0	AM
CD63	138.565	1.14977	0	0	AM
LPXN	138.517	1.96346	0	0	AM
JAML	138.409	2.11192	0	0	AM
BAX	138.398	1.37006	0	0	AM
AKIRIN2	137.849	1.70637	0	0	AM
HCK	136.711	1.80583	0	0	AM
LAMTOR1	136.439	1.2586	0	0	AM
FCGR1A	136.168	2.48535	0	0	AM
SNX3	135.557	1.13483	0	0	AM
PECAM1	135.537	1.15675	0	0	AM
UQCRH	135.056	1.07706	0	0	AM
FUOM	134.903	2.09964	0	0	AM
ARRB2	134.771	1.36684	0	0	AM
LAMP1	134.728	1.2164	0	0	AM
ANXA2	134.677	1.20805	0	0	AM
COTL1	134.023	1.18056	0	0	AM
CLIC1	133.474	1.11391	0	0	AM
LEPROTL1	133.015	1.42139	0	0	AM
NCF4	132.028	2.13773	0	0	AM
SRGN	131.614	1.37284	0	0	AM
PRDX1	131.61	1.17714	0	0	AM
RHOG	131.212	1.34537	0	0	AM
CARD16	131.21	1.56769	0	0	AM
AGRP	131.015	4.11156	0	0	AM
SEPT11	130.991	1.53625	0	0	AM
EIF4EBP1	130.843	1.53005	0	0	AM
GPSM3	130.553	1.39577	0	0	AM
SIRPA	130.526	1.96477	0	0	AM
CD44	130.455	1.11059	0	0	AM
TRPV2	130.443	2.44072	0	0	AM
HEXA	129.706	1.55827	0	0	AM
RTN4	129.364	1.0168	0	0	AM
H2AFZ	129.312	1.09375	0	0	AM
SLC16A3	129.3	1.54114	0	0	AM
ACER3	129.271	1.90677	0	0	AM
SFT2D1	129.159	1.3311	0	0	AM
FPR2	129.146	2.91105	0	0	AM
ATP6V1B2	129.1	1.46669	0	0	AM
RAB31	129.047	1.20186	0	0	AM
MIR3945HG	129.043	3.61186	0	0	AM
CEBPB	129.032	1.19936	0	0	AM
CAP1	128.909	1.08484	0	0	AM
REEP5	128.493	1.13446	0	0	AM
DNASE2	128.393	1.74526	0	0	AM
ITGB2	128.343	1.17159	0	0	AM
UBA52	128.313	0.987966	0	0	AM
HLA-B	128.194	1.30903	0	0	AM
IFI30	127.67	1.19857	0	0	AM
BCAP31	127.628	1.15088	0	0	AM
OPN3	127.375	2.40623	0	0	AM
BLOC1S2	127.351	1.64522	0	0	AM
LRRFIP1	127.118	0.975037	0	0	AM
ATOX1	126.789	1.23291	0	0	AM
VPS29	126.64	1.21794	0	0	AM
ACTB	126.421	1.29734	0	0	AM
MT-CO1	126.167	1.22302	0	0	AM
DECR1	125.997	1.52811	0	0	AM
FPR1	125.97	1.60255	0	0	AM
TBXAS1	125.929	1.76132	0	0	AM
UBASH3B	125.894	2.87446	0	0	AM
NCKAP1L	125.852	1.69698	0	0	AM
RNH1	125.556	1.15877	0	0	AM
ATP1B3	125.385	1.16826	0	0	AM
PTPRC	125.238	0.852832	0	0	AM
ARHGDIB	125.231	1.11948	0	0	AM
KCNAB2	125.051	1.88924	0	0	AM
SELPLG	124.926	1.69987	0	0	AM
CD300LF	124.88	2.74873	0	0	AM
CLEC12A	124.836	2.18359	0	0	AM
FAM89A	124.776	3.21303	0	0	AM
ZEB2	123.76	1.06112	0	0	AM
MT-ND2	123.443	1.18277	0	0	AM
C4orf48	123.287	1.24467	0	0	AM
VDAC1	123.084	1.17028	0	0	AM
OSTF1	122.936	1.28536	0	0	AM
LGALS3BP	122.848	1.41618	0	0	AM
GRB2	122.628	1.09025	0	0	AM
RGS10	122.549	1.26272	0	0	AM
BLVRA	122.43	1.39953	0	0	AM
STMN1	122.244	1.45627	0	0	AM
MYL12A	122.051	0.934403	0	0	AM
TALDO1	121.995	1.11559	0	0	AM
UBE2L6	121.966	1.32596	0	0	AM
MYDGF	121.749	1.19733	0	0	AM
MME	121.723	3.53633	0	0	AM
ATP6V0E1	121.196	0.934478	0	0	AM
HMOX1	120.853	1.5863	0	0	AM
VMO1	120.853	2.68286	0	0	AM
SYNGR2	120.233	1.07113	0	0	AM
EFHD2	120.002	1.30498	0	0	AM
FHL1	119.708	1.84135	0	0	AM
FXYD5	119.632	1.10823	0	0	AM
ARHGAP18	119.099	1.05107	0	0	AM
HCST	119.091	1.23156	0	0	AM
TFPT	118.759	2.0876	0	0	AM
GNAI2	118.638	0.993945	0	0	AM
CPVL	118.2	1.41605	0	0	AM
DOCK8	118.025	1.42407	0	0	AM
SLC15A3	118.007	2.12476	0	0	AM
RPL28	117.834	1.05929	0	0	AM
PTPMT1	117.495	1.58402	0	0	AM
ACSL1	117.458	1.24311	0	0	AM
C20orf27	117.226	1.83581	0	0	AM
RASGEF1B	117.16	1.66786	0	0	AM
GM2A	117.074	1.5226	0	0	AM
RP11-1143G9.4	116.441	2.20986	0	0	AM
BRI3	116.437	1.03535	0	0	AM
CTSA	116.415	1.25125	0	0	AM
LAMTOR2	116.398	1.1298	0	0	AM
CKLF	116.172	1.20446	0	0	AM
HCLS1	116.079	1.09286	0	0	AM
SOAT1	116.067	1.45992	0	0	AM
USMG5	115.965	0.940792	0	0	AM
NUCB1	115.817	1.17105	0	0	AM
CREG1	115.81	1.24389	0	0	AM
PAG1	115.762	1.53188	0	0	AM
CES1	115.743	2.17019	0	0	AM
MT-CO2	115.45	1.2162	0	0	AM
SCCPDH	115.447	1.65919	0	0	AM
YWHAH	115.337	1.08277	0	0	AM
ETHE1	115.195	1.57104	0	0	AM
GPD1	115.058	4.54788	0	0	AM
KLF4	114.834	1.10198	0	0	AM
COX6B1	114.811	0.863023	0	0	AM
MGAT1	113.839	1.0838	0	0	AM
TFEC	113.426	2.18881	0	0	AM
ZYX	113.211	1.11493	0	0	AM
RAB13	113.087	1.06063	0	0	AM
LSM6	113.038	1.28062	0	0	AM
TKT	112.935	1.00984	0	0	AM
EVL	112.793	1.28351	0	0	AM
SLA	112.655	1.13887	0	0	AM
ZBTB8OS	112.536	1.41067	0	0	AM
TUBB	112.509	0.948304	0	0	AM
FAM96A	112.463	1.22084	0	0	AM
STAC	112.255	3.50051	0	0	AM
RPL39	112.233	1.05413	0	0	AM
RGS19	112.213	1.51494	0	0	AM
SARAF	112.208	0.914627	0	0	AM
CECR1	112.189	1.39858	0	0	AM
SMS	111.844	1.22175	0	0	AM
M6PR	111.84	1.11	0	0	AM
BID	111.828	1.49167	0	0	AM
ACOT7	111.81	2.51991	0	0	AM
MPHOSPH6	111.735	1.59373	0	0	AM
CD302	111.712	1.2025	0	0	AM
ACTR2	111.12	0.89521	0	0	AM
GPRIN3	111.089	1.66216	0	0	AM
FKBP1A	111.065	0.895917	0	0	AM
TMED5	111.034	1.22485	0	0	AM
TUBA1B	110.958	0.992397	0	0	AM
ISG15	110.612	1.43721	0	0	AM
RHBDD2	110.59	1.31009	0	0	AM
AKR1C3	110.358	2.22571	0	0	AM
RHEB	110.203	1.04093	0	0	AM
TNFAIP2	110.167	1.39551	0	0	AM
UBE2E2	109.945	1.62468	0	0	AM
COX4I1	109.929	0.790276	0	0	AM
MPP1	109.791	1.5861	0	0	AM
CLEC2B	109.554	1.03976	0	0	AM
SPG21	109.419	1.11305	0	0	AM
MDH1	109.381	1.3377	0	0	AM
AKR1A1	109.022	1.09526	0	0	AM
CTSB	153.025	2.8842	0	0	AM activated
PSAP	142.565	2.38931	0	0	AM activated
CSTB	136.237	2.27958	0	0	AM activated
CTSD	135.444	2.64074	0	0	AM activated
GPNMB	134.797	3.08151	0	0	AM activated
CD68	132.761	2.73066	0	0	AM activated
FTH1	131.108	2.37778	0	0	AM activated
SH3BGRL3	123.45	2.17454	0	0	AM activated
CTSL	123.103	2.7711	0	0	AM activated
FTL	122.344	2.72718	0	0	AM activated
LGALS1	121.953	2.33365	0	0	AM activated
TYROBP	116.905	2.6853	0	0	AM activated
VIM	114.624	2.33897	0	0	AM activated
LAPTM5	114.484	2.04683	0	0	AM activated
GPX1	112.725	1.73563	0	0	AM activated
ATP6V1F	112.626	1.79455	0	0	AM activated
FCER1G	110.912	2.35002	0	0	AM activated
APOC1	110.227	2.91977	0	0	AM activated
LGALS3	110.209	1.92615	0	0	AM activated
ACP5	109.581	2.23448	0	0	AM activated
APOE	108.772	2.97525	0	0	AM activated
CAPG	108.594	2.09476	0	0	AM activated
TMSB10	107.947	1.63242	0	0	AM activated
EMP3	107.024	2.05313	0	0	AM activated
CTSZ	106.937	2.03745	0	0	AM activated
FBP1	105.311	2.11039	0	0	AM activated
SPP1	102.984	5.4583	0	0	AM activated
S100A11	102.497	1.63142	0	0	AM activated
DAB2	102.26	1.9908	0	0	AM activated
CYBB	101.57	2.21746	0	0	AM activated
LYZ	100.942	2.16285	0	0	AM activated
PLAUR	100.784	2.09124	0	0	AM activated
CTSS	99.7481	1.72641	0	0	AM activated
MAFB	99.5896	2.15111	0	0	AM activated
ANXA5	99.2492	1.47884	0	0	AM activated
LILRB4	98.4224	3.28102	0	0	AM activated
AP2S1	97.6359	1.57659	0	0	AM activated
C15orf48	97.3311	3.07525	0	0	AM activated
LINC01272	96.8635	2.11115	0	0	AM activated
ATP6V0B	96.7932	1.45628	0	0	AM activated
S100A10	96.5448	1.63609	0	0	AM activated
GRN	95.3321	1.7056	0	0	AM activated
YBX1	95.0836	1.25324	0	0	AM activated
H2AFY	94.6326	1.49109	0	0	AM activated
SLC11A1	93.6911	1.83311	0	0	AM activated
GSTO1	93.0385	1.60909	0	0	AM activated
TYMP	93.0222	1.69722	0	0	AM activated
CD63	92.2255	1.27494	0	0	AM activated
FABP5	91.899	1.82546	0	0	AM activated
MARCO	91.1107	1.97537	0	0	AM activated
ITGB2	90.2854	1.74681	0	0	AM activated
BCL2A1	89.9456	2.0549	0	0	AM activated
PLA2G7	89.4004	3.98934	0	0	AM activated
LIPA	88.5247	2.20245	0	0	AM activated
S100A9	88.0426	1.67079	0	0	AM activated
MS4A4A	87.9912	1.97366	0	0	AM activated
CYBA	87.7739	1.52774	0	0	AM activated
SGK1	87.4646	1.80202	0	0	AM activated
FGR	87.2928	1.93729	0	0	AM activated
ZEB2	87.1606	1.65189	0	0	AM activated
OAZ1	87.1245	1.04423	0	0	AM activated
CD44	86.9719	1.4296	0	0	AM activated
GLIPR2	86.3302	1.64673	0	0	AM activated
BRI3	86.2575	1.45493	0	0	AM activated
HCST	86.1667	1.75082	0	0	AM activated
IFI30	85.8584	2.15448	0	0	AM activated
TREM2	85.5508	2.34384	0	0	AM activated
SPI1	85.0825	1.59515	0	0	AM activated
RNF130	84.9726	1.55685	0	0	AM activated
MGAT1	83.8298	1.59776	0	0	AM activated
ITGAX	83.8256	2.18656	0	0	AM activated
ARPC5	83.5279	1.24673	0	0	AM activated
CFL1	83.2897	1.12005	0	0	AM activated
SERF2	82.9914	0.909904	0	0	AM activated
MS4A7	82.8769	1.5149	0	0	AM activated
AIF1	82.7197	1.48901	0	0	AM activated
CYP27A1	81.9038	1.92687	0	0	AM activated
AQP9	81.7796	2.79261	0	0	AM activated
EMP1	81.7584	1.95707	0	0	AM activated
CCDC88A	80.7647	1.62017	0	0	AM activated
IGSF6	80.2869	1.91224	0	0	AM activated
COTL1	80.2568	1.39342	0	0	AM activated
LIMS1	80.1005	1.48208	0	0	AM activated
SDCBP	79.7852	1.2322	0	0	AM activated
SDC2	79.7687	2.69628	0	0	AM activated
UPP1	79.019	1.52204	0	0	AM activated
CD84	78.9658	2.54187	0	0	AM activated
GLUL	78.5523	1.28834	0	0	AM activated
SRGN	78.2002	1.46285	0	0	AM activated
ATP6V1B2	77.1601	1.67852	0	0	AM activated
NCF2	76.9102	1.59604	0	0	AM activated
CORO1C	76.4544	1.61709	0	0	AM activated
FXYD5	76.3398	1.28868	0	0	AM activated
PLIN2	76.0059	1.4868	0	0	AM activated
RGCC	75.5731	1.58121	0	0	AM activated
NOP10	75.5588	1.13486	0	0	AM activated
CEBPB	75.4324	1.31321	0	0	AM activated
C5AR1	75.3914	1.56035	0	0	AM activated
CD163	75.0815	1.52514	0	0	AM activated
PFN1	74.6986	1.07315	0	0	AM activated
HEXB	74.3107	1.46032	0	0	AM activated
LCP1	73.8826	1.25412	0	0	AM activated
PKM	73.6446	1.1428	0	0	AM activated
S100A8	73.4527	1.70549	0	0	AM activated
CD14	73.3691	1.84275	0	0	AM activated
SAMHD1	73.2936	1.3283	0	0	AM activated
GM2A	73.0324	2.18186	0	0	AM activated
FLNA	72.8403	1.25993	0	0	AM activated
ANXA2	72.7051	1.08226	0	0	AM activated
MRC1	72.692	1.44525	0	0	AM activated
ATOX1	72.6217	1.35276	0	0	AM activated
TPM3	72.3851	1.08479	0	0	AM activated
MPP1	72.3123	2.00196	0	0	AM activated
MMP19	72.0949	2.22424	0	0	AM activated
GNG5	71.5912	0.934067	0	0	AM activated
BCAP31	71.3518	1.19662	0	0	AM activated
CCR1	71.0417	2.55273	0	0	AM activated
TIMP1	71.0396	1.59776	0	0	AM activated
PLEK	71.0199	1.76529	0	0	AM activated
CALM3	70.9807	1.54431	0	0	AM activated
CTSA	70.9319	1.40565	0	0	AM activated
FPR3	70.9105	2.48057	0	0	AM activated
LAMP1	70.429	1.21918	0	0	AM activated
GRB2	70.3506	1.24334	0	0	AM activated
ZNF706	70.2989	1.15797	0	0	AM activated
LGALS9	70.004	1.45866	0	0	AM activated
RGS10	69.8299	1.38881	0	0	AM activated
LHFPL2	69.7689	2.46978	0	0	AM activated
ARPC3	69.7394	0.968917	0	0	AM activated
PLXDC2	69.7296	1.48337	0	0	AM activated
FAM96A	69.6955	1.42916	0	0	AM activated
VAT1	69.5045	1.52882	0	0	AM activated
TMSB4X	69.4806	1.22658	0	0	AM activated
CD53	69.4687	1.24	0	0	AM activated
TPP1	69.2425	1.30277	0	0	AM activated
TSPO	69.1922	1.08581	0	0	AM activated
PPT1	68.8006	1.29933	0	0	AM activated
RAB31	68.7781	1.19848	0	0	AM activated
ARPC1B	68.5737	1.00062	0	0	AM activated
LAIR1	68.5662	1.60139	0	0	AM activated
ASAH1	68.4767	1.01312	0	0	AM activated
CCL3	68.1416	2.64427	0	0	AM activated
ACTB	67.8716	1.0624	0	0	AM activated
RHOA	67.6789	0.861966	0	0	AM activated
CD52	67.6098	1.30575	0	0	AM activated
LSP1	67.287	1.57449	0	0	AM activated
SLC31A2	67.2817	1.54346	0	0	AM activated
TIMP2	67.1238	1.31993	0	0	AM activated
SNX10	67.014	1.31128	0	0	AM activated
MFSD1	66.8671	1.31061	0	0	AM activated
IFI6	66.866	1.40218	0	0	AM activated
SOAT1	66.1709	1.62254	0	0	AM activated
PSMA7	65.9761	0.939704	0	0	AM activated
MYL6	65.9028	0.856548	0	0	AM activated
HLA-DRA	65.8504	1.31783	0	0	AM activated
ARRB2	65.1874	1.28099	0	0	AM activated
CD83	64.8981	1.53089	0	0	AM activated
ATP5E	64.4048	0.789659	0	0	AM activated
TGFBI	64.3865	1.76019	0	0	AM activated
ABCA1	64.3803	2.27119	0	0	AM activated
SIRPA	64.2248	1.76792	0	0	AM activated
S100A4	64.203	1.29616	0	0	AM activated
CREG1	63.8875	1.3028	0	0	AM activated
LITAF	63.7313	1.03164	0	0	AM activated
ATP6V0D1	63.5979	1.14734	0	0	AM activated
FUOM	63.5849	1.7126	0	0	AM activated
HM13	63.4485	1.38845	0	0	AM activated
PDXK	63.3582	1.40065	0	0	AM activated
ITGAM	63.2954	2.03776	0	0	AM activated
CCL18	63.2517	1.77543	0	0	AM activated
MSR1	62.9887	1.37433	0	0	AM activated
OLR1	62.9738	1.39296	0	0	AM activated
HLA-B	62.8543	1.03907	0	0	AM activated
NPC2	62.843	0.919494	0	0	AM activated
IL1RN	62.8408	2.91701	0	0	AM activated
SLC1A3	62.522	2.33179	0	0	AM activated
HLA-DRB1	62.513	1.15444	0	0	AM activated
SOD2	62.4731	1.24031	0	0	AM activated
TFRC	62.4706	1.43748	0	0	AM activated
FERMT3	62.4126	1.53002	0	0	AM activated
B2M	62.3663	1.03079	0	0	AM activated
M6PR	62.1093	1.17578	0	0	AM activated
LGMN	61.6431	1.87851	0	0	AM activated
CALR	61.6316	0.981328	0	0	AM activated
LST1	61.3161	1.05029	0	0	AM activated
GK	60.9728	1.56721	0	0	AM activated
LACTB	60.8867	1.56456	0	0	AM activated
CXCL16	60.8592	1.0464	0	0	AM activated
TCIRG1	60.545	1.41804	0	0	AM activated
PTAFR	60.3841	1.85131	0	0	AM activated
PRDX1	60.3324	0.905288	0	0	AM activated
NPL	60.144	2.29093	0	0	AM activated
ANPEP	60.1311	1.95531	0	0	AM activated
OTOA	59.6433	3.37548	0	0	AM activated
TPM4	59.5331	0.955373	0	0	AM activated
CD99	59.4919	0.937181	0	0	AM activated
ATP6AP1	59.4064	1.09277	0	0	AM activated
CAP1	59.3898	0.918769	0	0	AM activated
DBI	59.2918	0.850922	0	0	AM activated
NCEH1	59.0214	1.66512	0	0	AM activated
ARPC2	58.9895	0.782136	0	0	AM activated
CECR1	58.7167	1.43535	0	0	AM activated
RALA	58.5812	1.45334	0	0	AM activated
SMIM3	58.1547	2.32099	0	0	AM activated
FCGRT	58.1487	0.951907	0	0	AM activated
VDAC1	58.1394	0.992266	0	0	AM activated
ZYX	58.1262	1.10706	0	0	AM activated
HMGA1	58.0489	1.46935	0	0	AM activated
LRP1	57.9684	1.21433	0	0	AM activated
EFHD2	57.9537	1.23278	0	0	AM activated
HLA-A	57.9351	0.846905	0	0	AM activated
VSIG4	57.6966	1.14641	0	0	AM activated
GPX4	57.6436	0.804652	0	0	AM activated
EMILIN2	57.3835	1.68636	0	0	AM activated
LTA4H	56.9234	1.06457	0	0	AM activated
MNDA	56.3951	1.06961	0	0	AM activated
TLN1	56.3703	1.0307	0	0	AM activated
SLC7A7	56.3568	1.25051	0	0	AM activated
RNF13	56.2984	1.0426	0	0	AM activated
APLP2	56.2964	0.80277	0	0	AM activated
ATP5G3	56.0829	0.812188	0	0	AM activated
LY96	55.9358	1.22921	0	0	AM activated
SLC16A3	55.5959	1.26994	0	0	AM activated
RAC1	55.5143	0.777433	0	0	AM activated
CSF1R	55.2275	1.68304	0	0	AM activated
GLRX	55.1812	1.01343	0	0	AM activated
PHLDA1	55.0192	1.67941	0	0	AM activated
GRINA	55.0028	0.966686	0	0	AM activated
ACTR3	54.7351	0.912221	0	0	AM activated
COX8A	54.3992	0.701354	0	0	AM activated
CCL2	54.3056	2.9024	0	0	AM activated
POMP	54.2681	0.780324	0	0	AM activated
AP1S2	54.1002	1.20349	0	0	AM activated
MATK	53.9929	2.87557	0	0	AM activated
SH3BGRL	53.903	0.857488	0	0	AM activated
CLIC1	53.8523	0.768484	0	0	AM activated
GNAI2	53.6545	0.908012	0	0	AM activated
SQRDL	53.5083	1.22091	0	0	AM activated
HAVCR2	53.3247	1.64823	0	0	AM activated
AHNAK	53.2649	0.865361	0	0	AM activated
GNS	53.2643	1.14959	0	0	AM activated
CST3	53.01	0.867815	0	0	AM activated
LILRB3	52.8538	1.59547	0	0	AM activated
GAPDH	52.7778	0.769076	0	0	AM activated
C4orf48	52.5226	0.958555	0	0	AM activated
TCEB2	52.4956	0.712989	0	0	AM activated
SLAMF8	52.2605	2.30906	0	0	AM activated
CHCHD10	52.176	0.958267	0	0	AM activated
ATP1B3	52.0689	0.908176	0	0	AM activated
S100A6	51.8492	0.843628	0	0	AM activated
CPM	51.7682	1.07344	0	0	AM activated
CD164	51.6476	0.823451	0	0	AM activated
FYB	51.631	1.03813	0	0	AM activated
LPL	51.5503	1.42682	0	0	AM activated
ENO1	51.5488	0.746668	0	0	AM activated
FNIP2	51.5215	1.41119	0	0	AM activated
BASP1	51.3134	1.49048	0	0	AM activated
P2RX4	51.2846	1.66988	0	0	AM activated
TUBA1B	51.255	0.813629	0	0	AM activated
MRAS	50.8548	2.4071	0	0	AM activated
FCGR3A	50.8408	1.04201	0	0	AM activated
TCEB1	50.6564	0.879101	0	0	AM activated
FKBP1A	50.6508	0.741929	0	0	AM activated
CYFIP1	50.5564	1.39153	0	0	AM activated
ACTN1	50.5223	1.10912	0	0	AM activated
RBPJ	50.4769	0.959489	0	0	AM activated
BCAT1	50.4294	1.61901	0	0	AM activated
SMS	50.3865	1.08978	0	0	AM activated
FAM49B	50.2503	1.00448	0	0	AM activated
HLA-DPB1	50.1275	0.848314	0	0	AM activated
HSD3B7	50.0372	2.38035	0	0	AM activated
GLIPR1	49.911	1.06965	0	0	AM activated
RASGEF1B	49.8701	1.39018	0	0	AM activated
NR1H3	49.788	2.41767	0	0	AM activated
MYDGF	49.7293	0.896534	0	0	AM activated
GPCPD1	49.702	1.13624	0	0	AM activated
CD37	49.6792	0.8447	0	0	AM activated
TXN	49.3184	0.743389	0	0	AM activated
GMFG	49.279	0.789311	0	0	AM activated
LRRFIP1	49.2684	0.747049	0	0	AM activated
ALDOA	49.0702	0.699097	0	0	AM activated
SAT1	49.0067	0.722818	0	0	AM activated
TNS3	48.998	1.75389	0	0	AM activated
YWHAZ	48.856	0.67387	0	0	AM activated
TUBB	48.8335	0.795276	0	0	AM activated
KCNAB2	48.7127	1.35193	0	0	AM activated
TALDO1	48.698	0.850001	0	0	AM activated
ACTR2	48.5593	0.782733	0	0	AM activated
GPR183	48.5298	1.43161	0	0	AM activated
FDX1	48.4978	1.36766	0	0	AM activated
MYADM	48.4487	0.953891	0	0	AM activated
CD74	48.3013	1.00835	0	0	AM activated
CHST11	48.1034	1.68955	0	0	AM activated
ZNF385A	48.0945	1.78159	0	0	AM activated
HLA-DPA1	48.0748	0.820682	0	0	AM activated
HLA-DMB	47.9672	0.949844	0	0	AM activated
OSBPL8	47.8449	1.07665	0	0	AM activated
TTYH3	47.6737	2.22989	0	0	AM activated
VAMP8	47.5958	0.693211	0	0	AM activated
PGD	47.5015	0.937054	0	0	AM activated
ATP6AP2	47.4486	0.907967	0	0	AM activated
MFSD12	47.3909	2.17484	0	0	AM activated
ARHGAP18	47.3273	0.840237	0	0	AM activated
HMOX1	47.2644	1.24268	0	0	AM activated
PABPC4	47.2506	0.926204	0	0	AM activated
GNB4	47.0489	1.56117	0	0	AM activated
CD48	47.0373	1.30417	0	0	AM activated
COLGALT1	47.0363	1.50707	0	0	AM activated
RAB5C	46.9688	0.834012	0	0	AM activated
IFNGR2	46.9432	1.08425	0	0	AM activated
GABARAP	46.7407	0.842333	0	0	AM activated
PARVB	46.5396	1.40316	0	0	AM activated
PLEKHB2	46.4324	1.03317	0	0	AM activated
SLC43A3	46.4279	1.4824	0	0	AM activated
ENG	46.3116	0.855687	0	0	AM activated
RP11-1143G9.4	46.2201	1.4356	0	0	AM activated
FAM20C	45.9424	2.61348	0	0	AM activated
HLA-DMA	45.9032	0.729833	0	0	AM activated
KCNMA1	45.7311	2.16049	0	0	AM activated
ACSL1	45.7018	0.941568	0	0	AM activated
PAK2	45.6767	0.787842	0	0	AM activated
CDC42	45.6624	0.649972	0	0	AM activated
COX5A	45.65	0.676275	0	0	AM activated
ANXA1	45.6214	0.787686	0	0	AM activated
DMXL2	45.621	1.54219	0	0	AM activated
BLVRB	45.6116	0.856251	0	0	AM activated
CD9	45.4868	0.785298	0	0	AM activated
C1orf162	45.415	0.749733	0	0	AM activated
KIAA0930	45.3732	1.85116	0	0	AM activated
TIMM8B	45.2018	0.911658	0	0	AM activated
CHIT1	45.2007	4.64734	0	0	AM activated
RAB7A	45.1157	0.719549	0	0	AM activated
MTDH	45.0984	0.628638	0	0	AM activated
TM4SF19	45.071	4.33278	0	0	AM activated
ATP6V0C	45.0452	1.18858	0	0	AM activated
RAB13	44.9846	0.862333	0	0	AM activated
SYK	44.8925	1.21044	0	0	AM activated
PLD3	44.7332	0.95268	0	0	AM activated
NDUFB2	44.726	0.621034	0	0	AM activated
RHOG	44.7093	0.819326	0	0	AM activated
NDUFB9	44.682	0.672241	0	0	AM activated
ATP6V1G1	44.6199	0.604362	0	0	AM activated
PMP22	44.4716	1.22922	0	0	AM activated
ACP2	44.2115	1.80401	0	0	AM activated
CD86	44.1724	1.34364	0	0	AM activated
VASP	44.0396	0.890593	0	0	AM activated
TGFB1	43.9705	1.03188	0	0	AM activated
IFI27L2	43.9342	0.900108	0	0	AM activated
PTPN6	43.8806	0.932882	0	0	AM activated
EIF4EBP1	43.689	0.961143	0	0	AM activated
SKAP2	43.6173	0.967777	0	0	AM activated
GCHFR	43.5125	0.955151	0	0	AM activated
AKR1A1	43.5125	0.833089	0	0	AM activated
SPCS3	43.4661	0.79483	0	0	AM activated
RAB10	43.4061	0.860737	0	0	AM activated
IQGAP2	43.389	1.16975	0	0	AM activated
RNH1	43.3699	0.743816	0	0	AM activated
C3AR1	43.3693	1.4796	0	0	AM activated
PTPRE	43.2703	1.03293	0	0	AM activated
NTAN1	43.1927	1.61795	0	0	AM activated
CD36	43.1648	1.46234	0	0	AM activated
C20orf24	43.1215	0.879801	0	0	AM activated
DRAP1	43.1167	0.760552	0	0	AM activated
ATP13A3	43.0814	1.29238	0	0	AM activated
BID	43.0536	1.14712	0	0	AM activated
RTN4	42.9028	0.603591	0	0	AM activated
ASAP1	42.7495	1.3254	0	0	AM activated
ATP6V1A	42.733	1.20595	0	0	AM activated
FCGR2A	42.7291	0.830717	0	0	AM activated
VMA21	42.7275	1.04308	0	0	AM activated
TFEC	42.668	1.50256	0	0	AM activated
KCTD12	42.6507	0.810649	0	0	AM activated
RNASE6	42.6436	1.32039	0	0	AM activated
HLA-DRB5	42.6139	0.717786	0	0	AM activated
FKBP15	42.5907	1.34298	0	0	AM activated
MYO9B	42.5753	1.19773	0	0	AM activated
MMP9	42.3486	4.45977	0	0	AM activated
PCBP1	42.3069	0.601434	0	0	AM activated
RAB20	42.2956	1.19686	0	0	AM activated
IL17RA	42.2644	1.35456	0	0	AM activated
CFD	42.2498	0.738674	0	0	AM activated
CNPY3	42.2124	0.879942	0	0	AM activated
ADAM10	42.1926	1.05642	0	0	AM activated
WIPF1	42.0961	0.946395	0	0	AM activated
TWF2	41.9467	1.03618	0	0	AM activated
USF2	41.9432	1.17794	0	0	AM activated
ADGRE5	41.8615	0.892786	0	0	AM activated
RGS1	41.6627	0.984662	0	0	AM activated
MGST3	41.6261	0.63052	0	0	AM activated
LPXN	41.3791	1.03102	0	0	AM activated
CLEC7A	41.362	0.9245	0	0	AM activated
SDSL	41.3304	1.94506	0	0	AM activated
HCK	41.1901	1.01913	0	0	AM activated
MOB1A	41.1746	0.745973	0	0	AM activated
CAPZA1	41.1708	0.767471	0	0	AM activated
ADAP2	41.149	1.69798	0	0	AM activated
COX6B1	41.1267	0.53059	0	0	AM activated
CALU	41.1215	0.998737	0	0	AM activated
SDS	41.014	3.31672	0	0	AM activated
STX4	40.9106	1.10911	0	0	AM activated
MARCO	48.298	3.74126	0	0	AM groundstate
IFI30	43.9476	4.60968	0	0	AM groundstate
C19orf59	42.5971	7.42716	0	0	AM groundstate
HLA-DRA	42.2394	2.27902	0	0	AM groundstate
HLA-DRB1	36.6212	2.00504	1.31502e-293	3.86491e-291	AM groundstate
C1QA	35.3483	2.51441	1.06509e-273	2.85982e-271	AM groundstate
APOC1	33.0394	2.38909	2.21093e-239	4.83271e-237	AM groundstate
FABP4	31.0982	2.74367	2.54826e-212	4.50587e-210	AM groundstate
TMSB10	29.1239	0.670593	1.79125e-186	2.40481e-184	AM groundstate
FBP1	29.1031	2.34051	3.28179e-186	4.39235e-184	AM groundstate
C1QB	28.8157	2.17774	1.36509e-182	1.76198e-180	AM groundstate
MSR1	27.8904	2.86038	3.49329e-171	4.03053e-169	AM groundstate
LYZ	25.9935	2.02855	5.86655e-149	5.47604e-147	AM groundstate
CD74	25.7401	1.08704	4.15708e-146	3.79884e-144	AM groundstate
FTL	25.6028	1.35416	1.41882e-144	1.28042e-142	AM groundstate
CD52	25.5832	1.92873	2.34774e-144	2.10127e-142	AM groundstate
INHBA	24.0854	3.04013	3.558e-128	2.73922e-126	AM groundstate
TMSB4X	24.0568	0.401416	7.07846e-128	5.43032e-126	AM groundstate
TYROBP	23.3932	1.34718	5.00938e-121	3.58975e-119	AM groundstate
ALOX5AP	22.7143	1.66272	3.2381e-114	2.17699e-112	AM groundstate
PSAP	21.8783	1.22698	4.18186e-106	2.54766e-104	AM groundstate
OLR1	21.7035	2.17501	1.90114e-104	1.13282e-102	AM groundstate
CTSD	20.7132	1.41941	2.63237e-95	1.42772e-93	AM groundstate
AMICA1	18.7762	4.74734	1.18289e-78	5.08935e-77	AM groundstate
SLC11A1	18.7281	1.9753	2.92408e-78	1.24698e-76	AM groundstate
CCDC88A	18.5096	2.29744	1.72897e-76	7.20372e-75	AM groundstate
MRC1L1	18.3434	7.20223	3.73075e-75	1.52376e-73	AM groundstate
CD68	18.157	1.29121	1.13052e-73	4.51152e-72	AM groundstate
RP11-290F20.3	18.0034	5.75931	1.83162e-72	7.19061e-71	AM groundstate
CD97	17.6076	4.86379	2.15564e-69	8.0348e-68	AM groundstate
TMEM66	17.4598	4.35757	2.89824e-68	1.06028e-66	AM groundstate
CYBB	17.1274	2.17833	9.27714e-66	3.25696e-64	AM groundstate
MS4A7	16.8764	1.44895	6.70892e-64	2.29242e-62	AM groundstate
LGALS3	16.1783	0.918751	7.17607e-59	2.2392e-57	AM groundstate
AIF1	16.0091	1.4144	1.1031e-57	3.39099e-56	AM groundstate
FCGR3A	15.2228	1.93919	2.49564e-52	6.9676e-51	AM groundstate
CTSS	15.147	1.3209	7.93078e-52	2.18753e-50	AM groundstate
RETN	14.0033	2.09941	1.48725e-44	3.60002e-43	AM groundstate
GRN	13.5876	1.14345	4.74511e-42	1.08862e-40	AM groundstate
VSIG4	13.3534	1.54766	1.13089e-40	2.51104e-39	AM groundstate
GPNMB	13.1776	1.5426	1.18081e-39	2.55664e-38	AM groundstate
S100A4	13.0996	0.870614	3.30862e-39	7.07564e-38	AM groundstate
ALDH2	13.0655	1.44531	5.18137e-39	1.10372e-37	AM groundstate
HLA-DQB2	12.4164	3.22721	2.12997e-35	4.13244e-34	AM groundstate
LTA4H	12.3258	1.65212	6.58212e-35	1.25961e-33	AM groundstate
C17orf76-AS1	12.217	4.11636	2.52186e-34	4.74668e-33	AM groundstate
NCF2	12.0374	1.9062	2.25972e-33	4.12996e-32	AM groundstate
HLA-DQA2	11.7252	2.42766	9.46461e-32	1.66273e-30	AM groundstate
LAPTM5	11.705	0.848682	1.20175e-31	2.10612e-30	AM groundstate
C19orf10	11.6768	3.93045	1.67573e-31	2.91681e-30	AM groundstate
COX6A1P2	11.3062	4.49822	1.22326e-29	2.02471e-28	AM groundstate
KIAA1598	11.1189	4.39723	1.01558e-28	1.64283e-27	AM groundstate
B2M	11.0656	-0.430867	1.84268e-28	2.95767e-27	AM groundstate
MNDA	10.5978	1.65811	3.05119e-26	4.58765e-25	AM groundstate
SNHG5	9.93663	2.5438	2.88424e-23	3.97398e-22	AM groundstate
MRP63	9.73679	3.98186	2.10078e-22	2.80477e-21	AM groundstate
MT-RNR1	9.52492	2.62869	1.6517e-21	2.14018e-20	AM groundstate
PABPC3	9.50887	3.9339	1.92744e-21	2.49005e-20	AM groundstate
HLA-B	9.34524	0.364431	9.16845e-21	1.16e-19	AM groundstate
MME	9.07394	2.73321	1.14785e-19	1.40408e-18	AM groundstate
CTSC	8.93527	1.08824	4.06184e-19	4.88206e-18	AM groundstate
LST1	8.87094	1.31613	7.25336e-19	8.60395e-18	AM groundstate
SF3B14	8.83724	4.04672	9.81131e-19	1.15876e-17	AM groundstate
RPSAP58	8.67879	3.22609	4.0001e-18	4.62019e-17	AM groundstate
ZNF90	8.63471	2.59463	5.88754e-18	6.75003e-17	AM groundstate
FN1	8.35344	1.41787	6.63021e-17	7.27183e-16	AM groundstate
NHP2L1	8.35117	3.70758	6.75898e-17	7.41119e-16	AM groundstate
SAMHD1	8.34859	1.55708	6.9084e-17	7.57121e-16	AM groundstate
NRD1	8.23712	3.09286	1.76409e-16	1.90314e-15	AM groundstate
ALOX5	8.18147	1.65592	2.80398e-16	3.00264e-15	AM groundstate
HLA-DPA1	8.12437	0.649261	4.49694e-16	4.78962e-15	AM groundstate
SPN	8.08552	2.0033	6.1901e-16	6.56885e-15	AM groundstate
CTD-2192J16.22	7.9884	3.35991	1.36697e-15	1.429e-14	AM groundstate
SNHG6	7.75717	3.09291	8.68465e-15	8.80982e-14	AM groundstate
PCED1B-AS1	7.39167	3.77128	1.44997e-13	1.39383e-12	AM groundstate
NACA2	7.35753	2.99342	1.87346e-13	1.78906e-12	AM groundstate
MT-TV	7.30456	4.38788	2.78184e-13	2.63799e-12	AM groundstate
CTSB	7.25695	0.787339	3.95923e-13	3.73252e-12	AM groundstate
PNPLA6	7.16949	2.0716	7.52767e-13	6.98908e-12	AM groundstate
IFI6	7.1328	1.20329	9.83453e-13	9.07858e-12	AM groundstate
IL8	7.04033	3.77144	1.91783e-12	1.74376e-11	AM groundstate
TSPO	6.98161	0.722358	2.91808e-12	2.62416e-11	AM groundstate
GLIPR2	6.85678	1.33623	7.04318e-12	6.20296e-11	AM groundstate
LSMD1	6.8354	3.31677	8.17764e-12	7.17594e-11	AM groundstate
LPL	6.78663	1.57115	1.14781e-11	9.99947e-11	AM groundstate
HLA-DPB1	6.74648	0.549766	1.51478e-11	1.31333e-10	AM groundstate
GNG5P2	6.66773	4.84513	2.59785e-11	2.22356e-10	AM groundstate
NME1-NME2	6.5545	4.43085	5.58301e-11	4.70365e-10	AM groundstate
SRPR	6.55304	3.45625	5.63758e-11	4.74871e-10	AM groundstate
MATR3	6.52507	1.8106	6.79684e-11	5.70201e-10	AM groundstate
FCER1G	6.49985	0.469007	8.04024e-11	6.71017e-10	AM groundstate
C1QC	6.26495	0.597901	3.72936e-10	2.99408e-09	AM groundstate
LINC00963	6.18576	3.3662	6.18028e-10	4.90924e-09	AM groundstate
RP11-701P16.5	6.11904	5.86129	9.41431e-10	7.38776e-09	AM groundstate
EDARADD	6.04356	3.36791	1.50748e-09	1.16677e-08	AM groundstate
SIGLEC1	5.96846	2.68577	2.39498e-09	1.83378e-08	AM groundstate
ATP5EP2	5.8494	1.69754	4.93351e-09	3.70571e-08	AM groundstate
SEC31B	5.81064	3.27539	6.22355e-09	4.64821e-08	AM groundstate
PTPLAD2	5.79334	4.62052	6.90011e-09	5.13676e-08	AM groundstate
HIATL1	5.75641	4.79396	8.59219e-09	6.36051e-08	AM groundstate
SMEK1	5.69984	3.18648	1.1992e-08	8.80238e-08	AM groundstate
WAPAL	5.69445	2.94787	1.23773e-08	9.07446e-08	AM groundstate
RP11-622K12.1	5.64748	4.37123	1.62819e-08	1.18215e-07	AM groundstate
AC013394.2	5.34883	3.13243	8.85239e-08	6.11402e-07	AM groundstate
TREM1	5.29224	1.25399	1.20825e-07	8.27529e-07	AM groundstate
MS4A4A	5.29082	1.21564	1.21771e-07	8.33749e-07	AM groundstate
AC013449.1	5.28722	4.22335	1.24189e-07	8.49771e-07	AM groundstate
RP11-284N8.3	5.22981	3.00541	1.69682e-07	1.14931e-06	AM groundstate
ITGAX	5.21619	1.65819	1.82638e-07	1.23245e-06	AM groundstate
GSTT1	5.16288	4.37877	2.43176e-07	1.62259e-06	AM groundstate
C11orf48	5.1252	3.48938	2.97215e-07	1.96747e-06	AM groundstate
MYL6	5.11942	-0.0352036	3.06479e-07	2.02756e-06	AM groundstate
PPARG	5.08628	1.68805	3.65147e-07	2.40326e-06	AM groundstate
FAM211A	5.02804	3.89923	4.9551e-07	3.23144e-06	AM groundstate
GSTO1	5.01347	1.07314	5.34585e-07	3.47584e-06	AM groundstate
SERPING1	4.90921	1.20456	9.14449e-07	5.8435e-06	AM groundstate
VIM	4.87243	0.239027	1.10234e-06	6.99078e-06	AM groundstate
GPD1	4.83911	2.33525	1.30423e-06	8.22788e-06	AM groundstate
MT-TT	4.77916	4.62625	1.76031e-06	1.09951e-05	AM groundstate
OIP5-AS1	4.71344	2.65825	2.43571e-06	1.50196e-05	AM groundstate
CYP27A1	4.70514	1.24885	2.5369e-06	1.56193e-05	AM groundstate
EVI2B	4.6426	1.40556	3.44052e-06	2.09514e-05	AM groundstate
GPATCH11	4.56472	2.16513	5.00152e-06	3.00991e-05	AM groundstate
NAPRT1	4.56409	4.68182	5.01675e-06	3.01866e-05	AM groundstate
RP11-138I1.4	4.4767	3.3686	7.58056e-06	4.50341e-05	AM groundstate
ACP5	4.46236	0.667613	8.10609e-06	4.80904e-05	AM groundstate
ERO1L	4.45511	4.414	8.38521e-06	4.96921e-05	AM groundstate
AC007390.5	4.43143	3.93079	9.36092e-06	5.51587e-05	AM groundstate
MT-TL1	4.34586	3.79017	1.38729e-05	8.0674e-05	AM groundstate
C1orf63	4.32986	1.95241	1.49203e-05	8.6499e-05	AM groundstate
FFAR4	4.30979	2.65095	1.63406e-05	9.44941e-05	AM groundstate
TNFAIP2	4.2186	1.75571	2.45827e-05	0.000140291	AM groundstate
RAB7L1	4.21691	3.34127	2.47677e-05	0.000141273	AM groundstate
C7orf55-LUC7L2	4.19874	2.74766	2.68403e-05	0.000152475	AM groundstate
ARHGAP30	4.18741	1.74835	2.82159e-05	0.000159893	AM groundstate
GAS5	4.18252	1.96521	2.88297e-05	0.000163222	AM groundstate
PTAFR	4.16547	1.83033	3.10718e-05	0.000175368	AM groundstate
HCK	4.14058	1.53195	3.46435e-05	0.000194743	AM groundstate
KIAA0020	4.1377	2.79676	3.50803e-05	0.000197097	AM groundstate
SMEK2	4.12477	2.87013	3.71107e-05	0.000207967	AM groundstate
CTB-89H12.4	4.01542	3.29795	5.9341e-05	0.000326323	AM groundstate
HLA-DMB	3.99402	1.23121	6.49622e-05	0.000356334	AM groundstate
RP11-427H3.3	3.99177	3.46708	6.55828e-05	0.000359602	AM groundstate
UBBP4	3.99008	3.62115	6.60515e-05	0.00036208	AM groundstate
KAL1	3.98566	4.46025	6.72916e-05	0.000368507	AM groundstate
WIBG	3.97384	3.94627	7.07221e-05	0.000386855	AM groundstate
NUPL1	3.89626	3.59724	9.76889e-05	0.00052727	AM groundstate
C10orf118	3.8919	1.9404	9.94629e-05	0.00053638	AM groundstate
GCN1L1	3.89096	4.36859	9.98479e-05	0.000538389	AM groundstate
APOBR	3.86849	2.04914	0.000109512	0.000588383	AM groundstate
KIAA0947	3.84199	2.70573	0.000122042	0.000652399	AM groundstate
C10orf32	3.80779	3.48294	0.000140215	0.000743409	AM groundstate
MKI67IP	3.788	3.05802	0.000151867	0.000802271	AM groundstate
RP11-349A22.5	3.76821	2.51119	0.00016442	0.000865745	AM groundstate
RP11-1143G9.4	3.68138	1.30649	0.000231973	0.00120669	AM groundstate
RP11-792D21.2	3.6464	5.45373	0.000265943	0.0013742	AM groundstate
LRP1	3.61799	1.48332	0.000296902	0.00152836	AM groundstate
H3F3C	3.59979	2.83388	0.00031848	0.00163456	AM groundstate
SEPT11	3.5962	1.62502	0.000322898	0.00165532	AM groundstate
MX1	3.52701	1.8011	0.00042028	0.00213442	AM groundstate
C1orf85	3.48265	4.14028	0.000496481	0.00250765	AM groundstate
IGSF6	3.47151	1.07144	0.000517542	0.00260828	AM groundstate
FAM178A	3.45431	3.09922	0.000551693	0.00277493	AM groundstate
PTPLAD1	3.39578	3.07948	0.000684344	0.00340941	AM groundstate
IFIT3	3.38954	1.87875	0.000700092	0.00348548	AM groundstate
AC005154.6	3.37493	3.36069	0.000738333	0.00366579	AM groundstate
NAMPTL	3.37466	3.0593	0.000739071	0.00366904	AM groundstate
CCDC104	3.35014	2.64418	0.000807697	0.00399363	AM groundstate
TREX1	3.21504	3.71921	0.00130427	0.00630019	AM groundstate
CTD-2531D15.4	3.19558	3.31961	0.00139552	0.00671858	AM groundstate
AGPAT6	3.18812	3.14508	0.001432	0.00688123	AM groundstate
SUV420H1	3.17656	2.59652	0.00149031	0.00714883	AM groundstate
THEMIS2	3.16969	1.6529	0.00152602	0.00730803	AM groundstate
C12orf44	3.16885	3.96929	0.00153044	0.00732675	AM groundstate
AXL	3.10252	1.98246	0.00191881	0.00909692	AM groundstate
KIAA0247	3.09731	3.07486	0.00195287	0.00925538	AM groundstate
RP11-145M9.4	3.08858	4.62321	0.00201115	0.00952016	AM groundstate
SNX10	3.08785	1.07458	0.00201608	0.00954143	AM groundstate
ARHGEF10L	3.05074	2.34487	0.00228281	0.0107442	AM groundstate
SLMO2	3.03272	3.84833	0.00242364	0.0113824	AM groundstate
MYADM	3.0205	1.3154	0.00252357	0.0118274	AM groundstate
CD300LF	2.97606	1.9849	0.0029198	0.0135806	AM groundstate
GCHFR	2.96548	0.868182	0.00302212	0.014025	AM groundstate
CTD-2319I12.1	2.9648	4.02979	0.00302877	0.0140529	AM groundstate
GAA	2.95756	1.64108	0.00310082	0.0143795	AM groundstate
CSF1	2.90868	2.15903	0.0036296	0.0167087	AM groundstate
TNRC6C-AS1	2.85655	3.63914	0.00428274	0.0195314	AM groundstate
MT-TI	2.75837	5.44829	0.00580897	0.0260951	AM groundstate
MTRNR2L2	2.73496	3.57046	0.00623872	0.0279448	AM groundstate
SAMD9L	2.70744	1.7106	0.0067805	0.0302594	AM groundstate
CCDC23	2.69967	3.58766	0.00694083	0.0309336	AM groundstate
C6orf211	2.69294	4.34071	0.00708258	0.0315298	AM groundstate
NARG2	2.64228	2.96861	0.00823492	0.0364027	AM groundstate
RGCC	2.62933	0.909421	0.00855526	0.0377421	AM groundstate
MTERFD2	2.61606	3.44095	0.00889521	0.0391425	AM groundstate
XAF1	2.59579	1.54138	0.00943749	0.0413864	AM groundstate
SNHG16	2.58666	2.16158	0.00969103	0.0424341	AM groundstate
CD101	2.5828	2.64048	0.00980031	0.042891	AM groundstate
SETD5-AS1	2.58082	3.08906	0.00985655	0.0431241	AM groundstate
CCDC101	2.55192	4.36304	0.0107131	0.046642	AM groundstate
KIAA0195	2.5487	3.98603	0.0108124	0.0470412	AM groundstate
SLC15A3	2.52655	1.82662	0.0115189	0.0499852	AM groundstate
HIAT1	2.48937	3.71899	0.0127971	0.0551682	AM groundstate
GPRIN3	2.42124	1.63322	0.0154678	0.0659495	AM groundstate
C5AR1	2.42096	1.09933	0.0154795	0.0659803	AM groundstate
RP11-838N2.4	2.40354	6.89773	0.0162371	0.0690252	AM groundstate
RP11-611L7.1	2.3796	3.59721	0.0173312	0.0733626	AM groundstate
CTC-241F20.3	2.35432	4.37746	0.0185567	0.0782758	AM groundstate
GLDN	2.3362	1.47941	0.019481	0.0819519	AM groundstate
PPAPDC1B	2.30961	2.56937	0.0209098	0.0875393	AM groundstate
CXCL5	2.30922	1.76926	0.0209317	0.0876225	AM groundstate
SMIM11	2.29954	2.62924	0.0214745	0.0897824	AM groundstate
RP11-139H15.1	2.28945	2.64414	0.0220532	0.0920781	AM groundstate
OSBPL11	2.28433	1.88964	0.0223523	0.0932463	AM groundstate
KIAA1009	2.23696	2.39532	0.0252888	0.104723	AM groundstate
ITGAL	2.23518	1.54279	0.0254057	0.105137	AM groundstate
BHLHE41	2.23485	1.53666	0.0254271	0.105216	AM groundstate
PLIN2	2.23394	0.834569	0.0254869	0.105453	AM groundstate
RP1-241P17.4	2.22444	3.73804	0.0261192	0.107884	AM groundstate
MT-TP	2.20007	3.63621	0.0278022	0.114337	AM groundstate
MT-TG	2.18455	6.44658	0.0289215	0.118674	AM groundstate
MEF2BNB	2.18184	3.66527	0.0291213	0.119468	AM groundstate
RP11-220I1.1	2.17473	2.98299	0.02965	0.121488	AM groundstate
SLC31A1	2.16992	1.84372	0.0300128	0.122859	AM groundstate
MAP1LC3B2	2.15955	2.86675	0.0308072	0.125909	AM groundstate
C17orf85	2.15669	1.99925	0.0310299	0.126748	AM groundstate
SNHG1	2.14835	2.19884	0.0316862	0.129174	AM groundstate
IGJ	2.12678	1.39218	0.0334383	0.135757	AM groundstate
FCGR1A	2.11756	1.4913	0.0342124	0.138576	AM groundstate
HLA-DQA1	2.11347	0.447968	0.0345606	0.139922	AM groundstate
RP11-38P22.2	2.10882	4.98472	0.0349597	0.141445	AM groundstate
SNHG3	2.09131	3.03816	0.0365	0.147212	AM groundstate
EMR1	2.07199	6.14783	0.038266	0.153863	AM groundstate
CROCCP2	2.0709	2.91867	0.0383683	0.154246	AM groundstate
CTSZ	2.04371	0.94164	0.0409824	0.163982	AM groundstate
HLA-DRB5	2.03635	0.54491	0.0417155	0.166762	AM groundstate
C9orf89	2.03531	3.24713	0.0418194	0.167116	AM groundstate
C12orf5	2.02684	4.74088	0.0426783	0.170236	AM groundstate
IRF8	1.99744	1.5722	0.0457776	0.181831	AM groundstate
HBEGF	1.98826	1.21226	0.0467825	0.185552	AM groundstate
C9orf156	1.98726	4.7201	0.0468936	0.185908	AM groundstate
ZNF259	1.97843	3.73022	0.0478801	0.189525	AM groundstate
PTPLB	1.96976	3.14532	0.048866	0.193269	AM groundstate
C11orf83	1.92163	3.09019	0.0546524	0.214632	AM groundstate
MLKL	1.91339	1.76915	0.0556977	0.218521	AM groundstate
EIF2S3L	1.90873	3.97178	0.0562976	0.220775	AM groundstate
ABCG1	1.89564	1.42636	0.0580078	0.22699	AM groundstate
AP000350.4	1.88361	2.68232	0.0596182	0.232685	AM groundstate
RP11-395B7.7	1.86249	2.13643	0.0625338	0.243148	AM groundstate
C17orf70	1.8513	3.79322	0.0641258	0.248871	AM groundstate
LAIR1	1.85105	1.27224	0.0641625	0.248991	AM groundstate
MIR1282	1.83915	4.41742	0.0658926	0.255181	AM groundstate
KIAA1731	1.82644	2.48565	0.0677836	0.262038	AM groundstate
KIAA1279	1.82167	3.06091	0.068505	0.264591	AM groundstate
RP11-468E2.2	1.81691	3.77565	0.0692315	0.267208	AM groundstate
OASL	1.80177	1.7713	0.0715823	0.275576	AM groundstate
MT-TW	1.76471	4.23781	0.0776128	0.297026	AM groundstate
CTC-503J8.6	1.76325	2.81056	0.0778587	0.297941	AM groundstate
GBP1	1.76278	1.46059	0.077937	0.298215	AM groundstate
MLTK	1.72381	2.17811	0.0847418	0.322211	AM groundstate
MIR4435-1HG	1.72334	2.44692	0.0848273	0.32248	AM groundstate
P2RY13	1.71946	1.91353	0.0855312	0.324844	AM groundstate
GS1-251I9.4	1.71765	1.75835	0.0858599	0.326007	AM groundstate
RP11-134G8.8	1.71417	6.35691	0.0864968	0.328253	AM groundstate
MT-RNR2	1.70517	1.4824	0.0881627	0.333934	AM groundstate
TAPSAR1	1.70192	2.24692	0.0887695	0.336057	AM groundstate
AL592183.1	1.68347	1.85318	0.0922849	0.348365	AM groundstate
KIAA2018	1.68317	2.36795	0.0923422	0.348551	AM groundstate
AC016683.6	1.67135	3.98665	0.0946522	0.356466	AM groundstate
EVL	1.67021	1.35273	0.0948778	0.357223	AM groundstate
CCDC132	1.66811	4.06536	0.095294	0.358604	AM groundstate
CSNK2A3	1.66213	2.95797	0.0964874	0.362593	AM groundstate
PPAP2B	1.66091	2.19014	0.0967306	0.363444	AM groundstate
LINC00626	1.65888	5.55413	0.0971403	0.364857	AM groundstate
PLBD1	1.65519	1.2812	0.0978869	0.367376	AM groundstate
HP	1.65274	1.35145	0.0983843	0.369052	AM groundstate
KIAA1737	1.64646	4.26572	0.0996695	0.373486	AM groundstate
DEFB1	1.64541	1.62226	0.0998845	0.374227	AM groundstate
RP11-262H14.1	1.64386	4.66944	0.100206	0.375238	AM groundstate
C2orf15	1.63378	2.84314	0.102304	0.38247	AM groundstate
MT-TM	1.63037	4.58473	0.103023	0.384991	AM groundstate
FRG1B	1.60876	2.83289	0.107668	0.401075	AM groundstate
EMR3	1.6032	5.89501	0.10889	0.405107	AM groundstate
CASC7	1.6027	3.00615	0.109002	0.405417	AM groundstate
SETD8	1.59539	3.0807	0.110625	0.410647	AM groundstate
FAM115A	1.59385	2.60064	0.110969	0.411796	AM groundstate
KIAA1430	1.58841	1.80601	0.112193	0.415724	AM groundstate
C15orf38	1.58612	4.27237	0.112712	0.417538	AM groundstate
EMR2	1.57327	2.36842	0.115656	0.427535	AM groundstate
C11orf82	1.57135	6.28606	0.116102	0.429074	AM groundstate
RP11-458N5.1	1.56981	6.00166	0.11646	0.430177	AM groundstate
C4orf29	1.56611	3.61279	0.117322	0.432958	AM groundstate
GPCPD1	1.55838	1.406	0.119144	0.438788	AM groundstate
IQSEC3	1.54834	2.72381	0.121541	0.446707	AM groundstate
AC008440.5	1.53404	3.26648	0.12502	0.458448	AM groundstate
CIRH1A	1.52485	3.9007	0.127297	0.465974	AM groundstate
MT-TS2	1.51745	3.95099	0.129152	0.471772	AM groundstate
LEPRE1	1.49721	4.04044	0.134339	0.489076	AM groundstate
RP3-462E2.3	1.4728	4.82491	0.140806	0.511165	AM groundstate
RP4-717I23.3	1.45875	2.65541	0.144634	0.524231	AM groundstate
MIR24-2	1.45036	2.05045	0.146958	0.531901	AM groundstate
ECSCR	1.43868	1.86377	0.150242	0.542794	AM groundstate
AC010761.8	1.41073	3.06465	0.158324	0.569154	AM groundstate
SNHG17	1.38838	2.24451	0.165022	0.590842	AM groundstate
PTCHD3P1	1.37583	3.7676	0.168875	0.602999	AM groundstate
FKBP1C	1.37242	2.78642	0.169932	0.606374	AM groundstate
AL627309.1	1.357	4.52475	0.174781	0.621536	AM groundstate
LINC00984	1.35668	4.52746	0.174883	0.621796	AM groundstate
C16orf80	1.34131	2.21501	0.179819	0.637835	AM groundstate
RP6-109B7.3	1.3411	3.11323	0.179887	0.638023	AM groundstate
ANKRD32	1.32319	2.28624	0.185774	0.65692	AM groundstate
SCIMP	1.31983	1.74457	0.186893	0.660181	AM groundstate
AC021016.6	1.31732	5.85233	0.187733	0.66277	AM groundstate
TMEM74B	1.31134	2.45105	0.189741	0.669211	AM groundstate
ARRDC4	1.29793	1.74482	0.194311	0.684052	AM groundstate
BMS1P20	1.29413	3.07375	0.19562	0.688213	AM groundstate
MGAT3	1.28963	2.59201	0.19718	0.693311	AM groundstate
NDNL2	1.2852	2.87798	0.198723	0.698115	AM groundstate
AC016747.3	1.28323	4.45496	0.199413	0.700256	AM groundstate
WDFY4	1.27235	2.03439	0.203249	0.712518	AM groundstate
ZFYVE20	1.26375	2.93948	0.206321	0.722179	AM groundstate
RP4-607J23.2	1.26331	4.90543	0.206478	0.722617	AM groundstate
RN7SL473P	1.26052	3.0923	0.207481	0.725832	AM groundstate
AKAP5	1.25715	2.20116	0.208698	0.729387	AM groundstate
MLF1IP	1.24732	2.84447	0.21228	0.740359	AM groundstate
RP11-473I1.10	1.23902	3.2659	0.215337	0.750178	AM groundstate
FAM105B	1.23863	2.6873	0.215482	0.750565	AM groundstate
RNU1-60P	1.23851	2.82651	0.215528	0.750604	AM groundstate
CTD-2545M3.8	1.22807	2.46727	0.219421	0.762817	AM groundstate
RP11-85F14.5	1.22042	3.86401	0.222305	0.771364	AM groundstate
GM2A	1.21718	1.40331	0.223536	0.775142	AM groundstate
C20orf112	1.18739	3.37114	0.235074	0.809791	AM groundstate
KIAA0226	1.18415	2.9867	0.236355	0.813497	AM groundstate
SNX32	1.18384	3.35689	0.236475	0.813779	AM groundstate
RP11-340F14.5	1.15936	5.11137	0.246309	0.844045	AM groundstate
C11orf30	1.15906	2.78858	0.246431	0.844367	AM groundstate
GPR85	1.1576	2.73785	0.247026	0.846208	AM groundstate
HLA-DQB1-AS1	1.15532	3.95848	0.247959	0.849	AM groundstate
CRAMP1L	1.15453	2.55406	0.248284	0.849848	AM groundstate
FRMD4A	1.1483	1.63838	0.250843	0.857728	AM groundstate
RP3-368A4.5	1.14547	2.91069	0.252014	0.861531	AM groundstate
CTC-425F1.4	1.14349	1.88753	0.252833	0.863923	AM groundstate
C1orf162	1.14213	0.61108	0.253402	0.865662	AM groundstate
RP11-977G19.5	1.13885	3.49036	0.254766	0.87005	AM groundstate
AC040977.1	1.13581	2.92329	0.256034	0.87383	AM groundstate
RPA3-AS1	1.1336	3.45702	0.25696	0.876266	AM groundstate
EFCAB4A	1.1326	3.20564	0.257381	0.877259	AM groundstate
LCP1	1.1324	0.813833	0.257465	0.877476	AM groundstate
MTERFD1	1.13226	4.11294	0.257523	0.877605	AM groundstate
ERAP2	1.13192	1.67069	0.257668	0.878029	AM groundstate
RNA28S5	1.12474	1.37133	0.260699	0.887316	AM groundstate
C6orf57	1.1245	3.94852	0.260799	0.887587	AM groundstate
KIAA1407	1.12065	1.74017	0.262435	0.892177	AM groundstate
AC016586.1	1.11701	4.66426	0.263991	0.896835	AM groundstate
KB-1208A12.3	1.10837	1.87384	0.267703	0.907956	AM groundstate
RP11-365O16.3	1.10182	5.88396	0.270542	0.916799	AM groundstate
MT-TF	1.09275	4.98644	0.274501	0.928426	AM groundstate
PET112	1.0921	3.93525	0.274788	0.929088	AM groundstate
RN7SK	1.08014	2.18298	0.280079	0.944535	AM groundstate
RN7SL600P	1.07596	3.23911	0.281946	0.949601	AM groundstate
POC1B-GALNT4	1.07222	2.28656	0.283623	0.954731	AM groundstate
MKLN1-AS1	1.07108	3.06589	0.284132	0.956076	AM groundstate
NBPF1	1.05814	1.68134	0.289991	0.97293	AM groundstate
CTD-2267D19.2	1.05695	5.03235	0.290534	0.974449	AM groundstate
FKBP15	1.05205	1.55365	0.292778	0.980995	AM groundstate
hsa-mir-6080	1.0516	3.44966	0.292985	0.981536	AM groundstate
FPR1	1.04807	1.06194	0.294605	0.986354	AM groundstate
RP11-343N15.5	1.04519	1.96689	0.295937	0.989975	AM groundstate
TLR8	1.04391	1.85676	0.296525	0.991639	AM groundstate
PHF15	1.04352	2.44319	0.296707	0.992093	AM groundstate
SP110	1.03146	1.37593	0.302323	1	AM groundstate
ACN9	1.02777	3.57922	0.304058	1	AM groundstate
MIR142	1.02372	2.46346	0.305967	1	AM groundstate
CCL18	1.00897	0.598693	0.312989	1	AM groundstate
PDXDC2P	0.995712	2.35291	0.31939	1	AM groundstate
CTC-228N24.3	0.993388	2.47928	0.320521	1	AM groundstate
RP11-137L10.6	0.989067	3.46459	0.32263	1	AM groundstate
TLR7	0.985665	2.27668	0.324298	1	AM groundstate
KIAA1432	0.984778	3.16132	0.324733	1	AM groundstate
RP11-285F7.2	0.982744	2.28255	0.325733	1	AM groundstate
CSTA	0.98	0.88448	0.327086	1	AM groundstate
LOH12CR1	0.973442	4.40805	0.330334	1	AM groundstate
RP11-690G19.3	0.972217	3.68298	0.330943	1	AM groundstate
WDR52	0.969161	1.48283	0.332465	1	AM groundstate
C1orf86	0.95462	2.2257	0.33977	1	AM groundstate
RP11-274B18.2	0.95034	4.77882	0.34194	1	AM groundstate
RNU5F-1	0.950172	3.94153	0.342025	1	AM groundstate
PCBP1-AS1	0.945882	2.10504	0.344209	1	AM groundstate
SPOCD1	0.944454	1.999	0.344937	1	AM groundstate
SELRC1	0.941936	4.67934	0.346226	1	AM groundstate
C10orf137	0.939586	2.62649	0.34743	1	AM groundstate
MMP19	0.93854	1.06208	0.347967	1	AM groundstate
HDGFRP2	0.936975	2.54228	0.348771	1	AM groundstate
LSAMP	0.93463	1.80084	0.349979	1	AM groundstate
PRAM1	0.931155	1.77439	0.351774	1	AM groundstate
KIAA1377	0.92476	1.4527	0.355091	1	AM groundstate
RP11-720L2.3	0.916734	5.27269	0.359282	1	AM groundstate
PLK1S1	0.914191	2.61788	0.360616	1	AM groundstate
LL22NC03-2H8.5	0.913608	1.71955	0.360923	1	AM groundstate
ALAS1	0.910833	1.59803	0.362383	1	AM groundstate
EMP2	91.6058	5.53527	0	0	AT-1 cells
CAV1	86.8234	5.4106	0	0	AT-1 cells
AGER	84.941	7.21427	0	0	AT-1 cells
GPRC5A	84.817	4.89222	0	0	AT-1 cells
LMO7	82.4088	4.535	0	0	AT-1 cells
KRT7	79.1107	4.84681	0	0	AT-1 cells
CEACAM6	76.7805	5.24602	0	0	AT-1 cells
CD55	74.3572	3.32765	0	0	AT-1 cells
CAV2	73.9153	4.42078	0	0	AT-1 cells
HOPX	71.8243	3.77364	0	0	AT-1 cells
CYP4B1	71.4478	3.97893	0	0	AT-1 cells
CLDN18	70.6818	4.5282	0	0	AT-1 cells
KRT19	69.8892	3.69252	0	0	AT-1 cells
TSPAN13	67.8556	4.13586	0	0	AT-1 cells
C19orf33	66.8719	3.69586	0	0	AT-1 cells
RAB11FIP1	66.229	3.14966	0	0	AT-1 cells
AQP4	65.1532	4.44878	0	0	AT-1 cells
DSTN	64.0764	2.33846	0	0	AT-1 cells
ADIRF	63.9361	3.56146	0	0	AT-1 cells
RNASE1	63.4938	2.99665	0	0	AT-1 cells
SCEL	63.0335	6.21428	0	0	AT-1 cells
MYL9	62.9609	4.04382	0	0	AT-1 cells
SLC39A8	62.2652	3.67868	0	0	AT-1 cells
TACSTD2	61.8455	3.32362	0	0	AT-1 cells
ANXA3	61.053	4.62722	0	0	AT-1 cells
KRT18	59.7349	3.11514	0	0	AT-1 cells
SUSD2	59.0421	3.98796	0	0	AT-1 cells
SFTA2	57.0121	2.87094	0	0	AT-1 cells
CLIC3	56.7555	4.22947	0	0	AT-1 cells
ICAM1	56.6704	3.01029	0	0	AT-1 cells
FXYD3	56.4879	2.77733	0	0	AT-1 cells
TNNC1	55.1628	5.09501	0	0	AT-1 cells
CD151	54.545	2.38782	0	0	AT-1 cells
KRT8	54.4597	2.73676	0	0	AT-1 cells
CADM1	53.8722	3.44219	0	0	AT-1 cells
LIMCH1	53.6032	3.09896	0	0	AT-1 cells
FOLR1	52.1134	3.0103	0	0	AT-1 cells
CLIC5	52.0235	5.14444	0	0	AT-1 cells
S100A6	51.2243	1.33502	0	0	AT-1 cells
MYO1B	50.5962	3.3207	0	0	AT-1 cells
RTKN2	49.561	7.27321	0	0	AT-1 cells
CD47	48.8956	2.015	0	0	AT-1 cells
SPOCK2	48.7914	4.85648	0	0	AT-1 cells
SDC1	48.4449	3.27932	0	0	AT-1 cells
SEMA3B	48.3169	5.0391	0	0	AT-1 cells
NEDD9	48.3027	2.65224	0	0	AT-1 cells
CAPN2	47.6812	2.16278	0	0	AT-1 cells
EPCAM	47.409	2.63266	0	0	AT-1 cells
SFTA1P	46.8633	3.19641	0	0	AT-1 cells
BCAM	46.8265	2.84309	0	0	AT-1 cells
ANKRD29	46.8111	4.55187	0	0	AT-1 cells
NKX2-1	45.936	2.76541	0	0	AT-1 cells
NEDD4L	45.8478	2.63887	0	0	AT-1 cells
ANXA2	45.8046	1.44514	0	0	AT-1 cells
APLP2	45.6776	1.55295	0	0	AT-1 cells
EFNA1	45.5939	3.07167	0	0	AT-1 cells
PLS3	45.5132	3.00377	0	0	AT-1 cells
SFTPB	45.2354	3.01851	0	0	AT-1 cells
CD9	44.9451	1.54295	0	0	AT-1 cells
NGFRAP1	44.8954	2.18868	0	0	AT-1 cells
VEGFA	44.8508	3.26615	0	0	AT-1 cells
S100A10	44.8101	1.50382	0	0	AT-1 cells
GJA1	44.8038	3.70217	0	0	AT-1 cells
TM4SF1	44.7149	2.32973	0	0	AT-1 cells
ALCAM	44.3794	2.05043	0	0	AT-1 cells
SPTBN1	44.2688	2.11126	0	0	AT-1 cells
PCYOX1	44.1163	3.45397	0	0	AT-1 cells
CYR61	44.0304	2.69807	0	0	AT-1 cells
DHCR24	44.0069	2.16203	0	0	AT-1 cells
MSLN	43.9858	3.8096	0	0	AT-1 cells
ITGA3	43.9219	3.24505	0	0	AT-1 cells
GAS6	43.9116	3.13257	0	0	AT-1 cells
ARHGEF26	43.7456	5.17163	0	0	AT-1 cells
SLC34A2	43.4104	2.01329	0	0	AT-1 cells
COL8A1	43.3926	3.96099	0	0	AT-1 cells
ABLIM1	43.1886	2.97	0	0	AT-1 cells
WFS1	43.0043	4.23396	0	0	AT-1 cells
EZR	42.9824	1.72911	0	0	AT-1 cells
CLDN4	42.8486	2.42388	0	0	AT-1 cells
NTM	42.8201	5.84588	0	0	AT-1 cells
CKB	42.7691	2.36618	0	0	AT-1 cells
C1orf116	42.7495	3.47376	0	0	AT-1 cells
MRPL14	42.7231	1.89669	0	0	AT-1 cells
SFTA3	42.1888	2.1425	0	0	AT-1 cells
MGLL	42.1004	2.46412	0	0	AT-1 cells
CDH1	41.9924	2.88182	0	0	AT-1 cells
PRSS8	41.8829	3.38731	0	0	AT-1 cells
TNFRSF12A	41.8627	2.9238	0	0	AT-1 cells
EPS8L2	41.6791	3.48565	0	0	AT-1 cells
SCNN1A	41.5466	2.78595	0	0	AT-1 cells
NAPSA	41.2117	1.97046	0	0	AT-1 cells
GSTP1	40.7906	1.2024	0	0	AT-1 cells
LAMA3	40.7888	5.06783	0	0	AT-1 cells
EFEMP1	40.785	2.61404	0	0	AT-1 cells
POLR2L	40.7749	1.32662	0	0	AT-1 cells
MUC1	40.7406	2.05081	0	0	AT-1 cells
CFLAR	40.1663	1.79042	0	0	AT-1 cells
LAMB3	39.8866	3.51286	0	0	AT-1 cells
EHD2	39.6761	3.31709	0	0	AT-1 cells
CLDN7	39.5664	2.19815	0	0	AT-1 cells
SDPR	39.4845	2.49803	0	0	AT-1 cells
CTSE	39.4473	3.82621	0	0	AT-1 cells
PTPRF	39.4274	2.64527	0	0	AT-1 cells
ATP1A1	39.299	1.5502	0	0	AT-1 cells
NDNF	39.2899	3.69917	0	0	AT-1 cells
TRAM1	39.2427	1.77434	0	0	AT-1 cells
TIMP3	38.793	2.59174	0	0	AT-1 cells
ITGB6	38.4552	2.82257	0	0	AT-1 cells
FSTL3	38.3525	4.66227	0	0	AT-1 cells
COL4A3	38.0002	5.64581	0	0	AT-1 cells
IFT57	37.7657	1.94804	0	0	AT-1 cells
FLRT3	37.5078	2.96032	6.86577e-308	2.10315e-305	AT-1 cells
ANOS1	37.1867	4.07856	1.1204e-302	3.38439e-300	AT-1 cells
DAPK2	37.1308	4.11263	8.93502e-302	2.68038e-299	AT-1 cells
MYO1C	37.0994	2.77814	2.86802e-301	8.54474e-299	AT-1 cells
NPNT	37.017	3.06019	6.09879e-300	1.80466e-297	AT-1 cells
PRKCZ	36.9701	3.19605	3.46934e-299	1.01966e-296	AT-1 cells
ID1	36.8414	2.03282	4.02165e-297	1.1585e-294	AT-1 cells
CCND1	36.7873	2.41374	2.95014e-296	8.44245e-294	AT-1 cells
DLC1	36.499	2.25132	1.1495e-291	3.26803e-289	AT-1 cells
SEPP1	36.4418	1.74492	9.28387e-291	2.62227e-288	AT-1 cells
SPINT2	36.3694	1.55128	1.299e-289	3.64542e-287	AT-1 cells
ADGRF5	36.1957	1.96282	7.10931e-287	1.96969e-284	AT-1 cells
IFI27	36.1303	1.81567	7.57999e-286	2.0868e-283	AT-1 cells
IRX2	36.1051	2.97003	1.88562e-285	5.15854e-283	AT-1 cells
MAL2	36.0498	2.20753	1.39092e-284	3.7814e-282	AT-1 cells
PTRF	36.033	2.23033	2.54321e-284	6.87109e-282	AT-1 cells
C1orf198	35.9775	3.70911	1.88323e-283	4.99492e-281	AT-1 cells
PDLIM2	35.7452	2.63559	7.85039e-280	2.06955e-277	AT-1 cells
DST	35.5414	2.31919	1.12659e-276	2.93439e-274	AT-1 cells
SPINT1	35.4221	2.47992	7.79825e-275	2.00715e-272	AT-1 cells
TES	35.4042	2.2335	1.4717e-274	3.76564e-272	AT-1 cells
TMEM125	35.3934	2.41398	2.15974e-274	5.49382e-272	AT-1 cells
GGTLC1	35.0269	5.11003	8.77442e-269	2.1935e-266	AT-1 cells
HSPG2	35.0005	2.57677	2.21222e-268	5.4987e-266	AT-1 cells
HPCAL1	34.8494	2.1681	4.34777e-266	1.06847e-263	AT-1 cells
TNS1	34.6621	2.53824	2.93945e-263	7.14304e-261	AT-1 cells
RARRES3	34.545	1.91083	1.69298e-261	4.09118e-259	AT-1 cells
COL12A1	34.4401	4.99156	6.32971e-260	1.50453e-257	AT-1 cells
VSIG2	34.3854	3.36174	4.16358e-259	9.84279e-257	AT-1 cells
AGRN	34.2381	2.97071	6.5641e-257	1.54338e-254	AT-1 cells
PLLP	34.0741	3.38695	1.7865e-254	4.17792e-252	AT-1 cells
CST6	33.6811	3.21345	1.09283e-248	2.48879e-246	AT-1 cells
WWC2	33.6348	3.14639	5.20726e-248	1.17971e-245	AT-1 cells
CALM2	33.4415	0.944923	3.42098e-245	7.63106e-243	AT-1 cells
LMO3	32.9264	2.18524	9.20136e-238	2.01126e-235	AT-1 cells
NCKAP5	32.926	5.70232	9.31897e-238	2.02678e-235	AT-1 cells
OCLN	32.7792	2.67229	1.16653e-235	2.4996e-233	AT-1 cells
UPK3B	32.7479	5.73104	3.25589e-235	6.94238e-233	AT-1 cells
MYL12B	32.6493	0.943879	8.20409e-234	1.74079e-231	AT-1 cells
PERP	32.6012	1.7233	3.94244e-233	8.28445e-231	AT-1 cells
TMEM63B	32.5352	2.74063	3.39208e-232	7.05975e-230	AT-1 cells
CYBRD1	32.4938	2.4761	1.30267e-231	2.69827e-229	AT-1 cells
CRIP2	32.4262	1.84936	1.17475e-230	2.42176e-228	AT-1 cells
DENND3	32.3134	3.1099	4.53891e-229	9.22587e-227	AT-1 cells
LGALS3BP	32.3045	1.57701	6.05649e-229	1.22533e-226	AT-1 cells
PON2	32.1192	1.8899	2.37675e-226	4.76424e-224	AT-1 cells
PEG10	32.0512	2.58097	2.11276e-225	4.21564e-223	AT-1 cells
DPYSL2	32.0413	1.79574	2.90639e-225	5.74646e-223	AT-1 cells
CXADR	32.0093	2.53104	8.08339e-225	1.591e-222	AT-1 cells
TGFBR2	31.991	1.71333	1.45401e-224	2.84895e-222	AT-1 cells
COL4A4	31.9283	4.79688	1.08243e-223	2.10195e-221	AT-1 cells
LAMA5	31.7468	3.10942	3.51076e-221	6.75712e-219	AT-1 cells
ATP11A	31.5333	2.15131	3.04191e-218	5.80339e-216	AT-1 cells
CPM	31.349	1.63017	1.00367e-215	1.88995e-213	AT-1 cells
EPB41L5	31.2677	3.61745	1.2843e-214	2.40794e-212	AT-1 cells
LPCAT1	30.9979	1.60218	5.76105e-211	1.06636e-208	AT-1 cells
SDC4	30.993	1.48381	6.69273e-211	1.23356e-208	AT-1 cells
IL32	30.8456	1.92746	6.41854e-209	1.17803e-206	AT-1 cells
PAM	30.6875	2.3599	8.36561e-207	1.52894e-204	AT-1 cells
CNN3	30.4076	1.78527	4.35482e-203	7.89275e-201	AT-1 cells
GGT1	30.3798	4.3317	1.01511e-202	1.8246e-200	AT-1 cells
CTNNA1	30.1142	1.44329	3.15938e-199	5.60925e-197	AT-1 cells
SELENBP1	30.0469	1.78165	2.39605e-198	4.21957e-196	AT-1 cells
MALAT1	29.9252	1.04816	9.24003e-197	1.58863e-194	AT-1 cells
MYH14	29.9162	2.43317	1.20983e-196	2.07186e-194	AT-1 cells
WFDC2	29.8505	1.2462	8.64829e-196	1.47523e-193	AT-1 cells
C12orf49	29.7787	2.38693	7.3683e-195	1.24711e-192	AT-1 cells
UTRN	29.7636	1.7352	1.15567e-194	1.94842e-192	AT-1 cells
TJP1	29.7497	2.2418	1.74746e-194	2.93479e-192	AT-1 cells
MAGI3	29.3889	3.14546	7.62429e-190	1.24677e-187	AT-1 cells
LAMB2	29.32	2.56283	5.77375e-189	9.37113e-187	AT-1 cells
DMKN	29.2821	1.70233	1.75287e-188	2.81352e-186	AT-1 cells
F3	29.2607	2.14605	3.28024e-188	5.22652e-186	AT-1 cells
FAM105A	29.2593	2.80737	3.41866e-188	5.42718e-186	AT-1 cells
ATP1B1	29.1219	1.31632	1.89561e-186	2.98751e-184	AT-1 cells
LLGL2	29.042	2.73868	1.94415e-185	3.04197e-183	AT-1 cells
CYSTM1	29.0152	1.31482	4.23126e-185	6.59683e-183	AT-1 cells
MS4A15	28.9596	5.51799	2.12626e-184	3.30314e-182	AT-1 cells
FMO2	28.9113	3.20742	8.59947e-184	1.32177e-181	AT-1 cells
NEBL	28.8187	2.9254	1.24982e-182	1.91425e-180	AT-1 cells
GLS	28.6468	1.96373	1.75644e-180	2.67138e-178	AT-1 cells
TACC2	28.6373	1.75544	2.30643e-180	3.49565e-178	AT-1 cells
CGN	28.5836	3.14194	1.07358e-179	1.62148e-177	AT-1 cells
ALDH3A2	28.4951	2.21132	1.34698e-178	2.02038e-176	AT-1 cells
WSB1	28.4897	1.09954	1.57286e-178	2.35107e-176	AT-1 cells
SHROOM3	28.4867	2.40387	1.71108e-178	2.54893e-176	AT-1 cells
LIPH	28.4855	2.81224	1.77337e-178	2.63269e-176	AT-1 cells
KLF5	28.3585	2.01694	6.56695e-177	9.65031e-175	AT-1 cells
COL4A2	28.2551	3.02252	1.23348e-175	1.79445e-173	AT-1 cells
C4BPA	28.2231	2.42924	3.04947e-175	4.40684e-173	AT-1 cells
GOLGA8B	28.2061	2.64827	4.92762e-175	7.0974e-173	AT-1 cells
SLC1A1	28.1859	5.54317	8.70412e-175	1.24135e-172	AT-1 cells
PLXNB2	28.1303	1.85471	4.17114e-174	5.83396e-172	AT-1 cells
JUP	28.1277	2.38658	4.49355e-174	6.26476e-172	AT-1 cells
SFN	28.0607	2.38483	2.96068e-173	4.10138e-171	AT-1 cells
LAMC2	28.0158	3.44526	1.04319e-172	1.44053e-170	AT-1 cells
MAP2	27.9958	4.76687	1.82908e-172	2.51777e-170	AT-1 cells
MYO6	27.9884	1.88319	2.24605e-172	3.08197e-170	AT-1 cells
SEPW1	27.7566	1.13016	1.4499e-169	1.98326e-167	AT-1 cells
PARD6B	27.6943	2.6438	8.18014e-169	1.10503e-166	AT-1 cells
PAPSS2	27.6632	2.05709	1.93666e-168	2.60808e-166	AT-1 cells
PTPN1	27.6537	1.62887	2.51774e-168	3.38014e-166	AT-1 cells
FAM174B	27.5719	3.05538	2.41783e-167	3.23603e-165	AT-1 cells
TMOD3	27.4433	1.58013	8.35018e-166	1.104e-163	AT-1 cells
AHNAK	27.3646	1.20429	7.24471e-165	9.52055e-163	AT-1 cells
FAM129B	27.3219	1.87883	2.33252e-164	3.05603e-162	AT-1 cells
SCNN1B	27.1609	3.38278	1.88189e-162	2.42185e-160	AT-1 cells
VCL	27.1222	2.06128	5.39405e-162	6.92125e-160	AT-1 cells
UBL3	27.0319	1.86729	6.23217e-161	7.94976e-159	AT-1 cells
LDLR	26.983	1.75727	2.33907e-160	2.96633e-158	AT-1 cells
ERBB3	26.9568	2.47461	4.74151e-160	5.99553e-158	AT-1 cells
STARD7	26.9273	1.86989	1.05244e-159	1.32309e-157	AT-1 cells
TSPAN3	26.7452	1.16591	1.40303e-157	1.74369e-155	AT-1 cells
ACTN4	26.6675	1.31401	1.121e-156	1.38921e-154	AT-1 cells
ABCA7	26.6165	3.1988	4.37635e-156	5.40803e-154	AT-1 cells
KLF6	26.3071	1.09861	1.58914e-152	1.90426e-150	AT-1 cells
PTGS2	26.2956	3.04962	2.15226e-152	2.57196e-150	AT-1 cells
BTG3	26.2608	1.53883	5.38307e-152	6.41514e-150	AT-1 cells
PARP14	26.222	1.59632	1.49108e-151	1.76727e-149	AT-1 cells
RBMS3	26.1495	3.04241	9.98911e-151	1.18072e-148	AT-1 cells
F11R	26.1138	1.76101	2.54135e-150	2.98767e-148	AT-1 cells
MLLT4	26.1016	1.90227	3.49874e-150	4.10211e-148	AT-1 cells
ZFP36L1	26.0831	1.01482	5.66596e-150	6.62521e-148	AT-1 cells
ATP13A4	26.0436	3.73623	1.58877e-149	1.84782e-147	AT-1 cells
MYRF	26.0039	6.42554	4.47745e-149	5.17979e-147	AT-1 cells
ERRFI1	25.9921	1.98728	6.08891e-149	7.02534e-147	AT-1 cells
DUOX1	25.9547	1.78075	1.61075e-148	1.85355e-146	AT-1 cells
AK1	25.9264	1.37445	3.35249e-148	3.84767e-146	AT-1 cells
RAB25	25.7835	2.08281	1.35819e-146	1.5385e-144	AT-1 cells
GALNT5	25.7079	4.09079	9.53808e-146	1.0693e-143	AT-1 cells
TEAD1	25.5793	2.4484	2.59536e-144	2.8653e-142	AT-1 cells
PEBP4	25.57	1.55276	3.2937e-144	3.61792e-142	AT-1 cells
RDX	25.5545	1.61308	4.88826e-144	5.35591e-142	AT-1 cells
ACTG1	25.4603	0.6355	5.42356e-143	5.85395e-141	AT-1 cells
RASSF7	25.4501	2.2074	7.04263e-143	7.58269e-141	AT-1 cells
FLNA	25.4048	1.10149	2.23243e-142	2.3859e-140	AT-1 cells
AGR3	25.3385	1.22776	1.20306e-141	1.27636e-139	AT-1 cells
CUX1	25.3073	1.74736	2.65782e-141	2.81289e-139	AT-1 cells
TAGLN2	25.148	0.823545	1.48785e-139	1.54459e-137	AT-1 cells
RHOBTB2	25.0346	2.04369	2.57181e-138	2.63841e-136	AT-1 cells
EGFR	25.0286	2.48148	2.98568e-138	3.05579e-136	AT-1 cells
MYL6	24.9385	0.599023	2.8493e-137	2.90255e-135	AT-1 cells
TSTD1	24.7291	1.16421	5.19919e-135	5.21093e-133	AT-1 cells
ERBB2	24.654	2.53164	3.33086e-134	3.3307e-132	AT-1 cells
SPRYD7	24.6157	2.76446	8.58206e-134	8.56198e-132	AT-1 cells
GPM6A	24.6018	4.4556	1.20737e-133	1.19631e-131	AT-1 cells
MBIP	24.3966	1.61009	1.85929e-131	1.80526e-129	AT-1 cells
CFL2	24.1573	2.73453	6.26302e-129	6.01388e-127	AT-1 cells
PRDX5	24.0405	0.73239	1.0488e-127	1.00046e-125	AT-1 cells
CD24	24.0193	1.53125	1.74933e-127	1.66504e-125	AT-1 cells
TMPRSS2	24.0024	2.26867	2.62385e-127	2.49197e-125	AT-1 cells
PDPN	23.8751	3.69604	5.55931e-126	5.24553e-124	AT-1 cells
PLEKHA1	23.7758	2.29743	5.95217e-125	5.5799e-123	AT-1 cells
CRB3	23.7747	2.27335	6.09653e-125	5.70294e-123	AT-1 cells
METTL7A	23.7409	1.64679	1.36281e-124	1.27209e-122	AT-1 cells
FAM189A2	23.6213	4.6286	2.32676e-123	2.16259e-121	AT-1 cells
SLC40A1	23.5754	2.12353	6.89304e-123	6.36589e-121	AT-1 cells
ADRB2	23.5194	2.66132	2.58299e-122	2.36536e-120	AT-1 cells
MT1E	23.5082	1.30613	3.36524e-122	3.07524e-120	AT-1 cells
PPDPF	23.4776	0.654918	6.90804e-122	6.26012e-120	AT-1 cells
PPA1	23.4232	1.07939	2.47748e-121	2.22197e-119	AT-1 cells
EVA1A	23.3952	2.77088	4.78427e-121	4.27323e-119	AT-1 cells
JUND	23.3451	1.04898	1.54572e-120	1.37216e-118	AT-1 cells
AMOTL2	23.2741	3.05877	8.11419e-120	7.1738e-118	AT-1 cells
FAM177A1	23.2337	1.10444	2.08004e-119	1.82783e-117	AT-1 cells
NDRG1	23.2058	1.76639	3.97528e-119	3.47921e-117	AT-1 cells
CYB5A	22.7523	0.878268	1.36099e-114	1.17229e-112	AT-1 cells
VEPH1	22.7282	2.38693	2.3601e-114	2.02086e-112	AT-1 cells
NCOA7	22.6944	1.61153	5.0936e-114	4.35287e-112	AT-1 cells
STOM	22.5397	1.01665	1.69418e-112	1.43094e-110	AT-1 cells
TSPAN4	22.4942	1.49741	4.7264e-112	3.98428e-110	AT-1 cells
RHOBTB3	22.3558	2.32881	1.06111e-110	8.87619e-109	AT-1 cells
MALL	22.3448	1.40795	1.35773e-110	1.13356e-108	AT-1 cells
SYNE2	22.3073	1.22757	3.1388e-110	2.61055e-108	AT-1 cells
MMP28	22.2372	2.47948	1.50106e-109	1.24606e-107	AT-1 cells
DDR1	22.2072	2.12253	2.925e-109	2.41885e-107	AT-1 cells
FLNB	22.1735	1.87563	6.19401e-109	5.10279e-107	AT-1 cells
SBDS	22.1198	1.27226	2.03755e-108	1.67541e-106	AT-1 cells
GIPC1	22.0667	2.05729	6.60623e-108	5.40146e-106	AT-1 cells
FADS3	22.0393	3.46814	1.21048e-107	9.8602e-106	AT-1 cells
CCDC6	21.9058	1.79166	2.28718e-106	1.84236e-104	AT-1 cells
ALS2CL	21.8304	3.4978	1.19333e-105	9.55936e-104	AT-1 cells
PPL	21.8229	2.79986	1.40602e-105	1.12219e-103	AT-1 cells
PDXK	21.812	1.36855	1.78632e-105	1.4231e-103	AT-1 cells
INADL	21.8088	2.59841	1.91265e-105	1.52096e-103	AT-1 cells
WBP5	21.7625	1.46335	5.25833e-105	4.17385e-103	AT-1 cells
TOR1AIP2	21.6724	1.78515	3.7407e-104	2.9477e-102	AT-1 cells
UNC13B	21.6427	2.29531	7.11413e-104	5.59585e-102	AT-1 cells
TSPAN12	21.5703	2.62085	3.41157e-103	2.65943e-101	AT-1 cells
ELF3	21.535	1.26126	7.31541e-103	5.69241e-101	AT-1 cells
EXPH5	21.4973	2.33563	1.65141e-102	1.28045e-100	AT-1 cells
CTTN	21.492	1.72845	1.85036e-102	1.43215e-100	AT-1 cells
MYL12A	21.4565	0.634714	3.97212e-102	3.05804e-100	AT-1 cells
HSD17B6	21.4562	2.44249	3.99873e-102	3.07308e-100	AT-1 cells
NBEAL2	21.4265	2.9718	7.56491e-102	5.8035e-100	AT-1 cells
SFTPD	21.408	1.0213	1.12587e-101	8.62205e-100	AT-1 cells
PRDX1	21.3499	0.723084	3.90669e-101	2.98128e-99	AT-1 cells
NDST1	21.2646	2.88249	2.41653e-100	1.83126e-98	AT-1 cells
DSG2	21.2259	2.32458	5.50064e-100	4.15394e-98	AT-1 cells
LAPTM4B	21.1761	2.31105	1.58608e-99	1.19156e-97	AT-1 cells
CTGF	21.1751	1.82134	1.61938e-99	1.21448e-97	AT-1 cells
EDN1	21.0912	2.58417	9.57282e-99	7.13011e-97	AT-1 cells
S100A16	21.0691	1.53728	1.52795e-98	1.13612e-96	AT-1 cells
MYO5C	20.9046	2.2821	4.86167e-97	3.59037e-95	AT-1 cells
SCD5	20.7618	3.5471	9.59782e-96	6.99998e-94	AT-1 cells
ID4	20.6983	2.30435	3.58887e-95	2.61051e-93	AT-1 cells
SESTD1	20.6693	2.05621	6.54844e-95	4.75533e-93	AT-1 cells
C5orf38	20.6355	2.24613	1.31882e-94	9.54506e-93	AT-1 cells
RRAS	20.5896	2.23544	3.39976e-94	2.45245e-92	AT-1 cells
PTTG1IP	20.4473	1.08768	6.34491e-93	4.5468e-91	AT-1 cells
SEMA5A	20.4415	4.65627	7.14665e-93	5.11291e-91	AT-1 cells
ITGB1	20.4156	0.823632	1.21569e-92	8.68307e-91	AT-1 cells
RBPMS	20.3864	1.53543	2.2059e-92	1.57299e-90	AT-1 cells
UBC	20.3824	0.658151	2.39402e-92	1.70434e-90	AT-1 cells
UNC13D	20.3791	2.84931	2.5637e-92	1.82216e-90	AT-1 cells
TJP2	20.3451	2.03193	5.12806e-92	3.62111e-90	AT-1 cells
ANKRD1	20.3398	6.37221	5.71168e-92	4.02669e-90	AT-1 cells
PHLDB2	20.3103	3.51735	1.0437e-91	7.32237e-90	AT-1 cells
SCAI	20.2258	2.92626	5.80242e-91	4.0383e-89	AT-1 cells
MAGI1	20.1931	2.37083	1.12535e-90	7.78229e-89	AT-1 cells
IGFBP7	20.1895	0.907389	1.21065e-90	8.35889e-89	AT-1 cells
NEXN	20.0889	2.77737	9.23166e-90	6.32376e-88	AT-1 cells
ALDH3B1	20.0808	1.4782	1.08577e-89	7.42594e-88	AT-1 cells
CTNND1	20.0023	1.39703	5.26346e-89	3.57734e-87	AT-1 cells
GKN2	19.9656	1.91452	1.09703e-88	7.43277e-87	AT-1 cells
FARP1	19.9431	2.09542	1.71894e-88	1.16103e-86	AT-1 cells
SGCE	19.9394	2.69544	1.8543e-88	1.25052e-86	AT-1 cells
TMBIM6	19.9363	0.543769	1.97064e-88	1.32487e-86	AT-1 cells
SPTAN1	19.8846	1.42039	5.53588e-88	3.71032e-86	AT-1 cells
PAWR	19.8081	2.32247	2.53464e-87	1.68581e-85	AT-1 cells
ROR1	19.774	4.4934	4.99e-87	3.30876e-85	AT-1 cells
ABHD2	19.762	1.25835	6.32973e-87	4.19073e-85	AT-1 cells
ARAP2	19.7251	2.15996	1.3117e-86	8.67121e-85	AT-1 cells
HSPB1	19.7197	0.889884	1.46068e-86	9.64137e-85	AT-1 cells
PLXNA1	19.7187	3.26344	1.48868e-86	9.81133e-85	AT-1 cells
CAT	19.693	1.07613	2.47366e-86	1.62537e-84	AT-1 cells
MRPL33	19.5984	0.923044	1.59544e-85	1.04202e-83	AT-1 cells
MAP1LC3A	19.5926	1.51316	1.78844e-85	1.16632e-83	AT-1 cells
SYNPO	19.5274	2.68028	6.42605e-85	4.17818e-83	AT-1 cells
RNF145	19.5258	0.945284	6.62096e-85	4.29849e-83	AT-1 cells
S100A14	19.4194	1.1758	5.29122e-84	3.4148e-82	AT-1 cells
PPP4R1	19.4124	1.73111	6.06553e-84	3.90872e-82	AT-1 cells
RAB5B	19.3989	1.65708	7.88426e-84	5.07322e-82	AT-1 cells
GTF2I	19.3884	1.0564	9.67793e-84	6.21818e-82	AT-1 cells
SLC15A2	19.3535	3.30164	1.90281e-83	1.21719e-81	AT-1 cells
SPTSSA	19.3118	1.15927	4.27752e-83	2.73221e-81	AT-1 cells
RAB17	19.2918	2.52715	6.29787e-83	4.01678e-81	AT-1 cells
FOXA2	19.2739	2.33844	8.88974e-83	5.66158e-81	AT-1 cells
FZD6	19.2601	2.39129	1.16168e-82	7.37676e-81	AT-1 cells
LSR	19.2598	1.85712	1.16803e-82	7.40625e-81	AT-1 cells
ID3	19.2165	1.2787	2.69505e-82	1.70391e-80	AT-1 cells
SSFA2	19.1721	1.69899	6.32773e-82	3.98904e-80	AT-1 cells
TMEM98	19.1071	1.93532	2.20533e-81	1.38224e-79	AT-1 cells
SLC44A2	19.0821	1.61309	3.55485e-81	2.22488e-79	AT-1 cells
SOX4	19.0273	1.24722	1.01391e-80	6.2825e-79	AT-1 cells
ITLN2	18.9981	7.55055	1.76725e-80	1.09348e-78	AT-1 cells
CH17-360D5.2	18.9706	3.66081	2.98198e-80	1.84248e-78	AT-1 cells
GOLGA8A	18.9643	2.47966	3.365e-80	2.07324e-78	AT-1 cells
CELF2	18.9034	1.02848	1.06842e-79	6.55486e-78	AT-1 cells
UXS1	18.8106	1.81848	6.18699e-79	3.75868e-77	AT-1 cells
QKI	18.7865	1.45124	9.73377e-79	5.89693e-77	AT-1 cells
NCOR2	18.7712	1.50451	1.30002e-78	7.85394e-77	AT-1 cells
PNPLA2	18.747	1.36886	2.0478e-78	1.23544e-76	AT-1 cells
ARHGAP5	18.7304	1.73326	2.79962e-78	1.68434e-76	AT-1 cells
CAPNS1	18.6798	1.0973	7.22361e-78	4.328e-76	AT-1 cells
TACC1	18.667	1.15309	9.19077e-78	5.49148e-76	AT-1 cells
STK17A	18.6569	1.41714	1.10903e-77	6.61736e-76	AT-1 cells
LPP	18.6531	1.25329	1.19216e-77	7.10364e-76	AT-1 cells
VAMP8	18.5841	0.585862	4.32183e-77	2.5717e-75	AT-1 cells
PLEKHJ1	18.5372	1.78519	1.03492e-76	6.10811e-75	AT-1 cells
PDGFA	18.4803	3.10057	2.97621e-76	1.74945e-74	AT-1 cells
COL4A1	18.434	2.10035	7.01388e-76	4.11172e-74	AT-1 cells
CDKN2B	18.4334	3.67724	7.09333e-76	4.1527e-74	AT-1 cells
NXN	18.3471	2.95115	3.47982e-75	2.02631e-73	AT-1 cells
TBC1D2	18.3126	2.20936	6.56727e-75	3.81393e-73	AT-1 cells
YPEL3	18.3063	1.54571	7.37105e-75	4.27501e-73	AT-1 cells
GNAS	18.237	0.670838	2.62296e-74	1.51518e-72	AT-1 cells
FNBP1L	18.209	1.96713	4.37849e-74	2.51925e-72	AT-1 cells
MPZL2	18.2005	1.44977	5.10933e-74	2.93587e-72	AT-1 cells
ATOH8	18.1915	2.76912	6.02897e-74	3.45974e-72	AT-1 cells
PKDCC	18.0852	5.69292	4.17029e-73	2.38057e-71	AT-1 cells
DGCR2	18.0768	2.24047	4.85081e-73	2.76179e-71	AT-1 cells
DDAH1	18.0294	1.84734	1.14441e-72	6.49015e-71	AT-1 cells
BCL2L1	17.9817	1.2933	2.71131e-72	1.52966e-70	AT-1 cells
TMEM43	17.9709	1.66085	3.29238e-72	1.85508e-70	AT-1 cells
NAV2	17.9687	2.42719	3.42543e-72	1.92755e-70	AT-1 cells
SREBF2	17.9442	1.7694	5.32684e-72	2.98977e-70	AT-1 cells
PMEPA1	17.9426	2.44208	5.47849e-72	3.07092e-70	AT-1 cells
PDZK1IP1	17.849	2.34038	2.94138e-71	1.63821e-69	AT-1 cells
SFTPC	302.768	8.51045	0	0	AT-2 cells
SFTPA1	300.832	7.30026	0	0	AT-2 cells
SFTPA2	299.432	7.17164	0	0	AT-2 cells
SFTPB	289.522	6.45744	0	0	AT-2 cells
NAPSA	283.262	5.77984	0	0	AT-2 cells
SFTPD	273.492	5.85326	0	0	AT-2 cells
SFTA2	261.174	5.05392	0	0	AT-2 cells
SLC34A2	259.266	4.31329	0	0	AT-2 cells
SLPI	248.63	4.55836	0	0	AT-2 cells
CTSH	247.349	2.96917	0	0	AT-2 cells
MUC1	246.538	3.89034	0	0	AT-2 cells
LAMP3	241.298	5.14888	0	0	AT-2 cells
LRRK2	238.597	4.55994	0	0	AT-2 cells
HOPX	236.133	3.92952	0	0	AT-2 cells
NPC2	235.133	2.28889	0	0	AT-2 cells
PGC	234.098	6.02467	0	0	AT-2 cells
MGST1	230.453	3.20456	0	0	AT-2 cells
PEBP4	226.703	5.08954	0	0	AT-2 cells
LPCAT1	226.221	4.04055	0	0	AT-2 cells
ABCA3	219.229	5.0523	0	0	AT-2 cells
SFTA3	214.673	3.86871	0	0	AT-2 cells
DHCR24	212.469	3.20812	0	0	AT-2 cells
CXCL17	212.263	3.41223	0	0	AT-2 cells
CYB5A	205.107	2.55535	0	0	AT-2 cells
S100A14	201.075	3.64616	0	0	AT-2 cells
SDC4	200.992	2.77895	0	0	AT-2 cells
SEPP1	196.949	2.89654	0	0	AT-2 cells
FASN	195.849	4.21874	0	0	AT-2 cells
C16orf89	192.037	3.70388	0	0	AT-2 cells
WIF1	191.166	4.44982	0	0	AT-2 cells
FGGY	190.919	3.80666	0	0	AT-2 cells
PIGR	190.697	3.03174	0	0	AT-2 cells
C4BPA	190.692	4.13962	0	0	AT-2 cells
SDR16C5	190.262	4.32009	0	0	AT-2 cells
AK1	188.258	3.13126	0	0	AT-2 cells
CLDN18	188.156	4.10424	0	0	AT-2 cells
SCD	185.263	2.80272	0	0	AT-2 cells
MALL	184.278	3.67323	0	0	AT-2 cells
RNF145	181.154	2.49266	0	0	AT-2 cells
MFSD2A	181.053	4.33228	0	0	AT-2 cells
SLC39A8	180.035	3.29268	0	0	AT-2 cells
TACC2	175.882	3.4543	0	0	AT-2 cells
RNASE1	173.613	2.45615	0	0	AT-2 cells
DRAM1	171.869	2.97035	0	0	AT-2 cells
MLPH	169.481	2.64921	0	0	AT-2 cells
SELENBP1	169.42	3.04267	0	0	AT-2 cells
C8orf4	169.318	3.20434	0	0	AT-2 cells
PLA2G1B	166.807	5.76901	0	0	AT-2 cells
SPTSSA	162.742	2.40163	0	0	AT-2 cells
MSMO1	161.941	3.0401	0	0	AT-2 cells
CACNA2D2	160.77	4.79698	0	0	AT-2 cells
NEAT1	160.742	1.63652	0	0	AT-2 cells
HHIP	159.853	5.82722	0	0	AT-2 cells
ADGRF5	159.534	2.63733	0	0	AT-2 cells
NGFRAP1	158.749	2.28771	0	0	AT-2 cells
DBI	157.953	1.61224	0	0	AT-2 cells
MACROD2	157.203	3.8636	0	0	AT-2 cells
ALPL	156.207	4.18249	0	0	AT-2 cells
MBIP	155.404	2.86389	0	0	AT-2 cells
DSTN	155.164	1.61866	0	0	AT-2 cells
ZNF385B	155.147	4.96441	0	0	AT-2 cells
LDLR	155.141	2.59469	0	0	AT-2 cells
DUOX1	155.099	3.01656	0	0	AT-2 cells
TFPI	154.619	2.31508	0	0	AT-2 cells
SOD3	154.324	3.26414	0	0	AT-2 cells
ATP1A1	152.326	1.70948	0	0	AT-2 cells
MAL2	151.93	2.71228	0	0	AT-2 cells
MALAT1	150.198	1.81901	0	0	AT-2 cells
ITGB6	148.708	3.48332	0	0	AT-2 cells
CADM1	147.689	3.17825	0	0	AT-2 cells
MAOA	147.603	2.84626	0	0	AT-2 cells
DLC1	147.411	2.69247	0	0	AT-2 cells
NKX2-1	146.109	2.84347	0	0	AT-2 cells
C3	145.686	2.37438	0	0	AT-2 cells
TTN	144.656	4.07995	0	0	AT-2 cells
C2	144.167	2.85031	0	0	AT-2 cells
GKN2	143.862	4.36964	0	0	AT-2 cells
PARM1	143.685	3.76404	0	0	AT-2 cells
FAM177A1	143.616	1.83239	0	0	AT-2 cells
RHOBTB2	143.613	3.48061	0	0	AT-2 cells
RPS12	142.992	1.0872	0	0	AT-2 cells
ATP1B1	142.06	1.75144	0	0	AT-2 cells
TMEM125	141.36	2.91253	0	0	AT-2 cells
F3	139.444	3.03661	0	0	AT-2 cells
MID1IP1	138.172	2.45471	0	0	AT-2 cells
ALOX15B	138.124	3.86202	0	0	AT-2 cells
DCXR	137.754	1.92483	0	0	AT-2 cells
BEX2	137.51	3.30758	0	0	AT-2 cells
MRPL14	137.272	1.74605	0	0	AT-2 cells
MTUS1	135.904	2.48443	0	0	AT-2 cells
RPS20	135.756	1.4317	0	0	AT-2 cells
C11orf96	134.875	3.51534	0	0	AT-2 cells
WFDC2	134.308	1.49013	0	0	AT-2 cells
LMO3	133.604	2.63139	0	0	AT-2 cells
NUPR1	133.432	1.59712	0	0	AT-2 cells
SUSD2	133.15	3.13036	0	0	AT-2 cells
ETV1	133.061	4.10464	0	0	AT-2 cells
TMEM97	132.363	3.50118	0	0	AT-2 cells
KRT18	132.311	1.78449	0	0	AT-2 cells
RPL23	131.851	1.29752	0	0	AT-2 cells
ATP11A	131.109	2.72384	0	0	AT-2 cells
SLC22A31	130.327	3.94421	0	0	AT-2 cells
CSF3R	130.213	2.43466	0	0	AT-2 cells
HMGCS1	130.019	2.92181	0	0	AT-2 cells
C14orf1	129.089	2.60037	0	0	AT-2 cells
PTPN13	128.889	3.12457	0	0	AT-2 cells
GPRC5A	128.523	1.94769	0	0	AT-2 cells
LIMCH1	128.37	2.12725	0	0	AT-2 cells
AQP3	127.944	1.64598	0	0	AT-2 cells
C1orf21	127.141	2.55793	0	0	AT-2 cells
CRTAC1	125.951	4.75366	0	0	AT-2 cells
NRGN	125.882	3.34913	0	0	AT-2 cells
RPL41	125.735	1.33723	0	0	AT-2 cells
RPL24	125.585	0.881372	0	0	AT-2 cells
TSTD1	124.639	1.54974	0	0	AT-2 cells
SFTA1P	123.643	2.80552	0	0	AT-2 cells
EPCAM	123.308	1.89117	0	0	AT-2 cells
HSD17B6	122.93	3.98085	0	0	AT-2 cells
STEAP4	122.847	2.88199	0	0	AT-2 cells
KRT8	122.618	1.54843	0	0	AT-2 cells
SNX30	120.719	3.24364	0	0	AT-2 cells
SNX25	120.317	3.79278	0	0	AT-2 cells
LMO7	119.888	1.74409	0	0	AT-2 cells
GSTA4	119.701	3.32763	0	0	AT-2 cells
RPS17	119.123	1.38087	0	0	AT-2 cells
WSB1	117.295	1.21663	0	0	AT-2 cells
PTP4A1	117.287	1.62145	0	0	AT-2 cells
PPA1	117.197	1.39616	0	0	AT-2 cells
AQP4	116.739	2.67389	0	0	AT-2 cells
PEG10	116.499	3.13763	0	0	AT-2 cells
CHP1	116.493	1.73526	0	0	AT-2 cells
CA2	116.395	2.83376	0	0	AT-2 cells
VEPH1	116.196	3.68051	0	0	AT-2 cells
RPL37A	115.976	0.945567	0	0	AT-2 cells
RPS27	115.904	0.938215	0	0	AT-2 cells
PRDX5	115.755	0.998301	0	0	AT-2 cells
AKAP13	115.669	1.26637	0	0	AT-2 cells
IDI1	115.505	2.00032	0	0	AT-2 cells
TMEM41B	115.059	2.31417	0	0	AT-2 cells
AGR3	115.027	1.35604	0	0	AT-2 cells
PMM1	114.95	2.3491	0	0	AT-2 cells
POLR2L	114.74	1.05472	0	0	AT-2 cells
TMEM87A	114.541	1.72528	0	0	AT-2 cells
TMEM245	114.488	2.13263	0	0	AT-2 cells
HHIP-AS1	114.199	4.98507	0	0	AT-2 cells
PEBP1	114.195	1.07343	0	0	AT-2 cells
AQP1	114.168	1.92512	0	0	AT-2 cells
FOLR1	114.037	1.77957	0	0	AT-2 cells
RPL31	113.779	1.02947	0	0	AT-2 cells
EMP2	113.545	1.35709	0	0	AT-2 cells
SCGB3A2	113.525	2.21302	0	0	AT-2 cells
CLDN7	113.42	1.73992	0	0	AT-2 cells
DUOXA1	113.154	3.06218	0	0	AT-2 cells
WBP5	112.412	1.91751	0	0	AT-2 cells
KCNJ15	112.394	3.65029	0	0	AT-2 cells
SECISBP2L	112.194	1.85667	0	0	AT-2 cells
SH3YL1	111.583	2.17834	0	0	AT-2 cells
CEBPD	111.392	1.3458	0	0	AT-2 cells
BTG3	111.251	1.70162	0	0	AT-2 cells
RPL23A	111.159	0.848608	0	0	AT-2 cells
SLC25A4	110.333	2.15613	0	0	AT-2 cells
ASPH	110.269	1.62714	0	0	AT-2 cells
SQLE	108.877	2.09976	0	0	AT-2 cells
SLC6A14	108.377	4.4394	0	0	AT-2 cells
TSC22D1	108.361	1.33378	0	0	AT-2 cells
RPL9	107.96	0.791744	0	0	AT-2 cells
LL22NC03-N95F10.1	107.583	4.80749	0	0	AT-2 cells
FDPS	107.565	1.79164	0	0	AT-2 cells
SFN	107.43	2.57479	0	0	AT-2 cells
PLA2G4F	107.144	5.06752	0	0	AT-2 cells
AGPAT2	107.115	1.55322	0	0	AT-2 cells
LDHB	106.875	1.13036	0	0	AT-2 cells
IRX3	106.69	2.29116	0	0	AT-2 cells
CPM	106.539	1.42705	0	0	AT-2 cells
ELF3	106.339	1.5241	0	0	AT-2 cells
SCNN1A	106.23	2.23313	0	0	AT-2 cells
MPST	106.092	1.78566	0	0	AT-2 cells
AGR2	105.666	1.40554	0	0	AT-2 cells
NEDD4L	105.551	1.74856	0	0	AT-2 cells
FABP5	104.981	1.28082	0	0	AT-2 cells
TMEM243	104.819	1.69918	0	0	AT-2 cells
CXCL2	104.741	1.88869	0	0	AT-2 cells
COBLL1	104.547	2.34708	0	0	AT-2 cells
CRNDE	104.506	1.6994	0	0	AT-2 cells
ITPR3	104.327	2.70818	0	0	AT-2 cells
YAP1	104.148	2.46996	0	0	AT-2 cells
NNMT	103.945	2.06039	0	0	AT-2 cells
TPT1	103.711	0.712308	0	0	AT-2 cells
KRT19	102.659	1.14372	0	0	AT-2 cells
RPL7	102.418	0.863039	0	0	AT-2 cells
RPL27A	102.004	1.12201	0	0	AT-2 cells
CYBRD1	101.838	2.10601	0	0	AT-2 cells
RPS6	101.558	0.731465	0	0	AT-2 cells
SPINT2	101.438	1.14535	0	0	AT-2 cells
EBP	101.238	2.11418	0	0	AT-2 cells
TM4SF1	101.153	1.36868	0	0	AT-2 cells
PDE4D	100.845	2.05982	0	0	AT-2 cells
TSPAN13	100.733	1.70051	0	0	AT-2 cells
CLDN4	100.649	1.47104	0	0	AT-2 cells
COX7C	99.9676	0.741806	0	0	AT-2 cells
RPL21	99.7258	0.858067	0	0	AT-2 cells
PON2	99.7197	1.54079	0	0	AT-2 cells
RPS28	99.5298	0.67534	0	0	AT-2 cells
FMO5	99.0384	3.64865	0	0	AT-2 cells
PRSS8	98.7635	2.70419	0	0	AT-2 cells
UQCRQ	98.6852	0.864363	0	0	AT-2 cells
EPDR1	98.2494	2.94711	0	0	AT-2 cells
RP11-259K15.2	98.126	4.54085	0	0	AT-2 cells
NFIX	97.9925	2.12913	0	0	AT-2 cells
RPS11	97.948	0.752282	0	0	AT-2 cells
FHDC1	97.7642	3.9636	0	0	AT-2 cells
ETV5	97.7269	3.16455	0	0	AT-2 cells
FXYD3	97.5925	1.11167	0	0	AT-2 cells
RPS6KA2	97.2035	2.05973	0	0	AT-2 cells
NBEAL1	96.8607	1.12949	0	0	AT-2 cells
FLRT3	96.4177	2.72287	0	0	AT-2 cells
TMPRSS2	96.3755	2.66336	0	0	AT-2 cells
MYO1B	96.2938	1.94186	0	0	AT-2 cells
TSPAN3	96.29	1.10989	0	0	AT-2 cells
CRB3	96.1359	2.69477	0	0	AT-2 cells
RPL3	96.0893	0.726942	0	0	AT-2 cells
ARFGEF3	95.9457	2.09881	0	0	AT-2 cells
MPZL2	95.8649	1.84418	0	0	AT-2 cells
CXADR	95.7708	2.23455	0	0	AT-2 cells
SMIM22	95.7196	1.11533	0	0	AT-2 cells
RBPMS	95.4961	1.83361	0	0	AT-2 cells
RAB25	95.2938	2.09521	0	0	AT-2 cells
GOLGA4	95.1654	1.22023	0	0	AT-2 cells
KRT7	94.9655	1.42471	0	0	AT-2 cells
RPS4X	94.9358	0.719891	0	0	AT-2 cells
ID1	94.9225	1.50123	0	0	AT-2 cells
RAB27A	94.917	1.85933	0	0	AT-2 cells
KIAA1324L	94.9071	3.76437	0	0	AT-2 cells
GPR160	94.6594	3.01582	0	0	AT-2 cells
AHCYL2	94.5729	2.94317	0	0	AT-2 cells
DDT	94.2323	1.21744	0	0	AT-2 cells
DUSP6	94.1292	1.6838	0	0	AT-2 cells
STARD10	93.9496	2.2854	0	0	AT-2 cells
BLVRB	93.908	1.11573	0	0	AT-2 cells
CREB3L1	93.4066	3.63502	0	0	AT-2 cells
ST3GAL5	93.3556	2.22427	0	0	AT-2 cells
EPS8	93.2528	1.59465	0	0	AT-2 cells
FNIP2	92.9153	1.62584	0	0	AT-2 cells
C5orf38	92.5544	2.96564	0	0	AT-2 cells
NTN4	92.516	2.74649	0	0	AT-2 cells
CCDC141	92.4788	4.38895	0	0	AT-2 cells
SYNE1	92.4283	1.36088	0	0	AT-2 cells
SLCO4C1	92.3167	3.97493	0	0	AT-2 cells
NPNT	92.0888	2.36973	0	0	AT-2 cells
ADI1	92.0607	1.39299	0	0	AT-2 cells
RPLP0	91.2487	0.681592	0	0	AT-2 cells
ANK3	91.0604	2.2924	0	0	AT-2 cells
KLF5	91.0346	1.76864	0	0	AT-2 cells
MT-ND1	90.7473	0.664043	0	0	AT-2 cells
RPS29	90.6184	0.954136	0	0	AT-2 cells
SLC25A5	90.2946	0.853161	0	0	AT-2 cells
PCBD1	90.2941	1.18486	0	0	AT-2 cells
SERPINA1	90.2694	1.154	0	0	AT-2 cells
MMAB	89.8944	1.87177	0	0	AT-2 cells
PFKFB2	89.8385	3.15841	0	0	AT-2 cells
GOLT1A	89.7601	4.49187	0	0	AT-2 cells
RPL5	89.4989	0.663203	0	0	AT-2 cells
BMP2	89.4749	3.68864	0	0	AT-2 cells
RPL27	89.2466	0.685864	0	0	AT-2 cells
SDC1	89.1849	1.91174	0	0	AT-2 cells
DMKN	88.9737	1.28303	0	0	AT-2 cells
INSIG1	88.931	1.4544	0	0	AT-2 cells
ACSL4	88.595	1.43909	0	0	AT-2 cells
EFNA1	88.5361	1.77035	0	0	AT-2 cells
P3H2	88.4257	3.74293	0	0	AT-2 cells
ADIRF	88.39	1.04396	0	0	AT-2 cells
MET	88.2969	2.05978	0	0	AT-2 cells
FAM129B	87.9068	1.63996	0	0	AT-2 cells
RGS16	87.6366	2.50415	0	0	AT-2 cells
GLS	87.3896	1.6156	0	0	AT-2 cells
SPAG9	87.1775	1.25077	0	0	AT-2 cells
MECOM	86.9118	2.17173	0	0	AT-2 cells
CPB2	86.816	6.04605	0	0	AT-2 cells
WWC3	86.6117	2.33198	0	0	AT-2 cells
AREG	86.6112	1.19617	0	0	AT-2 cells
ERLEC1	86.4019	1.1637	0	0	AT-2 cells
NECAB1	86.2201	4.88231	0	0	AT-2 cells
SMAGP	86.0678	2.68546	0	0	AT-2 cells
IFT57	85.9768	1.06478	0	0	AT-2 cells
DESI2	85.9106	1.69497	0	0	AT-2 cells
FADS1	85.8879	2.15792	0	0	AT-2 cells
SNHG7	85.6402	1.40559	0	0	AT-2 cells
TM7SF2	85.0513	2.4953	0	0	AT-2 cells
ATP8A1	84.9313	2.53084	0	0	AT-2 cells
RASGRF1	84.52	4.47009	0	0	AT-2 cells
C19orf33	84.4891	1.19729	0	0	AT-2 cells
PARD6B	84.3511	2.59818	0	0	AT-2 cells
RPL37	84.2685	0.617543	0	0	AT-2 cells
DMBT1	84.2135	4.62059	0	0	AT-2 cells
ACAT2	84.1196	2.27188	0	0	AT-2 cells
COX14	84.0187	0.973748	0	0	AT-2 cells
TOP1	83.8143	1.09757	0	0	AT-2 cells
IRX2	83.4747	2.26186	0	0	AT-2 cells
RPL6	83.1845	0.561917	0	0	AT-2 cells
ROS1	83.141	3.95934	0	0	AT-2 cells
RPS3	83.0856	0.630749	0	0	AT-2 cells
CHI3L2	82.9218	4.21401	0	0	AT-2 cells
MT1E	82.8431	1.07673	0	0	AT-2 cells
PIP5K1B	82.6847	3.14954	0	0	AT-2 cells
EEF2	82.3189	0.68157	0	0	AT-2 cells
JUND	82.2926	0.985774	0	0	AT-2 cells
HSBP1L1	81.9101	1.68287	0	0	AT-2 cells
PCDH9	81.6671	4.18351	0	0	AT-2 cells
SGMS2	81.6665	1.52981	0	0	AT-2 cells
DDAH1	81.6324	2.16343	0	0	AT-2 cells
ERRFI1	81.5361	1.73996	0	0	AT-2 cells
SLC22A3	81.4693	3.74914	0	0	AT-2 cells
HYI	81.4674	1.78236	0	0	AT-2 cells
RPS9	81.4359	0.610061	0	0	AT-2 cells
GSTP1	81.4116	0.66932	0	0	AT-2 cells
POLR2C	81.2503	1.70049	0	0	AT-2 cells
MGLL	81.0893	1.26803	0	0	AT-2 cells
ACSS2	80.8393	2.19664	0	0	AT-2 cells
PID1	80.8236	2.2461	0	0	AT-2 cells
TFCP2L1	80.823	2.75724	0	0	AT-2 cells
OCLN	80.2959	2.05738	0	0	AT-2 cells
PXMP4	80.2368	2.75913	0	0	AT-2 cells
ICAM1	79.9725	1.4238	0	0	AT-2 cells
LGI3	79.9158	5.56966	0	0	AT-2 cells
RAI14	79.6737	1.74583	0	0	AT-2 cells
DHCR7	79.5887	2.9712	0	0	AT-2 cells
PON3	79.1186	3.96299	0	0	AT-2 cells
EEF1A1	79.0286	0.571525	0	0	AT-2 cells
UQCR10	78.9846	0.732503	0	0	AT-2 cells
CD59	78.8445	0.719199	0	0	AT-2 cells
CCND1	78.7833	1.27408	0	0	AT-2 cells
RPLP1	78.7652	0.546118	0	0	AT-2 cells
ARMC9	78.7511	2.83251	0	0	AT-2 cells
LAPTM4B	78.6665	2.29426	0	0	AT-2 cells
TPD52	78.5194	1.90356	0	0	AT-2 cells
SLC38A1	78.0174	1.53158	0	0	AT-2 cells
RPL35	77.9126	0.576036	0	0	AT-2 cells
FAM213A	77.8324	1.62145	0	0	AT-2 cells
TMEM163	77.7474	3.73279	0	0	AT-2 cells
TCEA3	77.5728	2.13255	0	0	AT-2 cells
NCOA7	77.553	1.31187	0	0	AT-2 cells
LGMN	77.3655	1.00733	0	0	AT-2 cells
TMEM141	76.779	1.27776	0	0	AT-2 cells
RPL12	76.7247	0.583742	0	0	AT-2 cells
PLA2G16	76.718	1.021	0	0	AT-2 cells
KIF22	76.6717	1.60349	0	0	AT-2 cells
PRKAR1A	76.5898	0.840623	0	0	AT-2 cells
MVD	76.4473	2.05715	0	0	AT-2 cells
EVA1A	76.3114	3.03127	0	0	AT-2 cells
ACADL	76.1417	3.87239	0	0	AT-2 cells
TMEM164	75.885	2.56102	0	0	AT-2 cells
HACD1	75.8313	2.35704	0	0	AT-2 cells
SELM	75.5188	1.05132	0	0	AT-2 cells
SMIM4	75.4958	1.28292	0	0	AT-2 cells
NEBL	75.4053	2.25376	0	0	AT-2 cells
XBP1	75.2955	0.822593	0	0	AT-2 cells
FOXA2	75.2811	2.62617	0	0	AT-2 cells
MMP28	74.8143	2.40704	0	0	AT-2 cells
RPS16	74.8134	0.552753	0	0	AT-2 cells
C12orf49	74.6719	1.7621	0	0	AT-2 cells
CDKL2	74.6655	3.26122	0	0	AT-2 cells
NDUFA4	74.4312	0.608895	0	0	AT-2 cells
MTRR	74.3044	2.33147	0	0	AT-2 cells
RASEF	74.2708	2.60477	0	0	AT-2 cells
NFIC	74.2176	1.02982	0	0	AT-2 cells
MRPL33	74.0355	0.809526	0	0	AT-2 cells
TMEM63B	73.9832	2.1167	0	0	AT-2 cells
AMD1	73.9562	1.04907	0	0	AT-2 cells
GALE	73.8607	2.1238	0	0	AT-2 cells
RPL10A	73.4095	0.556312	0	0	AT-2 cells
CERS2	73.32	1.3369	0	0	AT-2 cells
NUP58	73.2376	1.51503	0	0	AT-2 cells
BNIP3	73.147	1.43782	0	0	AT-2 cells
SNHG25	73.0487	1.41543	0	0	AT-2 cells
RPL36	72.9749	0.514239	0	0	AT-2 cells
PRDX2	72.9413	0.971055	0	0	AT-2 cells
PRKCI	72.8606	1.77278	0	0	AT-2 cells
CDK2AP2	72.6984	1.09908	0	0	AT-2 cells
MYO6	72.4778	1.35483	0	0	AT-2 cells
HPN	72.4775	4.30366	0	0	AT-2 cells
RP11-532F12.5	72.4538	1.8347	0	0	AT-2 cells
GLO1	72.4218	1.09459	0	0	AT-2 cells
SEC61G	72.3867	0.714514	0	0	AT-2 cells
BMP1	72.3409	3.01485	0	0	AT-2 cells
RPL38	72.3028	0.61411	0	0	AT-2 cells
TCEAL8	72.2024	1.15019	0	0	AT-2 cells
CKS2	72.1287	1.478	0	0	AT-2 cells
HMGCR	72.1219	1.94681	0	0	AT-2 cells
EPHX1	72.1021	1.02776	0	0	AT-2 cells
RAP1GAP	71.9907	3.94615	0	0	AT-2 cells
SVIP	71.8203	1.38402	0	0	AT-2 cells
RPL13	71.6053	0.517594	0	0	AT-2 cells
CMTM8	71.3472	1.79662	0	0	AT-2 cells
SEC11C	71.327	0.946234	0	0	AT-2 cells
CGNL1	71.294	2.93762	0	0	AT-2 cells
TMC5	71.0641	0.879593	0	0	AT-2 cells
MCCC1	71.027	2.27347	0	0	AT-2 cells
FAM184A	70.9086	2.51247	0	0	AT-2 cells
CNN3	70.8044	0.941788	0	0	AT-2 cells
[truncated: 17,601 more rows]

## Sheet: Legend EV2
	Merged object of three single cell cohorts cell state annotation
	Allmarkers table for the integrated object as derived for the manually annotated clusters with the scanpy function
