# Supplementary material for: Integrative analysis of cell state changes in lung fibrosis with peripheral protein biomarkers
Source: EMBO Mol Med. 2021 Mar 2;13(4):e12871. doi: 10.15252/emmm.202012871 (PMC8033531; doi:10.15252/emmm.202012871)
Supplement: Supplementary file 5 — Dataset EV4a [file EMMM-13-e12871-s001.xlsx]

## Sheet: allcelltypes_multivariant_ild
genes	Aberrant basaloid cells|t.value	Aberrant basaloid cells|p.value	Aberrant basaloid cells|avg.detection	Aberrant basaloid cells|fdr	AdvF (PI16+)|t.value	AdvF (PI16+)|p.value	AdvF (PI16+)|avg.detection	AdvF (PI16+)|fdr	AdvF (SFRP2+)|t.value	AdvF (SFRP2+)|p.value	AdvF (SFRP2+)|avg.detection	AdvF (SFRP2+)|fdr	AM activated|t.value	AM activated|p.value	AM activated|avg.detection	AM activated|fdr	AM|t.value	AM|p.value	AM|avg.detection	AM|fdr	Art_EC|t.value	Art_EC|p.value	Art_EC|avg.detection	Art_EC|fdr	AT-1 cells|t.value	AT-1 cells|p.value	AT-1 cells|avg.detection	AT-1 cells|fdr	AT-2 cells|t.value	AT-2 cells|p.value	AT-2 cells|avg.detection	AT-2 cells|fdr	B cells|t.value	B cells|p.value	B cells|avg.detection	B cells|fdr	Basal cells|t.value	Basal cells|p.value	Basal cells|avg.detection	Basal cells|fdr	Bro_EC|t.value	Bro_EC|p.value	Bro_EC|avg.detection	Bro_EC|fdr	Cap-A_EC|t.value	Cap-A_EC|p.value	Cap-A_EC|avg.detection	Cap-A_EC|fdr	Cap-B_EC|t.value
CDH3	6.07184	6.21023e-07	0.413374	0.00262367	NA	NA	NA	NA	NA	NA	NA	NA	NA	NA	NA	NA	NA	NA	NA	NA	NA	NA	NA	NA	4.76301	1.67584e-05	0.121685	0.0159022	3.42255	0.0012308	0.0648065	0.109487	NA	NA	NA	NA	3.09571	0.00318643	0.297773	0.129562	NA	NA	NA	NA	NA	NA	NA	NA	NA
ALDH1A3	6.03059	7.03714e-07	0.289423	0.00262367	-0.768404	0.446997	0.387476	0.99997	1.13728	0.263867	0.119476	0.821209	NA	NA	NA	NA	NA	NA	NA	NA	NA	NA	NA	NA	2.13075	0.0380511	0.0929526	0.582264	NA	NA	NA	NA	NA	NA	NA	NA	2.44837	0.0178297	0.171229	0.210453	NA	NA	NA	NA	NA	NA	NA	NA	NA
UBALD1	5.84179	1.24781e-06	0.218827	0.00262367	1.06693	0.292736	0.179186	0.99997	0.374779	0.710297	0.0958433	0.957596	0.274244	0.784963	0.1033	0.906013	-0.453597	0.651971	0.140301	0.903034	0.131385	0.896008	0.0750097	0.997137	0.565347	0.574366	0.123554	0.945222	-1.56191	0.124494	0.152575	0.549199	NA	NA	NA	NA	1.73001	0.0896769	0.164093	0.373776	0.26925	0.788868	0.0997381	0.997432	-0.345387	0.731312	0.111485	0.992169	-0.956197
LSM14A	5.7672	1.56504e-06	0.390215	0.00262367	1.12582	0.2673	0.283401	0.99997	1.0781	0.289051	0.208984	0.825064	0.977599	0.332714	0.289797	0.657048	-0.95716	0.342833	0.302593	0.752831	0.504671	0.616052	0.299851	0.97345	-1.33334	0.188462	0.251699	0.815304	0.596416	0.553535	0.29044	0.858763	0.311295	0.756821	0.26137	0.979923	2.72625	0.00875845	0.324205	0.166192	0.502503	0.617564	0.308849	0.997432	-0.986392	0.328887	0.253987	0.991077	0.28996
MDFI	5.73361	1.73313e-06	0.163664	0.00262367	NA	NA	NA	NA	NA	NA	NA	NA	NA	NA	NA	NA	NA	NA	NA	NA	NA	NA	NA	NA	NA	NA	NA	NA	NA	NA	NA	NA	NA	NA	NA	NA	4.10311	0.000147039	0.105916	0.0364735	1.09078	0.280704	0.0609936	0.997432	NA	NA	NA	NA	NA
EVA1C	5.72893	1.75793e-06	0.332732	0.00262367	-0.294848	0.769715	0.152628	0.99997	-0.912124	0.368524	0.104342	0.863597	NA	NA	NA	NA	NA	NA	NA	NA	0.36058	0.719963	0.380133	0.98191	2.60822	0.0119696	0.159671	0.415151	2.20538	0.0319613	0.128469	0.347284	NA	NA	NA	NA	3.67147	0.000577736	0.307155	0.0768473	0.0122742	0.990257	0.258534	0.998367	-1.79006	0.0797532	0.133111	0.952736	0.668254
AIG1	5.66976	2.10416e-06	0.304117	0.00262367	-0.213049	0.832428	0.206213	0.99997	1.44023	0.159514	0.185784	0.722453	0.954592	0.344118	0.0632325	0.665107	1.49312	0.141335	0.142304	0.581132	1.05601	0.296141	0.119847	0.969597	0.47588	0.636233	0.138833	0.958484	-1.59925	0.115943	0.176195	0.536128	1.59144	0.117572	0.0496294	0.880508	2.51929	0.0149352	0.244525	0.197158	-1.5397	0.130067	0.124284	0.97173	-1.15962	0.251938	0.0782613	0.991077	-0.834671
HLA-DPA1	5.60868	2.53316e-06	0.401884	0.00262367	-0.311841	0.756866	0.237272	0.99997	1.40025	0.171062	0.170323	0.736065	0.263255	0.793375	0.809152	0.910378	-1.07589	0.286848	0.866803	0.709091	-0.924078	0.359974	0.467454	0.969597	1.5016	0.139489	0.284737	0.770656	2.57432	0.0129906	0.635345	0.264883	0.611748	0.54337	0.796057	0.960279	2.12993	0.0380238	0.249933	0.276162	0.027562	0.978123	0.419233	0.997467	0.92353	0.36035	0.521039	0.991077	1.58487
GMNN	5.57869	2.77486e-06	0.157275	0.00262367	NA	NA	NA	NA	NA	NA	NA	NA	NA	NA	NA	NA	2.57955	0.0127026	0.0802776	0.252913	-1.39732	0.168613	0.0674052	0.958539	1.25668	0.214709	0.0683682	0.830865	-2.09803	0.0408765	0.117017	0.374529	NA	NA	NA	NA	0.180185	0.857721	0.146994	0.934715	-1.20357	0.234539	0.0784164	0.99484	NA	NA	NA	NA	NA
NAB1	5.56593	2.88455e-06	0.187015	0.00262367	0.0615935	0.951209	0.102983	0.99997	NA	NA	NA	NA	NA	NA	NA	NA	0.369932	0.712908	0.079645	0.92522	-0.603777	0.548777	0.0954039	0.969597	1.04674	0.300251	0.0682859	0.877136	1.91607	0.0609694	0.0708785	0.43793	NA	NA	NA	NA	2.79818	0.00723469	0.11907	0.158852	-0.838681	0.405721	0.111743	0.997432	0.615568	0.541088	0.0672387	0.991077	0.433326
TOB2	5.55773	2.95731e-06	0.272307	0.00262367	0.60864	0.546384	0.160005	0.99997	3.10242	0.00399232	0.19798	0.285176	1.78754	0.0795677	0.100487	0.412406	0.823145	0.414114	0.113651	0.797097	-0.986453	0.328757	0.150591	0.969597	0.280356	0.780361	0.180581	0.975232	-0.326066	0.745709	0.262939	0.932446	0.49333	0.623856	0.120323	0.972064	1.46407	0.149312	0.185021	0.441555	-0.369064	0.71367	0.132867	0.997432	-1.70247	0.0951359	0.110991	0.98269	-0.0354943
HEXB	5.38835	4.94683e-06	0.324372	0.00369804	0.0572741	0.954627	0.446987	0.99997	1.07199	0.291743	0.297013	0.825064	0.896157	0.374221	0.666937	0.683973	0.765136	0.447584	0.685379	0.819041	-0.277175	0.782811	0.20081	0.987764	-0.686224	0.495742	0.151401	0.933051	0.974831	0.334245	0.219213	0.743274	-2.88441	0.0056937	0.130968	0.727345	3.53696	0.000872208	0.245788	0.0953235	-1.21352	0.230747	0.208339	0.99484	1.89285	0.0644152	0.167051	0.931215	-0.948635
AGO3	5.38468	5.00226e-06	0.266274	0.00369804	1.13916	0.261766	0.162765	0.99997	-0.113601	0.910264	0.208573	0.990721	0.457466	0.649206	0.151305	0.837023	-1.12937	0.263828	0.178732	0.692079	0.221671	0.825491	0.153745	0.991579	-1.12013	0.268011	0.178781	0.860967	2.03408	0.0471602	0.157859	0.395995	0.605273	0.54763	0.0889425	0.96045	1.93309	0.0587866	0.165554	0.319635	-0.283637	0.777884	0.138029	0.997432	-1.46845	0.148505	0.114978	0.991077	-2.39787
KCNN4	5.36531	5.30512e-06	0.274576	0.00369804	NA	NA	NA	NA	NA	NA	NA	NA	3.49718	0.000960113	0.172333	0.165122	1.93473	0.0583685	0.0710139	0.439701	NA	NA	NA	NA	3.18582	0.00248723	0.0653759	0.211627	NA	NA	NA	NA	0.520905	0.604644	0.0806225	0.964914	2.63066	0.0112411	0.164608	0.174123	NA	NA	NA	NA	NA	NA	NA	NA	NA
RGS10	5.3245	6.00472e-06	0.206203	0.00390432	-0.468505	0.6421	0.356088	0.99997	1.52738	0.136492	0.136691	0.700174	1.30107	0.198862	0.517716	0.546078	-0.213725	0.831581	0.512381	0.955206	NA	NA	NA	NA	1.59518	0.116974	0.0595302	0.753902	NA	NA	NA	NA	1.35122	0.182474	0.265372	0.924068	0.418861	0.677077	0.123653	0.839067	NA	NA	NA	NA	NA	NA	NA	NA	NA
OSBPL11	5.30182	6.4324e-06	0.0891034	0.00390432	NA	NA	NA	NA	NA	NA	NA	NA	-0.910428	0.366719	0.179027	0.680585	-0.192874	0.847795	0.260552	0.959745	NA	NA	NA	NA	0.0256721	0.979621	0.0862717	0.999025	0.78639	0.435278	0.0723711	0.801877	NA	NA	NA	NA	NA	NA	NA	NA	NA	NA	NA	NA	NA	NA	NA	NA	NA
CDK2AP2	5.28344	6.80126e-06	0.496877	0.00390432	-0.148345	0.882855	0.16012	0.99997	0.279252	0.781849	0.160595	0.967222	0.872067	0.387105	0.253843	0.688997	3.83744	0.000333019	0.259445	0.0551247	-0.781024	0.438545	0.221325	0.969597	-0.315321	0.753831	0.318017	0.970358	1.54929	0.127495	0.505099	0.553654	0.18438	0.854433	0.195638	0.987403	1.39596	0.168774	0.312413	0.463498	-0.321823	0.748955	0.160093	0.997432	0.0892299	0.92927	0.207851	0.996097	-2.83885
TMEM248	5.20313	8.67645e-06	0.415843	0.00457242	3.09481	0.00368649	0.355834	0.99997	0.302406	0.7643	0.212677	0.964078	2.66448	0.0101941	0.222363	0.246308	0.847702	0.400416	0.278503	0.788654	0.0445834	0.964621	0.248169	0.998244	0.468242	0.641646	0.270116	0.958975	0.75368	0.454507	0.318268	0.808531	2.01075	0.04955	0.185263	0.817576	0.38707	0.700315	0.262366	0.851436	-0.234894	0.81527	0.187357	0.997432	0.977118	0.33341	0.156426	0.991077	1.2815
SAFB2	5.19466	8.90213e-06	0.234906	0.00457242	0.176897	0.860529	0.219484	0.99997	-1.35935	0.18354	0.171813	0.745932	0.432902	0.666843	0.1654	0.846455	1.78399	0.0801506	0.194377	0.4827	0.111211	0.911903	0.149305	0.998244	-0.0662589	0.947436	0.141551	0.994687	2.17794	0.03406	0.206246	0.355528	1.40321	0.166498	0.127781	0.921712	2.06077	0.0444421	0.239141	0.288919	1.03446	0.305999	0.14639	0.997432	-0.0260299	0.979341	0.13762	0.997821	2.06591
GOLM1	5.15237	1.01187e-05	0.33964	0.0046837	1.42694	0.161764	0.229645	0.99997	0.785324	0.43804	0.128989	0.893869	NA	NA	NA	NA	NA	NA	NA	NA	0.991953	0.326094	0.0462429	0.969597	2.87618	0.00590164	0.086743	0.328994	3.90306	0.000279579	0.0957848	0.0668811	NA	NA	NA	NA	1.64464	0.106194	0.189847	0.398887	-0.337035	0.73753	0.0651905	0.997432	NA	NA	NA	NA	NA
WIF1	5.14352	1.03938e-05	0.235353	0.0046837	NA	NA	NA	NA	NA	NA	NA	NA	NA	NA	NA	NA	NA	NA	NA	NA	NA	NA	NA	NA	4.29425	8.05623e-05	0.237559	0.0357965	1.4662	0.148734	0.586076	0.581924	NA	NA	NA	NA	2.88063	0.00579101	0.147481	0.142256	NA	NA	NA	NA	NA	NA	NA	NA	NA
CTSB	5.13832	1.05586e-05	0.638395	0.0046837	1.6362	0.110055	0.522616	0.99997	0.301121	0.76527	0.455875	0.964078	1.68276	0.0983043	0.896958	0.443525	1.63497	0.107982	0.880537	0.530596	1.19573	0.237557	0.40854	0.969597	2.18491	0.0336097	0.386045	0.539781	1.24838	0.217594	0.46007	0.662439	-1.46065	0.150127	0.282023	0.920529	1.11397	0.270514	0.556088	0.557175	0.564281	0.575137	0.447592	0.997432	0.379206	0.706207	0.4372	0.992169	2.70648
CLIC6	5.09316	1.21052e-05	0.408601	0.00504841	NA	NA	NA	NA	NA	NA	NA	NA	NA	NA	NA	NA	NA	NA	NA	NA	NA	NA	NA	NA	3.4327	0.00120856	0.175166	0.16123	2.11485	0.0393501	0.109127	0.368254	NA	NA	NA	NA	-0.822891	0.414401	0.150368	0.664629	NA	NA	NA	NA	NA	NA	NA	NA	NA
TM7SF3	5.06394	1.32237e-05	0.454334	0.00504841	0.404719	0.687953	0.147156	0.99997	0.475568	0.637612	0.1595	0.935514	2.07204	0.0431424	0.126241	0.353097	2.92543	0.00505399	0.174709	0.18919	0.956234	0.343648	0.113955	0.969597	1.19497	0.237737	0.237007	0.848671	1.37484	0.17519	0.236422	0.615912	-0.430297	0.668757	0.0515676	0.973668	2.64457	0.0108437	0.296372	0.173275	0.547549	0.586487	0.113079	0.997432	-0.144513	0.885701	0.0855921	0.996097	-0.318149
RRAD	5.06299	1.3262e-05	0.320389	0.00504841	NA	NA	NA	NA	NA	NA	NA	NA	NA	NA	NA	NA	NA	NA	NA	NA	NA	NA	NA	NA	2.03775	0.0468833	0.121715	0.625241	1.14313	0.258323	0.186661	0.694726	NA	NA	NA	NA	0.410383	0.683244	0.0983173	0.84093	NA	NA	NA	NA	NA	NA	NA	NA	NA
SOCS2	5.05833	1.345e-05	0.207116	0.00504841	-0.594232	0.555878	0.187008	0.99997	-0.0709719	0.943862	0.163786	0.993554	NA	NA	NA	NA	-1.66303	0.10221	0.0844444	0.522371	-0.888825	0.37844	0.437558	0.969597	2.15169	0.0362761	0.115315	0.569242	2.63102	0.0112308	0.213912	0.256876	NA	NA	NA	NA	3.02799	0.00385567	0.114999	0.131324	-0.916063	0.36412	0.309395	0.997432	-0.731567	0.46799	0.225041	0.991077	0.694719
RBM38	5.02566	1.48462e-05	0.253643	0.00527896	NA	NA	NA	NA	NA	NA	NA	NA	NA	NA	NA	NA	NA	NA	NA	NA	0.0493115	0.960872	0.108948	0.998244	1.98911	0.0521739	0.0686317	0.638973	NA	NA	NA	NA	0.0299132	0.976251	0.11305	0.997694	1.92169	0.0602405	0.114142	0.323137	0.4307	0.668575	0.0552789	0.997432	NA	NA	NA	NA	0.00482912
ATXN7L3B	5.01904	1.51461e-05	0.36824	0.00527896	1.04372	0.303208	0.173999	0.99997	-0.418627	0.678285	0.176028	0.948385	1.10747	0.273092	0.11562	0.609482	-0.283011	0.778271	0.124218	0.943316	-0.847673	0.400742	0.150172	0.969597	-1.17021	0.247465	0.214802	0.854634	0.200599	0.84181	0.194025	0.960187	-0.807158	0.423252	0.0832661	0.945331	0.0210245	0.983308	0.200984	0.992643	-0.213809	0.831583	0.148473	0.997432	-0.975985	0.333965	0.117176	0.991077	0.265773
DHPS	4.97043	1.75411e-05	0.260901	0.00590287	0.885149	0.381643	0.204529	0.99997	-0.0897844	0.929018	0.139933	0.991148	0.601633	0.549984	0.16894	0.785122	-1.59497	0.116666	0.219876	0.544216	-0.570838	0.570718	0.153461	0.970956	0.161006	0.872738	0.149235	0.989456	0.324114	0.747177	0.223219	0.932919	-0.701338	0.486219	0.158602	0.95373	0.7768	0.440865	0.240791	0.68511	-0.692423	0.49194	0.156156	0.997432	-0.468138	0.641804	0.112199	0.991077	-1.07794
MMP7	4.91314	2.08505e-05	0.644568	0.00678268	NA	NA	NA	NA	NA	NA	NA	NA	1.19885	0.235918	0.0687003	0.579381	NA	NA	NA	NA	NA	NA	NA	NA	4.51556	3.86553e-05	0.218114	0.0237819	2.92312	0.00515608	0.152783	0.188862	NA	NA	NA	NA	1.93928	0.0580095	0.243901	0.31877	NA	NA	NA	NA	NA	NA	NA	NA	NA
SLC38A7	4.84367	2.57028e-05	0.133005	0.0080914	NA	NA	NA	NA	NA	NA	NA	NA	-0.220304	0.826481	0.078262	0.928214	1.20052	0.235275	0.0711304	0.666599	NA	NA	NA	NA	NA	NA	NA	NA	NA	NA	NA	NA	NA	NA	NA	NA	NA	NA	NA	NA	NA	NA	NA	NA	NA	NA	NA	NA	NA
HLA-DRA	4.82771	2.69677e-05	0.577433	0.00812738	2.68786	0.0106135	0.21326	0.99997	1.0493	0.3019	0.194581	0.829192	0.756121	0.452925	0.91679	0.729676	0.4485	0.655621	0.947065	0.905019	1.13276	0.262829	0.522965	0.969597	2.76762	0.0078967	0.403688	0.365074	2.93311	0.00501654	0.730421	0.186279	-1.26486	0.211563	0.865512	0.9249	0.510097	0.612184	0.439876	0.798739	0.845341	0.402029	0.465955	0.997432	2.22347	0.0309257	0.599296	0.88158	0.374207
EML3	4.82142	2.74827e-05	0.106782	0.00812738	-0.874529	0.387324	0.10503	0.99997	-1.6196	0.115134	0.0865857	0.67995	1.72726	0.0899457	0.100179	0.428986	1.39975	0.167415	0.0949903	0.610205	0.309245	0.758446	0.167815	0.985372	-0.627989	0.532869	0.0555301	0.940532	1.13276	0.262611	0.0930863	0.697454	NA	NA	NA	NA	2.15745	0.0357048	0.12112	0.267291	-0.398815	0.691762	0.173392	0.997432	0.332468	0.740984	0.100363	0.992169	-1.74466
ITM2C	4.8047	2.8899e-05	0.191085	0.00829486	1.37875	0.176036	0.21665	0.99997	0.822426	0.416921	0.0980676	0.886636	NA	NA	NA	NA	NA	NA	NA	NA	NA	NA	NA	NA	0.975005	0.334252	0.0837118	0.887306	NA	NA	NA	NA	0.490007	0.62619	0.122717	0.972064	0.74264	0.461107	0.181214	0.702159	NA	NA	NA	NA	NA	NA	NA	NA	NA
ILF3	4.78298	3.08486e-05	0.487143	0.00847009	1.26358	0.214077	0.346984	0.99997	0.879886	0.385481	0.188004	0.87229	1.76482	0.0833554	0.304477	0.417555	2.27718	0.026838	0.317152	0.335281	0.364944	0.716723	0.303162	0.98191	2.57928	0.0128888	0.313579	0.417346	1.48672	0.143246	0.3597	0.575452	1.69246	0.0965425	0.201985	0.857331	0.973786	0.334759	0.402981	0.605616	1.98309	0.0529765	0.321976	0.915468	1.06543	0.292011	0.221429	0.991077	0.152179
LARP4	4.77363	3.17276e-05	0.308619	0.00847009	0.179324	0.858636	0.220092	0.99997	0.28925	0.774256	0.121874	0.965206	1.45554	0.151417	0.1534	0.496007	1.56145	0.12437	0.216321	0.557724	1.04402	0.301601	0.143097	0.969597	-1.25964	0.213648	0.179989	0.830865	1.79314	0.0788811	0.242722	0.472368	0.706287	0.483162	0.0976278	0.95373	1.3012	0.199037	0.19474	0.493311	-0.258978	0.796737	0.150274	0.997432	1.12822	0.264836	0.121642	0.991077	-0.22534
POLR2A	4.7696	3.21133e-05	0.293511	0.00847009	-0.0559863	0.955646	0.249998	0.99997	2.84671	0.00764988	0.192518	0.304379	0.839544	0.404935	0.236856	0.699261	-0.0753333	0.940233	0.2639	0.983325	-0.132475	0.895151	0.214469	0.997057	0.487343	0.628145	0.188157	0.955449	1.92213	0.0601849	0.214923	0.435386	-0.114286	0.909451	0.167339	0.990385	1.23984	0.220708	0.258902	0.514127	-0.20006	0.842262	0.219494	0.997432	0.0673681	0.946568	0.156716	0.996097	-0.364166
FEZ2	4.72492	3.6722e-05	0.362683	0.00847326	-0.350729	0.727729	0.271554	0.99997	1.25987	0.216828	0.132332	0.776376	1.04601	0.300305	0.267634	0.631499	0.547694	0.586201	0.363326	0.87655	-0.891371	0.377086	0.40405	0.969597	-0.191052	0.849259	0.231881	0.98626	1.61475	0.112535	0.183791	0.534294	0.228274	0.820328	0.109339	0.983955	0.582101	0.563064	0.232477	0.767875	-0.956048	0.343741	0.309769	0.997432	-1.20579	0.233808	0.271673	0.991077	-1.33875
LINC00511	4.72021	3.72436e-05	0.169967	0.00847326	NA	NA	NA	NA	NA	NA	NA	NA	NA	NA	NA	NA	NA	NA	NA	NA	NA	NA	NA	NA	NA	NA	NA	NA	NA	NA	NA	NA	NA	NA	NA	NA	2.61612	0.0116707	0.129459	0.175885	NA	NA	NA	NA	NA	NA	NA	NA	NA
TRPT1	4.71889	3.73917e-05	0.216202	0.00847326	1.03982	0.304996	0.11328	0.99997	-0.132465	0.895446	0.147493	0.989745	0.238665	0.812286	0.085341	0.921555	0.259184	0.796497	0.119378	0.948671	-1.31577	0.194376	0.102761	0.969597	0.480954	0.632647	0.13727	0.956337	-2.78332	0.00752773	0.172775	0.221832	0.994282	0.32469	0.113146	0.937768	-0.706883	0.482857	0.187807	0.715939	1.05983	0.294416	0.118892	0.997432	-0.200906	0.841621	0.0867601	0.992169	0.150378
YIPF2	4.71537	3.77886e-05	0.236082	0.00847326	-0.759374	0.452314	0.219887	0.99997	1.36498	0.181779	0.116622	0.745456	1.86521	0.0676913	0.110288	0.393645	3.41448	0.00123267	0.129552	0.0951725	0.559972	0.57805	0.0959625	0.972252	1.31425	0.194759	0.135534	0.815664	0.703199	0.485129	0.182213	0.826589	NA	NA	NA	NA	2.17968	0.0339234	0.161337	0.261199	-1.24223	0.220066	0.0954542	0.99484	-0.993478	0.325459	0.0821438	0.991077	NA
CPD	4.71254	3.81101e-05	0.303857	0.00847326	0.566261	0.574546	0.194557	0.99997	1.28264	0.208831	0.153375	0.77212	1.36971	0.176552	0.173213	0.526897	-0.175632	0.861252	0.177822	0.962973	-0.569252	0.571785	0.227152	0.970956	-0.770414	0.44468	0.132329	0.926996	1.08964	0.280993	0.186225	0.704319	NA	NA	NA	NA	0.0873202	0.930759	0.218567	0.969527	0.0295844	0.976519	0.280943	0.997467	2.15846	0.0359228	0.150539	0.88158	-0.955342
FHL2	4.69546	4.01114e-05	0.389516	0.00847326	3.12684	0.003382	0.377402	0.99997	3.12196	0.00379513	0.255059	0.285176	NA	NA	NA	NA	NA	NA	NA	NA	NA	NA	NA	NA	2.89101	0.00566868	0.0960079	0.326173	NA	NA	NA	NA	NA	NA	NA	NA	2.68664	0.00971895	0.361734	0.17023	NA	NA	NA	NA	NA	NA	NA	NA	NA
RNF34	4.69447	4.02308e-05	0.154892	0.00847326	-0.15435	0.878151	0.0987804	0.99997	NA	NA	NA	NA	0.0553503	0.956068	0.0763979	0.982816	2.55767	0.0134341	0.0887615	0.255769	-0.0230184	0.981729	0.0661441	0.999123	0.308272	0.759156	0.097141	0.971747	0.274624	0.784715	0.09823	0.945841	-0.982575	0.330366	0.075745	0.937768	0.427045	0.671144	0.109282	0.836985	-0.318764	0.75126	0.0740645	0.997432	-0.540823	0.591131	0.0515191	0.991077	1.25007
RFWD3	4.69	4.07737e-05	0.094295	0.00847326	NA	NA	NA	NA	NA	NA	NA	NA	NA	NA	NA	NA	NA	NA	NA	NA	NA	NA	NA	NA	NA	NA	NA	NA	NA	NA	NA	NA	NA	NA	NA	NA	0.607705	0.54608	0.0493517	0.757775	NA	NA	NA	NA	NA	NA	NA	NA	NA
GNA13	4.68762	4.10647e-05	0.166143	0.00847326	0.352223	0.726617	0.0874421	0.99997	NA	NA	NA	NA	0.906389	0.368833	0.298864	0.681678	0.372624	0.710914	0.261933	0.924121	-0.998673	0.322859	0.114173	0.969597	-0.683721	0.497308	0.079082	0.933142	0.731523	0.467808	0.07262	0.815878	0.332306	0.740994	0.136402	0.979923	1.1308	0.263429	0.0923213	0.550741	-2.25139	0.028879	0.127218	0.867364	3.08628	0.00336102	0.171345	0.775453	-0.255489
PAG1	4.68109	4.18758e-05	0.104866	0.00847326	NA	NA	NA	NA	NA	NA	NA	NA	-0.442065	0.660241	0.253358	0.844687	-2.42902	0.0185636	0.37278	0.292972	NA	NA	NA	NA	0.441176	0.660987	0.0636518	0.962294	0.337025	0.737481	0.121328	0.930762	0.372713	0.710877	0.113439	0.973934	NA	NA	NA	NA	NA	NA	NA	NA	NA	NA	NA	NA	NA
ITGB4	4.67721	4.23655e-05	0.408925	0.00847326	NA	NA	NA	NA	NA	NA	NA	NA	NA	NA	NA	NA	NA	NA	NA	NA	-0.178657	0.858944	0.264394	0.996334	3.43948	0.0011844	0.169739	0.16123	NA	NA	NA	NA	NA	NA	NA	NA	3.64733	0.000622412	0.350077	0.0797458	0.965573	0.338999	0.169119	0.997432	NA	NA	NA	NA	-1.01556
TLE2	4.67561	4.25687e-05	0.305732	0.00847326	NA	NA	NA	NA	NA	NA	NA	NA	NA	NA	NA	NA	NA	NA	NA	NA	0.74947	0.457157	0.0782921	0.969597	2.27014	0.0275421	0.127593	0.513357	1.95254	0.0563733	0.115687	0.423781	NA	NA	NA	NA	1.06937	0.289937	0.115033	0.571354	NA	NA	NA	NA	-0.591251	0.557126	0.0878608	0.991077	0.012303
CD74	4.66906	4.34126e-05	0.797549	0.00847326	-1.02319	0.312687	0.385341	0.99997	0.668062	0.508884	0.467616	0.906399	-0.0457848	0.963654	0.921673	0.985335	-1.70867	0.0933637	0.944409	0.508035	1.45412	0.15229	0.756812	0.958539	4.3806	6.05876e-05	0.599181	0.0302862	3.0404	0.00372392	0.789136	0.166599	-0.43838	0.662927	0.918737	0.973668	1.81342	0.0756532	0.637672	0.35068	2.99766	0.00426335	0.669173	0.672466	0.725215	0.471841	0.745188	0.991077	0.343388
CTSA	4.64525	4.66176e-05	0.453103	0.00892041	1.23617	0.223982	0.536712	0.99997	-0.206578	0.837648	0.332447	0.97675	2.05423	0.0448995	0.577886	0.358229	1.9492	0.056572	0.585351	0.435431	-0.233601	0.816268	0.274915	0.990343	1.57377	0.121848	0.31326	0.75677	0.738355	0.463683	0.269174	0.813903	-0.973548	0.334788	0.157912	0.938301	0.417219	0.678269	0.262702	0.839703	0.499575	0.61961	0.287936	0.997432	0.507687	0.613998	0.241198	0.991077	-0.470221
RNF4	4.63521	4.80387e-05	0.208231	0.00893079	1.82221	0.0763001	0.112559	0.99997	0.731576	0.469752	0.065066	0.898313	1.98383	0.0524649	0.118502	0.372682	0.627065	0.533309	0.136923	0.85579	0.61935	0.538555	0.108976	0.969597	0.141859	0.887761	0.110959	0.989966	0.917815	0.363036	0.122702	0.763108	0.465652	0.643409	0.080512	0.973668	0.950403	0.34639	0.145668	0.613857	0.346441	0.730495	0.127403	0.997432	-0.0782661	0.937942	0.0700051	0.996097	0.600354
PSENEN	4.632	4.85021e-05	0.312177	0.00893079	-1.41513	0.165174	0.273573	0.99997	0.337747	0.737759	0.221813	0.960881	0.275129	0.784287	0.280418	0.906013	1.20959	0.231804	0.311637	0.666255	-0.954943	0.344294	0.176813	0.969597	-1.70859	0.0937293	0.223583	0.715241	0.403592	0.6882	0.205054	0.911266	-0.0495422	0.960677	0.147329	0.995132	0.00551889	0.995618	0.235536	0.99821	2.09737	0.0411433	0.194221	0.884928	0.0466304	0.963001	0.196321	0.996097	-0.0870819
PARM1	4.62148	5.00515e-05	0.266709	0.00904542	NA	NA	NA	NA	NA	NA	NA	NA	NA	NA	NA	NA	NA	NA	NA	NA	NA	NA	NA	NA	1.79397	0.0788665	0.131583	0.693921	1.57794	0.120763	0.460466	0.543341	0.550116	0.584595	0.0547372	0.961793	1.73038	0.0896096	0.116114	0.373754	NA	NA	NA	NA	NA	NA	NA	NA	NA
RBM15B	4.60764	5.21641e-05	0.178542	0.0092558	1.40488	0.16818	0.139457	0.99997	NA	NA	NA	NA	0.488158	0.627452	0.070383	0.826284	0.243491	0.808565	0.0806497	0.951636	0.265209	0.791961	0.084167	0.987764	0.267215	0.790403	0.106963	0.976395	0.534526	0.5953	0.107388	0.879051	NA	NA	NA	NA	0.1571	0.875786	0.117177	0.943423	-1.13792	0.260688	0.103479	0.997432	NA	NA	NA	NA	-1.57879
MARVELD2	4.59727	5.38051e-05	0.233459	0.00933679	NA	NA	NA	NA	NA	NA	NA	NA	NA	NA	NA	NA	NA	NA	NA	NA	-0.420246	0.676143	0.152298	0.981125	-0.708831	0.481722	0.142397	0.930767	-1.92128	0.0602934	0.118381	0.435781	NA	NA	NA	NA	3.24145	0.00209788	0.129471	0.114609	NA	NA	NA	NA	1.66792	0.101844	0.141778	0.986538	-1.58431
DDB1	4.59094	5.48309e-05	0.447742	0.00933679	1.5155	0.137922	0.22302	0.99997	-2.1939	0.0356209	0.168677	0.5055	1.89696	0.0632887	0.214153	0.386443	1.9881	0.0519763	0.21452	0.424661	1.15062	0.255473	0.210751	0.969597	0.388896	0.699005	0.268648	0.966283	0.848391	0.400185	0.244959	0.782191	1.39861	0.167867	0.0965559	0.921712	1.67963	0.0991461	0.327367	0.389745	-1.29569	0.201152	0.2209	0.99484	2.09306	0.0416535	0.104009	0.88158	0.450189
CAMK1D	4.58123	5.64434e-05	0.261375	0.00933679	NA	NA	NA	NA	NA	NA	NA	NA	0.471051	0.639537	0.160054	0.83162	-1.45046	0.152822	0.184054	0.590112	-0.911297	0.3666	0.10083	0.969597	1.61489	0.112629	0.105837	0.750673	1.54365	0.128855	0.149329	0.554429	-0.590109	0.557673	0.180817	0.96045	1.26024	0.21332	0.175172	0.507161	0.34369	0.73255	0.0852913	0.997432	NA	NA	NA	NA	0.705345
RND3	4.57334	5.77874e-05	0.376577	0.00933679	-0.112019	0.911398	0.320754	0.99997	-0.656743	0.516042	0.268001	0.908696	NA	NA	NA	NA	-1.04282	0.301767	0.172239	0.724162	-0.601667	0.550169	0.0981802	0.969597	1.32344	0.191708	0.139902	0.815304	NA	NA	NA	NA	NA	NA	NA	NA	-0.254209	0.800357	0.266534	0.904305	1.53954	0.130107	0.0733014	0.97173	NA	NA	NA	NA	0.948256
PSMG2	4.56829	5.86646e-05	0.391516	0.00933679	0.392283	0.697041	0.380983	0.99997	-2.3082	0.0276037	0.335525	0.470613	-0.546118	0.587276	0.352086	0.803339	-0.883437	0.38099	0.449921	0.776419	-0.508556	0.613345	0.308487	0.972508	-2.1864	0.0334937	0.281012	0.539781	0.294768	0.769368	0.31089	0.941569	-1.01575	0.31445	0.232815	0.935467	-0.146608	0.884019	0.324977	0.947068	-0.787379	0.434852	0.285613	0.997432	-1.27728	0.207649	0.244907	0.991077	-0.801394
PLCH2	4.56768	5.87712e-05	0.0826158	0.00933679	NA	NA	NA	NA	NA	NA	NA	NA	NA	NA	NA	NA	NA	NA	NA	NA	NA	NA	NA	NA	NA	NA	NA	NA	NA	NA	NA	NA	NA	NA	NA	NA	1.56354	0.12411	0.132052	0.416787	NA	NA	NA	NA	NA	NA	NA	NA	NA
ACSL5	4.55975	6.01781e-05	0.311151	0.00933679	NA	NA	NA	NA	NA	NA	NA	NA	2.46352	0.0170381	0.150227	0.27628	1.51108	0.136708	0.130836	0.576342	-0.576601	0.566848	0.163542	0.970283	1.60983	0.11373	0.164674	0.750852	1.43806	0.156525	0.292922	0.592921	-0.0546728	0.956609	0.0575588	0.994427	2.87797	0.00583309	0.151282	0.142675	0.977835	0.332959	0.118233	0.997432	0.296665	0.768002	0.0684827	0.992169	-0.618018
ATP6V1D	4.55811	6.04736e-05	0.413634	0.00933679	1.20867	0.234259	0.16363	0.99997	0.610708	0.545707	0.14416	0.910974	2.99094	0.00421307	0.324724	0.205002	1.79033	0.0791142	0.364747	0.482396	-0.169766	0.865893	0.124411	0.996511	0.350192	0.727665	0.214992	0.967132	1.4506	0.153013	0.251299	0.589549	0.476795	0.635506	0.0716478	0.973668	-0.248224	0.804958	0.233876	0.906135	-0.927095	0.358421	0.14405	0.997432	-1.24979	0.217435	0.133854	0.991077	-2.06094
LBH	4.5526	6.14748e-05	0.518595	0.00933679	1.88594	0.0669639	0.203642	0.99997	0.41073	0.684008	0.231137	0.949065	NA	NA	NA	NA	NA	NA	NA	NA	NA	NA	NA	NA	1.27258	0.209052	0.333096	0.828734	0.511899	0.610931	0.0935212	0.884386	2.16273	0.0351826	0.206906	0.817576	1.75416	0.0854095	0.239947	0.36579	2.13211	0.0380361	0.150079	0.884928	0.147883	0.883055	0.109926	0.996097	0.975762
CFH	4.54873	6.21879e-05	0.371203	0.00933679	1.33999	0.188206	0.717387	0.99997	1.49746	0.144073	0.741453	0.710016	NA	NA	NA	NA	NA	NA	NA	NA	2.30537	0.0254203	0.189696	0.875038	3.76175	0.000443526	0.12726	0.0886831	4.46235	4.49212e-05	0.108022	0.0273796	NA	NA	NA	NA	3.53688	0.000872432	0.375999	0.0953235	2.0955	0.0413166	0.125416	0.884928	NA	NA	NA	NA	NA
MED27	4.52693	6.63606e-05	0.134901	0.00981232	0.202519	0.840591	0.0727197	0.99997	0.342022	0.734571	0.113618	0.960881	1.30603	0.197181	0.0695848	0.54398	0.484924	0.629728	0.0806595	0.893239	1.27345	0.208867	0.0661262	0.969597	-0.756814	0.452713	0.0491591	0.927933	-0.659067	0.512818	0.0800646	0.841017	NA	NA	NA	NA	1.41536	0.163041	0.0878039	0.458368	0.501863	0.618012	0.0737834	0.997432	-0.147181	0.883605	0.0527167	0.996097	NA
HLA-DPB1	4.51476	6.88089e-05	0.316868	0.0100225	1.91451	0.0631071	0.264818	0.99997	0.604844	0.549548	0.176886	0.912421	-0.109334	0.913351	0.820836	0.962736	-1.60732	0.113927	0.851756	0.540505	0.560436	0.577736	0.417531	0.972252	2.42617	0.0189084	0.27441	0.453033	1.15787	0.252312	0.634524	0.692761	0.18903	0.850805	0.797732	0.987305	2.14757	0.0365225	0.230143	0.270762	0.430241	0.668907	0.399048	0.997432	0.307225	0.760001	0.450567	0.992169	0.702712
MAGEF1	4.48867	7.43604e-05	0.326782	0.0106198	-0.966982	0.339667	0.177132	0.99997	0.0723867	0.942745	0.139139	0.992944	NA	NA	NA	NA	NA	NA	NA	NA	0.409118	0.684236	0.0928373	0.981125	-1.0538	0.297039	0.210702	0.875858	0.808926	0.422316	0.22378	0.795404	-1.17065	0.247076	0.063151	0.9249	0.587228	0.559641	0.25129	0.766091	-0.63838	0.526199	0.0771926	0.997432	-0.845878	0.401818	0.0483746	0.991077	-1.4663
EPHX1	4.47267	7.79808e-05	0.350055	0.0106198	-0.455134	0.651602	0.450924	0.99997	-1.65265	0.108181	0.495476	0.67426	1.00099	0.321379	0.110577	0.647541	1.22327	0.22664	0.238939	0.661981	-1.80659	0.0769689	0.304809	0.89271	-0.0248411	0.980281	0.23393	0.999025	1.73398	0.0889638	0.518268	0.489573	NA	NA	NA	NA	1.02845	0.30859	0.37615	0.586628	0.556726	0.580249	0.290275	0.997432	-0.512636	0.610557	0.298458	0.991077	-0.0618077
WDR6	4.46841	7.89756e-05	0.335264	0.0106198	0.131983	0.895694	0.165905	0.99997	-0.193212	0.848014	0.142382	0.979509	0.88255	0.381465	0.0967833	0.686902	1.01129	0.316473	0.0987971	0.734544	0.680591	0.499334	0.104161	0.969597	0.596121	0.553783	0.26018	0.940532	1.27139	0.209357	0.221838	0.655172	0.84592	0.401473	0.0841045	0.944029	1.95803	0.055708	0.251697	0.315221	1.77577	0.0819809	0.123857	0.947183	-0.900774	0.372206	0.0992503	0.991077	-0.00674991
DFFA	4.46782	7.91133e-05	0.207172	0.0106198	-0.776901	0.442027	0.0911321	0.99997	1.01408	0.31815	0.0673066	0.83389	2.36864	0.0215314	0.113863	0.28991	1.47839	0.145221	0.137676	0.584886	-0.095273	0.924487	0.12636	0.998244	1.24538	0.218796	0.116748	0.835689	0.841133	0.4042	0.139068	0.783965	1.67868	0.0992154	0.053046	0.857331	2.15207	0.0361478	0.18302	0.268853	0.615314	0.541195	0.145323	0.997432	-0.761982	0.449799	0.100253	0.991077	-0.933071
QSOX1	4.46679	7.93553e-05	0.631563	0.0106198	0.623738	0.536526	0.410979	0.99997	-0.38531	0.702557	0.402307	0.955306	1.65577	0.103678	0.295945	0.446972	1.32518	0.190798	0.409619	0.632081	-0.385915	0.70123	0.288001	0.981125	3.24681	0.00208648	0.356339	0.193893	1.63051	0.109155	0.478637	0.527996	0.433145	0.666701	0.0671789	0.973668	1.25788	0.214165	0.217795	0.507813	-0.250309	0.803395	0.21136	0.997432	-1.85238	0.0701265	0.176495	0.943343	-2.15193
UBA6	4.46643	7.94393e-05	0.263851	0.0106198	0.135186	0.893178	0.154399	0.99997	1.77095	0.0860954	0.0999846	0.646301	0.471172	0.639452	0.141505	0.83162	0.689022	0.493815	0.173612	0.839529	-0.228576	0.820149	0.115637	0.990756	0.0887152	0.929663	0.161747	0.994182	1.47505	0.146346	0.120699	0.578953	0.608275	0.545653	0.118771	0.96045	2.01219	0.0494957	0.160754	0.300047	0.563731	0.575509	0.163952	0.997432	0.835789	0.407415	0.106249	0.991077	-0.901818
EFNB1	4.45314	8.26382e-05	0.17854	0.0106396	-1.03494	0.307237	0.11871	0.99997	NA	NA	NA	NA	NA	NA	NA	NA	1.18835	0.239991	0.0598182	0.67307	-0.492282	0.624718	0.145205	0.975277	NA	NA	NA	NA	NA	NA	NA	NA	NA	NA	NA	NA	1.83726	0.0720011	0.145919	0.344785	-0.66834	0.507053	0.232484	0.997432	1.11663	0.269711	0.339398	0.991077	0.603325
PLAU	4.45229	8.28469e-05	0.325557	0.0106396	-0.299941	0.765857	0.298319	0.99997	-0.557991	0.580734	0.110555	0.917719	1.37305	0.175519	0.135609	0.525969	2.31352	0.0246042	0.172921	0.325455	NA	NA	NA	NA	NA	NA	NA	NA	NA	NA	NA	NA	NA	NA	NA	NA	2.79166	0.00736198	0.136892	0.158939	NA	NA	NA	NA	-0.0706495	0.94397	0.0805371	0.996097	NA
MAZ	4.45224	8.28576e-05	0.309517	0.0106396	0.15557	0.877196	0.151479	0.99997	2.65547	0.0122417	0.107175	0.358978	2.92335	0.00508304	0.200442	0.209529	2.06037	0.0442867	0.226514	0.397196	-0.00671372	0.994671	0.14913	0.99956	1.7865	0.080082	0.163369	0.696949	-1.27289	0.208829	0.200771	0.654968	-0.273756	0.785357	0.0668673	0.982365	-0.245725	0.806882	0.197296	0.906899	-0.0376295	0.970136	0.15936	0.997467	0.686327	0.495809	0.092616	0.991077	-0.364774
MED1	4.44681	8.42047e-05	0.206945	0.0106721	1.15888	0.253735	0.138646	0.99997	0.588019	0.560647	0.111211	0.914937	0.330721	0.742159	0.0996909	0.885303	0.526352	0.60084	0.103743	0.884765	1.30118	0.199283	0.0979299	0.969597	0.0917565	0.927258	0.101144	0.994182	-1.80671	0.0767089	0.12386	0.468407	-0.0277838	0.977941	0.0787371	0.997694	1.6059	0.11447	0.124586	0.408306	0.906214	0.369257	0.0837899	0.997432	0.715922	0.477508	0.082219	0.991077	0.786614
CD24	4.43982	8.59687e-05	0.756182	0.010756	NA	NA	NA	NA	NA	NA	NA	NA	NA	NA	NA	NA	NA	NA	NA	NA	NA	NA	NA	NA	4.84878	1.25037e-05	0.444896	0.0159022	4.26189	8.74754e-05	0.173439	0.0354057	1.42618	0.159792	0.193199	0.921712	1.1206	0.267707	0.373645	0.554609	NA	NA	NA	NA	NA	NA	NA	NA	NA
ENSA	4.43004	8.84983e-05	0.573941	0.0109245	0.722145	0.474626	0.327319	0.99997	0.522045	0.605234	0.302889	0.92183	0.923114	0.360131	0.385468	0.677064	1.48648	0.143078	0.451619	0.582052	-1.34545	0.184675	0.360578	0.966149	0.796415	0.429556	0.382766	0.921787	0.198789	0.843218	0.548297	0.960771	-0.462589	0.645589	0.287064	0.973668	1.37568	0.174932	0.448072	0.46943	0.503233	0.617055	0.361136	0.997432	-0.542968	0.589664	0.303628	0.991077	0.962538
SUDS3	4.42604	8.95544e-05	0.263311	0.0109245	1.46507	0.151126	0.208239	0.99997	-0.675887	0.503968	0.103005	0.906049	1.38051	0.173225	0.113607	0.523748	2.52249	0.0146908	0.139713	0.264577	-0.332517	0.740918	0.101832	0.982967	1.04823	0.299574	0.150596	0.877136	0.960823	0.341175	0.178033	0.74708	-0.189705	0.850279	0.114478	0.987077	0.563361	0.575658	0.247504	0.775373	0.179395	0.858367	0.0900468	0.997432	0.242255	0.809615	0.0985324	0.992169	-0.69331
EHMT1	4.40828	9.43953e-05	0.232758	0.0113729	1.13597	0.263081	0.123926	0.99997	-0.481208	0.633643	0.0657641	0.935224	-0.209946	0.834515	0.116863	0.931718	0.684851	0.496422	0.149127	0.840918	-0.233266	0.816526	0.151095	0.990343	-1.36996	0.176821	0.150038	0.80707	0.785122	0.436014	0.156516	0.801877	-0.285771	0.776189	0.129679	0.982365	2.13649	0.0374594	0.176048	0.274263	0.80035	0.427372	0.159433	0.997432	1.06831	0.290725	0.172741	0.991077	0.19748
PNKP	4.40081	9.65069e-05	0.239892	0.0114855	-0.0450632	0.964293	0.154356	0.99997	1.70358	0.0981536	0.118925	0.666259	1.30734	0.19674	0.151609	0.543916	1.32798	0.189874	0.162566	0.631204	-0.214172	0.831302	0.128266	0.99269	0.0176185	0.986013	0.150378	0.999025	-2.51257	0.0151901	0.144709	0.280663	1.46871	0.147934	0.121005	0.918198	-1.2924	0.202045	0.193333	0.496377	0.739838	0.462929	0.142252	0.997432	0.561332	0.577183	0.0813061	0.991077	1.08127
PTK7	4.39248	9.89164e-05	0.413602	0.0116304	0.129012	0.898029	0.149513	0.99997	-0.131782	0.895982	0.115692	0.989913	NA	NA	NA	NA	NA	NA	NA	NA	NA	NA	NA	NA	2.59543	0.0123683	0.225533	0.415151	2.6066	0.0119602	0.229764	0.258872	NA	NA	NA	NA	2.14377	0.0368415	0.223925	0.272049	1.53302	0.131702	0.0687569	0.975065	NA	NA	NA	NA	NA
ETV5	4.38561	0.000100946	0.132175	0.0116747	NA	NA	NA	NA	NA	NA	NA	NA	NA	NA	NA	NA	NA	NA	NA	NA	NA	NA	NA	NA	NA	NA	NA	NA	0.898314	0.37324	0.356637	0.766736	NA	NA	NA	NA	3.18652	0.00245876	0.12135	0.118117	NA	NA	NA	NA	NA	NA	NA	NA	NA
UQCRC1	4.38315	0.000101686	0.478753	0.0116747	-0.654092	0.516992	0.33988	0.99997	0.325212	0.747138	0.221139	0.962029	1.85652	0.0689414	0.462376	0.395392	1.63196	0.108616	0.468245	0.532329	-0.7278	0.4702	0.212856	0.969597	-0.815841	0.418461	0.285486	0.918743	-1.78367	0.0804275	0.308798	0.472625	-0.0803595	0.93626	0.174657	0.991298	2.48018	0.016474	0.400735	0.205615	0.318241	0.751654	0.210854	0.997432	-1.64593	0.106312	0.233942	0.986538	-0.138267
CYP4X1	4.37385	0.000104522	0.135933	0.0118608	NA	NA	NA	NA	NA	NA	NA	NA	NA	NA	NA	NA	NA	NA	NA	NA	NA	NA	NA	NA	-1.01146	0.316664	0.0788757	0.883699	1.15547	0.253282	0.0726142	0.692761	NA	NA	NA	NA	0.665137	0.50896	0.209269	0.732271	NA	NA	NA	NA	NA	NA	NA	NA	NA
RBP1	4.36796	0.000106358	0.258211	0.0119304	1.04425	0.302966	0.280345	0.99997	0.807053	0.425594	0.317851	0.892711	NA	NA	NA	NA	NA	NA	NA	NA	-1.04923	0.299218	0.131489	0.969597	-1.14086	0.259365	0.165928	0.860635	NA	NA	NA	NA	NA	NA	NA	NA	1.55185	0.126881	0.111869	0.41874	-1.18159	0.243072	0.0792418	0.99484	NA	NA	NA	NA	NA
AGR3	4.34625	0.000113404	0.574735	0.0124541	NA	NA	NA	NA	NA	NA	NA	NA	NA	NA	NA	NA	NA	NA	NA	NA	NA	NA	NA	NA	1.26615	0.211328	0.535201	0.830461	1.37189	0.176103	0.559165	0.615918	NA	NA	NA	NA	-0.594622	0.554725	0.227201	0.763117	NA	NA	NA	NA	NA	NA	NA	NA	NA
MAX	4.34573	0.000113579	0.281913	0.0124541	1.42741	0.161627	0.287462	0.99997	0.772845	0.445285	0.169923	0.893869	0.903676	0.370256	0.21364	0.682278	1.78361	0.0802134	0.258551	0.4827	-0.195968	0.845446	0.232956	0.993802	0.376541	0.708108	0.161821	0.966283	-1.15146	0.254914	0.194354	0.69291	1.86545	0.0677651	0.138521	0.817576	2.24552	0.029097	0.210235	0.247377	1.84338	0.0713258	0.231628	0.928629	-0.899851	0.372692	0.218894	0.991077	-0.0729947
CCDC82	4.3393	0.000115753	0.184889	0.0125515	0.336927	0.738026	0.137083	0.99997	1.3819	0.176575	0.0798055	0.740156	1.10164	0.275596	0.148244	0.61112	1.56647	0.123189	0.165985	0.555124	0.882596	0.381764	0.192855	0.969597	1.24216	0.219972	0.0998035	0.83824	-0.953968	0.3446	0.117884	0.749836	-0.812395	0.420269	0.0727792	0.945331	1.65468	0.104132	0.124113	0.39671	-1.12587	0.265704	0.168958	0.997432	-0.467417	0.642317	0.195954	0.991077	0.809972
ASS1	4.32524	0.000120658	0.372365	0.0127908	-0.916994	0.364929	0.212842	0.99997	0.312103	0.756987	0.134686	0.964078	NA	NA	NA	NA	NA	NA	NA	NA	1.07635	0.287043	0.405011	0.969597	1.37787	0.17438	0.214954	0.80707	1.84911	0.0702424	0.287583	0.456649	NA	NA	NA	NA	0.691217	0.492564	0.285196	0.721627	1.64899	0.105547	0.232775	0.96732	1.72035	0.0918103	0.223712	0.98269	3.30074
LYZ	4.32381	0.000121171	0.152582	0.0127908	NA	NA	NA	NA	-1.39811	0.171697	0.0909342	0.736317	-1.20033	0.23535	0.876998	0.57923	-1.57664	0.120829	0.901782	0.550995	-0.674326	0.503273	0.103014	0.969597	-0.342016	0.733773	0.118951	0.967132	-1.25671	0.214584	0.130628	0.658706	-1.92598	0.0595815	0.217752	0.817576	0.236699	0.813838	0.125083	0.909699	0.30928	0.75842	0.131002	0.997432	0.035943	0.971477	0.110184	0.997367	0.323322
SEMA3C	4.3192	0.000122828	0.250514	0.0127908	0.676898	0.502571	0.753763	0.99997	0.536991	0.594988	0.353592	0.918959	2.10706	0.039862	0.195443	0.345246	0.78441	0.436292	0.201162	0.811623	NA	NA	NA	NA	NA	NA	NA	NA	NA	NA	NA	NA	NA	NA	NA	NA	0.575756	0.567312	0.144371	0.770699	NA	NA	NA	NA	NA	NA	NA	NA	NA
MFAP1	4.31528	0.000124255	0.234038	0.0127908	0.750165	0.457775	0.121914	0.99997	1.57583	0.124901	0.0733406	0.687861	0.137942	0.890809	0.113675	0.953483	1.84062	0.0712792	0.142623	0.464935	0.759614	0.451125	0.110771	0.969597	1.23642	0.222078	0.104608	0.838932	1.66242	0.102564	0.125865	0.514726	0.038976	0.969059	0.0822064	0.99675	1.62544	0.110233	0.189031	0.404562	-0.0658076	0.947799	0.123209	0.997432	0.563462	0.575743	0.128277	0.991077	0.220196
AK6	4.31458	0.000124513	0.206595	0.0127908	1.73857	0.0902083	0.277049	0.99997	0.717977	0.477981	0.181311	0.89911	2.44399	0.017887	0.179014	0.278314	1.47244	0.146816	0.230682	0.585059	0.704398	0.484519	0.122276	0.969597	-0.606087	0.547199	0.133717	0.940532	2.00475	0.0503125	0.167136	0.404047	1.18356	0.241971	0.0779254	0.9249	2.22039	0.0308622	0.168043	0.252656	-0.843315	0.403151	0.130955	0.997432	-0.230285	0.818849	0.13612	0.992169	-2.06292
PDLIM4	4.30824	0.00012686	0.428673	0.0128043	1.48277	0.146382	0.381327	0.99997	3.4105	0.0017723	0.289669	0.262898	NA	NA	NA	NA	NA	NA	NA	NA	2.11767	0.0393013	0.177449	0.890688	4.21987	0.000102796	0.142668	0.0373712	4.60098	2.81518e-05	0.0612087	0.0273796	NA	NA	NA	NA	2.24313	0.0292614	0.271285	0.248001	0.470915	0.639791	0.131317	0.997432	-0.0620993	0.950742	0.0753142	0.996097	1.60563
SLC39A9	4.30715	0.000127269	0.186792	0.0128043	NA	NA	NA	NA	NA	NA	NA	NA	0.0756388	0.939991	0.0812884	0.977225	1.9043	0.0623057	0.0854729	0.445672	0.668857	0.506726	0.0964837	0.969597	1.39733	0.168483	0.107455	0.803057	-0.0062929	0.995004	0.124206	0.999162	NA	NA	NA	NA	3.07765	0.00335338	0.104589	0.130828	-0.484965	0.629862	0.0768133	0.997432	-0.595376	0.554389	0.0634181	0.991077	1.09343
HLA-B	4.29836	0.000130611	0.927056	0.0128993	0.532327	0.597598	0.70394	0.99997	1.06326	0.295621	0.578465	0.826174	0.123884	0.901876	0.890316	0.959428	-0.596233	0.553558	0.897879	0.861193	-0.287737	0.774761	0.926116	0.987499	3.15688	0.00270184	0.732675	0.218276	1.83617	0.0721646	0.716792	0.461067	-0.0345334	0.972584	0.791649	0.997417	0.585043	0.561099	0.711265	0.767094	-1.96691	0.0548699	0.886295	0.915777	0.0434354	0.965535	0.90876	0.997054	0.13767
HNRNPAB	4.2967	0.000131251	0.49081	0.0128993	0.785978	0.436754	0.427836	0.99997	2.36178	0.0244385	0.200294	0.455668	1.1934	0.238029	0.357304	0.581622	1.59677	0.116263	0.376984	0.544216	0.931474	0.356175	0.330386	0.969597	1.34643	0.184238	0.307997	0.812269	1.79969	0.0778262	0.370902	0.472368	2.37928	0.0210513	0.161126	0.795039	2.16321	0.0352357	0.376226	0.265497	0.570638	0.570853	0.312737	0.997432	0.805074	0.424747	0.199447	0.991077	0.00193871
SETX	4.29338	0.000132539	0.328872	0.0128993	0.892102	0.377953	0.315645	0.99997	0.951919	0.348273	0.150069	0.855629	1.94049	0.0576473	0.248986	0.375936	0.917143	0.363223	0.297055	0.765808	-0.700465	0.48695	0.236194	0.969597	0.886863	0.379399	0.205192	0.905514	2.17599	0.0342134	0.181825	0.355528	0.0739473	0.941336	0.212265	0.991298	1.57938	0.120431	0.213896	0.414222	0.659102	0.512916	0.252898	0.997432	0.421264	0.675443	0.176447	0.991077	0.85809
ZSWIM8	4.28977	0.000133957	0.197783	0.0128993	NA	NA	NA	NA	NA	NA	NA	NA	-0.173415	0.862986	0.0829675	0.943988	2.36057	0.0219587	0.0945312	0.313199	-1.45978	0.150734	0.0866062	0.958539	1.19173	0.238992	0.11127	0.848671	0.891297	0.376956	0.117038	0.767886	NA	NA	NA	NA	-0.129083	0.8978	0.105342	0.953297	0.602159	0.549845	0.0685594	0.997432	NA	NA	NA	NA	2.51414
CRABP2	4.2868	0.000135135	0.161612	0.0128993	2.58059	0.0138505	0.459575	0.99997	2.96535	0.00567396	0.205003	0.287806	NA	NA	NA	NA	NA	NA	NA	NA	NA	NA	NA	NA	NA	NA	NA	NA	NA	NA	NA	NA	NA	NA	NA	NA	1.77841	0.0812972	0.069319	0.359762	NA	NA	NA	NA	NA	NA	NA	NA	NA
EIF3L	4.28427	0.000136144	0.559932	0.0128993	0.0503272	0.960125	0.441088	0.99997	0.141319	0.888504	0.348744	0.988705	0.440989	0.661015	0.442261	0.844853	-0.496493	0.621599	0.501293	0.889885	-2.27885	0.0270706	0.339847	0.881829	-0.976585	0.333476	0.398517	0.887306	-0.361746	0.719036	0.534957	0.922298	-0.0204252	0.983782	0.505291	0.999503	0.632672	0.529774	0.533139	0.745861	-0.052392	0.958429	0.45859	0.997432	0.292832	0.770913	0.272901	0.992169	-1.77186
FAM120A	4.27475	0.00014001	0.528349	0.0130418	0.1863	0.8532	0.291483	0.99997	-0.401913	0.69042	0.163958	0.950829	1.90311	0.0624634	0.344494	0.3852	2.28684	0.026227	0.369627	0.331194	0.916673	0.363804	0.220787	0.969597	2.7393	0.00851131	0.355169	0.373899	1.65346	0.104381	0.349699	0.517744	0.527773	0.599902	0.119281	0.964394	-0.568054	0.572491	0.326685	0.773171	2.5535	0.0138272	0.243047	0.849473	0.990828	0.326738	0.225699	0.991077	-1.12277
GPNMB	4.274	0.000140321	0.0856183	0.0130418	0.510493	0.612659	0.743347	0.99997	0.417954	0.678772	0.657761	0.948385	0.714332	0.478156	0.735404	0.747349	1.13013	0.263508	0.741847	0.69172	NA	NA	NA	NA	NA	NA	NA	NA	NA	NA	NA	NA	NA	NA	NA	NA	-0.95468	0.344243	0.0821282	0.613071	0.839609	0.405206	0.0526896	0.997432	NA	NA	NA	NA	NA
DNAJC7	4.26978	0.000142076	0.389052	0.0130804	0.581262	0.564496	0.213902	0.99997	0.0319012	0.974749	0.185781	0.998073	1.69268	0.0963875	0.296771	0.441559	0.638502	0.525897	0.335262	0.854155	-0.998846	0.322776	0.230419	0.969597	1.4996	0.140005	0.195591	0.770656	-0.32896	0.743533	0.242923	0.931832	-0.283766	0.777717	0.207928	0.982365	0.839092	0.405334	0.273932	0.658611	-0.343156	0.732949	0.254339	0.997432	0.256311	0.798806	0.232374	0.992169	0.742636
CHD4	4.25792	0.000147117	0.460883	0.0134179	1.16776	0.250179	0.274133	0.99997	0.38699	0.701325	0.13306	0.954522	2.48651	0.0160855	0.253297	0.272612	1.29296	0.201632	0.257233	0.636175	-0.970607	0.336511	0.253159	0.969597	0.693999	0.490895	0.277705	0.93292	-1.1305	0.263554	0.346362	0.697786	-0.0818235	0.935101	0.170726	0.991298	0.244713	0.80766	0.29286	0.906995	-0.802336	0.426233	0.250924	0.997432	-0.128816	0.898041	0.181481	0.996097	1.2664
TTLL12	4.24866	0.000151177	0.110017	0.0136605	NA	NA	NA	NA	NA	NA	NA	NA	NA	NA	NA	NA	NA	NA	NA	NA	NA	NA	NA	NA	NA	NA	NA	NA	0.585801	0.560593	0.0751938	0.863402	NA	NA	NA	NA	1.34658	0.184068	0.0662866	0.477495	NA	NA	NA	NA	NA	NA	NA	NA	NA
TOB1	4.24067	0.000154765	0.39132	0.0137813	-0.208969	0.835588	0.250261	0.99997	-0.517835	0.608135	0.177847	0.922294	1.9322	0.0586874	0.180067	0.377653	-1.82343	0.07388	0.182697	0.470256	-0.79325	0.431457	0.120888	0.969597	-1.25045	0.216957	0.276689	0.832241	-0.0401215	0.968153	0.344489	0.992701	-0.815055	0.418758	0.1063	0.945331	0.870906	0.387886	0.342949	0.646806	1.40027	0.167734	0.0745905	0.988712	1.54875	0.128011	0.0633561	0.987767	0.352707
FAM135A	4.23702	0.000156434	0.265612	0.0137813	NA	NA	NA	NA	NA	NA	NA	NA	NA	NA	NA	NA	NA	NA	NA	NA	-0.847122	0.401046	0.0902185	0.969597	0.336144	0.738169	0.147929	0.967661	2.79411	0.00731382	0.152069	0.220094	NA	NA	NA	NA	2.83516	0.00655027	0.120614	0.151612	1.02384	0.310941	0.0652006	0.997432	NA	NA	NA	NA	0.138459
XPO1	4.23633	0.00015675	0.312196	0.0137813	0.263217	0.793806	0.242471	0.99997	-0.315926	0.75411	0.162177	0.964078	1.01273	0.315789	0.255929	0.641746	0.71891	0.475354	0.269948	0.832144	-0.389024	0.698944	0.16388	0.981125	0.619283	0.538541	0.208794	0.940532	-3.10301	0.00312114	0.202907	0.162248	0.065879	0.947727	0.199047	0.992698	2.09262	0.0413781	0.226802	0.283206	-0.451063	0.653934	0.146411	0.997432	2.00915	0.0501623	0.149717	0.899873	0.387735
FUT2	4.22226	0.000163358	0.0670024	0.0142341	NA	NA	NA	NA	NA	NA	NA	NA	NA	NA	NA	NA	NA	NA	NA	NA	NA	NA	NA	NA	NA	NA	NA	NA	NA	NA	NA	NA	NA	NA	NA	NA	-0.378304	0.706775	0.0674712	0.855324	NA	NA	NA	NA	NA	NA	NA	NA	NA
TMED1	4.21514	0.000166808	0.220728	0.014406	-0.705248	0.484957	0.183661	0.99997	-0.576425	0.568361	0.0937582	0.916723	1.22587	0.225666	0.131195	0.572042	1.64329	0.106243	0.164299	0.529621	-1.72922	0.090066	0.079324	0.900968	0.804971	0.424648	0.12375	0.920489	0.39789	0.692372	0.146425	0.912826	-0.697519	0.488585	0.0706889	0.95373	0.0562002	0.955402	0.163551	0.979303	0.401523	0.689781	0.0964974	0.997432	NA	NA	NA	NA	NA
ARL6IP5	4.20745	0.000170612	0.681169	0.0146053	1.73254	0.0912879	0.734346	0.99997	0.523606	0.60416	0.688487	0.92183	1.2772	0.207097	0.539855	0.551805	2.36158	0.0219047	0.598885	0.313199	0.915855	0.364229	0.43372	0.969597	0.808243	0.42278	0.507651	0.91973	0.724841	0.471862	0.474867	0.817413	0.476451	0.635749	0.468895	0.973668	-0.443821	0.659049	0.454821	0.827993	-0.566903	0.573368	0.362999	0.997432	1.31619	0.194362	0.356327	0.991077	-1.01116
CLSTN1	4.19754	0.00017564	0.421868	0.0149049	-0.592204	0.557222	0.294466	0.99997	-0.540059	0.592895	0.203164	0.918499	3.10197	0.00307906	0.0939909	0.192324	1.8512	0.0697157	0.103939	0.460103	-0.786108	0.435589	0.169745	0.969597	1.01287	0.316001	0.235656	0.883145	1.69941	0.0953345	0.108091	0.50063	0.771209	0.444073	0.0875419	0.949651	1.32529	0.190983	0.360847	0.485003	-0.285858	0.776192	0.214101	0.997432	2.18336	0.0339306	0.187534	0.88158	1.78225
NXN	4.19211	0.000178456	0.280779	0.0150134	NA	NA	NA	NA	NA	NA	NA	NA	NA	NA	NA	NA	NA	NA	NA	NA	1.22438	0.226662	0.122031	0.969597	2.33392	0.0236596	0.239639	0.488894	2.7314	0.00864031	0.0770924	0.229942	NA	NA	NA	NA	1.67386	0.100282	0.150281	0.391167	-0.428185	0.670393	0.112496	0.997432	NA	NA	NA	NA	0.0154254
TWSG1	4.18397	0.000182761	0.204259	0.0152441	2.29451	0.0273775	0.214876	0.99997	1.46284	0.153265	0.203685	0.719007	0.865952	0.39042	0.0743211	0.691055	-0.165815	0.868933	0.0991303	0.964223	0.4095	0.683957	0.0732882	0.981125	1.17965	0.243722	0.145668	0.851093	-0.250877	0.802918	0.0936035	0.951628	NA	NA	NA	NA	2.33542	0.0234933	0.137421	0.230157	0.00330595	0.997376	0.0634967	0.999931	NA	NA	NA	NA	0.795509
NTN1	4.17565	0.000187265	0.147543	0.0154674	NA	NA	NA	NA	NA	NA	NA	NA	NA	NA	NA	NA	NA	NA	NA	NA	NA	NA	NA	NA	NA	NA	NA	NA	NA	NA	NA	NA	NA	NA	NA	NA	1.35453	0.181537	0.140173	0.475073	NA	NA	NA	NA	NA	NA	NA	NA	NA
FUT8	4.17321	0.000188607	0.147557	0.0154674	1.42828	0.161379	0.136721	0.99997	0.539678	0.593155	0.0807288	0.918499	NA	NA	NA	NA	NA	NA	NA	NA	1.95978	0.0557227	0.207852	0.892434	NA	NA	NA	NA	0.24029	0.811068	0.120519	0.952963	-0.217766	0.828464	0.065824	0.983955	2.44214	0.0181067	0.0795877	0.21251	0.201075	0.841472	0.0805283	0.997432	1.1787	0.244329	0.0826622	0.991077	0.973222
ANKRD65	4.16561	0.000192845	0.348921	0.0156831	NA	NA	NA	NA	NA	NA	NA	NA	NA	NA	NA	NA	NA	NA	NA	NA	NA	NA	NA	NA	1.2002	0.235716	0.119138	0.848671	0.169157	0.866342	0.163254	0.965451	NA	NA	NA	NA	1.07841	0.285927	0.193472	0.568306	2.5556	0.0137541	0.0810119	0.849473	NA	NA	NA	NA	NA
SEC14L2	4.1543	0.000199327	0.109389	0.0160229	NA	NA	NA	NA	NA	NA	NA	NA	NA	NA	NA	NA	NA	NA	NA	NA	1.22539	0.226284	0.0476498	0.969597	NA	NA	NA	NA	NA	NA	NA	NA	NA	NA	NA	NA	2.08094	0.0424794	0.069306	0.283916	NA	NA	NA	NA	NA	NA	NA	NA	NA
INPP5D	4.15262	0.000200307	0.106151	0.0160229	NA	NA	NA	NA	NA	NA	NA	NA	1.9467	0.0568794	0.0879801	0.375936	0.48338	0.630817	0.0913639	0.893668	0.118954	0.905798	0.100528	0.998244	NA	NA	NA	NA	NA	NA	NA	NA	2.10322	0.0403032	0.234976	0.817576	2.37423	0.0213875	0.107393	0.226225	1.23555	0.222516	0.093698	0.99484	NA	NA	NA	NA	-0.556049
SRSF9	4.14731	0.000203442	0.463676	0.0161414	-0.21446	0.831335	0.464765	0.99997	0.53048	0.599441	0.231617	0.921391	2.60314	0.0119546	0.357753	0.250134	1.29026	0.202563	0.410193	0.637296	1.29635	0.200926	0.359266	0.969597	0.807749	0.423061	0.291705	0.919968	1.05576	0.296053	0.409714	0.714675	0.837047	0.406397	0.23353	0.945331	1.36619	0.177875	0.390716	0.472369	0.718981	0.475568	0.278499	0.997432	0.444415	0.65874	0.224786	0.991077	0.839851
TRIM2	4.14264	0.000206234	0.423708	0.0162309	1.66693	0.10375	0.118921	0.99997	0.507269	0.615445	0.0653709	0.925491	NA	NA	NA	NA	NA	NA	NA	NA	0.437957	0.663342	0.0951699	0.980839	3.26779	0.00196331	0.140116	0.193893	2.35061	0.0226476	0.188842	0.305554	NA	NA	NA	NA	1.61444	0.112604	0.215413	0.406095	-1.1134	0.270967	0.0602135	0.997432	NA	NA	NA	NA	0.311026
PAM	4.13234	0.00021253	0.522291	0.0165159	0.755009	0.454898	0.477142	0.99997	2.76059	0.00947099	0.324569	0.33208	NA	NA	NA	NA	2.85933	0.00605847	0.0751402	0.201456	0.476638	0.635739	0.277291	0.975277	0.0209758	0.983348	0.427084	0.999025	1.96527	0.0548404	0.276977	0.419881	NA	NA	NA	NA	1.03844	0.303963	0.252906	0.583268	-0.297337	0.767466	0.243728	0.997432	-2.12972	0.0383499	0.226643	0.88158	0.893855
CDC42EP4	4.13119	0.00021324	0.182952	0.0165159	1.71536	0.0944246	0.151949	0.99997	0.617332	0.541384	0.102895	0.910974	NA	NA	NA	NA	0.505182	0.615525	0.0635179	0.887586	-2.00538	0.0504615	0.171686	0.892434	1.40135	0.167287	0.0910182	0.802203	1.09785	0.277428	0.14358	0.703142	NA	NA	NA	NA	2.19238	0.032941	0.196634	0.257745	-0.571627	0.570187	0.170187	0.997432	0.326029	0.74582	0.116715	0.992169	-0.662279
CRIPT	4.11916	0.00022086	0.23713	0.0166076	-0.646337	0.521946	0.174212	0.99997	-0.245497	0.807639	0.143431	0.970602	1.26706	0.210672	0.158953	0.557754	1.49864	0.139899	0.168064	0.579411	-0.372028	0.711476	0.108939	0.981647	-0.154214	0.878062	0.121629	0.989966	-0.824027	0.413762	0.138886	0.789417	-0.520615	0.604845	0.107635	0.964914	0.537849	0.59302	0.169556	0.786365	-1.72621	0.0906108	0.0976869	0.947183	-0.901275	0.371942	0.0985279	0.991077	-0.467654
UBE2L6	4.11764	0.00022184	0.316881	0.0166076	-0.027575	0.978145	0.408884	0.99997	2.52775	0.0166146	0.245089	0.400838	0.439698	0.661944	0.383437	0.844853	0.591115	0.556956	0.483227	0.863516	-1.547	0.128298	0.295784	0.951858	-0.051061	0.95948	0.211163	0.997083	-0.277131	0.7828	0.166105	0.945804	-1.28747	0.203633	0.17251	0.9249	-0.183489	0.855142	0.212345	0.933678	-0.879022	0.38368	0.216481	0.997432	-0.838848	0.405713	0.339577	0.991077	-1.37341
PPP1CC	4.11692	0.000222303	0.362388	0.0166076	1.18468	0.243499	0.481578	0.99997	0.445395	0.659033	0.291885	0.943172	-0.996192	0.323684	0.324908	0.648731	-0.994763	0.324372	0.396293	0.740705	0.731792	0.467781	0.211831	0.969597	-0.320026	0.750282	0.223547	0.97004	-1.91342	0.0613153	0.313675	0.439596	1.14804	0.256207	0.245327	0.927055	-0.382501	0.70368	0.350211	0.853687	-0.92656	0.358696	0.290305	0.997432	0.506678	0.6147	0.222617	0.991077	0.415934
UBIAD1	4.11317	0.000224748	0.127375	0.0166076	NA	NA	NA	NA	0.0804062	0.936415	0.0669703	0.992897	-0.967191	0.337842	0.062107	0.660078	-0.664548	0.509221	0.0789773	0.846465	1.4361	0.157327	0.0579971	0.958539	NA	NA	NA	NA	0.820348	0.415835	0.0637534	0.79073	0.777466	0.440407	0.0405106	0.94901	3.17736	0.0025244	0.0827463	0.118117	1.28268	0.205638	0.0840996	0.99484	NA	NA	NA	NA	NA
FTO	4.11149	0.00022585	0.152652	0.0166076	1.2965	0.202621	0.122475	0.99997	1.64503	0.109754	0.077594	0.67426	NA	NA	NA	NA	0.454989	0.650976	0.0741116	0.902963	0.332274	0.741099	0.0736808	0.982967	-0.300329	0.765172	0.0907646	0.973644	0.933504	0.354959	0.0840318	0.756069	NA	NA	NA	NA	0.161503	0.872335	0.100366	0.942202	0.983816	0.330039	0.0924177	0.997432	-1.17415	0.246126	0.0597767	0.991077	0.791171
MRPL24	4.11119	0.000226048	0.226391	0.0166076	0.165109	0.869734	0.270777	0.99997	1.45377	0.155748	0.184047	0.719007	1.79398	0.078522	0.210819	0.411823	2.04444	0.0458913	0.253775	0.402001	0.469572	0.640744	0.148627	0.976982	-0.721652	0.47387	0.12806	0.928591	-0.178383	0.859129	0.171333	0.963043	-0.529589	0.598651	0.101825	0.964394	1.42905	0.159087	0.209684	0.454293	-0.0408955	0.967545	0.18234	0.997467	0.807703	0.423247	0.120554	0.991077	0.645201
FBRS	4.11076	0.000226336	0.192155	0.0166076	NA	NA	NA	NA	NA	NA	NA	NA	1.01473	0.314844	0.0892705	0.641282	-0.879054	0.38334	0.0953198	0.777407	0.800734	0.427151	0.0865477	0.969597	1.06847	0.29044	0.107058	0.871637	1.08042	0.285038	0.0874237	0.708052	0.815446	0.418537	0.0832081	0.945331	1.04244	0.302122	0.10062	0.581194	-0.451785	0.653417	0.0744598	0.997432	0.0225572	0.982097	0.0624109	0.997821	0.894092
GALK2	4.09646	0.000235958	0.129993	0.0171845	0.312119	0.756656	0.0935046	0.99997	0.610615	0.545768	0.11412	0.910974	1.8385	0.0715944	0.0639251	0.398795	0.200985	0.84148	0.0801641	0.958965	-0.953432	0.345051	0.0795769	0.969597	0.9952	0.324431	0.0882407	0.886327	-0.910773	0.3667	0.0991878	0.764422	NA	NA	NA	NA	-0.358548	0.721413	0.0743991	0.862913	1.39293	0.169929	0.0839444	0.989473	-1.81727	0.0754216	0.0592373	0.943343	1.34066
LPCAT2	4.09019	0.000240306	0.166967	0.0171886	NA	NA	NA	NA	NA	NA	NA	NA	1.14573	0.257052	0.240602	0.598196	1.21064	0.231403	0.291605	0.666255	0.779294	0.439554	0.290918	0.969597	NA	NA	NA	NA	0.731846	0.467613	0.0714148	0.815803	-0.957592	0.3427	0.0686166	0.939933	1.8714	0.0670315	0.173891	0.33548	1.00832	0.318252	0.175373	0.997432	NA	NA	NA	NA	-0.521497
SREK1	4.08917	0.000241023	0.443915	0.0171886	0.233615	0.816538	0.354585	0.99997	2.27914	0.0294709	0.166915	0.476233	0.706415	0.483024	0.20534	0.749323	0.514843	0.608803	0.241426	0.886506	0.758452	0.451813	0.298957	0.969597	2.11145	0.039754	0.29841	0.589359	0.0621303	0.950702	0.353444	0.988785	-0.655763	0.514868	0.19791	0.95373	-0.30245	0.763539	0.327488	0.885937	1.05505	0.296579	0.310869	0.997432	0.250848	0.803002	0.183303	0.992169	1.23294
LTBP3	4.08568	0.000243482	0.336657	0.0171886	0.740519	0.463537	0.464131	0.99997	1.11236	0.27427	0.414426	0.824724	2.75333	0.00806224	0.112725	0.232169	0.271015	0.787432	0.144067	0.946898	1.25543	0.215277	0.214219	0.969597	1.44629	0.154336	0.281275	0.784388	3.16678	0.0026022	0.178519	0.149916	-1.43231	0.158038	0.0902563	0.921712	2.66099	0.0103913	0.225677	0.171436	-0.295773	0.768653	0.128883	0.997432	-0.24132	0.810335	0.0817274	0.992169	0.894013
BCL6	4.08476	0.000244134	0.198265	0.0171886	-0.710527	0.481715	0.136771	0.99997	2.44784	0.0200389	0.0989091	0.43134	0.287084	0.775167	0.153007	0.902659	0.54706	0.586634	0.154297	0.876809	0.195458	0.845843	0.102777	0.993802	0.579211	0.565047	0.119339	0.942083	2.19627	0.0326453	0.228252	0.351109	-0.14895	0.882169	0.0852088	0.988784	1.56409	0.12398	0.163515	0.416656	-0.125402	0.900718	0.0732348	0.997432	NA	NA	NA	NA	0.0671024
TNRC6C	4.0838	0.000244821	0.0814787	0.0171886	1.02107	0.313678	0.158087	0.99997	0.187049	0.852803	0.119188	0.979978	NA	NA	NA	NA	NA	NA	NA	NA	-0.759107	0.451425	0.138263	0.969597	-1.78107	0.0809755	0.0747011	0.699139	0.245878	0.806763	0.0950932	0.952644	NA	NA	NA	NA	2.12412	0.0385303	0.0692519	0.277357	-1.54498	0.128785	0.0793559	0.97173	-2.19988	0.0326627	0.0794964	0.88158	-1.29081
MXRA7	4.08032	0.000247309	0.21762	0.0172392	1.50297	0.141113	0.277349	0.99997	-0.546462	0.588539	0.243837	0.918499	NA	NA	NA	NA	NA	NA	NA	NA	0.17346	0.863004	0.200135	0.996511	1.04481	0.301136	0.14547	0.878168	0.882445	0.381677	0.0896944	0.771647	NA	NA	NA	NA	1.89158	0.0642315	0.133779	0.330736	1.6017	0.11565	0.172388	0.97173	0.470584	0.64007	0.169348	0.991077	1.76674
GMDS	4.06525	0.000258387	0.16748	0.0178657	-0.11584	0.908389	0.0866692	0.99997	NA	NA	NA	NA	0.823157	0.414108	0.0533042	0.707163	0.407165	0.685527	0.0711184	0.917401	-0.20508	0.838359	0.184949	0.993708	NA	NA	NA	NA	-0.965313	0.338943	0.120547	0.745918	0.864714	0.391167	0.0579826	0.944029	1.61199	0.113136	0.15355	0.406721	1.08133	0.284845	0.135814	0.997432	NA	NA	NA	NA	1.07701
CTNNB1	4.06066	0.000261856	0.64522	0.0178657	0.863912	0.393057	0.388603	0.99997	1.79101	0.0827557	0.351911	0.640162	1.10531	0.274019	0.508714	0.609642	0.566552	0.57341	0.593821	0.870145	-0.378072	0.70701	0.372525	0.981125	2.33422	0.0236429	0.399938	0.488894	0.995619	0.324136	0.432681	0.734824	-2.0916	0.0413759	0.202703	0.817576	1.50731	0.137901	0.52311	0.428168	1.12631	0.265521	0.441276	0.997432	2.4264	0.0190553	0.374562	0.88158	1.61678
MFI2	4.05816	0.000263761	0.0899833	0.0178657	-2.49431	0.0170865	0.124674	0.99997	NA	NA	NA	NA	NA	NA	NA	NA	NA	NA	NA	NA	NA	NA	NA	NA	NA	NA	NA	NA	NA	NA	NA	NA	NA	NA	NA	NA	NA	NA	NA	NA	NA	NA	NA	NA	NA	NA	NA	NA	NA
CLDN3	4.05115	0.000269189	0.508535	0.0178657	NA	NA	NA	NA	NA	NA	NA	NA	NA	NA	NA	NA	NA	NA	NA	NA	NA	NA	NA	NA	1.42395	0.160673	0.308548	0.791766	-0.161917	0.872011	0.295891	0.967399	NA	NA	NA	NA	-2.07352	0.0431932	0.163199	0.28445	NA	NA	NA	NA	NA	NA	NA	NA	NA
YIPF1	4.05108	0.000269244	0.174519	0.0178657	NA	NA	NA	NA	NA	NA	NA	NA	1.55712	0.125393	0.105432	0.473274	-0.301886	0.76392	0.131117	0.938528	NA	NA	NA	NA	-0.692679	0.491716	0.0754758	0.93292	0.518089	0.606637	0.0699005	0.883074	NA	NA	NA	NA	0.961887	0.340645	0.0836829	0.610514	NA	NA	NA	NA	NA	NA	NA	NA	NA
TMEM14A	4.05048	0.00026971	0.308995	0.0178657	1.17104	0.248876	0.389554	0.99997	0.182034	0.856704	0.208197	0.981127	NA	NA	NA	NA	-0.438432	0.662855	0.161007	0.907752	-0.732373	0.46743	0.21044	0.969597	0.277958	0.782191	0.187871	0.976122	0.152904	0.879077	0.15165	0.968972	3.05136	0.00358246	0.0925357	0.727345	1.74987	0.0861555	0.278937	0.367442	0.399559	0.691218	0.138504	0.997432	0.259077	0.796684	0.0787614	0.992169	-1.39379
DGUOK	4.04749	0.000272061	0.411269	0.0178657	-0.292781	0.771282	0.412498	0.99997	0.26343	0.793908	0.291455	0.969088	1.18907	0.239713	0.344088	0.583739	1.34677	0.183786	0.368646	0.624904	-0.267454	0.790242	0.208364	0.987764	-0.793044	0.4315	0.217376	0.923152	-0.310788	0.757228	0.268114	0.937129	2.59776	0.0121771	0.228244	0.795039	1.50068	0.139604	0.329371	0.430155	0.432632	0.667181	0.233937	0.997432	-0.5829	0.562689	0.231791	0.991077	-1.01237
TMED4	4.04162	0.00027674	0.41063	0.0178657	0.733541	0.46773	0.288967	0.99997	-0.759254	0.453258	0.293	0.896213	0.468066	0.641657	0.246084	0.832707	0.45426	0.651497	0.304604	0.902963	-0.579464	0.564931	0.174138	0.97024	0.148558	0.8825	0.357419	0.989966	0.29679	0.767832	0.352755	0.941187	0.148971	0.882152	0.186901	0.988784	0.992278	0.325746	0.341442	0.599609	1.60671	0.114544	0.141643	0.97173	0.874809	0.386034	0.161183	0.991077	-2.44275
MTSS1L	4.04072	0.00027746	0.175442	0.0178657	NA	NA	NA	NA	NA	NA	NA	NA	NA	NA	NA	NA	NA	NA	NA	NA	NA	NA	NA	NA	0.589904	0.557911	0.059509	0.940916	1.61204	0.113125	0.114465	0.535346	NA	NA	NA	NA	-0.0677788	0.946227	0.101395	0.975345	NA	NA	NA	NA	NA	NA	NA	NA	-0.513103
SPTBN2	4.04018	0.000277897	0.0939544	0.0178657	NA	NA	NA	NA	NA	NA	NA	NA	NA	NA	NA	NA	NA	NA	NA	NA	NA	NA	NA	NA	NA	NA	NA	NA	NA	NA	NA	NA	NA	NA	NA	NA	NA	NA	NA	NA	NA	NA	NA	NA	NA	NA	NA	NA	NA
CFB	4.03495	0.000282145	0.160916	0.0178657	-0.236818	0.81407	0.180102	0.99997	-0.0260599	0.979371	0.168087	0.998073	NA	NA	NA	NA	NA	NA	NA	NA	0.997807	0.323275	0.0774542	0.969597	NA	NA	NA	NA	NA	NA	NA	NA	NA	NA	NA	NA	2.73123	0.00864414	0.113356	0.165492	NA	NA	NA	NA	NA	NA	NA	NA	NA
ERCC1	4.03368	0.000283185	0.250266	0.0178657	-0.241832	0.81021	0.331214	0.99997	3.44393	0.00162009	0.177793	0.262898	0.370637	0.712385	0.254385	0.872577	1.8348	0.0721507	0.259015	0.467267	-0.213354	0.831936	0.188718	0.99269	-0.778948	0.439681	0.141359	0.926145	0.220258	0.82655	0.178139	0.95735	-2.01568	0.0490144	0.168186	0.817576	1.02566	0.309894	0.219231	0.587525	-0.43586	0.664853	0.179349	0.997432	-1.52448	0.133951	0.160846	0.991077	-0.414445
RIPK4	4.03261	0.000284061	0.206002	0.0178657	NA	NA	NA	NA	NA	NA	NA	NA	NA	NA	NA	NA	NA	NA	NA	NA	NA	NA	NA	NA	0.744411	0.460113	0.093852	0.928268	NA	NA	NA	NA	NA	NA	NA	NA	-0.00752432	0.994026	0.156478	0.997504	NA	NA	NA	NA	NA	NA	NA	NA	NA
C16orf72	4.03126	0.000285175	0.330489	0.0178657	-0.701402	0.487326	0.230216	0.99997	1.52955	0.135954	0.107712	0.700152	0.161762	0.872108	0.156431	0.947467	-0.245365	0.807121	0.171464	0.95126	-0.0368186	0.970779	0.149056	0.998244	1.31515	0.194458	0.179689	0.815664	1.84557	0.0707629	0.167094	0.45769	-0.683427	0.497371	0.100561	0.95373	1.68618	0.09787	0.190035	0.387932	-0.432418	0.667334	0.163946	0.997432	1.03609	0.30535	0.101207	0.991077	0.848887
RFX3	4.02703	0.000288699	0.103316	0.0178657	NA	NA	NA	NA	NA	NA	NA	NA	NA	NA	NA	NA	NA	NA	NA	NA	-0.937609	0.353044	0.067013	0.969597	-0.149472	0.881783	0.057103	0.989966	NA	NA	NA	NA	-0.0964265	0.923553	0.0469133	0.990385	-1.16447	0.24965	0.0988662	0.537988	0.646651	0.520875	0.110904	0.997432	0.66498	0.509246	0.0797731	0.991077	-0.33148
VOPP1	4.02681	0.000288877	0.236387	0.0178657	0.376342	0.708756	0.0955206	0.99997	NA	NA	NA	NA	1.31651	0.193666	0.189139	0.542792	1.45142	0.152556	0.251994	0.590112	1.19799	0.236685	0.193366	0.969597	1.71462	0.0926069	0.1151	0.712868	-0.505494	0.61539	0.0875763	0.885887	1.32208	0.191928	0.253528	0.924274	0.0770716	0.938868	0.116071	0.971604	-0.787087	0.435022	0.172782	0.997432	0.382608	0.7037	0.118211	0.992169	0.578403
AGO2	4.02645	0.000289178	0.32493	0.0178657	1.09226	0.281594	0.21775	0.99997	0.427878	0.671606	0.0871144	0.947863	3.38606	0.00134227	0.135625	0.165122	1.24428	0.218872	0.11845	0.652129	-0.166044	0.868805	0.155419	0.996511	1.46163	0.150098	0.172892	0.780383	0.278894	0.781454	0.190374	0.945712	0.911657	0.366156	0.0782188	0.944007	0.629465	0.531855	0.162514	0.747437	-0.493307	0.624	0.144633	0.997432	1.82357	0.0744465	0.103138	0.943343	-0.266049
LAYN	4.02608	0.00028949	0.128912	0.0178657	NA	NA	NA	NA	NA	NA	NA	NA	NA	NA	NA	NA	NA	NA	NA	NA	NA	NA	NA	NA	1.45078	0.153087	0.0988855	0.783446	NA	NA	NA	NA	NA	NA	NA	NA	-0.55133	0.583815	0.142423	0.780593	-1.00249	0.321032	0.17404	0.997432	1.40219	0.167294	0.156849	0.991077	NA
TSKU	4.02419	0.000291079	0.0992778	0.0178657	0.0052715	0.995822	0.314769	0.99997	1.18829	0.243463	0.156516	0.805044	NA	NA	NA	NA	NA	NA	NA	NA	1.52325	0.134125	0.0721873	0.953732	NA	NA	NA	NA	NA	NA	NA	NA	NA	NA	NA	NA	3.08586	0.00327645	0.120256	0.130828	NA	NA	NA	NA	2.05171	0.0456753	0.0855911	0.890433	NA
ARHGDIB	4.00612	0.000306718	0.305617	0.0182777	1.48823	0.144943	0.147292	0.99997	2.63505	0.0128603	0.118046	0.370568	1.13356	0.262079	0.619205	0.60204	2.81728	0.0067907	0.669254	0.213373	1.96068	0.0556144	0.447828	0.892434	3.32848	0.00164458	0.149528	0.187826	0.0512966	0.95929	0.282524	0.990238	1.27522	0.207899	0.618393	0.9249	0.449635	0.654879	0.189296	0.825162	1.81281	0.0759902	0.412019	0.936628	0.763634	0.448823	0.263574	0.991077	0.230893
CHMP1B	4.00524	0.000307504	0.436936	0.0182777	-0.888069	0.38009	0.233309	0.99997	0.191509	0.849337	0.131172	0.979509	0.272939	0.785961	0.342973	0.906201	-1.01978	0.312464	0.303028	0.731528	0.0350373	0.972192	0.139396	0.998244	1.60567	0.114644	0.255503	0.750891	-1.44875	0.153528	0.212437	0.590235	-0.65882	0.512918	0.17304	0.95373	-0.0712038	0.943514	0.268436	0.973808	1.30428	0.19823	0.167263	0.99484	0.710751	0.480678	0.192386	0.991077	-0.219232
TGS1	4.00523	0.000307515	0.219299	0.0182777	0.348022	0.729744	0.222384	0.99997	-1.24234	0.223137	0.157798	0.784357	0.485924	0.629024	0.129011	0.82745	-1.20755	0.232583	0.172312	0.666255	-0.00333332	0.997354	0.116004	0.99956	-0.0886058	0.929749	0.161928	0.994182	2.12093	0.0388103	0.165671	0.366547	0.460984	0.646732	0.116428	0.973668	2.33678	0.0234161	0.204807	0.230157	-0.52099	0.60472	0.148224	0.997432	0.0858938	0.931908	0.0887189	0.996097	0.798419
SUOX	4.00511	0.000307618	0.0618377	0.0182777	NA	NA	NA	NA	NA	NA	NA	NA	NA	NA	NA	NA	NA	NA	NA	NA	NA	NA	NA	NA	NA	NA	NA	NA	-0.501094	0.618461	0.0773452	0.887336	NA	NA	NA	NA	0.179801	0.858021	0.0624307	0.93493	NA	NA	NA	NA	NA	NA	NA	NA	NA
IPO8	4.00435	0.000308297	0.115514	0.0182777	1.13494	0.26351	0.148541	0.99997	NA	NA	NA	NA	1.57823	0.120464	0.0894893	0.466364	2.31146	0.0247262	0.130109	0.325455	1.57722	0.12118	0.123063	0.94097	-0.148675	0.882408	0.0759626	0.989966	-0.0289895	0.976986	0.0817258	0.994604	-1.91689	0.060754	0.0507283	0.817576	2.51843	0.0149674	0.0677375	0.197158	-1.54379	0.129074	0.0816884	0.97173	-0.879185	0.383681	0.0741098	0.991077	1.30907
RTKN	4.00353	0.000309029	0.162509	0.0182777	NA	NA	NA	NA	NA	NA	NA	NA	NA	NA	NA	NA	NA	NA	NA	NA	NA	NA	NA	NA	0.994244	0.324891	0.0924086	0.886327	1.27806	0.207015	0.0698379	0.652707	NA	NA	NA	NA	1.87684	0.0662669	0.0881766	0.335386	NA	NA	NA	NA	NA	NA	NA	NA	NA
TRIM29	3.99173	0.000319759	0.147742	0.0187983	NA	NA	NA	NA	NA	NA	NA	NA	NA	NA	NA	NA	NA	NA	NA	NA	NA	NA	NA	NA	NA	NA	NA	NA	NA	NA	NA	NA	NA	NA	NA	NA	1.79507	0.078569	0.317407	0.35583	NA	NA	NA	NA	NA	NA	NA	NA	NA
PIFO	3.98181	0.000329056	0.164057	0.0189393	NA	NA	NA	NA	NA	NA	NA	NA	NA	NA	NA	NA	NA	NA	NA	NA	NA	NA	NA	NA	-0.759564	0.451082	0.0694889	0.926996	1.25225	0.216192	0.102161	0.660656	NA	NA	NA	NA	-1.51516	0.135906	0.0777924	0.427713	NA	NA	NA	NA	NA	NA	NA	NA	NA
IL1R1	3.97691	0.00033375	0.338887	0.0189393	1.88569	0.0669984	0.325187	0.99997	1.32599	0.194229	0.318726	0.754532	2.08004	0.0423735	0.0703504	0.3521	NA	NA	NA	NA	0.387864	0.699797	0.212134	0.981125	3.32478	0.00166251	0.183085	0.187826	1.9438	0.0574473	0.296477	0.426638	NA	NA	NA	NA	4.85758	1.17086e-05	0.250202	0.00826624	0.846897	0.40117	0.157874	0.997432	-3.14046	0.00288601	0.0867493	0.775453	-1.18998
OS9	3.97462	0.000335969	0.52619	0.0189393	-0.944889	0.350685	0.559781	0.99997	-0.678582	0.502281	0.461692	0.905926	0.916067	0.363781	0.422253	0.678769	2.19167	0.0328189	0.488051	0.363831	0.0954573	0.924341	0.373151	0.998244	1.87675	0.0663943	0.341492	0.677592	1.36234	0.179076	0.353381	0.620013	-0.79475	0.430371	0.187532	0.946441	0.268819	0.789154	0.391283	0.899175	0.0399547	0.968292	0.351068	0.997467	0.67266	0.504389	0.298078	0.991077	0.760784
IGFBP4	3.97377	0.00033679	0.434571	0.0189393	0.405342	0.687499	0.84902	0.99997	2.95993	0.00575257	0.687703	0.287806	NA	NA	NA	NA	NA	NA	NA	NA	0.459767	0.647717	0.763034	0.977474	2.23821	0.0296907	0.1428	0.521904	2.02017	0.048633	0.373038	0.397644	NA	NA	NA	NA	2.67325	0.0100648	0.36395	0.171436	2.10723	0.0402394	0.634573	0.884928	0.210078	0.834496	0.603473	0.992169	0.0369461
PREPL	3.97197	0.000338544	0.165088	0.0189393	-0.27119	0.787713	0.202145	0.99997	-0.724926	0.473766	0.18421	0.89911	0.32407	0.74716	0.0664295	0.887976	0.0108466	0.991387	0.0899535	0.997814	0.575324	0.567705	0.0903828	0.970342	2.43176	0.01865	0.173081	0.453033	-0.260967	0.795169	0.213647	0.949262	-0.564642	0.574745	0.0690564	0.96045	1.20321	0.234451	0.132454	0.52608	-0.743412	0.460782	0.11489	0.997432	0.907296	0.368783	0.10143	0.991077	1.32581
CTSS	3.97117	0.000339327	0.392924	0.0189393	0.0613213	0.951425	0.125927	0.99997	1.7674	0.0866967	0.101756	0.646301	0.0141065	0.988798	0.863525	0.99471	-0.359002	0.72102	0.861088	0.927369	0.137548	0.891161	0.178283	0.996986	0.716135	0.47724	0.256317	0.929202	0.432512	0.667193	0.310221	0.904072	-0.558015	0.579229	0.481402	0.96045	-0.62944	0.531871	0.275447	0.747437	0.364514	0.717042	0.164861	0.997432	0.555272	0.581287	0.0979677	0.991077	1.32746
CAMSAP1	3.96973	0.000340743	0.108406	0.0189393	NA	NA	NA	NA	NA	NA	NA	NA	2.0683	0.0435062	0.0894875	0.353854	0.00177519	0.99859	0.119903	0.998977	NA	NA	NA	NA	NA	NA	NA	NA	NA	NA	NA	NA	NA	NA	NA	NA	1.03207	0.306907	0.072625	0.585882	NA	NA	NA	NA	NA	NA	NA	NA	NA
EVPL	3.96947	0.000340996	0.269995	0.0189393	NA	NA	NA	NA	NA	NA	NA	NA	NA	NA	NA	NA	NA	NA	NA	NA	NA	NA	NA	NA	-0.837738	0.406165	0.19688	0.917398	-1.71479	0.092455	0.115796	0.496085	NA	NA	NA	NA	0.755503	0.453423	0.103817	0.695324	NA	NA	NA	NA	NA	NA	NA	NA	NA
CAMK2N1	3.9674	0.000343046	0.116042	0.0189393	1.26867	0.212277	0.321862	0.99997	1.22615	0.229089	0.214478	0.788382	NA	NA	NA	NA	NA	NA	NA	NA	NA	NA	NA	NA	NA	NA	NA	NA	NA	NA	NA	NA	NA	NA	NA	NA	NA	NA	NA	NA	NA	NA	NA	NA	NA	NA	NA	NA	NA
EREG	3.9639	0.000346522	0.134298	0.0189393	NA	NA	NA	NA	NA	NA	NA	NA	0.0262741	0.979137	0.208629	0.990377	-0.88257	0.381454	0.173429	0.776843	NA	NA	NA	NA	NA	NA	NA	NA	NA	NA	NA	NA	NA	NA	NA	NA	NA	NA	NA	NA	NA	NA	NA	NA	NA	NA	NA	NA	NA
RAB22A	3.96386	0.000346568	0.31281	0.0189393	1.71977	0.0936096	0.20927	0.99997	1.09929	0.279843	0.174263	0.824724	3.01065	0.00398681	0.140841	0.205002	0.916089	0.36377	0.162737	0.765808	-0.429256	0.669618	0.108504	0.981125	-0.093491	0.925887	0.156288	0.994182	0.921893	0.360925	0.170956	0.762047	1.97206	0.0539325	0.0709795	0.817576	2.54363	0.0140445	0.174136	0.191873	-1.95134	0.0567462	0.111918	0.915777	-1.29884	0.200204	0.0922514	0.991077	0.2818
EPM2AIP1	3.96385	0.000346571	0.260395	0.0189393	-0.043402	0.965608	0.104824	0.99997	-0.707896	0.484134	0.140339	0.902641	0.447661	0.656222	0.0841176	0.841695	-1.14636	0.256797	0.0905136	0.686184	-0.559207	0.578567	0.0986794	0.972252	0.896617	0.37422	0.166934	0.903688	0.0457463	0.963691	0.202737	0.991392	-0.827226	0.411889	0.0802454	0.945331	1.43309	0.157933	0.159446	0.452406	0.21175	0.83318	0.125623	0.997432	NA	NA	NA	NA	0.0177596
CCAR2	3.96248	0.000347953	0.162848	0.0189393	NA	NA	NA	NA	NA	NA	NA	NA	1.03836	0.303816	0.0684168	0.634581	1.44892	0.153252	0.0767358	0.590112	1.03456	0.305954	0.107743	0.969597	-0.780486	0.438784	0.101761	0.926145	-0.539247	0.592063	0.0853098	0.876992	NA	NA	NA	NA	2.06037	0.0444819	0.0918121	0.288919	-0.106429	0.915677	0.102213	0.997432	-1.94636	0.0574777	0.0731032	0.929307	-0.819889
FOXP1	3.95828	0.000352192	0.565412	0.0189393	0.443903	0.65963	0.422462	0.99997	0.698553	0.489877	0.227259	0.902641	1.49939	0.139707	0.223283	0.486406	0.0911474	0.927719	0.305458	0.980193	-1.70827	0.0939153	0.599692	0.912209	-0.419749	0.676467	0.363308	0.964755	-0.265958	0.791344	0.446794	0.947483	-1.2773	0.207169	0.297391	0.9249	1.14537	0.257402	0.487985	0.545659	-0.0845102	0.932995	0.469527	0.997432	-0.336445	0.738002	0.345826	0.992169	1.31309
H2AFY2	3.95548	0.000355042	0.146511	0.0189393	NA	NA	NA	NA	NA	NA	NA	NA	NA	NA	NA	NA	NA	NA	NA	NA	NA	NA	NA	NA	NA	NA	NA	NA	1.5777	0.120817	0.0605631	0.543341	NA	NA	NA	NA	1.45967	0.150512	0.0994245	0.443041	NA	NA	NA	NA	NA	NA	NA	NA	NA
ATP6AP1	3.95538	0.000355149	0.446502	0.0189393	-1.0437	0.30322	0.352282	0.99997	1.25474	0.218661	0.244837	0.778439	1.02894	0.308181	0.588568	0.636248	-0.263514	0.793176	0.639445	0.948022	-0.301872	0.764027	0.303269	0.98684	0.611562	0.543598	0.317784	0.940532	0.506646	0.614587	0.285289	0.885887	-0.761713	0.449672	0.175644	0.950655	0.809619	0.421921	0.293807	0.670311	-0.841546	0.40413	0.261983	0.997432	1.36913	0.177333	0.305143	0.991077	-0.391458
ZNF428	3.95068	0.000359991	0.413114	0.0189393	1.48387	0.146092	0.381402	0.99997	2.32846	0.0263659	0.210694	0.46812	2.74829	0.00817112	0.196416	0.232622	1.57669	0.120818	0.251287	0.550995	0.219214	0.827394	0.311642	0.9923	1.07825	0.286096	0.263118	0.869096	-0.123221	0.902417	0.295732	0.9757	1.05943	0.294301	0.142589	0.930431	1.62455	0.110424	0.351078	0.404562	0.924393	0.359812	0.248105	0.997432	1.28285	0.205705	0.197625	0.991077	-0.0231685
TMEM106C	3.94691	0.000363924	0.207427	0.0189393	1.93268	0.0607544	0.255754	0.99997	-0.461746	0.647387	0.13173	0.936669	NA	NA	NA	NA	2.23464	0.0296806	0.0806618	0.35057	0.0846498	0.932885	0.0604624	0.998244	-0.269691	0.788508	0.191095	0.976395	0.955169	0.343998	0.181409	0.748968	NA	NA	NA	NA	2.39067	0.0205473	0.132784	0.224038	-0.317032	0.752566	0.0503402	0.997432	NA	NA	NA	NA	NA
RHOV	3.94592	0.000364968	0.0867259	0.0189393	NA	NA	NA	NA	NA	NA	NA	NA	NA	NA	NA	NA	NA	NA	NA	NA	NA	NA	NA	NA	NA	NA	NA	NA	NA	NA	NA	NA	NA	NA	NA	NA	-0.261109	0.79506	0.0825766	0.902432	NA	NA	NA	NA	NA	NA	NA	NA	NA
TPPP3	3.94461	0.000366347	0.279124	0.0189393	0.657803	0.51463	0.474746	0.99997	1.55001	0.130974	0.0921266	0.690872	NA	NA	NA	NA	NA	NA	NA	NA	NA	NA	NA	NA	3.54029	0.000875041	0.155982	0.129603	2.43582	0.0183913	0.280013	0.293656	NA	NA	NA	NA	2.53064	0.0145137	0.23302	0.194179	1.19638	0.237304	0.0862726	0.99484	2.01887	0.0491056	0.0753357	0.896013	0.283431
TRIB1	3.94403	0.000366964	0.379203	0.0189393	-1.40986	0.166713	0.180457	0.99997	NA	NA	NA	NA	0.0834597	0.9338	0.172145	0.973967	1.0456	0.300492	0.181958	0.723331	0.187986	0.851664	0.1156	0.99417	0.618232	0.539228	0.235555	0.940532	2.17393	0.0343759	0.368192	0.355528	-0.64522	0.521621	0.0905373	0.956946	-0.0342514	0.97281	0.262954	0.987828	-0.156134	0.876569	0.171872	0.997432	0.444262	0.65885	0.0867781	0.991077	0.0760211
PPME1	3.94201	0.000369107	0.21197	0.0189393	-1.10052	0.27803	0.126677	0.99997	1.15857	0.255204	0.0728836	0.817159	-0.177913	0.85947	0.0721745	0.942563	0.807233	0.42314	0.0944128	0.803044	0.000927708	0.999264	0.0797156	0.999632	0.620479	0.537761	0.117993	0.940532	-0.0984713	0.921944	0.111623	0.98238	-1.0406	0.302876	0.0595141	0.931479	1.60321	0.115064	0.144017	0.409641	0.491522	0.625252	0.0844373	0.997432	-0.587457	0.55965	0.0626668	0.991077	NA
TMEM208	3.94159	0.000369549	0.468235	0.0189393	-0.0962957	0.923792	0.244155	0.99997	-1.16309	0.253393	0.268832	0.815629	1.13457	0.26166	0.354114	0.60204	1.24651	0.21806	0.338812	0.651534	-0.182404	0.856018	0.210583	0.995057	-0.786827	0.435097	0.274158	0.924523	1.05419	0.296763	0.315938	0.715424	0.217093	0.828985	0.110321	0.983955	0.192224	0.84833	0.261707	0.930324	-2.39783	0.0203473	0.206266	0.849473	-0.00252955	0.997992	0.214517	0.999604	0.499552
TRAPPC9	3.93819	0.000373189	0.115565	0.0189393	NA	NA	NA	NA	NA	NA	NA	NA	NA	NA	NA	NA	0.76815	0.445807	0.065607	0.817841	NA	NA	NA	NA	NA	NA	NA	NA	-1.32642	0.19061	0.0671634	0.631606	NA	NA	NA	NA	2.33984	0.0232443	0.0563705	0.230157	NA	NA	NA	NA	NA	NA	NA	NA	1.00868
AEBP2	3.93734	0.000374103	0.175884	0.0189393	-1.07258	0.290224	0.0944133	0.99997	NA	NA	NA	NA	NA	NA	NA	NA	NA	NA	NA	NA	0.0691192	0.945176	0.0842437	0.998244	2.01715	0.0490645	0.101441	0.632025	-0.268209	0.78962	0.119284	0.947442	1.65528	0.103891	0.0520943	0.857331	1.29148	0.202359	0.141089	0.49659	0.0169178	0.986571	0.0851437	0.998095	NA	NA	NA	NA	-2.51463
EPHB3	3.93696	0.000374517	0.0890366	0.0189393	NA	NA	NA	NA	NA	NA	NA	NA	NA	NA	NA	NA	NA	NA	NA	NA	NA	NA	NA	NA	NA	NA	NA	NA	NA	NA	NA	NA	NA	NA	NA	NA	3.057	0.00355431	0.0564023	0.131185	NA	NA	NA	NA	NA	NA	NA	NA	NA
VARS2	3.93692	0.000374556	0.0619171	0.0189393	NA	NA	NA	NA	NA	NA	NA	NA	NA	NA	NA	NA	NA	NA	NA	NA	NA	NA	NA	NA	0.774085	0.442526	0.0625664	0.926996	1.54189	0.129283	0.061149	0.554429	NA	NA	NA	NA	NA	NA	NA	NA	NA	NA	NA	NA	NA	NA	NA	NA	NA
PRSS22	3.93359	0.00037816	0.364217	0.019023	NA	NA	NA	NA	NA	NA	NA	NA	NA	NA	NA	NA	NA	NA	NA	NA	NA	NA	NA	NA	0.363089	0.718069	0.125583	0.967132	1.55	0.127326	0.121682	0.553654	NA	NA	NA	NA	0.565906	0.573939	0.204708	0.774192	NA	NA	NA	NA	NA	NA	NA	NA	NA
LGALSL	3.93092	0.000381085	0.10023	0.0190469	0.137769	0.89115	0.0958135	0.99997	NA	NA	NA	NA	NA	NA	NA	NA	NA	NA	NA	NA	0.0518309	0.958874	0.0847615	0.998244	1.04692	0.30017	0.0486018	0.877136	2.01471	0.0492226	0.242113	0.397644	NA	NA	NA	NA	NA	NA	NA	NA	NA	NA	NA	NA	NA	NA	NA	NA	0.42608
ST3GAL1	3.92922	0.000382948	0.22073	0.0190469	1.71032	0.0953616	0.273354	0.99997	1.92337	0.0633691	0.154348	0.595281	0.678184	0.500605	0.233662	0.757358	1.67381	0.10006	0.300464	0.52038	-0.774211	0.442526	0.128492	0.969597	1.27413	0.208506	0.0699198	0.828734	2.86057	0.00611528	0.251088	0.204755	-1.18495	0.241423	0.144971	0.9249	2.33074	0.023759	0.170495	0.230606	-1.8568	0.0693562	0.169924	0.928629	-0.88447	0.380852	0.136104	0.991077	-0.00249866
DDR1	3.92783	0.00038449	0.493274	0.0190469	NA	NA	NA	NA	NA	NA	NA	NA	NA	NA	NA	NA	NA	NA	NA	NA	NA	NA	NA	NA	1.78062	0.0810508	0.375391	0.699139	1.17272	0.246358	0.218869	0.688867	NA	NA	NA	NA	2.0421	0.0463291	0.385535	0.293134	NA	NA	NA	NA	NA	NA	NA	NA	NA
SGPP2	3.92292	0.000389953	0.24045	0.0191124	NA	NA	NA	NA	NA	NA	NA	NA	NA	NA	NA	NA	NA	NA	NA	NA	NA	NA	NA	NA	0.731182	0.468081	0.0718618	0.928591	2.36786	0.0217208	0.160683	0.301039	NA	NA	NA	NA	2.29838	0.0256738	0.159821	0.238195	NA	NA	NA	NA	NA	NA	NA	NA	NA
PBXIP1	3.92144	0.000391617	0.399388	0.0191124	-0.0819152	0.935144	0.240194	0.99997	1.34281	0.18878	0.170348	0.748008	NA	NA	NA	NA	0.972687	0.335127	0.0898778	0.747998	-0.0658825	0.947739	0.108033	0.998244	2.74601	0.00836181	0.21531	0.373899	2.50433	0.0155078	0.186914	0.282738	0.29642	0.76809	0.126227	0.981152	2.13605	0.037497	0.19862	0.274263	2.09001	0.0418287	0.0908228	0.884928	0.0313678	0.975106	0.119446	0.997367	0.148545
TFAM	3.92138	0.000391688	0.275764	0.0191124	-1.04819	0.301172	0.221456	0.99997	1.26478	0.215086	0.106601	0.774355	0.556293	0.580352	0.154778	0.800018	1.37527	0.174834	0.179136	0.617073	-0.100661	0.920231	0.191034	0.998244	-0.381046	0.704783	0.14381	0.966283	0.496295	0.621818	0.187865	0.888547	-0.874141	0.386061	0.120738	0.944029	1.04068	0.302933	0.282482	0.581656	-0.237782	0.813041	0.171005	0.997432	-0.746467	0.459026	0.111294	0.991077	1.24747
FAM162A	3.91616	0.00039761	0.37004	0.0192547	0.682159	0.499275	0.424404	0.99997	1.08895	0.284308	0.349026	0.824724	-0.295021	0.769131	0.29044	0.898011	-1.14916	0.255651	0.409717	0.685013	0.209093	0.835242	0.144424	0.99269	0.881461	0.382286	0.216019	0.907025	-0.609402	0.544964	0.291001	0.855203	1.86462	0.067883	0.172221	0.817576	0.764206	0.448266	0.366191	0.691978	-0.0647028	0.948674	0.176779	0.997432	0.562509	0.576387	0.140649	0.991077	-1.58434
AP1S1	3.91534	0.00039855	0.341949	0.0192547	0.345098	0.731924	0.13615	0.99997	-0.129075	0.898106	0.100592	0.990297	2.49739	0.0156514	0.183781	0.271088	1.87347	0.0665219	0.201797	0.457135	0.313738	0.755052	0.12787	0.985343	0.275369	0.784168	0.177155	0.97626	1.85418	0.0695007	0.158599	0.454562	0.769095	0.445316	0.0948642	0.949832	2.22633	0.0304366	0.238752	0.252346	-0.0995992	0.921069	0.165952	0.997432	-1.5051	0.138851	0.119929	0.991077	0.0383597
C5orf15	3.91344	0.000400731	0.420598	0.0192647	-0.136894	0.891837	0.333512	0.99997	-0.588041	0.560632	0.233751	0.914937	1.23919	0.220733	0.1558	0.568104	1.85134	0.0696954	0.221275	0.460103	0.294234	0.769822	0.095103	0.987023	0.683147	0.497667	0.231084	0.933257	0.848103	0.400343	0.174006	0.78223	0.0411033	0.967371	0.112147	0.996471	1.76308	0.0838785	0.235877	0.362447	-0.255309	0.799553	0.113731	0.997432	0.503854	0.616669	0.0943682	0.991077	1.46925
FAM83A	3.90174	0.000414442	0.0833015	0.0197475	NA	NA	NA	NA	NA	NA	NA	NA	NA	NA	NA	NA	NA	NA	NA	NA	NA	NA	NA	NA	NA	NA	NA	NA	NA	NA	NA	NA	NA	NA	NA	NA	NA	NA	NA	NA	NA	NA	NA	NA	NA	NA	NA	NA	NA
SF3B3	3.89884	0.000417912	0.286843	0.0197475	0.189745	0.850519	0.22932	0.99997	-0.207804	0.836699	0.0883978	0.97675	1.50914	0.137202	0.116765	0.483943	0.835161	0.407376	0.125639	0.793458	0.0337675	0.9732	0.164464	0.998244	1.11011	0.272262	0.112545	0.864227	0.178718	0.858868	0.165845	0.963043	-0.369795	0.713037	0.0997848	0.974111	0.839579	0.405063	0.142299	0.658611	-0.248319	0.804925	0.160127	0.997432	0.623959	0.535609	0.0686371	0.991077	-0.37924
MRPL34	3.89753	0.000419477	0.41363	0.0197475	-0.132758	0.895085	0.360984	0.99997	-0.468783	0.642403	0.222648	0.936322	-1.02592	0.309588	0.333195	0.637543	-0.705592	0.483532	0.416888	0.8358	-0.0420145	0.966658	0.19184	0.998244	-1.40633	0.165812	0.288013	0.801605	-0.504564	0.616039	0.344011	0.886233	0.57509	0.567711	0.186056	0.96045	0.499149	0.619821	0.283981	0.803038	-0.162706	0.871419	0.215853	0.997432	-0.777765	0.440524	0.196245	0.991077	-1.28167
TGFB1	3.89742	0.000419615	0.21785	0.0197475	1.63616	0.110063	0.139059	0.99997	0.97975	0.334559	0.116231	0.845433	0.942621	0.350152	0.420434	0.669077	0.541169	0.590658	0.439159	0.879533	0.729925	0.468911	0.320713	0.969597	2.54326	0.0141223	0.0639135	0.431205	3.46579	0.00108132	0.102365	0.107359	2.77074	0.00773927	0.152278	0.774082	1.53991	0.129766	0.179646	0.422693	0.229203	0.819665	0.223247	0.997432	0.313892	0.754963	0.184752	0.992169	-0.597117
EXOC6B	3.89636	0.000420891	0.132986	0.0197475	NA	NA	NA	NA	NA	NA	NA	NA	NA	NA	NA	NA	NA	NA	NA	NA	0.515969	0.608197	0.111144	0.972359	-0.689125	0.49393	0.0815266	0.93292	NA	NA	NA	NA	NA	NA	NA	NA	1.50391	0.138774	0.0982771	0.429421	-0.145693	0.884761	0.0816149	0.997432	NA	NA	NA	NA	-1.85273
CXCL17	3.89142	0.000426909	0.566669	0.0197824	NA	NA	NA	NA	NA	NA	NA	NA	NA	NA	NA	NA	NA	NA	NA	NA	NA	NA	NA	NA	1.99399	0.0516216	0.288874	0.636163	1.98581	0.0524428	0.732458	0.413653	NA	NA	NA	NA	1.10567	0.27406	0.469964	0.558396	NA	NA	NA	NA	NA	NA	NA	NA	NA
NAPRT	3.89126	0.000427096	0.234431	0.0197824	NA	NA	NA	NA	NA	NA	NA	NA	0.761144	0.449945	0.206558	0.728798	0.623239	0.535801	0.255594	0.856772	-0.289392	0.773502	0.171596	0.987499	0.132992	0.894733	0.10609	0.991087	1.70508	0.0942646	0.103361	0.499049	1.02531	0.309965	0.0598918	0.933985	0.940214	0.35154	0.161825	0.618021	-0.143637	0.886377	0.136906	0.997432	-1.19362	0.238494	0.11692	0.991077	0.316526
CDC42EP1	3.89008	0.00042855	0.381562	0.0197824	0.927409	0.359567	0.230471	0.99997	1.10874	0.275805	0.152986	0.824724	1.50137	0.139194	0.057564	0.486037	NA	NA	NA	NA	-2.33124	0.0238979	0.195786	0.872216	1.5245	0.133685	0.154754	0.763834	1.0875	0.281927	0.30686	0.704817	NA	NA	NA	NA	1.38717	0.171421	0.135571	0.465504	-0.407727	0.68525	0.225166	0.997432	-0.241324	0.810332	0.184217	0.992169	3.38726
CLOCK	3.88911	0.000429744	0.187667	0.0197824	0.0415712	0.967058	0.130484	0.99997	-1.54744	0.131591	0.0998118	0.692623	0.22693	0.821352	0.0744731	0.926025	-0.50954	0.612489	0.08199	0.886826	-0.706006	0.483528	0.121058	0.969597	-0.628045	0.532833	0.130165	0.940532	-2.00233	0.0505802	0.149331	0.404992	NA	NA	NA	NA	0.390783	0.697585	0.133775	0.849648	-0.260008	0.795947	0.14972	0.997432	0.283218	0.778227	0.102631	0.992169	-0.857496
ZNF268	3.88597	0.000433639	0.0969168	0.0197879	NA	NA	NA	NA	NA	NA	NA	NA	NA	NA	NA	NA	NA	NA	NA	NA	0.448438	0.655814	0.0527305	0.9777	NA	NA	NA	NA	NA	NA	NA	NA	NA	NA	NA	NA	2.6946	0.00951841	0.0620183	0.168649	NA	NA	NA	NA	NA	NA	NA	NA	NA
GNA15	3.88574	0.000433918	0.163597	0.0197879	NA	NA	NA	NA	NA	NA	NA	NA	0.596128	0.553628	0.192956	0.786551	0.700448	0.486711	0.194667	0.837585	NA	NA	NA	NA	NA	NA	NA	NA	0.365639	0.716146	0.0588903	0.921331	NA	NA	NA	NA	3.23496	0.00213777	0.114764	0.114649	NA	NA	NA	NA	NA	NA	NA	NA	NA
TSPAN11	3.88048	0.000440515	0.102959	0.0199953	NA	NA	NA	NA	NA	NA	NA	NA	NA	NA	NA	NA	NA	NA	NA	NA	NA	NA	NA	NA	NA	NA	NA	NA	NA	NA	NA	NA	NA	NA	NA	NA	NA	NA	NA	NA	NA	NA	NA	NA	NA	NA	NA	NA	1.07415
DEK	3.87534	0.000447051	0.523434	0.020198	-0.0439376	0.965184	0.452269	0.99997	-0.449067	0.65641	0.35124	0.942195	0.0286215	0.977274	0.54063	0.989337	1.47498	0.146134	0.535709	0.585059	0.184657	0.85426	0.395454	0.99467	-0.0963079	0.923661	0.388996	0.994182	0.535255	0.5948	0.453006	0.878727	0.692734	0.491559	0.331145	0.95373	2.75769	0.00805931	0.501892	0.162261	-0.58622	0.560418	0.439999	0.997432	0.379011	0.706351	0.322434	0.992169	0.0541621
YLPM1	3.86888	0.00045541	0.243419	0.0204007	0.616803	0.541043	0.0869763	0.99997	-0.0232934	0.981561	0.0807505	0.998073	0.380644	0.704989	0.101261	0.867156	0.259203	0.796482	0.128843	0.948671	0.305601	0.761203	0.172452	0.986485	-0.920975	0.361486	0.115721	0.898045	0.355243	0.723872	0.151381	0.92302	-0.691099	0.492577	0.10584	0.95373	1.23744	0.221589	0.162311	0.514873	1.27057	0.209882	0.128594	0.99484	-0.390254	0.698076	0.0658258	0.992169	-1.00744
DAXX	3.86714	0.00045769	0.18918	0.0204007	0.303497	0.763167	0.185013	0.99997	2.82604	0.00805432	0.103247	0.308544	0.997253	0.323173	0.122133	0.648356	0.578568	0.565331	0.139851	0.867139	0.833002	0.408886	0.122723	0.969597	0.930772	0.356444	0.0805633	0.89642	1.59296	0.117349	0.127436	0.537378	0.787159	0.434762	0.117074	0.947416	-0.699023	0.487713	0.163217	0.719216	-0.135103	0.893084	0.153226	0.997432	1.093	0.27985	0.0936556	0.991077	-1.21463
VSTM2L	3.86634	0.00045874	0.272574	0.0204007	NA	NA	NA	NA	NA	NA	NA	NA	NA	NA	NA	NA	NA	NA	NA	NA	NA	NA	NA	NA	3.73201	0.000486451	0.111167	0.0904798	NA	NA	NA	NA	NA	NA	NA	NA	0.245571	0.807	0.0677033	0.906899	NA	NA	NA	NA	NA	NA	NA	NA	NA
BCLAF1	3.86546	0.000459898	0.479963	0.0204007	-0.54174	0.59116	0.440809	0.99997	0.648958	0.520996	0.265648	0.909565	0.643994	0.522356	0.342428	0.772758	-0.498449	0.62023	0.374112	0.889722	-0.981954	0.330946	0.314046	0.969597	-0.505071	0.615728	0.325102	0.954321	-1.26772	0.210656	0.398932	0.655365	0.120251	0.904748	0.275316	0.990385	1.10111	0.276018	0.38459	0.560083	-1.48906	0.14288	0.347197	0.986518	1.50989	0.137627	0.224024	0.991077	-0.298892
PCDH7	3.86174	0.000464824	0.117432	0.0204483	1.6543	0.106304	0.0893718	0.99997	NA	NA	NA	NA	NA	NA	NA	NA	NA	NA	NA	NA	NA	NA	NA	NA	NA	NA	NA	NA	NA	NA	NA	NA	NA	NA	NA	NA	2.26308	0.0279177	0.110037	0.24426	NA	NA	NA	NA	NA	NA	NA	NA	NA
MPHOSPH6	3.86058	0.000466365	0.16555	0.0204483	-1.01986	0.314245	0.170723	0.99997	0.513905	0.610849	0.0938851	0.923646	1.76465	0.0833851	0.284102	0.417555	1.45286	0.152157	0.382649	0.590112	0.659614	0.51259	0.0985612	0.969597	0.352971	0.725594	0.0883008	0.967132	0.523895	0.602621	0.147421	0.881818	0.104635	0.917068	0.0698662	0.990385	1.90722	0.0621317	0.171422	0.32735	-0.624111	0.53545	0.0850047	0.997432	NA	NA	NA	NA	-1.00717
CXCL1	3.85931	0.000468073	0.208038	0.0204483	-0.0194182	0.984609	0.127804	0.99997	NA	NA	NA	NA	NA	NA	NA	NA	NA	NA	NA	NA	-2.3161	0.0247789	0.0650475	0.875038	NA	NA	NA	NA	0.965673	0.338765	0.111521	0.745918	NA	NA	NA	NA	1.94132	0.0577548	0.251421	0.318172	NA	NA	NA	NA	NA	NA	NA	NA	NA
METRNL	3.85724	0.000470848	0.159669	0.0204483	1.70027	0.0972527	0.278389	0.99997	0.0659354	0.947839	0.0689489	0.995524	1.89156	0.0640191	0.248433	0.386443	0.811274	0.420837	0.223032	0.802032	-1.27461	0.20846	0.0910662	0.969597	0.279673	0.780882	0.185096	0.975232	0.61998	0.538032	0.0638438	0.852034	NA	NA	NA	NA	-1.32037	0.192605	0.0710788	0.486309	0.833392	0.408668	0.0692698	0.997432	NA	NA	NA	NA	NA
BRIX1	3.85679	0.000471449	0.200742	0.0204483	-0.33963	0.736005	0.180889	0.99997	1.09922	0.279874	0.0926721	0.824724	-0.149176	0.881981	0.108217	0.95075	0.280193	0.78042	0.13018	0.943886	0.30237	0.76365	0.174847	0.98684	1.17642	0.244999	0.116761	0.85318	0.0916154	0.927363	0.150135	0.984625	0.333692	0.739954	0.0711965	0.979923	1.07328	0.288198	0.208959	0.569692	0.482852	0.631351	0.151107	0.997432	0.187389	0.852146	0.0986331	0.992169	0.525305
EIF4B	3.85424	0.000474914	0.578432	0.0205075	-0.42835	0.670815	0.419757	0.99997	1.06076	0.296742	0.32731	0.826174	0.247551	0.805439	0.410465	0.917141	0.523024	0.603138	0.474525	0.885448	0.486197	0.628995	0.398795	0.975277	0.902889	0.370914	0.36333	0.901959	0.315924	0.75335	0.522638	0.935119	1.47883	0.145217	0.448693	0.917109	1.00688	0.318748	0.536033	0.593213	0.532121	0.597047	0.490045	0.997432	1.44107	0.156057	0.251076	0.991077	-0.422197
TM9SF2	3.85222	0.000477667	0.601597	0.0205187	0.819068	0.417855	0.339433	0.99997	-0.242407	0.810012	0.350989	0.970602	2.77942	0.00751904	0.352081	0.232169	1.45993	0.150211	0.383845	0.588487	0.714963	0.478024	0.297793	0.969597	-0.261548	0.794744	0.394971	0.976395	0.358494	0.721453	0.40452	0.92272	0.703433	0.484924	0.199479	0.95373	-0.0428534	0.965986	0.417735	0.984981	-1.0323	0.306998	0.316945	0.997432	-0.0713917	0.943383	0.331463	0.996097	0.526623
KLHL24	3.84978	0.000481006	0.355503	0.0205187	-0.0937734	0.925782	0.130315	0.99997	0.497835	0.622004	0.0842168	0.928675	-0.578096	0.565647	0.142427	0.791973	-2.32695	0.0238215	0.151123	0.322152	0.508209	0.613587	0.142872	0.972508	-0.520703	0.604872	0.26996	0.950445	-4.18008	0.000114425	0.267531	0.0385784	-1.00416	0.319951	0.142162	0.937768	-0.64742	0.520264	0.20322	0.739	-1.28063	0.206352	0.172173	0.99484	-1.34298	0.185594	0.11403	0.991077	-0.258711
INTS6	3.84944	0.000481482	0.263758	0.0205187	2.29516	0.0273363	0.225822	0.99997	-0.6042	0.549971	0.119103	0.912421	2.95027	0.00471824	0.136899	0.209077	-0.121989	0.903369	0.182067	0.972656	-1.33807	0.18705	0.168791	0.967989	2.188	0.0333702	0.151927	0.539181	1.77759	0.0814341	0.197416	0.474578	1.71793	0.0917603	0.112495	0.850531	1.76934	0.0828169	0.196539	0.361261	-0.312309	0.756131	0.1169	0.997432	-0.142775	0.887066	0.0882471	0.996097	0.776015
SERPINB5	3.84693	0.000484951	0.0771958	0.0205767	NA	NA	NA	NA	NA	NA	NA	NA	NA	NA	NA	NA	NA	NA	NA	NA	NA	NA	NA	NA	NA	NA	NA	NA	NA	NA	NA	NA	NA	NA	NA	NA	2.10546	0.0401952	0.198545	0.280586	NA	NA	NA	NA	NA	NA	NA	NA	NA
VPS18	3.84363	0.000489549	0.106305	0.0206819	NA	NA	NA	NA	NA	NA	NA	NA	0.513741	0.609569	0.0796184	0.816013	-0.286944	0.775274	0.0957136	0.943289	NA	NA	NA	NA	NA	NA	NA	NA	1.06047	0.293926	0.0512665	0.714299	NA	NA	NA	NA	NA	NA	NA	NA	NA	NA	NA	NA	NA	NA	NA	NA	NA
AC007246.3	3.84089	0.000493397	0.174691	0.0206858	-0.0831401	0.934177	0.109354	0.99997	1.10628	0.276851	0.114957	0.824724	0.263902	0.792879	0.21413	0.910241	-0.249994	0.803558	0.23787	0.950054	0.685613	0.496188	0.100992	0.969597	-0.758381	0.451783	0.0827218	0.926996	0.0959579	0.92393	0.12822	0.982814	NA	NA	NA	NA	0.534249	0.595491	0.120161	0.787751	0.987177	0.328406	0.0693097	0.997432	-0.196423	0.845108	0.0868946	0.992169	NA
FLII	3.84055	0.000493883	0.374294	0.0206858	1.02096	0.31373	0.33681	0.99997	0.998917	0.325329	0.0894616	0.838352	1.82828	0.0731382	0.270728	0.403589	0.884607	0.380364	0.310588	0.776085	0.184817	0.854136	0.239601	0.99467	-0.96147	0.340943	0.236411	0.888046	-0.733714	0.466483	0.201539	0.815175	-1.2239	0.226505	0.115168	0.9249	2.20912	0.0316842	0.198311	0.255565	-0.4085	0.684687	0.193197	0.997432	0.405774	0.686712	0.122732	0.992169	0.220772
RASEF	3.83518	0.00050152	0.428728	0.0209159	NA	NA	NA	NA	NA	NA	NA	NA	NA	NA	NA	NA	NA	NA	NA	NA	NA	NA	NA	NA	1.90361	0.0627249	0.202196	0.672484	2.58654	0.0125913	0.285727	0.26345	NA	NA	NA	NA	1.30692	0.197101	0.137756	0.491517	NA	NA	NA	NA	NA	NA	NA	NA	NA
ABCD3	3.8296	0.000509576	0.278912	0.0211615	NA	NA	NA	NA	NA	NA	NA	NA	-0.153647	0.878472	0.0684513	0.949805	1.34471	0.184444	0.0766764	0.62564	1.31971	0.193065	0.0750106	0.969597	0.553607	0.582315	0.192847	0.946607	0.89229	0.376428	0.246054	0.767787	NA	NA	NA	NA	1.4789	0.145316	0.142119	0.436242	-1.02891	0.308574	0.0962523	0.997432	-0.695717	0.489961	0.0723456	0.991077	-2.28683
CSAD	3.82602	0.000514811	0.118091	0.021174	-1.02717	0.310836	0.172169	0.99997	NA	NA	NA	NA	NA	NA	NA	NA	NA	NA	NA	NA	-1.35	0.183221	0.0758368	0.96275	-0.177916	0.859508	0.0767547	0.988165	-0.202462	0.840361	0.0739249	0.959821	NA	NA	NA	NA	2.19515	0.03273	0.0773817	0.257011	NA	NA	NA	NA	NA	NA	NA	NA	0.122172
CUEDC2	3.82538	0.000515753	0.32904	0.021174	0.626327	0.534845	0.258806	0.99997	1.2441	0.222499	0.192391	0.784357	1.82849	0.0731062	0.198169	0.403589	1.91804	0.0605008	0.237712	0.443171	-0.513568	0.609862	0.200654	0.972359	-1.02808	0.30886	0.191669	0.87903	-0.334224	0.739581	0.197492	0.931259	-0.408087	0.684885	0.131619	0.973668	0.996758	0.323588	0.224743	0.598165	1.36088	0.179777	0.184999	0.989473	-0.294644	0.769536	0.196559	0.992169	-1.58549
PTP4A3	3.82452	0.000517025	0.153531	0.021174	NA	NA	NA	NA	NA	NA	NA	NA	NA	NA	NA	NA	NA	NA	NA	NA	1.84107	0.0716692	0.169375	0.892434	1.87963	0.065992	0.0707575	0.677592	2.85173	0.00626349	0.247324	0.206597	NA	NA	NA	NA	1.81235	0.0758214	0.0519999	0.350944	0.212897	0.83229	0.172902	0.997432	1.81519	0.0757452	0.170142	0.943343	-1.09644
CLCC1	3.82348	0.000518557	0.122705	0.021174	0.273632	0.785849	0.112887	0.99997	2.38665	0.0230848	0.0711631	0.45099	NA	NA	NA	NA	0.756543	0.452673	0.0669291	0.82099	-0.59468	0.554793	0.0593882	0.969597	0.996526	0.323793	0.0810506	0.886327	2.48545	0.0162587	0.0829622	0.286451	NA	NA	NA	NA	1.16813	0.248185	0.0834076	0.537481	0.731464	0.46798	0.0713457	0.997432	NA	NA	NA	NA	-0.831183
QARS	3.81845	0.000526059	0.318974	0.0212019	-0.599472	0.552416	0.213597	0.99997	-1.09925	0.279859	0.137474	0.824724	1.36072	0.17936	0.198787	0.530969	1.85065	0.0697959	0.230567	0.460103	-1.40935	0.165047	0.178949	0.958539	0.623475	0.535806	0.182235	0.940532	-0.659389	0.512613	0.239709	0.841017	0.427095	0.671073	0.145996	0.973668	1.58823	0.118415	0.241299	0.413395	-0.18567	0.85347	0.16152	0.997432	1.83961	0.0720139	0.12511	0.943343	-1.77959
TUBGCP6	3.8182	0.000526432	0.0992493	0.0212019	NA	NA	NA	NA	NA	NA	NA	NA	NA	NA	NA	NA	NA	NA	NA	NA	NA	NA	NA	NA	0.921304	0.361316	0.0776597	0.898045	2.89355	0.00559063	0.0752018	0.195981	NA	NA	NA	NA	1.10935	0.272481	0.0722791	0.558396	NA	NA	NA	NA	NA	NA	NA	NA	NA
STAT1	3.81806	0.00052664	0.425208	0.0212019	0.697097	0.489985	0.276613	0.99997	0.798782	0.430306	0.169515	0.893869	0.873625	0.386264	0.299244	0.688997	1.74554	0.0866854	0.332432	0.495214	-0.774152	0.44256	0.25332	0.969597	1.13181	0.263114	0.266612	0.860635	-0.358018	0.721807	0.201543	0.92272	-0.176788	0.860361	0.15213	0.988164	1.54065	0.129585	0.217681	0.422647	-1.35638	0.181197	0.167007	0.991779	1.47	0.148087	0.260119	0.991077	1.03953
ARHGAP27	3.81721	0.000527928	0.112745	0.0212019	NA	NA	NA	NA	NA	NA	NA	NA	0.587539	0.559336	0.0817869	0.789021	-0.656592	0.514284	0.0928564	0.849792	2.45022	0.0178952	0.11535	0.806964	0.240521	0.81091	0.0925986	0.97807	0.88998	0.377656	0.108925	0.768272	2.47471	0.0166329	0.074133	0.795039	1.27915	0.206633	0.0798011	0.50097	0.17693	0.860293	0.12219	0.997432	0.362649	0.718459	0.108086	0.992169	0.331118
DHX40	3.79923	0.000555694	0.192621	0.0222255	NA	NA	NA	NA	NA	NA	NA	NA	NA	NA	NA	NA	1.8642	0.0678364	0.073693	0.457929	-0.286268	0.77588	0.0924359	0.987499	-0.604601	0.548178	0.0874819	0.940532	-0.293265	0.770509	0.113129	0.941569	NA	NA	NA	NA	2.30736	0.0251289	0.12377	0.237521	-0.305163	0.761535	0.107478	0.997432	0.742315	0.461514	0.0863336	0.991077	0.0743395
PLEKHA4	3.79679	0.000559565	0.128535	0.0222339	-0.0654062	0.948193	0.19071	0.99997	2.04904	0.0487327	0.0890851	0.552475	NA	NA	NA	NA	NA	NA	NA	NA	NA	NA	NA	NA	4.79576	1.49882e-05	0.0768273	0.0159022	3.64799	0.000621145	0.0694472	0.0818416	NA	NA	NA	NA	2.15931	0.0355523	0.123261	0.266778	NA	NA	NA	NA	NA	NA	NA	NA	NA
CRACR2B	3.79533	0.000561909	0.214423	0.0222339	NA	NA	NA	NA	NA	NA	NA	NA	NA	NA	NA	NA	2.3694	0.0214915	0.0594851	0.310705	0.477485	0.63514	0.145862	0.975277	0.787182	0.434891	0.155806	0.924331	1.6216	0.111056	0.097411	0.53261	NA	NA	NA	NA	-1.90279	0.0627204	0.157923	0.328184	-0.413451	0.68108	0.115083	0.997432	0.291339	0.772047	0.0752911	0.992169	-0.928257
GPR87	3.79481	0.000562739	0.194431	0.0222339	NA	NA	NA	NA	NA	NA	NA	NA	NA	NA	NA	NA	NA	NA	NA	NA	NA	NA	NA	NA	NA	NA	NA	NA	NA	NA	NA	NA	NA	NA	NA	NA	1.01313	0.31578	0.189113	0.591113	NA	NA	NA	NA	NA	NA	NA	NA	NA
OSBPL7	3.79134	0.000568323	0.126632	0.022364	NA	NA	NA	NA	NA	NA	NA	NA	NA	NA	NA	NA	NA	NA	NA	NA	NA	NA	NA	NA	0.9779	0.332832	0.0719087	0.887306	NA	NA	NA	NA	NA	NA	NA	NA	NA	NA	NA	NA	NA	NA	NA	NA	NA	NA	NA	NA	NA
PDXDC1	3.78567	0.000577565	0.348362	0.0225671	0.686278	0.496704	0.10723	0.99997	0.505677	0.616549	0.124861	0.926377	1.73648	0.0882894	0.181967	0.425747	2.23584	0.0295969	0.182921	0.35057	0.378074	0.707009	0.132872	0.981125	0.250734	0.803047	0.223271	0.976429	0.657297	0.513946	0.275679	0.841337	0.805141	0.424405	0.0978148	0.945331	0.655058	0.515374	0.278645	0.736529	-0.633884	0.529104	0.161518	0.997432	1.08893	0.28162	0.106729	0.991077	-0.918011
2009-09-01	3.78534	0.00057811	0.527181	0.0225671	1.15814	0.254034	0.307349	0.99997	-0.405124	0.688082	0.108315	0.950209	2.29155	0.0259342	0.307188	0.306865	3.18994	0.00239101	0.369234	0.12776	-0.624266	0.535348	0.232528	0.969597	3.85613	0.000330129	0.207875	0.0754391	4.47298	4.33474e-05	0.191742	0.0273796	0.884857	0.380307	0.29008	0.944029	3.21575	0.00226	0.360545	0.117274	0.135553	0.89273	0.191049	0.997432	2.0176	0.0492424	0.125463	0.896013	-0.772014
JAGN1	3.7829	0.00058214	0.30485	0.0226339	-0.169589	0.866233	0.205444	0.99997	-0.258073	0.798003	0.155528	0.969449	0.659207	0.512617	0.149432	0.765003	0.726027	0.471017	0.213303	0.829936	0.787935	0.43453	0.135449	0.969597	-0.497724	0.620861	0.174891	0.955449	0.645606	0.521429	0.21385	0.843687	-1.1667	0.248656	0.115328	0.925786	1.48443	0.143851	0.232855	0.433725	-0.0872755	0.930808	0.184847	0.997432	-0.925258	0.35946	0.127165	0.991077	-0.859786
PLAGL2	3.78056	0.000586028	0.1485	0.0226946	NA	NA	NA	NA	NA	NA	NA	NA	NA	NA	NA	NA	NA	NA	NA	NA	NA	NA	NA	NA	2.28533	0.0265692	0.0820234	0.509408	-1.21625	0.22949	0.126676	0.67549	NA	NA	NA	NA	0.738534	0.463575	0.0809519	0.70396	NA	NA	NA	NA	NA	NA	NA	NA	NA
PLXDC2	3.77458	0.000596075	0.150091	0.0229925	1.7468	0.0887506	0.498868	0.99997	0.832461	0.411319	0.390328	0.884651	0.0321033	0.97451	0.534149	0.988602	0.186454	0.852801	0.576881	0.961635	-1.27279	0.209098	0.257883	0.969597	NA	NA	NA	NA	NA	NA	NA	NA	-1.57673	0.120923	0.0818088	0.886999	1.05531	0.296258	0.127754	0.576059	-1.81462	0.0757067	0.156531	0.936628	NA	NA	NA	NA	-0.20421
HDAC5	3.77089	0.000602371	0.175374	0.0231439	0.0787898	0.937613	0.102591	0.99997	NA	NA	NA	NA	0.575944	0.567091	0.074928	0.7926	-1.07683	0.286435	0.0804502	0.709091	0.736764	0.464779	0.0923107	0.969597	-0.612701	0.542851	0.10321	0.940532	0.157028	0.875843	0.0907557	0.968176	0.327608	0.744523	0.0639246	0.979923	0.311009	0.757061	0.118887	0.88268	0.437791	0.663462	0.108044	0.997432	0.511909	0.611062	0.139792	0.991077	-0.696731
ACP1	3.76561	0.000611468	0.411357	0.0234013	-0.108271	0.91435	0.306328	0.99997	-0.32777	0.74522	0.239778	0.961936	0.494712	0.622848	0.309625	0.82492	-0.869813	0.388325	0.349342	0.783016	-0.581792	0.563374	0.234978	0.97024	-0.513738	0.609698	0.292922	0.951982	0.383246	0.70313	0.429425	0.915599	0.95722	0.342885	0.200327	0.939933	0.757835	0.452038	0.296331	0.694592	0.473536	0.637934	0.260233	0.997432	0.364439	0.717131	0.187462	0.992169	-1.15811
HIVEP2	3.75721	0.000626248	0.191777	0.0237355	0.745002	0.460854	0.133832	0.99997	NA	NA	NA	NA	NA	NA	NA	NA	NA	NA	NA	NA	0.969023	0.337292	0.0706475	0.969597	2.09195	0.041542	0.083479	0.604097	2.17052	0.0346474	0.109535	0.355528	NA	NA	NA	NA	2.59617	0.0122847	0.0964328	0.180978	-0.163103	0.871108	0.067984	0.997432	1.35764	0.180926	0.0702324	0.991077	0.853855
GMCL1	3.7566	0.000627326	0.242705	0.0237355	-1.10439	0.276368	0.150612	0.99997	NA	NA	NA	NA	-0.282369	0.77876	0.0759302	0.903489	1.59698	0.116216	0.0942533	0.544216	-1.87998	0.0660623	0.0810101	0.892434	0.604436	0.548287	0.137515	0.940532	-0.466173	0.643077	0.145308	0.896762	-0.398771	0.691695	0.0836932	0.973668	-0.0475615	0.962252	0.146709	0.982739	-0.352523	0.725958	0.0863736	0.997432	NA	NA	NA	NA	NA
PVRL1	3.7565	0.0006275	0.165752	0.0237355	NA	NA	NA	NA	NA	NA	NA	NA	NA	NA	NA	NA	NA	NA	NA	NA	NA	NA	NA	NA	NA	NA	NA	NA	NA	NA	NA	NA	NA	NA	NA	NA	2.24894	0.0288637	0.190019	0.247039	NA	NA	NA	NA	NA	NA	NA	NA	NA
CDC73	3.75379	0.000632356	0.237953	0.0237828	-0.506712	0.615285	0.140247	0.99997	0.52161	0.605534	0.0809383	0.92183	0.715716	0.477308	0.190274	0.74684	1.18934	0.239607	0.20653	0.672495	0.838817	0.405646	0.164548	0.969597	0.0025279	0.997993	0.109131	0.999929	-0.635137	0.528178	0.150617	0.846965	-1.0451	0.300812	0.110712	0.931479	1.94442	0.05737	0.172948	0.318076	-0.65332	0.516604	0.178953	0.997432	1.68955	0.0976001	0.100904	0.98269	-2.38955
SRRT	3.75308	0.000633623	0.232959	0.0237828	-1.62482	0.112469	0.0859097	0.99997	3.06918	0.00435006	0.154535	0.285176	1.54175	0.129084	0.131896	0.477262	1.34338	0.184873	0.136741	0.625854	0.631721	0.530506	0.159238	0.969597	1.30783	0.196913	0.123974	0.816554	-0.0156976	0.987537	0.169933	0.997301	0.823684	0.413881	0.0987433	0.945331	1.10551	0.274127	0.187859	0.558396	0.18491	0.854063	0.139324	0.997432	0.872554	0.38725	0.0836285	0.991077	1.00588
NRP2	3.75007	0.000639067	0.343064	0.0238418	NA	NA	NA	NA	NA	NA	NA	NA	2.16155	0.0351895	0.24417	0.338379	2.79033	0.00730214	0.229862	0.217632	NA	NA	NA	NA	3.15292	0.00273252	0.257082	0.218547	0.807496	0.423131	0.205278	0.795624	NA	NA	NA	NA	2.94727	0.00482479	0.266281	0.134803	0.201402	0.841218	0.22497	0.997432	0.685592	0.496268	0.0766538	0.991077	0.929935
DSE	3.74739	0.000643931	0.15842	0.0238418	-0.115264	0.908843	0.312115	0.99997	0.793309	0.433441	0.23547	0.893869	1.05451	0.296435	0.342619	0.627553	0.248611	0.804622	0.34055	0.950759	NA	NA	NA	NA	NA	NA	NA	NA	NA	NA	NA	NA	-0.833011	0.408648	0.111953	0.945331	3.17598	0.00253444	0.131589	0.118117	NA	NA	NA	NA	NA	NA	NA	NA	NA
AMZ2	3.74738	0.000643966	0.214485	0.0238418	-0.55208	0.584126	0.119745	0.99997	-0.133187	0.89488	0.0794522	0.989745	0.995533	0.324001	0.161962	0.648841	2.6279	0.0112129	0.188269	0.245221	-2.72018	0.00900355	0.0767411	0.738953	-0.0823725	0.934679	0.0929919	0.994182	-0.635153	0.528168	0.143196	0.846965	0.0673188	0.946586	0.108868	0.992331	0.978614	0.33239	0.166597	0.603896	0.249803	0.803784	0.0794819	0.997432	0.0419823	0.966687	0.0618264	0.997117	0.541939
MOV10	3.74606	0.000646367	0.145021	0.0238418	NA	NA	NA	NA	NA	NA	NA	NA	NA	NA	NA	NA	0.630504	0.531074	0.0768539	0.855054	-1.67264	0.100772	0.119848	0.912209	-0.0200825	0.984058	0.0729878	0.999025	2.33273	0.0236455	0.054263	0.313238	NA	NA	NA	NA	1.70018	0.0951883	0.0942709	0.383573	0.720886	0.474405	0.111486	0.997432	NA	NA	NA	NA	0.75607
SSRP1	3.7455	0.000647409	0.302934	0.0238418	0.0566064	0.955155	0.193911	0.99997	-0.560265	0.5792	0.18628	0.917719	2.33358	0.0234435	0.166961	0.29549	2.83031	0.0065556	0.180461	0.209366	0.737585	0.464284	0.195698	0.969597	-0.157786	0.875261	0.166134	0.989966	0.329258	0.743309	0.217066	0.931832	0.862901	0.392154	0.109992	0.944029	1.43618	0.157057	0.239357	0.451164	-0.0285993	0.9773	0.212929	0.997467	0.425589	0.67231	0.172868	0.991077	1.91476
PCM1	3.74177	0.000654287	0.485661	0.0239057	-0.572059	0.570651	0.515156	0.99997	0.61334	0.543987	0.312113	0.910974	0.673965	0.503263	0.312539	0.758028	1.09348	0.279128	0.339362	0.705237	-1.00436	0.320137	0.347176	0.969597	0.514403	0.609237	0.326445	0.951982	-0.262397	0.794073	0.37405	0.948785	0.563575	0.575466	0.256548	0.96045	0.419929	0.676301	0.375256	0.838824	0.848221	0.400439	0.338216	0.997432	1.18627	0.241354	0.263224	0.991077	-0.169158
SEC16A	3.74176	0.000654302	0.232519	0.0239057	-2.43283	0.0197982	0.118307	0.99997	NA	NA	NA	NA	1.41134	0.163988	0.114385	0.510846	-0.908015	0.367981	0.143993	0.768188	-0.988276	0.327872	0.0939214	0.969597	0.230192	0.818882	0.119118	0.978265	1.2142	0.230264	0.174224	0.67696	0.951321	0.345843	0.0752746	0.939933	1.6399	0.107181	0.144272	0.40084	-0.655876	0.514972	0.135417	0.997432	NA	NA	NA	NA	-0.448059
PITPNC1	3.74045	0.000656733	0.0724331	0.0239057	NA	NA	NA	NA	NA	NA	NA	NA	NA	NA	NA	NA	0.0811055	0.935664	0.0847625	0.982598	-0.561138	0.577261	0.176103	0.972252	NA	NA	NA	NA	NA	NA	NA	NA	NA	NA	NA	NA	NA	NA	NA	NA	-1.12558	0.265828	0.210556	0.997432	0.228312	0.820374	0.0719731	0.992169	0.496145
ALG1	3.73927	0.000658943	0.151634	0.0239057	-0.298004	0.767324	0.059001	0.99997	NA	NA	NA	NA	0.736069	0.464934	0.076349	0.738821	1.63422	0.10814	0.086691	0.530703	NA	NA	NA	NA	NA	NA	NA	NA	-0.20949	0.8349	0.0840285	0.959199	NA	NA	NA	NA	-0.1777	0.859662	0.078316	0.93583	NA	NA	NA	NA	NA	NA	NA	NA	NA
KLF16	3.73477	0.000667393	0.0970458	0.0240717	NA	NA	NA	NA	NA	NA	NA	NA	0.436718	0.66409	0.0640032	0.844853	-0.392169	0.696506	0.0699957	0.921028	0.670096	0.505942	0.0546414	0.969597	NA	NA	NA	NA	NA	NA	NA	NA	NA	NA	NA	NA	2.70194	0.00933691	0.0592942	0.167634	0.143783	0.886262	0.0642532	0.997432	NA	NA	NA	NA	NA
A4GALT	3.73196	0.000672732	0.0974133	0.0240717	1.0413	0.304319	0.275771	0.99997	2.81313	0.00831703	0.192876	0.313293	NA	NA	NA	NA	NA	NA	NA	NA	-0.852615	0.398021	0.176382	0.969597	NA	NA	NA	NA	NA	NA	NA	NA	NA	NA	NA	NA	1.49265	0.141688	0.174408	0.43151	-0.402545	0.689034	0.179994	0.997432	0.306262	0.76073	0.120262	0.992169	0.780859
TSPAN1	3.73153	0.00067355	0.434192	0.0240717	NA	NA	NA	NA	NA	NA	NA	NA	NA	NA	NA	NA	NA	NA	NA	NA	NA	NA	NA	NA	3.2419	0.00211629	0.191893	0.193893	2.77728	0.00765003	0.106612	0.221832	NA	NA	NA	NA	0.162031	0.871922	0.317686	0.942136	NA	NA	NA	NA	NA	NA	NA	NA	NA
ARRDC3	3.72789	0.000680529	0.317526	0.0240717	-0.179244	0.858698	0.197307	0.99997	0.194241	0.847215	0.161835	0.979509	1.1573	0.252338	0.176631	0.594982	0.108046	0.914368	0.174696	0.976654	-1.32412	0.191607	0.216883	0.969597	0.340559	0.734863	0.258115	0.967132	1.28262	0.205424	0.354349	0.652536	-1.14019	0.259434	0.113872	0.927055	1.39126	0.170185	0.180386	0.464919	-0.17067	0.865186	0.130086	0.997432	0.956662	0.343531	0.120166	0.991077	0.218023
CAPN1	3.72783	0.000680641	0.464061	0.0240717	2.01549	0.0509658	0.271341	0.99997	2.29026	0.0287433	0.175035	0.475901	2.09113	0.0413264	0.194083	0.348828	1.89401	0.0636874	0.233564	0.4491	-1.04095	0.303008	0.154715	0.969597	1.32596	0.190877	0.347994	0.815304	1.02679	0.309366	0.257684	0.724366	1.00242	0.320782	0.0876631	0.937768	1.44477	0.154638	0.416589	0.447496	-0.607716	0.546182	0.118948	0.997432	-0.353189	0.725493	0.139425	0.992169	-0.905027
LYPD1	3.72756	0.000681166	0.137571	0.0240717	NA	NA	NA	NA	NA	NA	NA	NA	NA	NA	NA	NA	NA	NA	NA	NA	NA	NA	NA	NA	NA	NA	NA	NA	NA	NA	NA	NA	NA	NA	NA	NA	NA	NA	NA	NA	NA	NA	NA	NA	NA	NA	NA	NA	NA
FOXA1	3.72705	0.00068215	0.270664	0.0240717	NA	NA	NA	NA	NA	NA	NA	NA	NA	NA	NA	NA	NA	NA	NA	NA	NA	NA	NA	NA	0.677324	0.501322	0.109646	0.935127	1.05624	0.295839	0.140078	0.714675	NA	NA	NA	NA	1.11605	0.269634	0.204456	0.556737	NA	NA	NA	NA	NA	NA	NA	NA	NA
CLU	3.72648	0.000683252	0.290335	0.0240717	-0.729252	0.470319	0.750812	0.99997	-1.32038	0.196074	0.895198	0.755957	NA	NA	NA	NA	NA	NA	NA	NA	0.699671	0.487441	0.623464	0.969597	3.86098	0.000325133	0.159721	0.0754391	4.00252	0.000203468	0.296698	0.0589456	NA	NA	NA	NA	1.06099	0.293695	0.571215	0.574485	-0.555996	0.580744	0.336343	0.997432	1.57755	0.121237	0.231345	0.986538	0.144101
BASP1	3.7246	0.000686903	0.109452	0.0241133	1.74948	0.0882821	0.211785	0.99997	3.10777	0.00393738	0.0801309	0.285176	3.09513	0.00313965	0.332581	0.193115	2.99361	0.00418174	0.200972	0.166176	NA	NA	NA	NA	NA	NA	NA	NA	NA	NA	NA	NA	1.91861	0.060531	0.282215	0.817576	0.910496	0.366844	0.174807	0.630503	NA	NA	NA	NA	NA	NA	NA	NA	NA
NCLN	3.72274	0.000690532	0.218234	0.024146	-0.943283	0.351495	0.144176	0.99997	NA	NA	NA	NA	2.47176	0.0166909	0.228795	0.275671	1.45659	0.151128	0.249199	0.588487	1.47131	0.1476	0.0923498	0.958539	0.201285	0.841292	0.16918	0.983253	0.736874	0.464575	0.12539	0.814894	NA	NA	NA	NA	1.10154	0.275834	0.114619	0.560083	-1.18289	0.242561	0.0970494	0.99484	NA	NA	NA	NA	0.0434768
CBY1	3.72159	0.000692784	0.203338	0.024146	1.06478	0.293694	0.168205	0.99997	0.657488	0.515569	0.0796849	0.908696	NA	NA	NA	NA	NA	NA	NA	NA	0.205419	0.838096	0.11565	0.9937	0.270541	0.787857	0.100036	0.976395	-1.86944	0.067308	0.112564	0.45179	NA	NA	NA	NA	1.67384	0.100285	0.121281	0.391167	0.664898	0.509233	0.0826796	0.997432	NA	NA	NA	NA	NA
RBM4B	3.71912	0.000697645	0.10819	0.0241685	-0.383332	0.70361	0.0889996	0.99997	NA	NA	NA	NA	NA	NA	NA	NA	NA	NA	NA	NA	-0.407254	0.685595	0.062296	0.981125	NA	NA	NA	NA	NA	NA	NA	NA	NA	NA	NA	NA	-0.684144	0.496981	0.115799	0.724999	NA	NA	NA	NA	NA	NA	NA	NA	NA
CABIN1	3.71597	0.000703889	0.203353	0.0241685	-0.485465	0.630134	0.0952348	0.99997	1.19443	0.241087	0.0728624	0.803384	0.889638	0.37768	0.0862321	0.68499	0.749735	0.45673	0.113075	0.822989	-0.643271	0.523047	0.107937	0.969597	1.0244	0.310578	0.127929	0.87903	-0.971554	0.335858	0.257629	0.744222	-1.69553	0.0959551	0.0790087	0.857331	-0.288503	0.774131	0.121737	0.891186	-1.12412	0.266439	0.110575	0.997432	NA	NA	NA	NA	-0.864373
POR	3.7159	0.000704031	0.317308	0.0241685	-0.228136	0.820764	0.183262	0.99997	-0.0930381	0.926453	0.156401	0.990721	0.576637	0.566626	0.280808	0.792566	0.43339	0.66649	0.391764	0.910228	0.685435	0.496299	0.139525	0.969597	-0.343127	0.732941	0.24426	0.967132	-0.315845	0.753409	0.301487	0.935119	-0.47712	0.635276	0.0644541	0.973668	0.725942	0.471193	0.229684	0.70947	0.971406	0.336117	0.110863	0.997432	0.148459	0.882603	0.0890234	0.996097	-0.353073
KIAA1522	3.71562	0.000704585	0.371041	0.0241685	NA	NA	NA	NA	NA	NA	NA	NA	NA	NA	NA	NA	NA	NA	NA	NA	NA	NA	NA	NA	0.656723	0.51437	0.219505	0.938418	0.99368	0.32507	0.198422	0.735942	NA	NA	NA	NA	1.12572	0.265555	0.280754	0.552541	NA	NA	NA	NA	NA	NA	NA	NA	NA
COQ10B	3.71406	0.000707705	0.230819	0.0241685	1.45856	0.152903	0.279442	0.99997	1.0753	0.290281	0.180455	0.825064	0.342057	0.733661	0.152632	0.88155	0.132765	0.894882	0.182421	0.971259	0.971541	0.33605	0.169457	0.969597	0.730577	0.468447	0.143379	0.928591	0.869286	0.388764	0.188088	0.774958	0.118741	0.905938	0.105134	0.990385	2.4884	0.0161389	0.173609	0.204026	-0.304902	0.761732	0.139568	0.997432	-0.77133	0.444292	0.125414	0.991077	-1.2915
MKRN1	3.71358	0.000708671	0.345663	0.0241685	-0.0410474	0.967473	0.209728	0.99997	0.869913	0.390827	0.169832	0.873856	1.13566	0.261207	0.247094	0.60204	0.608487	0.545464	0.293227	0.861062	-0.55221	0.583315	0.135572	0.972359	-2.37523	0.0214138	0.217077	0.471811	0.162105	0.871864	0.207205	0.967399	0.336526	0.737828	0.164371	0.979506	1.5147	0.136023	0.25196	0.427713	-0.404597	0.687535	0.113457	0.997432	0.479059	0.634072	0.111471	0.991077	-1.01617
ELK4	3.71253	0.000710766	0.179969	0.0241685	2.05555	0.0467443	0.0931353	0.99997	NA	NA	NA	NA	0.70877	0.481573	0.0728694	0.748263	1.1281	0.264357	0.0801695	0.69253	-0.21066	0.834026	0.204726	0.99269	0.725131	0.471752	0.090266	0.928591	0.0659645	0.947664	0.110324	0.98858	0.465956	0.643193	0.0859899	0.973668	2.01389	0.0493116	0.131417	0.299894	-0.527063	0.600528	0.194434	0.997432	0.294845	0.769384	0.0995249	0.992169	1.49093
SHISA4	3.7105	0.000714868	0.117958	0.0242236	-0.0443926	0.964824	0.15574	0.99997	0.0784174	0.937984	0.0920109	0.992897	NA	NA	NA	NA	NA	NA	NA	NA	-0.299397	0.765904	0.128886	0.98684	0.72202	0.473646	0.091328	0.928591	NA	NA	NA	NA	NA	NA	NA	NA	2.27325	0.0272535	0.0680664	0.242612	-1.18177	0.243	0.0656781	0.99484	NA	NA	NA	NA	-0.899494
CMAS	3.7083	0.000719329	0.177201	0.0242904	0.441366	0.66145	0.159346	0.99997	0.369651	0.714078	0.101231	0.959781	1.5516	0.12671	0.159937	0.474852	1.26064	0.212961	0.214087	0.646898	-0.331687	0.74154	0.142058	0.983209	0.124338	0.901547	0.0980598	0.992096	-0.769253	0.445291	0.131399	0.805807	-1.69512	0.0960343	0.0737282	0.857331	0.37309	0.710628	0.158442	0.857387	0.835605	0.407433	0.119172	0.997432	-0.405675	0.686784	0.0726298	0.992169	-0.80336
MPND	3.70604	0.00072393	0.081087	0.0243615	NA	NA	NA	NA	NA	NA	NA	NA	1.39044	0.170205	0.0625003	0.520144	0.633077	0.529405	0.100088	0.855054	NA	NA	NA	NA	NA	NA	NA	NA	NA	NA	NA	NA	NA	NA	NA	NA	NA	NA	NA	NA	NA	NA	NA	NA	NA	NA	NA	NA	NA
MRPL40	3.70255	0.0007311	0.250678	0.0244344	-1.04544	0.302425	0.245692	0.99997	0.899139	0.375295	0.150728	0.869349	1.75285	0.0854114	0.245009	0.422419	0.267097	0.790431	0.295714	0.947445	-0.550088	0.584758	0.124275	0.972359	0.185698	0.853433	0.166002	0.987515	-0.437933	0.663284	0.234273	0.903223	2.04605	0.045824	0.140639	0.817576	1.28281	0.205359	0.260474	0.499412	0.0908107	0.928013	0.157137	0.997432	-1.69539	0.0964791	0.136457	0.98269	-0.778806
RPS6KA4	3.70211	0.000732026	0.128876	0.0244344	NA	NA	NA	NA	NA	NA	NA	NA	1.28636	0.203907	0.0939898	0.550062	1.64669	0.10554	0.109284	0.527974	0.829546	0.410819	0.0961822	0.969597	1.50942	0.137485	0.0801893	0.767879	-0.619538	0.53832	0.08062	0.852034	-0.466312	0.64294	0.0636927	0.973668	2.50866	0.01534	0.0583007	0.199138	-1.26189	0.212962	0.0510158	0.99484	NA	NA	NA	NA	0.505857
SMIM7	3.6986	0.000739317	0.324255	0.0244344	0.119396	0.90559	0.327467	0.99997	-0.220572	0.826827	0.30044	0.97622	0.701689	0.485943	0.267497	0.750477	-0.62187	0.536694	0.324732	0.857154	-0.217447	0.828763	0.22914	0.99269	-1.13575	0.261478	0.2877	0.860635	0.277038	0.782871	0.332822	0.945804	-1.64857	0.105266	0.186968	0.857331	0.969728	0.336759	0.274972	0.607167	0.019055	0.984875	0.199221	0.997467	-1.75492	0.0856535	0.221152	0.976144	-0.521879
DDX52	3.69732	0.000741991	0.260532	0.0244344	0.808567	0.423798	0.148867	0.99997	0.431607	0.668921	0.127175	0.947709	-0.512126	0.61069	0.123197	0.816122	2.67569	0.00989907	0.145362	0.231048	-0.144346	0.88582	0.148725	0.996894	-0.223056	0.824401	0.149303	0.978265	0.82909	0.410917	0.136749	0.788606	-0.865244	0.390879	0.0602393	0.944029	1.47023	0.147641	0.167268	0.438954	0.667759	0.507421	0.144853	0.997432	0.916096	0.364196	0.0748154	0.991077	0.817169
AKAP1	3.69713	0.000742398	0.268391	0.0244344	NA	NA	NA	NA	NA	NA	NA	NA	0.794468	0.430466	0.0641568	0.717365	-1.53482	0.130776	0.075325	0.56506	-1.25276	0.216239	0.0709603	0.969597	0.154965	0.877473	0.175401	0.989966	0.796363	0.429513	0.253541	0.797585	NA	NA	NA	NA	2.08565	0.0420324	0.19688	0.283641	-0.899561	0.372754	0.0708458	0.997432	NA	NA	NA	NA	-1.04149
MORN2	3.69485	0.000747196	0.284488	0.0244344	-0.326596	0.745766	0.185605	0.99997	0.0723633	0.942763	0.0741352	0.992944	0.0750362	0.940468	0.0832115	0.977225	2.48493	0.0161493	0.141847	0.27686	-1.09183	0.280248	0.054551	0.969597	-0.84515	0.402054	0.13799	0.915463	0.585062	0.561086	0.162982	0.86358	NA	NA	NA	NA	0.654158	0.515949	0.191842	0.73653	-0.457176	0.649565	0.0763031	0.997432	NA	NA	NA	NA	NA
RILPL2	3.69457	0.000747781	0.22067	0.0244344	-2.1184	0.0407374	0.209408	0.99997	-0.939603	0.35446	0.106265	0.857321	1.0358	0.304997	0.402429	0.634817	-1.43105	0.158286	0.40488	0.598004	-0.265714	0.791574	0.324645	0.987764	-1.08999	0.280944	0.152081	0.865948	1.15582	0.253141	0.245991	0.692761	0.524526	0.602142	0.227422	0.964914	0.814622	0.419076	0.224209	0.66857	0.256607	0.798557	0.278107	0.997432	2.07382	0.0434843	0.299643	0.884497	-0.891896
IDH3G	3.69194	0.00075336	0.222578	0.0244344	0.101552	0.919646	0.233744	0.99997	2.78241	0.00897475	0.158841	0.322801	-0.0828988	0.934244	0.294012	0.973967	-0.0734389	0.941733	0.32195	0.98402	-1.17951	0.243891	0.162694	0.969597	0.992657	0.325657	0.164852	0.886327	0.427832	0.670574	0.194378	0.905169	0.330277	0.742518	0.132542	0.979923	2.45105	0.0177117	0.195173	0.210453	1.33639	0.187596	0.152139	0.99484	-0.00372734	0.997041	0.128209	0.999298	1.04661
STT3A	3.69172	0.000753813	0.23846	0.0244344	0.401449	0.690339	0.216258	0.99997	0.474925	0.638066	0.16877	0.935514	1.21984	0.227925	0.122594	0.574441	0.668513	0.506708	0.13272	0.84526	0.348635	0.728857	0.146763	0.98191	0.376643	0.708032	0.150147	0.966283	-0.489951	0.62627	0.179878	0.891181	-1.06703	0.290887	0.0643568	0.930431	0.905414	0.369504	0.1955	0.631736	-0.340009	0.735303	0.106133	0.997432	-0.250917	0.802949	0.0804577	0.992169	0.906095
FMR1	3.69019	0.000757079	0.190301	0.0244344	0.902862	0.372287	0.116183	0.99997	NA	NA	NA	NA	-1.13913	0.25977	0.0948465	0.601084	0.515692	0.608214	0.105835	0.886506	0.420273	0.676124	0.104695	0.981125	1.19303	0.238487	0.173761	0.848671	0.512824	0.610289	0.119664	0.884372	NA	NA	NA	NA	1.02052	0.312299	0.112855	0.589285	-1.29434	0.201615	0.0919693	0.99484	0.460894	0.646956	0.0690491	0.991077	0.898272
DSCR3	3.68965	0.000758237	0.159292	0.0244344	-0.783796	0.438018	0.119673	0.99997	NA	NA	NA	NA	0.0164852	0.986909	0.156663	0.994427	0.610719	0.543996	0.177315	0.860851	-1.89148	0.0644786	0.0861121	0.892434	0.877291	0.384525	0.0994149	0.908379	-0.212195	0.8328	0.1081	0.959187	0.170429	0.865334	0.0728485	0.988164	-0.00127377	0.998989	0.118854	0.999206	-3.22039	0.002275	0.125376	0.57888	-1.34952	0.183501	0.0746296	0.991077	0.77594
LGALS3BP	3.68908	0.000759466	0.716561	0.0244344	-0.455762	0.651155	0.693754	0.99997	0.0191854	0.984812	0.470045	0.998073	-1.95768	0.0555423	0.186989	0.375936	-1.86965	0.0670608	0.472108	0.457135	NA	NA	NA	NA	1.34955	0.183239	0.610848	0.811686	0.781351	0.438208	0.49216	0.802192	NA	NA	NA	NA	1.03682	0.304711	0.523671	0.583971	NA	NA	NA	NA	NA	NA	NA	NA	NA
RP11-783K16.5	3.689	0.000759635	0.0800682	0.0244344	NA	NA	NA	NA	NA	NA	NA	NA	NA	NA	NA	NA	NA	NA	NA	NA	NA	NA	NA	NA	NA	NA	NA	NA	NA	NA	NA	NA	NA	NA	NA	NA	NA	NA	NA	NA	NA	NA	NA	NA	NA	NA	NA	NA	NA
NDC1	3.68829	0.000761151	0.0801682	0.0244344	NA	NA	NA	NA	NA	NA	NA	NA	NA	NA	NA	NA	NA	NA	NA	NA	NA	NA	NA	NA	NA	NA	NA	NA	NA	NA	NA	NA	NA	NA	NA	NA	-0.669459	0.506222	0.0760367	0.730865	NA	NA	NA	NA	NA	NA	NA	NA	NA
HOMER2	3.68413	0.000770144	0.157794	0.0246421	NA	NA	NA	NA	NA	NA	NA	NA	NA	NA	NA	NA	NA	NA	NA	NA	NA	NA	NA	NA	1.81098	0.0761545	0.085921	0.692771	0.966369	0.33842	0.0759085	0.745918	NA	NA	NA	NA	0.3421	0.733681	0.164948	0.870513	NA	NA	NA	NA	NA	NA	NA	NA	NA
PSME3	3.6802	0.000778727	0.275013	0.0248353	0.406547	0.686621	0.172689	0.99997	0.307343	0.760574	0.0980206	0.964078	2.35998	0.0219902	0.172372	0.292463	2.71977	0.0088139	0.185564	0.22554	0.336869	0.737654	0.121959	0.98191	1.87196	0.0670677	0.151654	0.677592	1.11284	0.270994	0.16386	0.699389	-0.175666	0.861238	0.0915147	0.988164	1.63047	0.109164	0.152359	0.403833	0.0733529	0.941824	0.141574	0.997432	0.553984	0.582162	0.0802919	0.991077	-0.937245
AFF1	3.66918	0.000803296	0.310316	0.0254258	1.32575	0.192837	0.227043	0.99997	0.659148	0.514517	0.130724	0.908306	1.17155	0.246617	0.148876	0.590276	0.672984	0.503881	0.139728	0.843897	-0.404261	0.68778	0.255158	0.981125	-1.36758	0.177559	0.156764	0.808155	1.2616	0.212833	0.16083	0.65729	-0.222833	0.824539	0.082592	0.983955	1.26183	0.21275	0.189994	0.506406	-1.28323	0.205447	0.26157	0.99484	-0.484666	0.630118	0.158619	0.991077	-0.0293462
MGAT5	3.66876	0.00080425	0.165298	0.0254258	NA	NA	NA	NA	NA	NA	NA	NA	-0.873966	0.38608	0.0742618	0.688997	0.0149429	0.988134	0.123619	0.996982	NA	NA	NA	NA	2.51738	0.0150737	0.0640992	0.436809	NA	NA	NA	NA	0.54091	0.590879	0.125704	0.962591	2.95451	0.00472933	0.095985	0.133556	-0.869338	0.388901	0.0708351	0.997432	-0.312774	0.755807	0.0602196	0.992169	NA
TNRC6B	3.6684	0.000805058	0.436033	0.0254258	1.23395	0.2248	0.384201	0.99997	-0.462991	0.646504	0.296411	0.936669	0.0981266	0.922202	0.188281	0.967574	-0.41375	0.680727	0.220015	0.915992	-0.299651	0.765711	0.326723	0.98684	0.897724	0.373635	0.264632	0.903688	0.539087	0.592173	0.252656	0.876992	0.290863	0.772313	0.291452	0.982188	0.365527	0.71623	0.337512	0.860193	0.736173	0.465135	0.30031	0.997432	0.31988	0.750448	0.220973	0.992169	-1.31531
MANBAL	3.66715	0.0008079	0.271582	0.0254332	-0.705799	0.484618	0.214598	0.99997	0.466454	0.644051	0.171817	0.936669	1.10137	0.275711	0.0791604	0.61112	-0.0354277	0.971872	0.0975146	0.992754	0.45203	0.653242	0.125078	0.97755	-0.177916	0.859508	0.169267	0.988165	0.756413	0.452881	0.169573	0.808214	NA	NA	NA	NA	2.35509	0.0224038	0.209969	0.228221	0.564192	0.575197	0.10914	0.997432	-0.162816	0.871347	0.0627574	0.996072	0.403623
COL17A1	3.66191	0.000819912	0.199354	0.0256787	NA	NA	NA	NA	NA	NA	NA	NA	NA	NA	NA	NA	NA	NA	NA	NA	NA	NA	NA	NA	3.40356	0.00131789	0.0590912	0.168644	NA	NA	NA	NA	NA	NA	NA	NA	5.53437	1.0892e-06	0.194531	0.00333221	NA	NA	NA	NA	NA	NA	NA	NA	NA
MRPL11	3.6605	0.000823168	0.255358	0.0256787	-0.435785	0.665458	0.33167	0.99997	0.209447	0.835427	0.149334	0.97675	1.21529	0.229641	0.278972	0.576716	0.354277	0.724537	0.334263	0.928496	-0.84697	0.40113	0.166198	0.969597	-0.740142	0.462675	0.165548	0.928591	0.854469	0.396841	0.237167	0.781115	0.582916	0.562469	0.160557	0.96045	0.572702	0.569363	0.252792	0.771458	0.635259	0.528215	0.182178	0.997432	0.131806	0.895689	0.129092	0.996097	0.155163
SMIM5	3.6592	0.000826178	0.0835066	0.0256787	NA	NA	NA	NA	NA	NA	NA	NA	NA	NA	NA	NA	NA	NA	NA	NA	NA	NA	NA	NA	NA	NA	NA	NA	NA	NA	NA	NA	NA	NA	NA	NA	NA	NA	NA	NA	NA	NA	NA	NA	NA	NA	NA	NA	NA
TNKS1BP1	3.65918	0.000826224	0.365362	0.0256787	-0.674018	0.504379	0.361135	0.99997	-0.795364	0.432262	0.14536	0.893869	NA	NA	NA	NA	NA	NA	NA	NA	1.39882	0.168165	0.252809	0.958539	-0.862295	0.392642	0.216915	0.911568	1.14087	0.259253	0.2296	0.694798	NA	NA	NA	NA	0.821478	0.415198	0.225652	0.66514	1.40209	0.167192	0.140712	0.988712	1.54841	0.128093	0.172516	0.987767	0.724144
SERAC1	3.65697	0.000831394	0.0950269	0.0257347	NA	NA	NA	NA	NA	NA	NA	NA	NA	NA	NA	NA	NA	NA	NA	NA	NA	NA	NA	NA	NA	NA	NA	NA	NA	NA	NA	NA	NA	NA	NA	NA	NA	NA	NA	NA	NA	NA	NA	NA	NA	NA	NA	NA	NA
TMPRSS4	3.65504	0.000835914	0.164949	0.0257347	NA	NA	NA	NA	NA	NA	NA	NA	NA	NA	NA	NA	NA	NA	NA	NA	NA	NA	NA	NA	NA	NA	NA	NA	NA	NA	NA	NA	NA	NA	NA	NA	1.7981	0.078082	0.256285	0.355187	NA	NA	NA	NA	NA	NA	NA	NA	NA
SLC16A3	3.65488	0.000836299	0.259347	0.0257347	NA	NA	NA	NA	NA	NA	NA	NA	2.54618	0.0138333	0.474409	0.258293	2.72775	0.00862952	0.517468	0.22554	0.263116	0.793564	0.139934	0.987844	2.74105	0.00847196	0.105564	0.373899	2.02985	0.0476044	0.0807516	0.396628	-0.985407	0.328987	0.161504	0.937768	1.25962	0.213541	0.151118	0.507161	1.19455	0.238014	0.121404	0.99484	-0.193678	0.847246	0.0797463	0.992169	-0.047861
FGD5-AS1	3.65295	0.000840838	0.325546	0.0257347	0.27171	0.787316	0.31897	0.99997	0.632638	0.531465	0.159083	0.910974	0.793924	0.43078	0.222108	0.717365	-0.16807	0.867168	0.258246	0.964223	-0.0551601	0.956235	0.287232	0.998244	0.367414	0.714861	0.212051	0.966904	0.589848	0.557897	0.202335	0.861461	0.283663	0.777795	0.0840089	0.982365	0.327514	0.74462	0.217752	0.874498	-1.32931	0.189901	0.236243	0.99484	0.302896	0.763278	0.223559	0.992169	-1.04983
ATF7IP	3.65182	0.00084353	0.337563	0.0257347	-0.596978	0.554063	0.225374	0.99997	-0.407603	0.686279	0.115389	0.950209	-0.0147627	0.988277	0.124586	0.994427	-0.532324	0.596726	0.14129	0.882288	-1.62956	0.109608	0.125298	0.931904	1.55755	0.125647	0.174008	0.75677	0.36936	0.713389	0.163278	0.920126	0.668468	0.506792	0.192478	0.95373	0.300152	0.765282	0.188959	0.886848	-1.54722	0.128245	0.140672	0.97173	0.358084	0.721851	0.121188	0.992169	-1.92013
CDON	3.65102	0.000845419	0.0886914	0.0257347	0.0246712	0.980446	0.156188	0.99997	NA	NA	NA	NA	NA	NA	NA	NA	NA	NA	NA	NA	NA	NA	NA	NA	1.12116	0.267574	0.0651625	0.860967	NA	NA	NA	NA	NA	NA	NA	NA	1.21883	0.228515	0.0552286	0.519959	NA	NA	NA	NA	NA	NA	NA	NA	NA
MYL6B	3.65003	0.000847772	0.280651	0.0257347	1.03661	0.306469	0.220003	0.99997	-2.17755	0.0369237	0.278889	0.5055	2.27143	0.0272073	0.0776463	0.311359	2.06073	0.0442511	0.0681971	0.397196	-0.561796	0.576816	0.176305	0.972252	1.41877	0.162168	0.112955	0.792801	-0.140728	0.88864	0.185595	0.971446	0.294221	0.76976	0.0595482	0.981152	1.67013	0.10102	0.224705	0.392225	0.311914	0.756429	0.136294	0.997432	1.25513	0.215507	0.0899656	0.991077	1.55107
CARKD	3.64879	0.000850752	0.132704	0.0257347	NA	NA	NA	NA	NA	NA	NA	NA	NA	NA	NA	NA	NA	NA	NA	NA	NA	NA	NA	NA	0.67218	0.504564	0.0924531	0.936918	0.825381	0.412999	0.0681035	0.789056	NA	NA	NA	NA	0.822893	0.4144	0.0706518	0.664629	-0.74278	0.461161	0.0573617	0.997432	NA	NA	NA	NA	NA
XIAP	3.64819	0.000852189	0.350363	0.0257347	0.0865087	0.931516	0.217154	0.99997	1.22435	0.229758	0.144831	0.788382	2.3716	0.0213766	0.221152	0.289868	-0.43757	0.663476	0.232307	0.908353	-1.09149	0.280397	0.237616	0.969597	1.79911	0.0780376	0.21385	0.693876	2.07319	0.0432252	0.26237	0.384692	-0.630209	0.531318	0.108653	0.958047	1.18601	0.241115	0.207795	0.531655	-0.563751	0.575495	0.236978	0.997432	0.252221	0.801947	0.148031	0.992169	0.399451
CP	3.64582	0.000857874	0.158201	0.0257347	NA	NA	NA	NA	NA	NA	NA	NA	NA	NA	NA	NA	NA	NA	NA	NA	2.76659	0.00796783	0.188821	0.733959	NA	NA	NA	NA	NA	NA	NA	NA	NA	NA	NA	NA	1.06958	0.289845	0.218029	0.571354	NA	NA	NA	NA	NA	NA	NA	NA	NA
IGSF3	3.64512	0.000859571	0.273578	0.0257347	NA	NA	NA	NA	NA	NA	NA	NA	NA	NA	NA	NA	NA	NA	NA	NA	NA	NA	NA	NA	0.433976	0.666173	0.151129	0.964338	2.17646	0.0341762	0.123876	0.355528	NA	NA	NA	NA	1.64346	0.10644	0.0900278	0.399064	NA	NA	NA	NA	NA	NA	NA	NA	NA
C9orf16	3.64508	0.00085967	0.557055	0.0257347	1.32815	0.192051	0.333505	0.99997	1.01706	0.316755	0.34284	0.83389	0.204125	0.839037	0.491184	0.933354	0.583611	0.561957	0.59952	0.866131	-1.83049	0.0732622	0.41623	0.892434	1.06102	0.293781	0.303857	0.875432	1.16051	0.251245	0.3865	0.692761	0.0596491	0.952664	0.340236	0.992958	0.714183	0.47837	0.424728	0.713622	0.376911	0.707867	0.414032	0.997432	0.341416	0.734281	0.330664	0.992169	-0.25135
GALNT7	3.64138	0.000868635	0.281339	0.0259025	NA	NA	NA	NA	NA	NA	NA	NA	2.10753	0.0398191	0.0942119	0.345246	1.80585	0.0766213	0.0956024	0.475284	NA	NA	NA	NA	1.97184	0.0541731	0.0663738	0.647648	1.43154	0.158376	0.152982	0.596583	NA	NA	NA	NA	2.74833	0.00826191	0.111022	0.162443	0.680651	0.499296	0.101551	0.997432	NA	NA	NA	NA	NA
CLK1	3.63576	0.000882467	0.407994	0.0259025	0.653572	0.517323	0.328588	0.99997	-0.290129	0.773589	0.24811	0.965206	-0.491731	0.62494	0.278427	0.825272	-2.35235	0.0224014	0.313042	0.315092	0.971999	0.335825	0.291948	0.969597	0.32313	0.747944	0.231518	0.969663	-0.258485	0.797073	0.295922	0.949428	0.28215	0.778949	0.29877	0.982365	1.68083	0.0989121	0.279932	0.389605	-0.368688	0.713949	0.264611	0.997432	-0.984926	0.329599	0.268299	0.991077	1.25461
GBP2	3.63575	0.000882491	0.189102	0.0259025	-0.364366	0.717605	0.240099	0.99997	0.127518	0.899329	0.225561	0.990318	0.265101	0.79196	0.173033	0.909486	1.96782	0.0543309	0.260347	0.426002	-1.67622	0.100065	0.237747	0.912209	-1.14788	0.25648	0.0846	0.860635	-0.434564	0.665712	0.0684702	0.903804	2.82137	0.00675632	0.0727875	0.755928	1.678	0.099465	0.0826377	0.390138	0.98581	0.32907	0.212651	0.997432	1.35971	0.180273	0.157998	0.991077	-0.953428
GYLTL1B	3.63552	0.000883065	0.0754542	0.0259025	NA	NA	NA	NA	NA	NA	NA	NA	NA	NA	NA	NA	NA	NA	NA	NA	NA	NA	NA	NA	1.75065	0.0861398	0.0593733	0.702611	NA	NA	NA	NA	NA	NA	NA	NA	2.7944	0.00730821	0.108132	0.158939	NA	NA	NA	NA	NA	NA	NA	NA	NA
TYROBP	3.63516	0.000883952	0.18364	0.0259025	NA	NA	NA	NA	NA	NA	NA	NA	-1.06018	0.293869	0.923686	0.627118	0.987977	0.327653	0.891401	0.742559	-1.43286	0.158248	0.091823	0.958539	-0.23758	0.813178	0.122666	0.97807	-0.699767	0.487253	0.132751	0.826801	0.189495	0.850443	0.297057	0.987077	-0.284093	0.777489	0.121814	0.893091	-0.0196846	0.984375	0.135516	0.997467	0.447394	0.656603	0.0961502	0.991077	1.52427
LDOC1	3.63451	0.000885564	0.206559	0.0259025	-0.0411018	0.96743	0.0856899	0.99997	0.55375	0.583599	0.0802808	0.918183	NA	NA	NA	NA	NA	NA	NA	NA	-1.05327	0.297385	0.0539927	0.969597	0.820067	0.41607	0.0952967	0.917887	1.37199	0.176071	0.0771676	0.615918	NA	NA	NA	NA	0.484483	0.630117	0.114817	0.809176	-0.823128	0.414423	0.0588386	0.997432	NA	NA	NA	NA	NA
COX16	3.63436	0.000885939	0.356635	0.0259025	-1.42149	0.163331	0.321222	0.99997	-0.136025	0.892654	0.192455	0.989621	2.26894	0.0273692	0.314057	0.31149	1.74298	0.0871372	0.324128	0.495214	-0.2263	0.821909	0.23551	0.990756	0.798517	0.428347	0.246507	0.921787	0.602043	0.549813	0.297814	0.857832	0.950459	0.346276	0.1548	0.939933	2.09728	0.0409451	0.293472	0.282764	1.8457	0.0709818	0.214302	0.928629	1.21436	0.23055	0.154802	0.991077	-0.0704482
PTPRF	3.63413	0.000886508	0.579905	0.0259025	NA	NA	NA	NA	NA	NA	NA	NA	NA	NA	NA	NA	NA	NA	NA	NA	NA	NA	NA	NA	0.962851	0.340256	0.535156	0.887306	2.42631	0.0188279	0.303708	0.293666	NA	NA	NA	NA	1.56477	0.123822	0.369942	0.416503	0.320349	0.750066	0.0433787	0.997432	NA	NA	NA	NA	NA
TGFBI	3.63266	0.000890184	0.21751	0.0259322	NA	NA	NA	NA	NA	NA	NA	NA	2.47724	0.0164637	0.441837	0.27382	3.54094	0.000840158	0.489187	0.0775046	NA	NA	NA	NA	NA	NA	NA	NA	NA	NA	NA	NA	NA	NA	NA	NA	1.92832	0.0593915	0.122422	0.321022	NA	NA	NA	NA	NA	NA	NA	NA	NA
RP11-350J20.12	3.63034	0.000896004	0.122782	0.0259338	NA	NA	NA	NA	NA	NA	NA	NA	NA	NA	NA	NA	NA	NA	NA	NA	NA	NA	NA	NA	1.24958	0.217272	0.0625994	0.832651	NA	NA	NA	NA	NA	NA	NA	NA	1.37554	0.174975	0.0676794	0.46943	NA	NA	NA	NA	NA	NA	NA	NA	NA
CD44	3.62747	0.000903252	0.563252	0.0259338	0.95121	0.347509	0.55336	0.99997	1.1794	0.246932	0.346558	0.808872	1.09492	0.278501	0.77295	0.613881	1.76935	0.0825884	0.741774	0.48816	1.80924	0.0765505	0.133179	0.89271	2.02824	0.04788	0.3605	0.629578	1.1701	0.247401	0.618025	0.690514	0.573208	0.568974	0.447316	0.96045	2.64863	0.0107302	0.467931	0.173069	-0.128489	0.898288	0.0824382	0.997432	1.95744	0.0561235	0.110615	0.925388	1.46599
WDR82	3.62444	0.000910959	0.353931	0.0259338	-0.92019	0.363279	0.278594	0.99997	-0.473401	0.639141	0.204434	0.935677	1.1497	0.255427	0.181918	0.597191	2.10739	0.0398322	0.192562	0.384863	1.56896	0.123094	0.197273	0.94097	1.01463	0.315167	0.176599	0.882126	2.90835	0.00536911	0.200607	0.193242	0.52461	0.602084	0.133921	0.964914	0.598449	0.552189	0.211367	0.761645	-0.743867	0.460509	0.198264	0.997432	0.0390228	0.969034	0.161708	0.997367	0.502438
SLC12A9	3.62435	0.000911188	0.120431	0.0259338	NA	NA	NA	NA	NA	NA	NA	NA	1.53582	0.130531	0.120865	0.478268	1.09684	0.27767	0.157701	0.704662	-1.22363	0.226942	0.0728042	0.969597	0.744844	0.459853	0.0753726	0.928268	1.73891	0.0880841	0.0594114	0.48944	2.36472	0.0218111	0.0563029	0.795039	1.90284	0.0627137	0.0827826	0.328184	0.499569	0.619614	0.0746361	0.997432	NA	NA	NA	NA	-1.46702
SYTL1	3.62407	0.00091191	0.390974	0.0259338	NA	NA	NA	NA	NA	NA	NA	NA	NA	NA	NA	NA	NA	NA	NA	NA	NA	NA	NA	NA	1.57354	0.1219	0.201808	0.75677	0.0229997	0.98174	0.126145	0.995514	0.347152	0.729878	0.173183	0.979085	1.57882	0.12056	0.359454	0.414222	NA	NA	NA	NA	NA	NA	NA	NA	NA
ADNP	3.62317	0.000914206	0.242067	0.0259338	-0.364757	0.717315	0.130146	0.99997	NA	NA	NA	NA	0.685978	0.495717	0.0850101	0.755112	0.67521	0.502477	0.112121	0.843158	-0.78832	0.434307	0.118876	0.969597	1.27934	0.206683	0.152797	0.827772	1.44511	0.154543	0.128789	0.59054	0.0310559	0.975344	0.0679446	0.997694	1.34996	0.182991	0.200251	0.476781	-0.170839	0.865054	0.120547	0.997432	-1.2041	0.234456	0.114632	0.991077	0.198545
GPC4	3.62315	0.000914263	0.359698	0.0259338	NA	NA	NA	NA	NA	NA	NA	NA	1.90938	0.0616323	0.0915012	0.384518	NA	NA	NA	NA	NA	NA	NA	NA	0.823834	0.413946	0.243084	0.917887	1.00104	0.321534	0.234107	0.732112	NA	NA	NA	NA	2.96269	0.00462368	0.137782	0.132934	NA	NA	NA	NA	NA	NA	NA	NA	NA
USP36	3.62313	0.000914303	0.165622	0.0259338	1.68912	0.0993864	0.12633	0.99997	0.926303	0.361222	0.126368	0.85851	0.45701	0.649532	0.135474	0.83714	-1.10253	0.275214	0.141631	0.701986	-0.275697	0.78394	0.100259	0.987764	0.674617	0.503027	0.0944925	0.936065	1.06296	0.292807	0.141947	0.713723	-0.0963485	0.923614	0.07914	0.990385	2.09535	0.0411239	0.12549	0.282945	1.11578	0.269959	0.11423	0.997432	NA	NA	NA	NA	-0.0332069
TPT1-AS1	3.62212	0.000916916	0.112727	0.0259338	1.46852	0.150193	0.0977698	0.99997	NA	NA	NA	NA	NA	NA	NA	NA	NA	NA	NA	NA	-0.0680152	0.94605	0.0610012	0.998244	-0.10502	0.91678	0.0736324	0.994182	0.422894	0.67415	0.0654031	0.905866	NA	NA	NA	NA	1.15406	0.253855	0.0847037	0.542589	-0.664765	0.509317	0.0732821	0.997432	0.515226	0.60876	0.0676743	0.991077	-0.415218
CROT	3.62119	0.000919316	0.185825	0.0259338	1.86769	0.0695322	0.138354	0.99997	NA	NA	NA	NA	NA	NA	NA	NA	NA	NA	NA	NA	NA	NA	NA	NA	0.974904	0.334301	0.0741961	0.887306	NA	NA	NA	NA	NA	NA	NA	NA	2.71903	0.0089268	0.224015	0.167238	NA	NA	NA	NA	NA	NA	NA	NA	NA
LINC01420	3.62113	0.000919469	0.447473	0.0259338	-0.891207	0.378426	0.275938	0.99997	-0.483503	0.632031	0.192384	0.934139	1.27757	0.206968	0.300414	0.551805	1.31874	0.192927	0.410191	0.632177	0.64609	0.521236	0.290487	0.969597	0.14561	0.884815	0.218061	0.989966	-0.991637	0.326056	0.264956	0.736594	1.48662	0.143155	0.204226	0.912958	1.39689	0.168495	0.288509	0.463424	-0.527748	0.600056	0.338452	0.997432	-0.417868	0.677907	0.267327	0.991077	1.11069
RABGAP1L	3.61917	0.000924514	0.364387	0.026001	0.291298	0.772408	0.217178	0.99997	0.204468	0.839283	0.117642	0.97675	-0.917097	0.363246	0.12893	0.67859	0.720651	0.474291	0.164466	0.832144	-1.39831	0.168318	0.0794656	0.958539	-0.0681954	0.945902	0.188825	0.994182	-0.731845	0.467613	0.309248	0.815803	1.96463	0.0548108	0.204543	0.817576	0.338828	0.73613	0.166448	0.871094	-0.911006	0.366752	0.10763	0.997432	2.09953	0.0410524	0.0940415	0.88158	-0.172808
SDE2	3.61804	0.000927449	0.10656	0.0260086	0.178387	0.859366	0.104857	0.99997	0.543894	0.590284	0.0672455	0.918499	0.608623	0.545374	0.0831244	0.782789	-0.198577	0.843354	0.0930959	0.959253	-0.987641	0.32818	0.111697	0.969597	-0.227516	0.82095	0.0680982	0.978265	0.0524426	0.958381	0.0930892	0.989932	NA	NA	NA	NA	2.95775	0.00468725	0.0775383	0.132934	0.576137	0.567159	0.11788	0.997432	-0.776799	0.441089	0.128118	0.991077	0.120521
KSR1	3.61566	0.000933656	0.076382	0.0260376	NA	NA	NA	NA	NA	NA	NA	NA	NA	NA	NA	NA	-0.0520735	0.958666	0.0817106	0.988256	1.5614	0.124866	0.0540996	0.94097	NA	NA	NA	NA	NA	NA	NA	NA	NA	NA	NA	NA	2.98283	0.00437283	0.0548639	0.132934	-1.21589	0.229852	0.0585245	0.99484	NA	NA	NA	NA	0.549765
DICER1	3.6156	0.000933822	0.352316	0.0260376	0.878239	0.385333	0.167311	0.99997	0.582897	0.564048	0.160266	0.915716	1.03152	0.306983	0.298944	0.636168	-0.068987	0.94526	0.296088	0.984783	1.70495	0.0945373	0.249088	0.912209	-0.142509	0.887251	0.220511	0.989966	0.668459	0.506855	0.270276	0.837698	-2.07591	0.0428632	0.129718	0.817576	1.33884	0.186562	0.235034	0.479894	-0.735225	0.465707	0.230966	0.997432	-0.547368	0.586662	0.167791	0.991077	1.65791
NDUFA5	3.61339	0.000939618	0.46626	0.0260747	-0.638312	0.527099	0.382401	0.99997	-0.624971	0.536422	0.290964	0.910974	1.80736	0.076383	0.293726	0.409461	1.18139	0.242723	0.341206	0.676103	-0.0825127	0.934575	0.254218	0.998244	0.56647	0.573608	0.324978	0.944866	-0.916129	0.363911	0.385946	0.763769	-0.414949	0.679886	0.151208	0.973668	0.974084	0.334613	0.370388	0.605616	-0.765007	0.447936	0.242897	0.997432	-1.20101	0.23564	0.265937	0.991077	0.201956
LRP12	3.61284	0.000941068	0.0869446	0.0260747	NA	NA	NA	NA	NA	NA	NA	NA	2.02274	0.0481578	0.0613341	0.360941	NA	NA	NA	NA	NA	NA	NA	NA	NA	NA	NA	NA	NA	NA	NA	NA	NA	NA	NA	NA	1.08762	0.281877	0.070095	0.564802	NA	NA	NA	NA	NA	NA	NA	NA	NA
SOX9	3.61174	0.000943979	0.311643	0.0260747	NA	NA	NA	NA	NA	NA	NA	NA	NA	NA	NA	NA	NA	NA	NA	NA	NA	NA	NA	NA	NA	NA	NA	NA	NA	NA	NA	NA	NA	NA	NA	NA	1.99155	0.051789	0.264198	0.303653	NA	NA	NA	NA	NA	NA	NA	NA	NA
ADRBK2	3.61092	0.000946155	0.194265	0.0260747	NA	NA	NA	NA	NA	NA	NA	NA	0.460241	0.647226	0.159548	0.836017	0.219195	0.82734	0.205443	0.955206	NA	NA	NA	NA	1.86811	0.0676127	0.0964263	0.677913	3.3505	0.00152444	0.133142	0.119114	0.62243	0.536379	0.116173	0.959865	0.865997	0.390548	0.119935	0.648299	NA	NA	NA	NA	NA	NA	NA	NA	NA
NOTCH3	3.61003	0.00094851	0.29631	0.0260747	NA	NA	NA	NA	NA	NA	NA	NA	NA	NA	NA	NA	NA	NA	NA	NA	NA	NA	NA	NA	1.81589	0.0753862	0.0746789	0.691444	NA	NA	NA	NA	NA	NA	NA	NA	0.61472	0.541473	0.0924826	0.754232	NA	NA	NA	NA	NA	NA	NA	NA	NA
CFI	3.60707	0.000956427	0.318575	0.0262185	0.407875	0.685654	0.310018	0.99997	1.09075	0.283527	0.24227	0.824724	NA	NA	NA	NA	NA	NA	NA	NA	1.34297	0.185471	0.209081	0.967989	1.19804	0.23655	0.164852	0.848671	1.13487	0.261736	0.260594	0.696874	NA	NA	NA	NA	3.12439	0.00293722	0.17284	0.125385	2.27679	0.0272027	0.229337	0.867364	NA	NA	NA	NA	0.452621
NRP1	3.60606	0.000959114	0.151292	0.0262185	-0.358449	0.721991	0.323062	0.99997	0.631644	0.532106	0.256877	0.910974	2.84577	0.0062862	0.221711	0.22426	2.21757	0.0308939	0.251854	0.355693	-0.779669	0.439335	0.206025	0.969597	NA	NA	NA	NA	NA	NA	NA	NA	NA	NA	NA	NA	1.28215	0.205587	0.0841063	0.499698	1.32275	0.192057	0.381936	0.99484	0.734711	0.46609	0.294876	0.991077	-1.0522
RALGDS	3.5997	0.000976348	0.32931	0.0265122	NA	NA	NA	NA	NA	NA	NA	NA	1.02493	0.310051	0.215385	0.637581	1.30563	0.197318	0.227278	0.632696	0.85157	0.398596	0.181516	0.969597	1.54979	0.1275	0.178136	0.75677	2.26078	0.0280698	0.173782	0.33345	NA	NA	NA	NA	1.70209	0.0948268	0.222015	0.382777	1.26348	0.212394	0.243964	0.99484	1.55926	0.125504	0.119264	0.987724	0.0701797
TCF7L2	3.59939	0.000977214	0.23274	0.0265122	-0.51237	0.611358	0.231624	0.99997	-0.436387	0.665486	0.118185	0.944763	-0.702801	0.485255	0.198515	0.749739	-1.28237	0.205293	0.417665	0.639787	-1.47225	0.147348	0.204295	0.958539	0.79173	0.432258	0.118812	0.923152	-1.64485	0.106151	0.137579	0.519838	NA	NA	NA	NA	0.333078	0.740441	0.217582	0.87293	-0.778439	0.440053	0.182105	0.997432	0.289313	0.773588	0.0844481	0.992169	-2.57297
TMEM184B	3.59753	0.000982306	0.255277	0.0265122	0.959652	0.343297	0.123523	0.99997	NA	NA	NA	NA	3.3181	0.00164292	0.0695369	0.177826	-0.539076	0.592092	0.119532	0.880114	0.596813	0.55338	0.18108	0.969597	-0.0634687	0.949646	0.187462	0.995245	1.29248	0.202016	0.115419	0.647926	NA	NA	NA	NA	1.79591	0.0784337	0.12377	0.355664	0.685224	0.496431	0.154317	0.997432	0.693322	0.491449	0.190118	0.991077	0.699556
CYP2U1	3.5966	0.000984859	0.0577254	0.0265122	-0.773939	0.443756	0.107661	0.99997	NA	NA	NA	NA	NA	NA	NA	NA	NA	NA	NA	NA	NA	NA	NA	NA	NA	NA	NA	NA	NA	NA	NA	NA	NA	NA	NA	NA	2.70478	0.00926758	0.0463222	0.167634	NA	NA	NA	NA	0.811783	0.420924	0.0574593	0.991077	NA
NCK2	3.59657	0.000984942	0.136117	0.0265122	NA	NA	NA	NA	NA	NA	NA	NA	NA	NA	NA	NA	NA	NA	NA	NA	NA	NA	NA	NA	0.225719	0.82234	0.0896209	0.978265	NA	NA	NA	NA	NA	NA	NA	NA	1.87787	0.0661223	0.0659488	0.335103	1.20442	0.234214	0.0712041	0.99484	NA	NA	NA	NA	-0.624092
RNF103	3.59525	0.000988599	0.184497	0.0265122	-0.923559	0.361543	0.101766	0.99997	NA	NA	NA	NA	NA	NA	NA	NA	0.299483	0.765743	0.0665268	0.939032	0.937434	0.353133	0.0790342	0.969597	-0.672253	0.504517	0.0917572	0.936918	2.35672	0.0223154	0.0686276	0.304576	NA	NA	NA	NA	-0.691175	0.49259	0.113534	0.721627	-0.766066	0.447312	0.0570501	0.997432	0.315353	0.753861	0.0962644	0.992169	0.0236437
VDAC2	3.5947	0.00099011	0.551837	0.0265122	0.268791	0.789545	0.459388	0.99997	0.767142	0.44862	0.372879	0.894733	-0.0147408	0.988294	0.490638	0.994427	-0.900613	0.371868	0.541915	0.771308	-0.649797	0.518858	0.424242	0.969597	-2.77564	0.0077304	0.357614	0.361566	-0.377878	0.707089	0.382058	0.916468	-0.525918	0.601181	0.30559	0.964739	0.130238	0.89689	0.485335	0.952959	-0.144748	0.885503	0.364947	0.997432	-1.98694	0.0526523	0.334975	0.916978	-2.54481
ENAH	3.594	0.000992057	0.334443	0.0265122	1.06559	0.293334	0.295363	0.99997	-0.911704	0.368742	0.221773	0.863597	NA	NA	NA	NA	NA	NA	NA	NA	0.318856	0.751191	0.224478	0.985294	2.09678	0.0410921	0.111155	0.601152	1.27927	0.206593	0.206545	0.652707	NA	NA	NA	NA	1.8008	0.0776483	0.279454	0.354735	2.44341	0.0181983	0.175327	0.849473	1.60731	0.114546	0.109123	0.986538	-1.2215
PROM2	3.59319	0.000994308	0.253159	0.0265122	NA	NA	NA	NA	NA	NA	NA	NA	NA	NA	NA	NA	NA	NA	NA	NA	NA	NA	NA	NA	2.02437	0.04829	0.0513646	0.629578	NA	NA	NA	NA	NA	NA	NA	NA	1.61759	0.11192	0.181112	0.406012	NA	NA	NA	NA	NA	NA	NA	NA	NA
ADAM8	3.58771	0.00100964	0.146756	0.0267611	NA	NA	NA	NA	NA	NA	NA	NA	2.73793	0.00839962	0.115606	0.234812	NA	NA	NA	NA	NA	NA	NA	NA	NA	NA	NA	NA	NA	NA	NA	NA	0.699318	0.48747	0.129618	0.95373	NA	NA	NA	NA	NA	NA	NA	NA	NA	NA	NA	NA	NA
UGP2	3.58684	0.00101211	0.46287	0.0267611	0.649466	0.519944	0.479662	0.99997	2.90823	0.0065562	0.279053	0.297161	2.63093	0.0111253	0.361852	0.248183	1.60891	0.113576	0.467354	0.540505	-0.0584084	0.953661	0.137094	0.998244	1.53108	0.132053	0.303139	0.761392	1.72872	0.0899097	0.281398	0.49177	0.563317	0.57564	0.165981	0.96045	1.38879	0.170932	0.291136	0.465189	-0.142592	0.887197	0.213268	0.997432	-0.128034	0.898657	0.151246	0.996097	-0.991175
TCF7L1	3.58563	0.00101553	0.168186	0.0267611	NA	NA	NA	NA	NA	NA	NA	NA	NA	NA	NA	NA	NA	NA	NA	NA	0.510902	0.611714	0.0935483	0.972359	2.24313	0.0293508	0.0633492	0.521904	3.92935	0.000257143	0.2039	0.0650491	NA	NA	NA	NA	4.05635	0.000171077	0.119697	0.0413195	-1.30302	0.198658	0.0970428	0.99484	NA	NA	NA	NA	NA
SEMA4B	3.5854	0.0010162	0.270297	0.0267611	NA	NA	NA	NA	NA	NA	NA	NA	NA	NA	NA	NA	NA	NA	NA	NA	NA	NA	NA	NA	1.99974	0.0509762	0.137254	0.633533	2.42164	0.0190457	0.167486	0.293666	0.500564	0.61879	0.0409319	0.971464	2.95732	0.00469282	0.208015	0.132934	NA	NA	NA	NA	NA	NA	NA	NA	NA
PRRC2A	3.58499	0.00101735	0.289894	0.0267611	1.03736	0.306124	0.223833	0.99997	0.572762	0.570809	0.102698	0.917618	0.700667	0.486576	0.139828	0.750588	0.362243	0.718611	0.156077	0.927314	-0.365683	0.716176	0.210311	0.98191	1.54426	0.128833	0.21307	0.75677	-0.632197	0.530082	0.221923	0.847969	-1.84812	0.070275	0.0801611	0.825848	0.640024	0.525022	0.241773	0.74311	1.20691	0.233262	0.195535	0.99484	0.486043	0.629148	0.128238	0.991077	1.06064
CXCL6	3.58259	0.00102419	0.103172	0.0268686	NA	NA	NA	NA	NA	NA	NA	NA	NA	NA	NA	NA	NA	NA	NA	NA	NA	NA	NA	NA	NA	NA	NA	NA	NA	NA	NA	NA	NA	NA	NA	NA	0.608347	0.545658	0.143727	0.757532	NA	NA	NA	NA	NA	NA	NA	NA	NA
MTHFR	3.57477	0.00104683	0.122682	0.0273887	1.69925	0.097445	0.148133	0.99997	-0.0118724	0.990601	0.106411	0.998073	2.02821	0.0475781	0.0904299	0.360941	-0.226517	0.821671	0.0862843	0.953961	-1.7373	0.0886171	0.118779	0.900968	0.295367	0.768937	0.129325	0.974812	0.43272	0.667043	0.141408	0.904072	NA	NA	NA	NA	0.810723	0.421292	0.0801258	0.669718	-0.741039	0.462206	0.0650583	0.997432	0.133282	0.894527	0.0711605	0.996097	-1.80471
IQCB1	3.57301	0.00105199	0.121213	0.0274268	NA	NA	NA	NA	NA	NA	NA	NA	-0.524663	0.602005	0.0782087	0.811047	-0.306599	0.76035	0.086308	0.936338	NA	NA	NA	NA	1.3214	0.192384	0.0631102	0.815304	0.958278	0.342444	0.0770371	0.74781	1.5187	0.134896	0.0734886	0.900498	0.955233	0.343966	0.12261	0.613071	NA	NA	NA	NA	NA	NA	NA	NA	NA
LRRC4	3.57191	0.00105521	0.145401	0.0274268	NA	NA	NA	NA	NA	NA	NA	NA	NA	NA	NA	NA	NA	NA	NA	NA	NA	NA	NA	NA	NA	NA	NA	NA	NA	NA	NA	NA	NA	NA	NA	NA	1.41047	0.164473	0.048084	0.460083	NA	NA	NA	NA	NA	NA	NA	NA	NA
ASPH	3.5714	0.00105672	0.580795	0.0274268	0.0616386	0.951174	0.507469	0.99997	0.849624	0.401846	0.416778	0.882353	2.92564	0.00505098	0.27636	0.209529	2.87646	0.00578175	0.26976	0.198886	0.960458	0.34154	0.129964	0.969597	0.502265	0.617686	0.39441	0.954987	1.04926	0.299004	0.543966	0.716531	-0.905616	0.369316	0.0633653	0.944007	2.37459	0.0213684	0.498431	0.226225	1.68657	0.0980439	0.291962	0.963429	-1.16842	0.248409	0.0770451	0.991077	-1.42537
FOSL2	3.56864	0.00106488	0.50199	0.0275654	1.64721	0.107761	0.351355	0.99997	3.22718	0.00288341	0.188387	0.284248	0.907584	0.368206	0.263819	0.681492	-0.270491	0.787833	0.227269	0.946912	1.11315	0.271075	0.402471	0.969597	2.63261	0.0112421	0.251061	0.411072	4.49271	4.05681e-05	0.211152	0.0273796	-0.894434	0.375211	0.088468	0.944029	1.23336	0.223095	0.264042	0.516138	0.985553	0.329194	0.36846	0.997432	1.11404	0.27081	0.170072	0.991077	1.81436
PPP1R9A	3.56565	0.00107381	0.255528	0.0277231	NA	NA	NA	NA	NA	NA	NA	NA	NA	NA	NA	NA	NA	NA	NA	NA	NA	NA	NA	NA	0.427931	0.670539	0.16083	0.964755	-0.160277	0.873296	0.222817	0.967399	NA	NA	NA	NA	-1.02276	0.311248	0.0886881	0.588876	NA	NA	NA	NA	NA	NA	NA	NA	NA
ANAPC13	3.56325	0.00108101	0.359596	0.0278354	0.36217	0.719232	0.257418	0.99997	1.56468	0.127496	0.149881	0.68806	1.12119	0.26726	0.223237	0.60681	-0.564996	0.57446	0.283179	0.870145	0.836446	0.406965	0.153858	0.969597	-0.118303	0.906301	0.214982	0.992787	-0.864621	0.391295	0.328385	0.776928	-0.207588	0.836362	0.094519	0.983955	0.866215	0.390429	0.246581	0.64822	0.624357	0.535289	0.173606	0.997432	-1.01362	0.315847	0.161184	0.991077	-0.0500273
PIP4K2C	3.56165	0.00108585	0.218515	0.0278864	NA	NA	NA	NA	NA	NA	NA	NA	-0.544579	0.588327	0.0637104	0.80416	-0.22278	0.824563	0.0880218	0.953961	NA	NA	NA	NA	0.431467	0.667984	0.133894	0.964755	2.10366	0.0403595	0.0945555	0.373178	NA	NA	NA	NA	0.634675	0.528477	0.0860249	0.744731	NA	NA	NA	NA	NA	NA	NA	NA	NA
USP9X	3.55917	0.0010934	0.272795	0.0280066	0.126094	0.900322	0.253315	0.99997	0.944712	0.351885	0.126038	0.857321	0.606416	0.546827	0.212608	0.783172	0.247604	0.805398	0.240683	0.950941	0.464616	0.644264	0.199447	0.977474	0.211565	0.833306	0.221105	0.980604	0.551107	0.583966	0.211019	0.873856	-0.718233	0.475828	0.113855	0.952986	1.00463	0.319818	0.192282	0.594429	1.37307	0.175981	0.200294	0.989473	-0.298686	0.766469	0.136649	0.992169	0.0532297
AKIRIN1	3.55692	0.00110027	0.330084	0.0280967	1.46289	0.151721	0.218846	0.99997	2.85504	0.00749239	0.178875	0.304379	0.391153	0.697252	0.188454	0.862649	1.01719	0.313683	0.20284	0.731926	0.248508	0.80478	0.166362	0.988549	0.556398	0.580421	0.211219	0.946607	1.62975	0.109317	0.205566	0.527996	0.249565	0.803907	0.174276	0.983955	1.6269	0.109923	0.228099	0.404234	-0.201913	0.840821	0.161447	0.997432	-1.1994	0.23626	0.130436	0.991077	-0.391109
SERPINA1	3.55614	0.00110268	0.613432	0.0280967	NA	NA	NA	NA	-0.776559	0.443122	0.0948497	0.893869	0.947432	0.347718	0.656022	0.667629	-1.29785	0.199958	0.779556	0.633214	-0.351465	0.726747	0.0960821	0.98191	4.08634	0.000158553	0.356344	0.0487733	3.10013	0.00314674	0.752586	0.162248	-1.84395	0.0708917	0.146538	0.825848	2.51649	0.0150408	0.300079	0.19736	0.307884	0.759476	0.125112	0.997432	0.799608	0.427878	0.10896	0.991077	0.164146
PTOV1	3.55442	0.00110795	0.386693	0.0281575	0.072473	0.942606	0.388258	0.99997	1.81648	0.0786755	0.272497	0.631763	1.25479	0.215058	0.137392	0.562531	0.199898	0.842325	0.168996	0.958965	0.590322	0.557688	0.204776	0.969597	2.05755	0.0448666	0.255475	0.616663	0.896146	0.374385	0.246148	0.766791	-0.529664	0.598599	0.124779	0.964394	0.931787	0.355837	0.302788	0.621104	0.720875	0.474412	0.210291	0.997432	0.555902	0.58086	0.204295	0.991077	0.541536
SAP30BP	3.55312	0.00111198	0.346571	0.0281612	-0.311983	0.756759	0.240265	0.99997	-0.793613	0.433266	0.181871	0.893869	1.37935	0.17358	0.213259	0.524119	1.16093	0.250873	0.215165	0.682589	-0.686747	0.49548	0.258297	0.969597	1.1915	0.239084	0.230625	0.848671	0.469153	0.64096	0.20916	0.896225	2.64561	0.0107606	0.136706	0.795039	1.74869	0.0863619	0.215	0.368112	0.0688659	0.945377	0.23273	0.997432	2.01851	0.0491441	0.209329	0.896013	0.314299
TSC22D1	3.55251	0.00111387	0.675976	0.0281612	0.434803	0.666165	0.39897	0.99997	-0.266066	0.791895	0.343558	0.969088	1.43238	0.157908	0.195615	0.504953	0.528454	0.59939	0.204064	0.883996	-0.593427	0.555625	0.670543	0.969597	1.27443	0.208401	0.397783	0.828734	-0.934879	0.354256	0.605041	0.755497	-0.457298	0.649362	0.054333	0.973668	2.0946	0.0411941	0.656876	0.282945	-0.100168	0.92062	0.571434	0.997432	-0.77771	0.440556	0.554281	0.991077	-2.71514
B4GALT1	3.55067	0.0011196	0.559238	0.0281641	0.976684	0.334903	0.44673	0.99997	3.62424	0.000993345	0.29795	0.221516	1.38718	0.171192	0.297102	0.521266	0.857283	0.395149	0.346638	0.78604	1.41277	0.164045	0.275328	0.958539	2.45195	0.0177441	0.346064	0.449106	2.88105	0.00578434	0.347905	0.201828	1.70411	0.0943295	0.177629	0.851497	2.55573	0.01362	0.319821	0.189977	0.32187	0.74892	0.212763	0.997432	0.34825	0.729175	0.202418	0.992169	1.48232
ZDHHC18	3.54905	0.00112468	0.102105	0.0281641	NA	NA	NA	NA	NA	NA	NA	NA	NA	NA	NA	NA	NA	NA	NA	NA	NA	NA	NA	NA	0.808558	0.4226	0.0524889	0.91973	NA	NA	NA	NA	NA	NA	NA	NA	NA	NA	NA	NA	NA	NA	NA	NA	NA	NA	NA	NA	NA
SLC25A4	3.54879	0.00112549	0.397809	0.0281641	0.698297	0.489243	0.227792	0.99997	0.989258	0.329959	0.0959821	0.843167	NA	NA	NA	NA	NA	NA	NA	NA	-0.685653	0.496164	0.134073	0.969597	-1.82625	0.0737864	0.316287	0.688616	0.739012	0.463287	0.417813	0.813693	NA	NA	NA	NA	1.41529	0.163061	0.268929	0.458368	-0.965023	0.339272	0.0860169	0.997432	-1.00613	0.319398	0.116156	0.991077	-1.63072
ZBTB7A	3.54877	0.00112553	0.29579	0.0281641	2.15363	0.0376771	0.26117	0.99997	2.41412	0.0216688	0.118966	0.441758	3.25415	0.00198321	0.253832	0.184135	2.10911	0.0396764	0.291754	0.384462	0.72285	0.473208	0.171313	0.969597	0.4244	0.673095	0.207244	0.964755	1.81126	0.0759914	0.211873	0.466689	-0.55837	0.578988	0.110227	0.96045	1.71624	0.0921881	0.258169	0.377219	-0.273619	0.785528	0.161844	0.997432	1.99685	0.0515284	0.104453	0.909755	0.867047
ATP1B1	3.54621	0.00113358	0.803124	0.0282463	NA	NA	NA	NA	1.20823	0.235811	0.118732	0.796038	-0.31484	0.75412	0.234443	0.890393	-1.35236	0.182003	0.408509	0.624569	NA	NA	NA	NA	0.964652	0.339362	0.665331	0.887306	0.772951	0.443119	0.67379	0.805225	0.938666	0.352242	0.0734356	0.939933	2.86763	0.00599934	0.670636	0.14452	0.455636	0.650665	0.0685034	0.997432	NA	NA	NA	NA	0.728139
S100A16	3.54564	0.0011354	0.670898	0.0282463	-0.318994	0.751478	0.426407	0.99997	1.69179	0.100404	0.224134	0.668182	NA	NA	NA	NA	NA	NA	NA	NA	-0.59436	0.555006	0.561891	0.969597	0.993728	0.32514	0.403988	0.886327	1.87151	0.0670159	0.298664	0.451123	NA	NA	NA	NA	1.282	0.205639	0.442328	0.499698	0.544435	0.588612	0.515114	0.997432	-0.700706	0.48687	0.491392	0.991077	0.195008
SLC12A4	3.54312	0.00114337	0.163143	0.0282463	-0.505523	0.616112	0.142151	0.99997	0.28523	0.777306	0.111882	0.965561	NA	NA	NA	NA	NA	NA	NA	NA	0.65449	0.515857	0.059938	0.969597	1.1171	0.26929	0.149328	0.861995	1.98386	0.052666	0.0680023	0.413785	NA	NA	NA	NA	0.158402	0.874766	0.113535	0.943083	-0.572535	0.569578	0.0781022	0.997432	0.468116	0.64182	0.0685534	0.991077	-2.36318
EPHA1	3.54261	0.00114501	0.105313	0.0282463	NA	NA	NA	NA	NA	NA	NA	NA	NA	NA	NA	NA	NA	NA	NA	NA	NA	NA	NA	NA	NA	NA	NA	NA	NA	NA	NA	NA	NA	NA	NA	NA	0.743173	0.460787	0.0717659	0.701925	NA	NA	NA	NA	NA	NA	NA	NA	NA
TSNAX	3.54243	0.00114557	0.12966	0.0282463	0.942152	0.352067	0.0768502	0.99997	NA	NA	NA	NA	2.17027	0.0344879	0.113468	0.335246	0.738094	0.463713	0.149912	0.826628	-0.0189039	0.984995	0.077237	0.999244	2.05512	0.0451098	0.0859396	0.616732	1.59967	0.11585	0.0989983	0.536128	-0.260495	0.79551	0.0486714	0.982908	-0.328706	0.743724	0.105227	0.87433	-0.176763	0.860423	0.0936498	0.997432	0.625029	0.534912	0.0797921	0.991077	1.36806
RGL3	3.54224	0.00114618	0.19878	0.0282463	NA	NA	NA	NA	NA	NA	NA	NA	NA	NA	NA	NA	NA	NA	NA	NA	NA	NA	NA	NA	0.663439	0.510097	0.130956	0.938418	1.19593	0.237256	0.111562	0.681877	NA	NA	NA	NA	1.5356	0.130817	0.0629579	0.423395	NA	NA	NA	NA	NA	NA	NA	NA	NA
CRTC3	3.54027	0.0011525	0.12274	0.0282712	1.62667	0.112073	0.1338	0.99997	1.39555	0.172459	0.0888467	0.73647	-0.100934	0.919984	0.117782	0.966728	-0.191247	0.849063	0.127823	0.960126	1.38943	0.170985	0.113483	0.96275	1.23781	0.221567	0.0704586	0.838932	1.26569	0.211375	0.0941384	0.655976	-0.440306	0.66154	0.10309	0.973668	0.747509	0.458189	0.0846224	0.699594	1.00942	0.317731	0.102639	0.997432	NA	NA	NA	NA	-0.39561
TMCO3	3.53972	0.00115426	0.317669	0.0282712	0.340129	0.735632	0.215894	0.99997	0.114425	0.909616	0.106626	0.990721	0.976639	0.333185	0.143397	0.657068	0.638143	0.526129	0.15387	0.854249	0.487457	0.628108	0.108184	0.975277	0.800968	0.42694	0.161306	0.921736	-2.15278	0.0360896	0.0960495	0.360783	NA	NA	NA	NA	0.49682	0.621451	0.194911	0.804127	-2.04206	0.0465475	0.152856	0.903069	-1.14723	0.256972	0.0819577	0.991077	-0.825581
WNT7B	3.53921	0.00115588	0.25229	0.0282712	NA	NA	NA	NA	NA	NA	NA	NA	NA	NA	NA	NA	NA	NA	NA	NA	NA	NA	NA	NA	NA	NA	NA	NA	0.585597	0.560729	0.11038	0.863402	NA	NA	NA	NA	-0.258352	0.797175	0.118922	0.903603	NA	NA	NA	NA	NA	NA	NA	NA	NA
SLC35A3	3.53597	0.00116636	0.220126	0.0284563	-0.119976	0.905135	0.122392	0.99997	-1.01468	0.317868	0.108447	0.83389	1.67209	0.100402	0.0777922	0.445344	1.52873	0.132277	0.0887724	0.567513	0.610221	0.544535	0.132283	0.969597	1.03222	0.306935	0.196509	0.87903	-0.289324	0.773506	0.111555	0.942961	NA	NA	NA	NA	0.411789	0.68222	0.127392	0.840732	1.26648	0.211329	0.109871	0.99484	1.31124	0.196014	0.104325	0.991077	-0.598769
SACM1L	3.52892	0.00118946	0.200988	0.0289474	-0.422969	0.674702	0.0811777	0.99997	-0.693097	0.493249	0.0888683	0.904095	0.700364	0.486763	0.110333	0.750588	1.33497	0.187593	0.134139	0.628784	-1.30308	0.198639	0.0843623	0.969597	-1.12644	0.265355	0.180831	0.860635	-0.557311	0.579753	0.23084	0.872523	0.340171	0.735098	0.084664	0.97925	2.0384	0.0467113	0.11962	0.294015	-0.58331	0.56236	0.0991913	0.997432	NA	NA	NA	NA	-1.11925
CHST14	3.52731	0.00119477	0.0801338	0.0289521	NA	NA	NA	NA	0.615758	0.542409	0.0791569	0.910974	NA	NA	NA	NA	1.22387	0.226413	0.0561572	0.661566	0.17605	0.86098	0.0617465	0.996509	NA	NA	NA	NA	NA	NA	NA	NA	NA	NA	NA	NA	0.982034	0.330719	0.0585695	0.602968	NA	NA	NA	NA	NA	NA	NA	NA	NA
LINC01123	3.52707	0.00119558	0.079033	0.0289521	NA	NA	NA	NA	NA	NA	NA	NA	NA	NA	NA	NA	NA	NA	NA	NA	NA	NA	NA	NA	NA	NA	NA	NA	NA	NA	NA	NA	NA	NA	NA	NA	NA	NA	NA	NA	NA	NA	NA	NA	NA	NA	NA	NA	NA
IL1RAP	3.52149	0.00121425	0.104175	0.0293313	NA	NA	NA	NA	NA	NA	NA	NA	1.22991	0.224164	0.137491	0.571038	0.456283	0.650051	0.227839	0.902963	0.817918	0.417364	0.0744917	0.969597	NA	NA	NA	NA	NA	NA	NA	NA	NA	NA	NA	NA	3.8405	0.000340816	0.153912	0.0579262	-0.070695	0.943928	0.055044	0.997432	-0.111652	0.911565	0.058017	0.996097	1.05524
NXF1	3.51982	0.0012199	0.248122	0.0293518	0.319147	0.751363	0.131194	0.99997	0.360354	0.72095	0.114284	0.960881	1.08804	0.281499	0.163336	0.616671	-0.20052	0.841841	0.173089	0.958965	0.252211	0.801933	0.133624	0.988549	1.80735	0.0767258	0.146936	0.693876	-0.565725	0.574061	0.169553	0.869091	0.349667	0.728001	0.0642768	0.979085	1.597	0.116445	0.131999	0.411234	-0.0812717	0.935557	0.1204	0.997432	-0.697317	0.488968	0.126414	0.991077	0.0831648
KHDRBS1	3.51916	0.00122214	0.55362	0.0293518	-0.433279	0.667261	0.454745	0.99997	1.1188	0.271554	0.310355	0.823035	-0.179029	0.858598	0.408001	0.942116	0.251192	0.802637	0.443569	0.950008	0.181908	0.856406	0.393533	0.995261	0.621995	0.536771	0.334536	0.940532	-1.12734	0.264877	0.378459	0.697786	-0.585367	0.560833	0.327508	0.96045	-0.122339	0.903111	0.420494	0.956358	-0.0653085	0.948194	0.420048	0.997432	0.195948	0.845478	0.351395	0.992169	-1.2409
FSTL1	3.51857	0.00122412	0.404945	0.0293518	0.0155637	0.987664	0.938447	0.99997	0.573047	0.570618	0.70886	0.917618	NA	NA	NA	NA	NA	NA	NA	NA	0.0748981	0.940601	0.303204	0.998244	0.686445	0.495604	0.222652	0.933051	NA	NA	NA	NA	NA	NA	NA	NA	0.843089	0.403116	0.158287	0.658227	2.04814	0.0459244	0.218501	0.900555	0.902179	0.371467	0.163867	0.991077	1.17268
TIMM22	3.51589	0.00123327	0.126939	0.0294232	1.11261	0.272866	0.195115	0.99997	1.50038	0.143318	0.100207	0.710016	1.58563	0.118773	0.0778671	0.463845	1.60865	0.113633	0.083473	0.540505	-0.167666	0.867536	0.0782881	0.996511	-1.74647	0.0868712	0.0949671	0.705246	1.20322	0.234448	0.084765	0.680071	0.129841	0.897193	0.0576138	0.989151	1.32566	0.190861	0.0824795	0.485003	0.624512	0.535188	0.094316	0.997432	0.126924	0.89953	0.106386	0.996097	-2.18323
KDM5A	3.51578	0.00123365	0.367803	0.0294232	-0.266217	0.791511	0.225055	0.99997	-1.38749	0.17488	0.165995	0.739591	0.448359	0.655722	0.198743	0.841695	1.92946	0.0590347	0.250294	0.440435	0.412905	0.681477	0.175555	0.981125	-0.243191	0.808852	0.236175	0.97807	-0.0725207	0.942471	0.20776	0.987868	0.529497	0.598714	0.204023	0.964394	-0.0341801	0.972867	0.243895	0.987828	-0.303419	0.762855	0.211396	0.997432	1.53663	0.13095	0.129883	0.987767	-0.0224458
TRPV4	3.51422	0.001239	0.114326	0.0294232	NA	NA	NA	NA	NA	NA	NA	NA	NA	NA	NA	NA	NA	NA	NA	NA	NA	NA	NA	NA	NA	NA	NA	NA	NA	NA	NA	NA	NA	NA	NA	NA	2.74656	0.0083007	0.117958	0.162443	NA	NA	NA	NA	NA	NA	NA	NA	NA
PRKAA1	3.5137	0.00124078	0.245916	0.0294232	-0.606227	0.547969	0.244288	0.99997	0.976937	0.335929	0.113574	0.845509	-0.185796	0.853314	0.0988425	0.939095	1.42624	0.159664	0.143966	0.600537	0.59747	0.552945	0.194024	0.969597	0.491586	0.625163	0.178467	0.955449	-0.595911	0.55387	0.168989	0.858923	0.841768	0.403772	0.0772094	0.94446	0.60697	0.546564	0.227017	0.758078	-1.59627	0.116858	0.190312	0.97173	-0.395483	0.694239	0.133718	0.992169	0.527429
CAPRIN1	3.51267	0.00124435	0.433021	0.0294232	1.51931	0.136961	0.316113	0.99997	0.0788859	0.937615	0.210279	0.992897	0.40977	0.683626	0.279313	0.854832	-1.05655	0.295511	0.333961	0.718518	-0.484221	0.630386	0.210315	0.975277	0.0940938	0.925411	0.255207	0.994182	0.292391	0.771174	0.271068	0.941569	-0.110258	0.912629	0.137685	0.990385	0.673306	0.503793	0.296162	0.728847	0.398431	0.692044	0.234635	0.997432	-0.292381	0.771255	0.183589	0.992169	-0.713286
YIPF3	3.51243	0.00124519	0.491509	0.0294232	-0.480709	0.63348	0.35888	0.99997	0.758291	0.453826	0.283327	0.896213	0.464121	0.644462	0.250869	0.834619	0.781775	0.437825	0.301324	0.81216	-0.260236	0.795772	0.338642	0.987844	-0.979692	0.331955	0.31832	0.887306	0.75446	0.454043	0.348164	0.808337	0.15633	0.876379	0.0872712	0.988164	0.621137	0.537276	0.335204	0.751924	0.502678	0.617443	0.291201	0.997432	-0.374992	0.709319	0.302642	0.992169	-0.916228
PDIA4	3.5101	0.00125327	0.500675	0.0295426	-2.35266	0.0239199	0.401517	0.99997	0.113412	0.910413	0.243949	0.990721	2.37048	0.0214346	0.339221	0.289868	2.59978	0.0120587	0.388563	0.248949	1.32794	0.19035	0.239829	0.969597	2.28401	0.0266525	0.271732	0.509408	1.96672	0.0546677	0.326456	0.419501	0.0278651	0.977876	0.128374	0.997694	1.52635	0.133101	0.351832	0.424933	0.847004	0.401111	0.246158	0.997432	0.689511	0.493822	0.169796	0.991077	1.47085
DUSP22	3.50827	0.00125961	0.195175	0.029562	2.01176	0.0513751	0.227773	0.99997	1.27281	0.212256	0.117897	0.772405	1.97527	0.0534551	0.139603	0.373441	0.969768	0.336567	0.15452	0.749012	0.793185	0.431494	0.133051	0.969597	-0.994715	0.324665	0.122273	0.886327	0.0102144	0.99189	0.152908	0.999068	-0.847094	0.400825	0.152772	0.944029	0.68648	0.49552	0.146005	0.724069	-1.15427	0.253989	0.160236	0.997432	0.254261	0.80038	0.158439	0.992169	2.50668
OSBPL3	3.50812	0.00126015	0.201004	0.029562	NA	NA	NA	NA	NA	NA	NA	NA	2.25185	0.0284997	0.0758906	0.314533	1.80308	0.0770617	0.0952141	0.476289	NA	NA	NA	NA	1.63957	0.107373	0.0863539	0.744468	2.16799	0.0348499	0.105934	0.355528	-0.320753	0.749683	0.0938081	0.979923	1.73256	0.089218	0.097898	0.373389	2.37922	0.0212885	0.0534803	0.849473	NA	NA	NA	NA	NA
TRIM47	3.50719	0.00126341	0.32675	0.0295674	0.577679	0.566888	0.20857	0.99997	1.39891	0.171458	0.166138	0.736317	NA	NA	NA	NA	NA	NA	NA	NA	0.0356227	0.971728	0.120204	0.998244	1.18793	0.240471	0.150327	0.848671	2.94796	0.00481561	0.0532043	0.18475	NA	NA	NA	NA	3.04011	0.00372695	0.182117	0.131324	-1.57286	0.122186	0.198666	0.97173	1.56019	0.125284	0.111672	0.987724	0.0954012
ANKRD10	3.50316	0.00127759	0.475796	0.0298279	0.112887	0.910714	0.327185	0.99997	-0.277977	0.782819	0.232716	0.967299	0.720588	0.474329	0.261405	0.74463	1.1535	0.253882	0.276593	0.683577	-0.197613	0.844166	0.275963	0.993802	-0.104418	0.917256	0.213911	0.994182	-1.90905	0.0618895	0.290897	0.440081	0.0785806	0.937668	0.239704	0.991298	0.932689	0.355375	0.323003	0.620791	0.897752	0.373708	0.2742	0.997432	0.241948	0.809851	0.21979	0.992169	0.493394
HMGN1	3.50055	0.00128688	0.709434	0.0299729	2.21576	0.0327729	0.419065	0.99997	2.37963	0.0234596	0.29556	0.452551	2.66593	0.0101554	0.505256	0.246308	0.898708	0.372873	0.563373	0.77149	1.52299	0.134189	0.475841	0.953732	1.72647	0.0904378	0.567906	0.708348	1.34738	0.183815	0.593629	0.62398	0.659294	0.512616	0.548607	0.95373	1.2482	0.217659	0.623695	0.510543	2.34668	0.0230285	0.477667	0.849473	0.943539	0.350131	0.312024	0.991077	0.609972
HIPK1	3.49842	0.00129448	0.253034	0.0300362	NA	NA	NA	NA	2.97833	0.00548974	0.0965086	0.287806	2.23396	0.0297277	0.150326	0.316442	-0.63749	0.52655	0.193505	0.854329	-0.468957	0.64118	0.137385	0.976982	0.248055	0.805108	0.136385	0.977058	0.714603	0.478113	0.146613	0.819465	0.65391	0.516051	0.0745235	0.954099	-0.340605	0.7348	0.135599	0.870852	-0.401196	0.69002	0.116328	0.997432	0.657124	0.51424	0.145679	0.991077	-0.326889
ZNF599	3.4978	0.00129673	0.0644336	0.0300362	NA	NA	NA	NA	NA	NA	NA	NA	NA	NA	NA	NA	NA	NA	NA	NA	NA	NA	NA	NA	NA	NA	NA	NA	NA	NA	NA	NA	NA	NA	NA	NA	NA	NA	NA	NA	NA	NA	NA	NA	NA	NA	NA	NA	NA
SPECC1L	3.49721	0.00129883	0.133647	0.0300362	0.967366	0.339478	0.124188	0.99997	NA	NA	NA	NA	NA	NA	NA	NA	NA	NA	NA	NA	-0.375608	0.70883	0.0746403	0.981647	-0.59435	0.554958	0.096044	0.940916	1.76258	0.0839629	0.0999702	0.480414	NA	NA	NA	NA	0.823955	0.413802	0.089443	0.664629	-0.766805	0.446877	0.0703886	0.997432	0.112338	0.911024	0.052635	0.996097	-0.658706
BSG	3.49417	0.00130984	0.688098	0.030217	2.1605	0.037105	0.634545	0.99997	0.397717	0.69348	0.532752	0.951316	0.969031	0.336931	0.535172	0.659861	1.25032	0.216675	0.607545	0.649521	-0.431708	0.667847	0.493651	0.981125	-0.3475	0.729674	0.482777	0.967132	1.47765	0.14565	0.490612	0.578678	0.0199542	0.984156	0.234439	0.999503	1.54286	0.129048	0.494801	0.421747	0.0547105	0.956592	0.451493	0.997432	0.0118495	0.990595	0.456635	0.998065	-0.0256296
CLCF1	3.49334	0.00131284	0.193384	0.030217	1.0587	0.296422	0.0773673	0.99997	NA	NA	NA	NA	NA	NA	NA	NA	NA	NA	NA	NA	0.877981	0.384239	0.0568095	0.969597	2.28064	0.0268666	0.0731407	0.509408	NA	NA	NA	NA	NA	NA	NA	NA	1.91044	0.0617065	0.0402628	0.326234	NA	NA	NA	NA	NA	NA	NA	NA	NA
EYA2	3.49198	0.00131779	0.0842458	0.0302597	NA	NA	NA	NA	NA	NA	NA	NA	NA	NA	NA	NA	NA	NA	NA	NA	NA	NA	NA	NA	NA	NA	NA	NA	NA	NA	NA	NA	NA	NA	NA	NA	2.45029	0.0177451	0.211277	0.210453	NA	NA	NA	NA	NA	NA	NA	NA	NA
SLC12A7	3.49022	0.00132423	0.295749	0.030336	-0.627439	0.534124	0.0686013	0.99997	NA	NA	NA	NA	1.95453	0.0559224	0.0831143	0.375936	1.15707	0.252431	0.110465	0.683567	-0.28871	0.774021	0.0978301	0.987499	1.45109	0.153001	0.122587	0.783446	2.4571	0.0174479	0.1032	0.293656	NA	NA	NA	NA	0.306855	0.760204	0.087729	0.884684	1.33406	0.188353	0.133181	0.99484	1.85338	0.069979	0.0650088	0.943343	-1.25023
NREP	3.48889	0.00132912	0.222526	0.0303433	NA	NA	NA	NA	NA	NA	NA	NA	NA	NA	NA	NA	NA	NA	NA	NA	1.98599	0.0526432	0.1267	0.892434	0.284021	0.777567	0.056457	0.974955	0.946718	0.348247	0.0725006	0.751313	NA	NA	NA	NA	1.94283	0.0575673	0.0576104	0.318076	2.43127	0.0187493	0.1091	0.849473	0.80543	0.424543	0.10058	0.991077	1.31816
PPP1R12B	3.48844	0.00133076	0.252405	0.0303433	2.20242	0.0337753	0.168365	0.99997	0.723435	0.474668	0.183268	0.89911	NA	NA	NA	NA	NA	NA	NA	NA	NA	NA	NA	NA	0.109072	0.913582	0.107472	0.994182	0.65097	0.517988	0.11084	0.84189	NA	NA	NA	NA	-0.720979	0.474215	0.128822	0.711748	NA	NA	NA	NA	NA	NA	NA	NA	NA
RAB2B	3.48708	0.00133579	0.15083	0.0303869	NA	NA	NA	NA	NA	NA	NA	NA	NA	NA	NA	NA	0.492924	0.624102	0.076204	0.890775	-0.0729617	0.942134	0.0764186	0.998244	-0.972288	0.335587	0.103472	0.887306	0.385007	0.701833	0.102431	0.914956	NA	NA	NA	NA	0.393682	0.695457	0.106137	0.848764	-0.58773	0.559412	0.0792414	0.997432	2.08069	0.0428224	0.0697162	0.884497	-1.24959
ING2	3.48524	0.0013426	0.17569	0.0304606	NA	NA	NA	NA	1.79263	0.0824908	0.05013	0.640162	1.51377	0.136024	0.105114	0.483087	0.763422	0.448597	0.155934	0.819041	NA	NA	NA	NA	1.9624	0.0552926	0.117949	0.651092	3.01012	0.00405305	0.151795	0.17061	NA	NA	NA	NA	2.30461	0.0252946	0.160288	0.237619	NA	NA	NA	NA	NA	NA	NA	NA	NA
SMIM14	3.48452	0.00134527	0.562286	0.0304606	0.533849	0.596555	0.594956	0.99997	-1.00291	0.32343	0.346787	0.837578	0.34746	0.729622	0.251718	0.87978	0.621183	0.537142	0.349107	0.857324	0.520917	0.604771	0.180104	0.972359	0.625134	0.534726	0.310824	0.940532	1.45751	0.151107	0.410673	0.586584	1.9193	0.0604414	0.369984	0.817576	0.167697	0.867485	0.321214	0.939646	0.951208	0.346167	0.169034	0.997432	-0.0348672	0.97233	0.177662	0.997367	1.85973
FAM57A	3.48254	0.00135268	0.0868513	0.0304999	NA	NA	NA	NA	NA	NA	NA	NA	NA	NA	NA	NA	NA	NA	NA	NA	NA	NA	NA	NA	NA	NA	NA	NA	1.31282	0.195122	0.0623514	0.637413	NA	NA	NA	NA	2.83186	0.00660873	0.085306	0.151612	NA	NA	NA	NA	NA	NA	NA	NA	NA
HLA-DRB1	3.48147	0.00135669	0.566776	0.0304999	-0.538709	0.59323	0.269345	0.99997	0.524732	0.603386	0.254311	0.92183	0.531792	0.597092	0.887067	0.807478	-0.399242	0.691319	0.925017	0.918398	-0.0764436	0.939377	0.664516	0.998244	2.37651	0.0213473	0.411384	0.471646	1.12221	0.26703	0.677325	0.698518	0.287714	0.774709	0.806253	0.982188	0.800713	0.427012	0.370561	0.674619	-0.21758	0.82866	0.564122	0.997432	2.39122	0.0207611	0.680463	0.88158	-0.65746
ZNF317	3.48004	0.00136207	0.0676427	0.0304999	NA	NA	NA	NA	NA	NA	NA	NA	NA	NA	NA	NA	0.979184	0.331938	0.0640564	0.744898	NA	NA	NA	NA	NA	NA	NA	NA	NA	NA	NA	NA	NA	NA	NA	NA	NA	NA	NA	NA	NA	NA	NA	NA	NA	NA	NA	NA	NA
LRRC58	3.47951	0.00136407	0.195777	0.0304999	-1.13137	0.264989	0.258345	0.99997	-0.236714	0.814388	0.194733	0.971124	-0.258403	0.797097	0.129021	0.912594	0.580499	0.564038	0.140836	0.866821	-0.00480338	0.996187	0.114817	0.99956	-0.721102	0.474205	0.140135	0.928591	-0.700878	0.486565	0.155555	0.826801	-0.168576	0.866784	0.0594747	0.988164	0.412434	0.68175	0.164931	0.840732	-1.74594	0.087088	0.12194	0.947183	-0.601746	0.550175	0.0755761	0.991077	-0.751625
TMEM19	3.47896	0.00136612	0.169793	0.0304999	1.54638	0.130303	0.121684	0.99997	NA	NA	NA	NA	1.62173	0.110796	0.0994144	0.454327	0.379648	0.705724	0.142994	0.92145	NA	NA	NA	NA	-0.14581	0.884658	0.0891748	0.989966	NA	NA	NA	NA	-0.778357	0.439886	0.0794474	0.94901	2.71743	0.0089644	0.0853705	0.167238	1.18208	0.24288	0.0750431	0.99484	1.50467	0.138962	0.0842263	0.991077	-0.388498
TIAM1	3.47783	0.00137039	0.0896204	0.0304999	1.88717	0.0667937	0.0915055	0.99997	NA	NA	NA	NA	1.41594	0.162642	0.132123	0.508522	-1.6483	0.105207	0.165411	0.527773	NA	NA	NA	NA	NA	NA	NA	NA	NA	NA	NA	NA	NA	NA	NA	NA	2.4676	0.0169985	0.116337	0.207777	NA	NA	NA	NA	NA	NA	NA	NA	NA
MPV17	3.47743	0.00137193	0.260762	0.0304999	0.278532	0.782114	0.31907	0.99997	-0.0662752	0.947571	0.199189	0.995524	1.01392	0.315226	0.271808	0.641694	-0.704627	0.484128	0.326061	0.836456	-0.880788	0.382732	0.162232	0.969597	-1.4136	0.163675	0.160498	0.797242	0.47822	0.634538	0.254583	0.894505	0.230245	0.818805	0.106069	0.983955	0.0334644	0.973435	0.180141	0.987925	0.498432	0.62041	0.195376	0.997432	-1.45311	0.152699	0.18499	0.991077	2.17634
DEGS2	3.47741	0.00137201	0.0678774	0.0304999	NA	NA	NA	NA	NA	NA	NA	NA	NA	NA	NA	NA	NA	NA	NA	NA	NA	NA	NA	NA	NA	NA	NA	NA	NA	NA	NA	NA	NA	NA	NA	NA	-0.863557	0.391875	0.0935529	0.649562	NA	NA	NA	NA	NA	NA	NA	NA	NA
PDXK	3.47385	0.00138557	0.570124	0.0307202	1.28197	0.207619	0.265574	0.99997	-0.977954	0.335433	0.144485	0.845459	1.82225	0.0740617	0.470759	0.404593	1.76972	0.082527	0.44766	0.48816	-1.63778	0.107875	0.0621874	0.931904	0.769045	0.445484	0.44314	0.926996	2.20937	0.0316658	0.34413	0.346581	NA	NA	NA	NA	0.790025	0.433171	0.286173	0.679154	0.583046	0.562537	0.0967635	0.997432	0.210136	0.834451	0.0668888	0.992169	-0.962192
UBE4A	3.47316	0.00138822	0.245858	0.0307202	-0.246345	0.806741	0.173708	0.99997	0.563797	0.576823	0.12354	0.917618	0.358891	0.721102	0.151673	0.875309	0.998655	0.3225	0.189977	0.740196	-0.717501	0.476472	0.125193	0.969597	0.509829	0.612414	0.171682	0.952263	-0.873806	0.38632	0.162391	0.774682	-0.355818	0.723416	0.0692528	0.978903	0.822785	0.414461	0.14581	0.664629	-0.619629	0.538372	0.118114	0.997432	-0.855153	0.396715	0.142556	0.991077	-0.715726
IGFBP3	3.4711	0.00139612	0.145006	0.0308253	3.82503	0.000472828	0.39721	0.649476	5.39249	6.34083e-06	0.197245	0.032546	NA	NA	NA	NA	NA	NA	NA	NA	-2.23258	0.0301785	0.525742	0.881829	NA	NA	NA	NA	NA	NA	NA	NA	NA	NA	NA	NA	1.28998	0.202877	0.113395	0.496817	0.447699	0.656344	0.16542	0.997432	NA	NA	NA	NA	-3.41608
ERBB3	3.46748	0.00141016	0.512041	0.0309235	NA	NA	NA	NA	NA	NA	NA	NA	NA	NA	NA	NA	NA	NA	NA	NA	NA	NA	NA	NA	-0.772286	0.44358	0.40653	0.926996	-0.913935	0.365052	0.291649	0.764422	NA	NA	NA	NA	-0.223321	0.824178	0.207128	0.916422	NA	NA	NA	NA	NA	NA	NA	NA	NA
SERPINB1	3.46717	0.00141137	0.583617	0.0309235	-0.105146	0.916813	0.354586	0.99997	0.648494	0.521292	0.268269	0.909565	-0.0288322	0.977107	0.489471	0.989337	-0.0384024	0.969511	0.549654	0.99137	-0.868865	0.389157	0.30119	0.969597	1.28139	0.205967	0.437482	0.826972	1.05608	0.295909	0.520573	0.714675	0.702798	0.485316	0.288311	0.95373	0.724799	0.471888	0.351066	0.709823	-0.689585	0.493708	0.264072	0.997432	-0.0978657	0.922446	0.502157	0.996097	-0.333029
KIF3A	3.46709	0.00141166	0.129274	0.0309235	0.295946	0.768882	0.106658	0.99997	0.508919	0.6143	0.0919391	0.924602	NA	NA	NA	NA	NA	NA	NA	NA	NA	NA	NA	NA	0.70561	0.483705	0.0966051	0.930767	0.487758	0.627812	0.133787	0.891332	NA	NA	NA	NA	0.968224	0.337502	0.0841814	0.607513	1.26936	0.210308	0.0659741	0.99484	NA	NA	NA	NA	NA
MCU	3.46669	0.00141325	0.291238	0.0309235	NA	NA	NA	NA	NA	NA	NA	NA	NA	NA	NA	NA	NA	NA	NA	NA	NA	NA	NA	NA	1.95873	0.0557336	0.154896	0.653603	2.63839	0.0110187	0.133013	0.256876	NA	NA	NA	NA	1.25882	0.213827	0.145445	0.5075	-0.326724	0.745268	0.0602608	0.997432	NA	NA	NA	NA	NA
TSPAN8	3.46543	0.00141816	0.115421	0.0309616	-0.67685	0.502601	0.266327	0.99997	0.482854	0.632487	0.308005	0.934565	NA	NA	NA	NA	NA	NA	NA	NA	NA	NA	NA	NA	NA	NA	NA	NA	NA	NA	NA	NA	NA	NA	NA	NA	-0.237553	0.813179	0.165676	0.909247	NA	NA	NA	NA	NA	NA	NA	NA	NA
HSBP1L1	3.46453	0.00142168	0.394108	0.0309691	1.14302	0.260183	0.106092	0.99997	NA	NA	NA	NA	-0.590152	0.557597	0.0947695	0.788345	-0.657435	0.513746	0.129809	0.849375	-2.34154	0.0233147	0.115157	0.869957	-1.36315	0.178943	0.359594	0.809578	-0.143598	0.886384	0.368738	0.970728	NA	NA	NA	NA	-0.662489	0.510641	0.32051	0.733666	-0.582076	0.563184	0.097813	0.997432	-0.640614	0.52482	0.0641969	0.991077	-2.56604
IREB2	3.46069	0.00143684	0.242883	0.0312296	1.25195	0.218241	0.11629	0.99997	-0.0334404	0.973531	0.108052	0.998073	-0.41765	0.67789	0.147822	0.851608	-0.0931836	0.926109	0.171676	0.979937	-0.430161	0.668964	0.116422	0.981125	-1.14277	0.258578	0.141948	0.860635	-0.465507	0.64355	0.149377	0.89677	0.655157	0.515254	0.100623	0.95373	0.569207	0.571714	0.181398	0.772782	-0.820075	0.416145	0.140628	0.997432	-0.812799	0.420347	0.0928024	0.991077	-2.54102
RNF5	3.45885	0.00144416	0.321848	0.0313012	0.979716	0.333423	0.242841	0.99997	-0.593152	0.557249	0.114437	0.914937	1.04047	0.302845	0.216814	0.633293	-0.453483	0.652052	0.259634	0.903034	-0.282034	0.779105	0.213502	0.987764	0.253834	0.800665	0.225827	0.976395	0.797816	0.428676	0.281094	0.796634	0.758223	0.451741	0.136865	0.951705	1.3294	0.189632	0.203752	0.483189	0.36268	0.718404	0.20321	0.997432	-0.54082	0.591133	0.172515	0.991077	-0.832645
SNX18	3.45825	0.00144655	0.12312	0.0313012	-0.994242	0.326394	0.214568	0.99997	0.178058	0.8598	0.107514	0.982611	0.299887	0.765437	0.111018	0.896143	2.04272	0.0460675	0.110312	0.402001	-1.03323	0.306567	0.126149	0.969597	0.481381	0.632346	0.13416	0.956337	0.7708	0.444382	0.0743591	0.805592	NA	NA	NA	NA	-0.347256	0.729828	0.102055	0.86784	NA	NA	NA	NA	NA	NA	NA	NA	-1.6116
ADAM10	3.45722	0.00145067	0.386461	0.0313209	-0.418296	0.678085	0.287862	0.99997	0.218569	0.828373	0.152786	0.97622	1.69149	0.0966159	0.370026	0.441559	1.96619	0.0545239	0.403392	0.42619	-0.91219	0.366135	0.254896	0.969597	0.246164	0.806563	0.256057	0.977195	1.0639	0.292386	0.16999	0.713497	0.900159	0.372186	0.126593	0.944029	1.74267	0.0874192	0.226052	0.369228	-1.4973	0.140729	0.314752	0.986518	-0.854825	0.396894	0.242508	0.991077	0.13152
TIMM50	3.45642	0.00145388	0.198639	0.031321	-0.520691	0.605603	0.170258	0.99997	0.835797	0.409467	0.132029	0.884651	1.76607	0.0831436	0.173888	0.417555	1.40381	0.166208	0.195328	0.609184	-0.531937	0.597173	0.116803	0.972359	0.171827	0.864267	0.125335	0.988348	-0.2616	0.794684	0.158602	0.949235	-0.399762	0.690969	0.0990367	0.973668	0.735701	0.465283	0.195325	0.705488	1.59662	0.116781	0.129533	0.97173	0.899089	0.373093	0.0963661	0.991077	-0.356774
LGMN	3.45559	0.00145719	0.417139	0.0313231	-0.603365	0.54985	0.281301	0.99997	0.939188	0.35467	0.244782	0.857321	2.70525	0.0091587	0.383303	0.239885	4.0027	0.000195875	0.332849	0.0446422	-0.80434	0.425086	0.201041	0.969597	1.90973	0.061913	0.289305	0.670007	0.188112	0.851535	0.499093	0.962628	-0.854292	0.396862	0.101417	0.944029	0.705004	0.484015	0.178053	0.716452	-0.0633319	0.94976	0.152036	0.997432	0.85755	0.395403	0.135276	0.991077	-1.1236
ZMIZ2	3.45346	0.00146578	0.256707	0.0314138	0.313039	0.755963	0.0895597	0.99997	NA	NA	NA	NA	0.860191	0.393558	0.0803985	0.692814	0.359092	0.720953	0.0981052	0.927369	0.597894	0.552664	0.180568	0.969597	1.04521	0.300953	0.14924	0.878154	-0.243525	0.808576	0.134217	0.95287	-0.468695	0.641247	0.0765797	0.973668	0.924902	0.359373	0.118625	0.623737	-0.438845	0.662703	0.0910677	0.997432	-0.0805089	0.936167	0.0786462	0.996097	1.39372
USP11	3.45295	0.00146785	0.234984	0.0314138	-0.478631	0.634944	0.318845	0.99997	1.6563	0.107435	0.126398	0.673375	0.182715	0.855719	0.101715	0.940909	-0.252592	0.80156	0.147703	0.950008	-0.296924	0.76778	0.0798722	0.98684	0.5791	0.565122	0.137531	0.942083	-0.00825531	0.993445	0.147063	0.999162	1.17544	0.245173	0.133633	0.9249	0.921579	0.361088	0.197895	0.625413	2.34423	0.0231645	0.100361	0.849473	0.700285	0.48713	0.0973245	0.991077	0.565913
ACOT2	3.45177	0.00147261	0.103962	0.0314468	-1.65161	0.106855	0.161857	0.99997	-1.08968	0.283993	0.115764	0.824724	-0.849738	0.399293	0.161117	0.695886	0.941783	0.350577	0.281629	0.757956	-0.122329	0.903139	0.0585188	0.998068	NA	NA	NA	NA	-0.910455	0.366866	0.126056	0.764422	NA	NA	NA	NA	0.672791	0.504117	0.0822696	0.729202	-0.261365	0.794906	0.0626055	0.997432	NA	NA	NA	NA	NA
SLC44A4	3.44903	0.0014838	0.329512	0.0316112	NA	NA	NA	NA	NA	NA	NA	NA	NA	NA	NA	NA	NA	NA	NA	NA	NA	NA	NA	NA	1.28321	0.205334	0.129964	0.826545	0.420424	0.675942	0.184206	0.90591	NA	NA	NA	NA	0.949686	0.346751	0.175678	0.614378	NA	NA	NA	NA	NA	NA	NA	NA	NA
SMCR8	3.44696	0.00149227	0.0622474	0.0316112	NA	NA	NA	NA	NA	NA	NA	NA	0.883893	0.380746	0.0592708	0.686803	0.308834	0.758658	0.0758232	0.936102	NA	NA	NA	NA	NA	NA	NA	NA	NA	NA	NA	NA	NA	NA	NA	NA	NA	NA	NA	NA	NA	NA	NA	NA	NA	NA	NA	NA	NA
CAND1	3.44657	0.00149386	0.375623	0.0316112	0.277354	0.783012	0.269491	0.99997	0.241139	0.810986	0.138226	0.970602	0.48052	0.632835	0.14277	0.828796	1.20288	0.234367	0.161526	0.666255	0.063829	0.949366	0.190635	0.998244	-0.380413	0.70525	0.239772	0.966283	-1.18271	0.242407	0.222755	0.686595	0.156626	0.876146	0.109987	0.988164	0.551934	0.583404	0.276381	0.780523	0.772129	0.443746	0.190923	0.997432	0.386937	0.700513	0.123631	0.992169	0.330889
ELK3	3.4458	0.00149707	0.345676	0.0316112	2.06592	0.0457029	0.200806	0.99997	1.57934	0.124093	0.124948	0.687861	1.84821	0.0701549	0.101586	0.397669	4.33096	6.63607e-05	0.0695183	0.0321393	0.804303	0.425107	0.39317	0.969597	2.47914	0.0165865	0.0859222	0.441583	NA	NA	NA	NA	-0.415264	0.679657	0.115477	0.973668	1.49649	0.140689	0.131868	0.430557	1.09997	0.27672	0.47925	0.997432	0.295569	0.768834	0.295005	0.992169	0.00944373
ZNF195	3.44528	0.0014992	0.226239	0.0316112	-0.241837	0.810207	0.0991857	0.99997	NA	NA	NA	NA	-1.66148	0.102521	0.0658496	0.446482	-0.575773	0.567205	0.0744981	0.867774	-0.62617	0.53411	0.0696008	0.969597	0.966866	0.338265	0.0809914	0.887306	0.0197601	0.984312	0.0665778	0.996902	NA	NA	NA	NA	2.00416	0.0503772	0.146786	0.301606	-0.53729	0.593499	0.069468	0.997432	NA	NA	NA	NA	-0.469669
TP53TG1	3.44515	0.00149974	0.267315	0.0316112	0.0696888	0.944807	0.267671	0.99997	-0.58433	0.563096	0.121542	0.915324	1.85202	0.0695956	0.0983891	0.396352	1.8192	0.0745312	0.144542	0.470256	0.163156	0.871067	0.15088	0.996511	-0.262976	0.79365	0.158129	0.976395	1.44493	0.154593	0.133345	0.59054	-0.107517	0.914792	0.081551	0.990385	0.456168	0.650206	0.313516	0.822439	0.763691	0.448713	0.137013	0.997432	-0.428626	0.670113	0.137656	0.991077	-0.125204
HLA-F	3.44404	0.00150435	0.369319	0.0316399	-0.357013	0.723057	0.128268	0.99997	2.3347	0.0259948	0.0783963	0.465626	-0.203348	0.839641	0.312544	0.933589	-0.513259	0.609903	0.400635	0.886599	-0.789415	0.433673	0.437045	0.969597	0.26763	0.790085	0.192628	0.976395	0.946198	0.348509	0.181873	0.751313	1.14917	0.255745	0.316445	0.927055	-0.058255	0.953773	0.187918	0.978799	-0.572676	0.569483	0.36988	0.997432	0.838834	0.405721	0.435661	0.991077	1.65228
IFITM1	3.44231	0.00151151	0.431745	0.0316717	0.459522	0.648478	0.529242	0.99997	0.771976	0.445793	0.582474	0.893991	1.53957	0.129614	0.0565111	0.477685	NA	NA	NA	NA	0.79997	0.427589	0.625606	0.969597	2.79492	0.00734353	0.178806	0.358359	2.01877	0.048784	0.348175	0.397644	1.9803	0.0529721	0.208501	0.817576	3.89829	0.000283846	0.424336	0.0531661	4.12102	0.000144943	0.377667	0.299756	1.06856	0.290613	0.24881	0.991077	1.18609
TMF1	3.44211	0.00151235	0.33161	0.0316717	-0.59378	0.556178	0.287574	0.99997	2.48836	0.0182293	0.275029	0.414809	1.21796	0.228634	0.209213	0.575619	1.07067	0.289169	0.232375	0.711223	0.18044	0.857552	0.213077	0.995783	1.26629	0.211276	0.21918	0.830461	0.798272	0.428414	0.27374	0.796512	-0.826851	0.4121	0.168246	0.945331	-0.127524	0.899028	0.270705	0.953991	0.93965	0.352007	0.236773	0.997432	-0.417325	0.678302	0.115414	0.991077	0.992503
PVRL4	3.43592	0.00153834	0.351356	0.0320381	NA	NA	NA	NA	NA	NA	NA	NA	NA	NA	NA	NA	NA	NA	NA	NA	NA	NA	NA	NA	1.86897	0.0674896	0.0809263	0.677913	-0.720142	0.474725	0.0876952	0.81849	NA	NA	NA	NA	-0.212949	0.832215	0.134032	0.92025	NA	NA	NA	NA	NA	NA	NA	NA	NA
OSTM1	3.43317	0.00155002	0.148388	0.0320381	0.325281	0.746753	0.110324	0.99997	-0.374343	0.710618	0.0984715	0.957596	1.00566	0.319146	0.252709	0.645346	1.67878	0.0990815	0.30496	0.517737	0.321334	0.749324	0.160496	0.984566	-0.550459	0.584456	0.0841461	0.947146	0.00852026	0.993235	0.123245	0.999162	-1.52269	0.133894	0.0716808	0.900498	2.52664	0.014661	0.11902	0.19473	0.14536	0.885023	0.17511	0.997432	-1.29533	0.201403	0.157595	0.991077	-1.43345
MYO19	3.43225	0.00155396	0.144286	0.0320381	NA	NA	NA	NA	NA	NA	NA	NA	NA	NA	NA	NA	2.57783	0.0127586	0.0611973	0.252913	NA	NA	NA	NA	0.465131	0.643857	0.0708134	0.960044	-1.52673	0.133007	0.0821451	0.558808	NA	NA	NA	NA	1.29569	0.200918	0.116382	0.495306	-0.671444	0.505091	0.0859963	0.997432	NA	NA	NA	NA	NA
SCD5	3.43158	0.00155684	0.395369	0.0320381	0.916258	0.36531	0.11585	0.99997	NA	NA	NA	NA	NA	NA	NA	NA	NA	NA	NA	NA	NA	NA	NA	NA	0.663551	0.510026	0.253078	0.938418	NA	NA	NA	NA	NA	NA	NA	NA	2.831	0.00662416	0.158879	0.151612	NA	NA	NA	NA	NA	NA	NA	NA	NA
DNAJC9	3.43093	0.00155962	0.147902	0.0320381	0.00301989	0.997606	0.154705	0.99997	NA	NA	NA	NA	1.97122	0.0539295	0.0813629	0.374671	3.06852	0.00338632	0.1143	0.149946	-0.115324	0.90866	0.107546	0.998244	0.501838	0.617984	0.0705552	0.954987	0.144217	0.885897	0.0915589	0.970728	1.44779	0.153679	0.102022	0.921712	1.4237	0.160624	0.112068	0.455087	0.435328	0.665236	0.0892705	0.997432	0.459607	0.647873	0.0859749	0.991077	NA
SLC16A4	3.43075	0.00156036	0.197169	0.0320381	-0.273083	0.786268	0.148964	0.99997	0.872598	0.389383	0.13433	0.873856	NA	NA	NA	NA	NA	NA	NA	NA	NA	NA	NA	NA	0.161117	0.872651	0.124732	0.989456	2.0008	0.0507501	0.112934	0.40555	NA	NA	NA	NA	3.04046	0.00372336	0.0815739	0.131324	NA	NA	NA	NA	NA	NA	NA	NA	NA
MAST4	3.43031	0.00156228	0.551774	0.0320381	-1.03214	0.308531	0.214239	0.99997	NA	NA	NA	NA	NA	NA	NA	NA	NA	NA	NA	NA	1.77583	0.0819707	0.474555	0.892939	3.15759	0.00269642	0.235412	0.218276	0.255358	0.799474	0.390821	0.950189	NA	NA	NA	NA	1.82394	0.0740232	0.332176	0.348046	0.490887	0.625698	0.361463	0.997432	-0.947638	0.34806	0.230581	0.991077	2.65031
RNF113A	3.42964	0.00156514	0.101872	0.0320381	-1.96634	0.0565957	0.0806518	0.99997	NA	NA	NA	NA	-0.0840075	0.933367	0.0957069	0.973967	-0.998316	0.322663	0.128966	0.740196	-0.497018	0.621399	0.0835609	0.974752	NA	NA	NA	NA	1.49969	0.139859	0.0607455	0.570054	0.0925556	0.926612	0.081666	0.990753	-0.311041	0.757037	0.0875666	0.88268	1.40802	0.165439	0.0733512	0.988712	0.992416	0.325971	0.0689253	0.991077	NA
MTUS1	3.42913	0.00156737	0.505337	0.0320381	0.382583	0.704161	0.27878	0.99997	0.337783	0.737733	0.187713	0.960881	NA	NA	NA	NA	NA	NA	NA	NA	2.9854	0.00441028	0.373845	0.733959	1.57752	0.120983	0.291654	0.75677	1.54182	0.129299	0.529067	0.554429	NA	NA	NA	NA	1.05477	0.296501	0.278036	0.5763	1.21585	0.229868	0.390982	0.99484	1.85493	0.0697533	0.195207	0.943343	1.5092
RMND5B	3.42844	0.00157031	0.123631	0.0320381	NA	NA	NA	NA	NA	NA	NA	NA	0.599455	0.551424	0.0658856	0.78549	0.846521	0.401068	0.0704288	0.789402	-1.25334	0.216031	0.06854	0.969597	-1.04738	0.299959	0.0932945	0.877136	-0.529063	0.599057	0.0965719	0.880743	NA	NA	NA	NA	1.20299	0.234537	0.093132	0.52608	-0.412649	0.681664	0.0527236	0.997432	-0.899819	0.372709	0.0988887	0.991077	0.319697
ASAP1	3.42809	0.00157182	0.135474	0.0320381	-0.749364	0.458252	0.130675	0.99997	NA	NA	NA	NA	0.711603	0.479831	0.269641	0.74763	0.605883	0.547178	0.276631	0.861062	0.0841737	0.933261	0.326054	0.998244	NA	NA	NA	NA	NA	NA	NA	NA	2.33506	0.0234349	0.0840637	0.795039	0.657477	0.513831	0.138164	0.735938	0.271003	0.787527	0.381211	0.997432	-1.67318	0.100798	0.258031	0.986538	0.117007
CUL3	3.42787	0.00157279	0.257965	0.0320381	-0.0798521	0.936774	0.195157	0.99997	-1.0829	0.286945	0.115632	0.825064	1.39226	0.169658	0.134238	0.519756	1.66403	0.102008	0.137495	0.522371	0.45094	0.654022	0.113003	0.97755	-0.0592574	0.952983	0.190323	0.995408	1.88924	0.0645519	0.177356	0.442462	-0.0166517	0.986778	0.0954943	0.999503	1.77348	0.0821205	0.158926	0.360398	0.683914	0.497251	0.144538	0.997432	-2.20615	0.032193	0.120431	0.88158	0.410401
ODF2L	3.42734	0.00157509	0.465235	0.0320381	2.05555	0.0467451	0.238	0.99997	0.693657	0.492902	0.175105	0.904095	NA	NA	NA	NA	1.25371	0.21545	0.089897	0.648304	-1.04995	0.298893	0.235557	0.969597	0.41296	0.681401	0.261248	0.9651	-1.26599	0.21127	0.177292	0.655976	0.965855	0.338587	0.135739	0.939933	1.42366	0.160634	0.264435	0.455087	1.46412	0.149549	0.294803	0.986926	1.40458	0.166583	0.196086	0.991077	1.31455
CDC37L1	3.4266	0.00157829	0.150371	0.0320381	0.230171	0.819193	0.183042	0.99997	-0.248127	0.805622	0.0819406	0.970602	-0.578744	0.565214	0.0720606	0.791973	-0.384442	0.702189	0.085669	0.92145	1.64448	0.106479	0.100346	0.931904	0.460463	0.64718	0.0945262	0.962043	-0.138392	0.890476	0.129436	0.971791	0.147169	0.883568	0.0402648	0.989151	0.777046	0.440721	0.145691	0.685002	1.22677	0.22577	0.088075	0.99484	2.012	0.0498508	0.0777032	0.898474	NA
RAB3D	3.42642	0.00157909	0.153248	0.0320381	NA	NA	NA	NA	NA	NA	NA	NA	NA	NA	NA	NA	NA	NA	NA	NA	-0.0472476	0.962508	0.0587235	0.998244	-1.12727	0.265008	0.102062	0.860635	2.57038	0.0131216	0.141553	0.266882	NA	NA	NA	NA	-0.950471	0.346356	0.107615	0.613857	NA	NA	NA	NA	NA	NA	NA	NA	NA
AES	3.42424	0.00158858	0.657944	0.03212	1.51631	0.137717	0.344148	0.99997	0.0187836	0.98513	0.300502	0.998073	1.10029	0.276177	0.282707	0.611394	2.44301	0.0179306	0.394946	0.287454	1.90692	0.0624024	0.56913	0.892434	1.42024	0.161743	0.510226	0.792058	2.13602	0.0374995	0.426416	0.363979	-0.139083	0.889922	0.250062	0.989151	1.54427	0.128706	0.510654	0.421278	0.0727009	0.94234	0.369761	0.997432	0.867815	0.389814	0.439633	0.991077	-1.06809
TPBG	3.42333	0.00159255	0.340706	0.03212	0.577426	0.567058	0.364893	0.99997	0.61711	0.541529	0.215655	0.910974	NA	NA	NA	NA	NA	NA	NA	NA	-1.35165	0.182694	0.0662023	0.96275	0.676084	0.502103	0.153359	0.935127	0.0991052	0.921443	0.0993373	0.98238	NA	NA	NA	NA	3.96959	0.000226127	0.298475	0.0461199	-0.271248	0.787339	0.102683	0.997432	NA	NA	NA	NA	NA
TAF12	3.42322	0.001593	0.195798	0.03212	0.254273	0.800655	0.233162	0.99997	-0.797406	0.431093	0.15602	0.893869	1.65449	0.103938	0.184653	0.447555	0.547573	0.586284	0.236451	0.87655	-1.30586	0.197696	0.122932	0.969597	0.228276	0.820362	0.11744	0.978265	-0.0978202	0.922459	0.161848	0.98238	1.60924	0.113619	0.0980042	0.872641	-0.0415892	0.966989	0.174651	0.985523	-0.906092	0.369321	0.14655	0.997432	0.307347	0.759908	0.120868	0.992169	1.51924
VSIG2	3.42041	0.00160538	0.397477	0.0322245	NA	NA	NA	NA	NA	NA	NA	NA	NA	NA	NA	NA	NA	NA	NA	NA	NA	NA	NA	NA	-1.09301	0.279629	0.379205	0.865843	0.280487	0.780239	0.249341	0.945076	NA	NA	NA	NA	0.823029	0.414323	0.229702	0.664629	NA	NA	NA	NA	NA	NA	NA	NA	NA
CCDC88B	3.41972	0.0016084	0.0997886	0.0322245	NA	NA	NA	NA	NA	NA	NA	NA	1.18185	0.242542	0.0840368	0.586225	0.0281953	0.977612	0.113232	0.994432	NA	NA	NA	NA	NA	NA	NA	NA	NA	NA	NA	NA	2.74109	0.00837468	0.0850657	0.774082	NA	NA	NA	NA	NA	NA	NA	NA	NA	NA	NA	NA	NA
NUDT22	3.41913	0.00161101	0.208798	0.0322245	-0.445377	0.658574	0.129066	0.99997	-0.141689	0.888214	0.0767563	0.988705	0.441836	0.660406	0.179241	0.844746	0.224269	0.823411	0.226599	0.953961	-0.670361	0.505775	0.10804	0.969597	0.413522	0.680992	0.130355	0.9651	1.05761	0.295216	0.186453	0.714675	1.28532	0.204375	0.0983852	0.9249	0.631303	0.530662	0.201469	0.746583	1.36398	0.178807	0.0909263	0.989473	-1.38907	0.171224	0.0967991	0.991077	0.0621536
MRGBP	3.41829	0.00161473	0.0762711	0.0322245	NA	NA	NA	NA	NA	NA	NA	NA	NA	NA	NA	NA	NA	NA	NA	NA	NA	NA	NA	NA	NA	NA	NA	NA	NA	NA	NA	NA	NA	NA	NA	NA	2.49657	0.0158123	0.0685275	0.202689	NA	NA	NA	NA	NA	NA	NA	NA	NA
TMEM123	3.41768	0.00161745	0.608023	0.0322245	0.378471	0.707187	0.366329	0.99997	1.08691	0.285197	0.26379	0.8248	0.988638	0.327332	0.428893	0.651651	-0.802821	0.425664	0.424474	0.805341	-0.165161	0.869497	0.394704	0.996511	1.73189	0.0894599	0.401536	0.706739	0.212169	0.832821	0.32336	0.959187	-1.33605	0.187352	0.300507	0.924092	1.6516	0.104761	0.523584	0.397605	-1.05997	0.294354	0.420551	0.997432	0.613516	0.542432	0.42588	0.991077	-1.61856
ERI1	3.41724	0.00161942	0.087987	0.0322245	NA	NA	NA	NA	NA	NA	NA	NA	0.493044	0.624018	0.098704	0.82492	0.028825	0.977112	0.136155	0.994432	NA	NA	NA	NA	NA	NA	NA	NA	0.612223	0.54311	0.0665155	0.854188	NA	NA	NA	NA	NA	NA	NA	NA	-1.15303	0.254494	0.0503678	0.997432	NA	NA	NA	NA	NA
PFKP	3.41662	0.00162215	0.305595	0.0322245	1.04923	0.300698	0.131458	0.99997	0.404876	0.688263	0.0754374	0.950209	2.28795	0.0261577	0.111537	0.306865	1.51051	0.136852	0.121221	0.576342	0.14278	0.887049	0.128213	0.996894	2.07771	0.0428912	0.0938794	0.610399	2.09209	0.0414271	0.0679472	0.377567	-0.342383	0.733443	0.0664456	0.97925	1.4911	0.142096	0.177287	0.432269	1.76032	0.0845941	0.113539	0.947183	NA	NA	NA	NA	NA
LRP11	3.41608	0.0016246	0.176214	0.0322245	0.777491	0.441683	0.106513	0.99997	-0.106003	0.916242	0.0526484	0.990721	NA	NA	NA	NA	NA	NA	NA	NA	NA	NA	NA	NA	-0.353895	0.724905	0.0939665	0.967132	0.306468	0.760496	0.104361	0.938804	NA	NA	NA	NA	1.60982	0.11361	0.104094	0.407469	-1.18805	0.240541	0.0527886	0.99484	NA	NA	NA	NA	NA
CELSR1	3.41461	0.00163117	0.314117	0.0322578	NA	NA	NA	NA	NA	NA	NA	NA	NA	NA	NA	NA	NA	NA	NA	NA	NA	NA	NA	NA	0.0515402	0.9591	0.207127	0.997083	1.03758	0.304358	0.114239	0.720193	NA	NA	NA	NA	0.587013	0.559785	0.210867	0.766136	NA	NA	NA	NA	NA	NA	NA	NA	NA
ITPKC	3.41422	0.00163289	0.213133	0.0322578	2.36077	0.0234703	0.120837	0.99997	NA	NA	NA	NA	NA	NA	NA	NA	NA	NA	NA	NA	-0.635391	0.528129	0.164036	0.969597	1.2386	0.221277	0.161419	0.838932	0.0415303	0.967035	0.226338	0.992664	NA	NA	NA	NA	1.45125	0.152834	0.137486	0.445164	-0.458708	0.648472	0.115628	0.997432	NA	NA	NA	NA	-0.329857
TGIF1	3.41289	0.00163885	0.504359	0.0323027	0.417806	0.678441	0.328	0.99997	-0.217816	0.828955	0.208648	0.97622	0.759277	0.451051	0.293996	0.729135	-0.141175	0.888267	0.323616	0.969986	-0.76248	0.449428	0.128079	0.969597	0.967729	0.337838	0.259002	0.887306	1.63404	0.108408	0.249675	0.527627	-0.0735964	0.941614	0.149335	0.991298	2.58393	0.0126757	0.381654	0.182731	-0.984594	0.32966	0.150025	0.997432	-0.969337	0.337236	0.0755265	0.991077	-1.26772
MGAT4A	3.41121	0.00164646	0.114465	0.0323027	NA	NA	NA	NA	NA	NA	NA	NA	0.0504991	0.959914	0.226555	0.984028	0.537607	0.593099	0.235605	0.880114	-0.89355	0.37593	0.265283	0.969597	-1.02527	0.310172	0.119632	0.87903	-0.888462	0.378464	0.082917	0.768272	0.259062	0.79661	0.0922287	0.982908	0.0842282	0.933205	0.0626153	0.969636	0.194336	0.846717	0.251587	0.997432	-1.32395	0.191789	0.229445	0.991077	0.38461
HS3ST1	3.4096	0.00165372	0.105055	0.0323027	NA	NA	NA	NA	NA	NA	NA	NA	0.578872	0.565128	0.0614345	0.791973	NA	NA	NA	NA	NA	NA	NA	NA	NA	NA	NA	NA	NA	NA	NA	NA	NA	NA	NA	NA	0.658432	0.513222	0.167206	0.735648	0.430532	0.668697	0.0980073	0.997432	NA	NA	NA	NA	2.74393
PIGB	3.40899	0.00165651	0.0835892	0.0323027	NA	NA	NA	NA	NA	NA	NA	NA	NA	NA	NA	NA	NA	NA	NA	NA	NA	NA	NA	NA	-0.698865	0.487875	0.0496731	0.932383	NA	NA	NA	NA	-0.433525	0.666426	0.066987	0.973668	0.76122	0.450031	0.051633	0.693018	NA	NA	NA	NA	NA	NA	NA	NA	NA
SLF1	3.4077	0.00166238	0.0767935	0.0323027	NA	NA	NA	NA	NA	NA	NA	NA	NA	NA	NA	NA	NA	NA	NA	NA	NA	NA	NA	NA	NA	NA	NA	NA	NA	NA	NA	NA	NA	NA	NA	NA	-0.653124	0.51661	0.0544971	0.736745	-0.655359	0.515302	0.0823065	0.997432	NA	NA	NA	NA	NA
MPRIP	3.4075	0.00166329	0.377536	0.0323027	1.49716	0.142613	0.227642	0.99997	-0.297461	0.768037	0.110163	0.964078	NA	NA	NA	NA	-1.70539	0.0939764	0.087192	0.508035	-0.401483	0.68981	0.170288	0.981125	0.00119777	0.999049	0.289925	0.999929	1.59231	0.117496	0.246205	0.537378	2.3513	0.0225326	0.0466128	0.795039	0.418578	0.677282	0.189485	0.839067	0.792601	0.431831	0.214987	0.997432	0.898124	0.373603	0.123106	0.991077	1.00521
ANKRD50	3.40729	0.00166426	0.221002	0.0323027	0.879585	0.384613	0.113271	0.99997	NA	NA	NA	NA	NA	NA	NA	NA	NA	NA	NA	NA	-0.445553	0.657883	0.100454	0.978469	-0.149889	0.881455	0.154279	0.989966	-0.0146707	0.988352	0.093606	0.997595	NA	NA	NA	NA	1.4029	0.166705	0.0710656	0.462129	0.257284	0.798037	0.094421	0.997432	-2.58525	0.012824	0.0966804	0.856672	0.649884
CAMSAP2	3.40664	0.00166723	0.226703	0.0323027	1.4359	0.159211	0.226685	0.99997	1.07852	0.288865	0.183177	0.825064	1.00255	0.320633	0.0759135	0.646669	0.918263	0.362641	0.0974991	0.765808	0.781605	0.438207	0.185939	0.969597	0.707189	0.482732	0.142036	0.930767	2.31858	0.0244632	0.127816	0.315334	NA	NA	NA	NA	0.902199	0.371192	0.143382	0.63347	-1.53937	0.130149	0.195207	0.97173	2.81285	0.00709434	0.113268	0.823113	-0.290645
MBD3	3.40664	0.00166723	0.181018	0.0323027	NA	NA	NA	NA	NA	NA	NA	NA	1.2199	0.227904	0.0793918	0.574441	1.80651	0.0765171	0.0922291	0.475284	-0.0508648	0.95964	0.0882173	0.998244	1.89564	0.0637954	0.134793	0.673699	3.26263	0.00197257	0.145323	0.137883	NA	NA	NA	NA	0.437323	0.663723	0.107488	0.831966	-0.306523	0.760505	0.0720821	0.997432	NA	NA	NA	NA	-0.110127
SSH3	3.40641	0.00166826	0.225148	0.0323027	NA	NA	NA	NA	NA	NA	NA	NA	NA	NA	NA	NA	NA	NA	NA	NA	NA	NA	NA	NA	1.09076	0.280607	0.105229	0.865948	-0.25644	0.798643	0.0817396	0.94988	NA	NA	NA	NA	1.5754	0.121348	0.125611	0.414706	NA	NA	NA	NA	NA	NA	NA	NA	NA
UBA3	3.40535	0.00167311	0.269094	0.0323028	-0.637635	0.527535	0.219837	0.99997	0.767929	0.448159	0.159698	0.894733	0.61278	0.542642	0.132121	0.781857	0.363619	0.717589	0.171677	0.926438	0.627041	0.533543	0.10499	0.969597	0.706198	0.483343	0.151776	0.930767	-0.265453	0.79173	0.164769	0.9476	-1.11092	0.271713	0.115055	0.930431	2.13307	0.0377527	0.158676	0.274995	0.507866	0.613826	0.12988	0.997432	-0.0759062	0.939809	0.0892017	0.996097	-0.112264
LAS1L	3.40463	0.00167644	0.0982672	0.0323028	-0.8842	0.382149	0.0877058	0.99997	NA	NA	NA	NA	1.79294	0.0786896	0.0807168	0.411823	1.49674	0.140393	0.0904269	0.580043	0.323287	0.747854	0.0648276	0.984471	0.271522	0.787108	0.0722054	0.976395	-2.12379	0.0385593	0.0932442	0.366547	NA	NA	NA	NA	1.10841	0.272884	0.103503	0.558396	1.0425	0.302297	0.0709932	0.997432	NA	NA	NA	NA	1.74159
GGT1	-3.40425	0.0016782	0.198417	0.0323028	NA	NA	NA	NA	NA	NA	NA	NA	NA	NA	NA	NA	NA	NA	NA	NA	NA	NA	NA	NA	-2.07508	0.0431448	0.292422	0.611829	-0.185796	0.853342	0.152964	0.962628	NA	NA	NA	NA	0.0394316	0.9687	0.0713519	0.986215	NA	NA	NA	NA	NA	NA	NA	NA	NA
ZCCHC2	3.40331	0.00168253	0.132559	0.0323138	NA	NA	NA	NA	NA	NA	NA	NA	0.771764	0.443682	0.186274	0.724575	0.21578	0.829988	0.221821	0.955206	0.506532	0.614755	0.08028	0.97277	0.362242	0.718698	0.0700758	0.967132	1.72096	0.0913208	0.0652677	0.493554	-0.931331	0.355986	0.0815335	0.941603	2.38346	0.0209119	0.058062	0.225715	0.12503	0.901012	0.0914223	0.997432	0.721773	0.473935	0.0903041	0.991077	-0.180897
ATG4D	3.40269	0.00168539	0.10491	0.0323138	NA	NA	NA	NA	NA	NA	NA	NA	NA	NA	NA	NA	NA	NA	NA	NA	NA	NA	NA	NA	0.372229	0.711296	0.0761309	0.966283	0.888092	0.378661	0.0859135	0.768301	NA	NA	NA	NA	2.92288	0.00515949	0.111186	0.138515	NA	NA	NA	NA	NA	NA	NA	NA	NA
LMAN2	3.40114	0.00169255	0.526585	0.0323875	1.07504	0.289135	0.361131	0.99997	0.547157	0.588067	0.375267	0.918499	1.86259	0.068066	0.44875	0.393877	1.49181	0.141678	0.480775	0.581494	-0.184775	0.854168	0.347905	0.99467	0.687884	0.494705	0.312563	0.93292	-0.0805231	0.936136	0.405956	0.986482	-1.07298	0.288233	0.229491	0.930431	1.78056	0.0809419	0.402346	0.359085	-0.354039	0.724829	0.308762	0.997432	-0.133375	0.894455	0.239693	0.996097	-0.180657
DUSP6	3.39895	0.00170276	0.418098	0.032519	-0.461712	0.64692	0.195693	0.99997	0.804591	0.426993	0.17228	0.893869	3.56889	0.000771171	0.293487	0.160508	2.15887	0.0354077	0.291954	0.369777	0.448314	0.655903	0.292591	0.9777	2.39506	0.0204049	0.193051	0.46486	3.60247	0.000714326	0.48361	0.0838039	-1.51982	0.134614	0.0791664	0.900498	3.91832	0.000266331	0.331202	0.0509248	0.775242	0.441922	0.389402	0.997432	0.906183	0.369366	0.220118	0.991077	-0.935502
CCND3	3.39805	0.00170693	0.431019	0.032535	2.2075	0.0333904	0.16213	0.99997	NA	NA	NA	NA	0.705138	0.483812	0.232317	0.749564	0.563924	0.575184	0.3646	0.870145	-0.65978	0.512484	0.326497	0.969597	-0.334571	0.739348	0.317136	0.967661	0.493876	0.623514	0.404189	0.889928	1.55641	0.125675	0.292161	0.891209	0.938187	0.35257	0.327689	0.618578	-1.28634	0.204368	0.283918	0.99484	0.627632	0.53322	0.359118	0.991077	0.35385
ISOC2	3.39645	0.00171445	0.289351	0.0326147	0.735772	0.466387	0.279975	0.99997	1.24347	0.222729	0.144882	0.784357	2.75864	0.00794873	0.189898	0.232169	3.47576	0.0010246	0.245286	0.0872823	-0.35721	0.722469	0.146957	0.98191	0.107553	0.914781	0.150376	0.994182	2.42413	0.0189294	0.189538	0.293666	1.48771	0.142867	0.0642131	0.912958	1.01475	0.315015	0.224395	0.590423	0.334891	0.739137	0.148051	0.997432	2.10351	0.0406869	0.092153	0.88158	0.523527
SEC23A	3.39524	0.00172014	0.228851	0.0326593	0.63038	0.532219	0.251278	0.99997	0.393745	0.696381	0.219533	0.95225	-0.283168	0.778151	0.147693	0.903489	0.205135	0.838253	0.17178	0.957823	-0.677155	0.501492	0.174195	0.969597	0.367588	0.714732	0.112616	0.966904	-0.711182	0.480212	0.117887	0.821815	0.987349	0.328044	0.071347	0.937768	0.855229	0.396424	0.105796	0.652431	0.756251	0.453119	0.181038	0.997432	-1.60916	0.114139	0.118608	0.986538	-1.1396
WDR44	3.3942	0.00172507	0.103803	0.0326893	NA	NA	NA	NA	NA	NA	NA	NA	NA	NA	NA	NA	-0.288183	0.774331	0.0648625	0.942755	2.4034	0.0200728	0.0777079	0.821476	-0.839787	0.405026	0.0802931	0.916566	-0.191414	0.848961	0.0625138	0.962628	NA	NA	NA	NA	2.89032	0.00564018	0.0564062	0.141436	NA	NA	NA	NA	NA	NA	NA	NA	-1.79419
SLC4A11	3.39257	0.00173276	0.0908964	0.0327414	NA	NA	NA	NA	NA	NA	NA	NA	NA	NA	NA	NA	NA	NA	NA	NA	NA	NA	NA	NA	NA	NA	NA	NA	NA	NA	NA	NA	NA	NA	NA	NA	0.249236	0.804179	0.0697988	0.906135	NA	NA	NA	NA	NA	NA	NA	NA	NA
REEP3	3.39155	0.0017376	0.491818	0.0327414	1.43761	0.158731	0.266234	0.99997	-0.312502	0.756687	0.227499	0.964078	0.606384	0.546849	0.28902	0.783172	0.781688	0.437876	0.383079	0.81216	-0.257581	0.797809	0.290378	0.987844	1.56091	0.124853	0.287232	0.75677	1.39716	0.168416	0.308197	0.608627	-1.12657	0.265097	0.111831	0.930431	2.05857	0.0446612	0.285551	0.288919	-1.49841	0.140442	0.305123	0.986518	0.681198	0.49902	0.30238	0.991077	-0.00793527
TTYH3	3.39121	0.00173923	0.200852	0.0327414	NA	NA	NA	NA	NA	NA	NA	NA	1.51605	0.135448	0.248606	0.482994	2.05667	0.0446553	0.170297	0.397301	1.60793	0.114277	0.0596373	0.940362	NA	NA	NA	NA	NA	NA	NA	NA	NA	NA	NA	NA	3.16189	0.00263894	0.0460933	0.119902	1.57229	0.122319	0.0921183	0.97173	NA	NA	NA	NA	1.69769
CNOT6	3.39079	0.00174124	0.163193	0.0327414	NA	NA	NA	NA	NA	NA	NA	NA	NA	NA	NA	NA	NA	NA	NA	NA	0.244538	0.807835	0.0563004	0.988783	1.78097	0.0809926	0.0912274	0.699139	0.104862	0.916897	0.100117	0.981913	NA	NA	NA	NA	3.09527	0.00319036	0.0773092	0.129562	1.02975	0.308184	0.0571674	0.997432	NA	NA	NA	NA	-0.135353
TIPARP	3.38706	0.00175911	0.345408	0.0329901	0.455294	0.651489	0.248907	0.99997	0.335537	0.73941	0.187905	0.960881	-0.572808	0.569197	0.194533	0.793435	-1.6477	0.105332	0.251495	0.527773	0.0793552	0.937073	0.172695	0.998244	1.84641	0.0707556	0.241893	0.682115	1.31458	0.194533	0.347171	0.637413	0.776261	0.441112	0.0709137	0.94901	1.00746	0.318469	0.238278	0.593208	-0.105457	0.916444	0.0854447	0.997432	NA	NA	NA	NA	0.0645238
GJB3	3.38613	0.00176358	0.0755743	0.0329901	NA	NA	NA	NA	NA	NA	NA	NA	NA	NA	NA	NA	NA	NA	NA	NA	NA	NA	NA	NA	NA	NA	NA	NA	NA	NA	NA	NA	NA	NA	NA	NA	2.34232	0.0231057	0.105397	0.229755	NA	NA	NA	NA	NA	NA	NA	NA	NA
C2CD3	3.38525	0.00176784	0.116531	0.0329901	NA	NA	NA	NA	NA	NA	NA	NA	NA	NA	NA	NA	NA	NA	NA	NA	NA	NA	NA	NA	NA	NA	NA	NA	NA	NA	NA	NA	NA	NA	NA	NA	0.629286	0.53197	0.0734893	0.747462	1.0913	0.280477	0.0564473	0.997432	NA	NA	NA	NA	NA
NDUFAF1	3.38522	0.00176799	0.0669395	0.0329901	0.440873	0.661803	0.0854666	0.99997	NA	NA	NA	NA	1.32387	0.191228	0.0738077	0.541778	0.937349	0.352831	0.108005	0.759047	NA	NA	NA	NA	NA	NA	NA	NA	-0.911254	0.366449	0.0664566	0.764422	NA	NA	NA	NA	0.503282	0.616933	0.0660937	0.801298	0.309218	0.758467	0.0557323	0.997432	NA	NA	NA	NA	NA
AHSA1	3.38443	0.00177184	0.349687	0.0329988	0.896698	0.375526	0.301739	0.99997	-0.238631	0.812913	0.157543	0.971003	1.3239	0.19122	0.195533	0.541778	0.300336	0.765096	0.238048	0.938528	0.417861	0.677875	0.154913	0.981125	-0.374772	0.709415	0.156664	0.966283	-0.260533	0.795502	0.207336	0.949262	0.134576	0.893467	0.12267	0.989151	1.61807	0.111817	0.226578	0.406012	-0.643571	0.522854	0.146048	0.997432	-0.0941334	0.925395	0.0959267	0.996097	1.19915
STEAP4	3.37914	0.00179766	0.363673	0.033382	-1.06421	0.293951	0.133132	0.99997	NA	NA	NA	NA	NA	NA	NA	NA	NA	NA	NA	NA	NA	NA	NA	NA	1.71683	0.0921997	0.178447	0.711789	0.840608	0.404491	0.507923	0.783965	NA	NA	NA	NA	1.33624	0.187404	0.167903	0.480614	NA	NA	NA	NA	NA	NA	NA	NA	NA
FBLIM1	3.37792	0.00180364	0.244834	0.033382	-0.899296	0.374159	0.098752	0.99997	NA	NA	NA	NA	NA	NA	NA	NA	NA	NA	NA	NA	0.66005	0.512313	0.3085	0.969597	NA	NA	NA	NA	NA	NA	NA	NA	NA	NA	NA	NA	2.1366	0.0374499	0.109348	0.274263	-0.892669	0.376397	0.10363	0.997432	NA	NA	NA	NA	-0.0882097
FTSJ3	3.37734	0.00180649	0.179667	0.033382	-0.524541	0.602949	0.133128	0.99997	NA	NA	NA	NA	0.695578	0.489732	0.0913349	0.751288	-1.24553	0.218417	0.0958557	0.651667	0.783112	0.43733	0.116466	0.969597	0.904089	0.370284	0.108374	0.901959	1.91701	0.0608473	0.0807702	0.43783	1.23784	0.221335	0.0585127	0.9249	1.18379	0.241983	0.143088	0.532419	0.638441	0.52616	0.114666	0.997432	0.164932	0.86969	0.0605484	0.995538	2.04579
DENND2D	3.37715	0.00180747	0.167525	0.033382	NA	NA	NA	NA	NA	NA	NA	NA	1.208	0.232408	0.148179	0.57725	0.162762	0.871325	0.18708	0.964755	NA	NA	NA	NA	1.89537	0.0638316	0.0998106	0.673699	2.05793	0.0447254	0.135589	0.391078	0.959936	0.34153	0.087042	0.939933	2.83958	0.00647263	0.130456	0.150695	NA	NA	NA	NA	NA	NA	NA	NA	NA
SCGB3A1	3.37655	0.0018104	0.508546	0.033382	0.758647	0.452744	0.296095	0.99997	-0.000107073	0.999915	0.260492	0.999915	1.22988	0.224173	0.244187	0.571038	2.79573	0.00719684	0.245473	0.216773	1.02548	0.310171	0.303062	0.969597	2.31042	0.0250297	0.351643	0.497979	1.59884	0.116034	0.525679	0.536128	2.48293	0.0162945	0.225121	0.795039	0.98877	0.327444	0.504935	0.601056	2.41186	0.0196624	0.291345	0.849473	1.5874	0.118989	0.307206	0.986538	1.79998
SGK223	3.37533	0.00181648	0.173863	0.033382	NA	NA	NA	NA	NA	NA	NA	NA	NA	NA	NA	NA	NA	NA	NA	NA	NA	NA	NA	NA	0.68853	0.494302	0.110653	0.93292	NA	NA	NA	NA	0.76997	0.444801	0.0521162	0.949832	NA	NA	NA	NA	NA	NA	NA	NA	NA	NA	NA	NA	NA
ZC3H11A	3.37482	0.00181898	0.431208	0.033382	0.599339	0.552503	0.368974	0.99997	0.604037	0.550078	0.203132	0.912421	-0.909163	0.36738	0.184934	0.680846	-0.491455	0.625134	0.221171	0.890775	-0.372067	0.711447	0.257881	0.981647	-0.420946	0.675599	0.26312	0.964755	-1.19174	0.238879	0.318137	0.684021	1.40655	0.165509	0.140606	0.921712	1.95707	0.0558231	0.299043	0.315289	1.16388	0.250109	0.282738	0.997432	0.092941	0.926337	0.205494	0.996097	-0.503715
ZNF746	3.37466	0.00181978	0.0765568	0.033382	NA	NA	NA	NA	NA	NA	NA	NA	NA	NA	NA	NA	NA	NA	NA	NA	NA	NA	NA	NA	NA	NA	NA	NA	NA	NA	NA	NA	NA	NA	NA	NA	NA	NA	NA	NA	NA	NA	NA	NA	NA	NA	NA	NA	NA
DCUN1D3	3.37137	0.00183621	0.106399	0.0335328	1.17121	0.248804	0.127231	0.99997	NA	NA	NA	NA	NA	NA	NA	NA	0.697329	0.488645	0.0679873	0.838094	-0.757848	0.452171	0.0766732	0.969597	NA	NA	NA	NA	2.73678	0.00851846	0.106071	0.229856	NA	NA	NA	NA	2.2032	0.0321237	0.0558182	0.256133	0.858149	0.394988	0.0712207	0.997432	NA	NA	NA	NA	NA
TANC1	3.3712	0.00183707	0.330275	0.0335328	-1.16569	0.251006	0.0942856	0.99997	NA	NA	NA	NA	NA	NA	NA	NA	NA	NA	NA	NA	-0.273811	0.785381	0.168756	0.987764	1.18441	0.241849	0.273284	0.850619	0.976126	0.33361	0.166191	0.743219	NA	NA	NA	NA	1.24888	0.217413	0.197068	0.510336	1.05338	0.297332	0.289421	0.997432	0.829165	0.411115	0.183351	0.991077	0.102125
IP6K1	3.37028	0.00184171	0.146117	0.0335328	NA	NA	NA	NA	NA	NA	NA	NA	0.857334	0.39512	0.0678953	0.693526	1.8534	0.0693944	0.0779498	0.459997	0.795342	0.43025	0.0637888	0.969597	-0.254359	0.800261	0.103616	0.976395	1.55702	0.12565	0.0921046	0.551594	0.133665	0.894183	0.0547931	0.989151	2.00573	0.0502036	0.0724416	0.301156	-1.96451	0.0551558	0.110026	0.915777	0.0918946	0.927164	0.0865156	0.996097	0.424986
NDUFAF6	3.37027	0.00184174	0.157581	0.0335328	NA	NA	NA	NA	NA	NA	NA	NA	1.13204	0.262714	0.0689492	0.602917	0.461348	0.646437	0.0681595	0.901973	0.931448	0.356189	0.108394	0.969597	-0.540469	0.591274	0.0878259	0.947381	-1.38547	0.171939	0.134058	0.611447	-1.71372	0.0925371	0.054814	0.851497	0.407142	0.685607	0.131699	0.842145	0.00153904	0.998778	0.0775195	0.999948	0.146968	0.883773	0.0631419	0.996097	-0.382943
RAD18	3.36629	0.00186189	0.0843894	0.0337085	NA	NA	NA	NA	NA	NA	NA	NA	NA	NA	NA	NA	NA	NA	NA	NA	NA	NA	NA	NA	NA	NA	NA	NA	NA	NA	NA	NA	NA	NA	NA	NA	NA	NA	NA	NA	NA	NA	NA	NA	NA	NA	NA	NA	NA
TM4SF1	3.36561	0.00186537	0.897737	0.0337085	1.53694	0.132595	0.144163	0.99997	NA	NA	NA	NA	NA	NA	NA	NA	NA	NA	NA	NA	-0.511278	0.611453	0.886781	0.972359	1.09983	0.276672	0.674572	0.865185	2.65523	0.0105479	0.499136	0.251875	NA	NA	NA	NA	1.25493	0.215225	0.478445	0.508458	-1.45546	0.15192	0.788763	0.986926	-1.35526	0.181679	0.801503	0.991077	-1.1927
WDR37	3.36556	0.00186561	0.106446	0.0337085	-0.729907	0.469923	0.120614	0.99997	NA	NA	NA	NA	2.11224	0.0393952	0.0916469	0.345246	0.599195	0.551596	0.0984389	0.861193	-1.71006	0.0935798	0.0707094	0.912209	0.844579	0.402369	0.0600318	0.915463	-1.52985	0.132234	0.0574476	0.558101	-0.33053	0.742328	0.0570618	0.979923	1.44417	0.154808	0.0794344	0.447645	1.25344	0.215995	0.0796075	0.99484	NA	NA	NA	NA	NA
SNX30	3.3654	0.00186641	0.158526	0.0337085	NA	NA	NA	NA	NA	NA	NA	NA	-0.231155	0.818084	0.0765862	0.924539	0.272904	0.785988	0.0808024	0.946777	NA	NA	NA	NA	2.46259	0.0172824	0.113788	0.444453	1.8429	0.0711589	0.390986	0.458595	NA	NA	NA	NA	NA	NA	NA	NA	NA	NA	NA	NA	NA	NA	NA	NA	NA
SHB	3.36496	0.00186866	0.116101	0.0337085	NA	NA	NA	NA	NA	NA	NA	NA	NA	NA	NA	NA	NA	NA	NA	NA	0.484417	0.630248	0.0608955	0.975277	0.887097	0.379274	0.0826236	0.905514	3.95369	0.000237922	0.0841817	0.0621283	NA	NA	NA	NA	2.70577	0.00924367	0.143691	0.167634	1.10598	0.274137	0.0523076	0.997432	NA	NA	NA	NA	0.777165
SLC37A4	3.3637	0.0018751	0.110591	0.0337622	NA	NA	NA	NA	NA	NA	NA	NA	NA	NA	NA	NA	1.78111	0.080626	0.0576268	0.483538	NA	NA	NA	NA	NA	NA	NA	NA	0.650935	0.518011	0.0538074	0.84189	NA	NA	NA	NA	0.803197	0.425588	0.0661905	0.673573	NA	NA	NA	NA	NA	NA	NA	NA	NA
HSPA4	3.36069	0.00189057	0.294547	0.0338898	0.239899	0.811698	0.274954	0.99997	1.91531	0.0644259	0.168453	0.595281	-0.0646238	0.948717	0.273968	0.980318	0.268223	0.789569	0.293729	0.947445	-1.38213	0.173199	0.157228	0.96275	0.975509	0.334004	0.183697	0.887306	2.41017	0.0195898	0.229168	0.296292	1.94924	0.0566697	0.186721	0.817576	2.39007	0.0205779	0.231873	0.224038	-0.0721419	0.942783	0.191635	0.997432	0.448674	0.655686	0.120475	0.991077	0.626701
AHCTF1	3.36039	0.0018921	0.180139	0.0338898	-0.664198	0.510574	0.143374	0.99997	0.30486	0.762447	0.149859	0.964078	0.00615656	0.995111	0.118162	0.997774	0.270201	0.788055	0.129398	0.946912	-1.15254	0.254689	0.167788	0.969597	0.397	0.693057	0.1001	0.966283	1.90899	0.0618973	0.123866	0.440081	2.95608	0.00467507	0.0584034	0.727345	2.74783	0.00827287	0.142273	0.162443	1.64445	0.106485	0.210676	0.968762	-1.04201	0.302626	0.0816178	0.991077	0.173001
EIF3J-AS1	3.35981	0.00189513	0.100255	0.0338898	NA	NA	NA	NA	NA	NA	NA	NA	NA	NA	NA	NA	NA	NA	NA	NA	0.0464654	0.963128	0.110659	0.998244	-0.263632	0.793147	0.0885467	0.976395	0.419259	0.676788	0.0902779	0.90591	NA	NA	NA	NA	2.15609	0.0358164	0.116537	0.267472	-1.46572	0.149111	0.0814688	0.986926	-2.52647	0.0148732	0.049414	0.873953	-1.23954
ZNF562	3.35962	0.00189608	0.177394	0.0338898	NA	NA	NA	NA	NA	NA	NA	NA	1.74794	0.0862655	0.0857619	0.422419	0.840471	0.40442	0.0869942	0.791816	-0.0157422	0.987504	0.111002	0.99956	0.0259878	0.979371	0.075542	0.999025	1.14457	0.25773	0.0757231	0.693855	NA	NA	NA	NA	0.401685	0.689595	0.117245	0.84503	0.0652337	0.948253	0.0943563	0.997432	NA	NA	NA	NA	1.19235
WRNIP1	3.35581	0.00191592	0.138939	0.0340697	NA	NA	NA	NA	NA	NA	NA	NA	1.70935	0.0932364	0.0752839	0.437257	0.308614	0.758825	0.0855886	0.936102	-1.4313	0.158691	0.0995974	0.958539	0.920901	0.361524	0.0974981	0.898045	0.132609	0.895025	0.0938608	0.97369	NA	NA	NA	NA	1.0171	0.313906	0.102253	0.589892	0.130137	0.896991	0.0870135	0.997432	-0.832905	0.409023	0.102623	0.991077	0.0882112
TIMM21	3.35563	0.00191683	0.106262	0.0340697	1.04775	0.301372	0.166268	0.99997	-0.49864	0.621444	0.104335	0.928335	1.33772	0.1867	0.0812474	0.537381	2.54549	0.0138576	0.0830691	0.256894	0.476848	0.63559	0.0543429	0.975277	NA	NA	NA	NA	-0.280178	0.780474	0.076304	0.945092	0.437114	0.663839	0.0546048	0.973668	1.53356	0.13132	0.113499	0.423728	0.318099	0.751762	0.0593533	0.997432	NA	NA	NA	NA	NA
UBE2M	3.3553	0.00191859	0.242706	0.0340697	NA	NA	NA	NA	NA	NA	NA	NA	0.876606	0.384657	0.118238	0.68847	1.22194	0.227136	0.122707	0.662464	0.721127	0.474258	0.076269	0.969597	0.626289	0.533974	0.126075	0.940532	2.42624	0.018831	0.153541	0.293666	NA	NA	NA	NA	1.52517	0.133396	0.114535	0.425084	-0.858199	0.394961	0.0801993	0.997432	NA	NA	NA	NA	0.692935
HADH	3.35501	0.00192011	0.248819	0.0340697	-0.13868	0.890435	0.249236	0.99997	1.00065	0.324503	0.0943205	0.837578	-0.571864	0.569832	0.141337	0.793626	2.25095	0.0285603	0.257738	0.347087	-0.411181	0.682733	0.0704612	0.981125	-1.75128	0.0860302	0.13889	0.702611	-2.06247	0.0442744	0.238152	0.389566	-0.308277	0.759103	0.0922965	0.979923	0.461814	0.646179	0.248684	0.819524	1.88365	0.0655538	0.0789023	0.927964	NA	NA	NA	NA	-1.37874
SAA1	3.35067	0.00194296	0.115123	0.0344125	NA	NA	NA	NA	NA	NA	NA	NA	NA	NA	NA	NA	-4.86135	1.07967e-05	0.0447631	0.0166814	NA	NA	NA	NA	NA	NA	NA	NA	NA	NA	NA	NA	NA	NA	NA	NA	1.61939	0.111532	0.165582	0.406012	NA	NA	NA	NA	NA	NA	NA	NA	NA
MAP3K5	3.3473	0.00196089	0.127317	0.0346646	-1.16844	0.249908	0.128092	0.99997	NA	NA	NA	NA	0.432043	0.667463	0.119385	0.84664	-0.868023	0.389295	0.143506	0.783748	-0.594515	0.554903	0.0630115	0.969597	NA	NA	NA	NA	1.51043	0.137105	0.104073	0.567705	NA	NA	NA	NA	3.08022	0.0033291	0.163393	0.130828	NA	NA	NA	NA	NA	NA	NA	NA	NA
GLTP	3.34666	0.00196429	0.31561	0.0346646	-0.234302	0.816008	0.184878	0.99997	2.45059	0.0199113	0.102905	0.430467	2.50103	0.0155088	0.207548	0.269891	1.07007	0.289436	0.245293	0.711335	2.27725	0.0271735	0.176874	0.881829	0.972963	0.335255	0.163295	0.887306	1.52283	0.13398	0.302101	0.561078	0.554733	0.581455	0.10047	0.96045	1.89879	0.0632568	0.364029	0.32892	-0.135736	0.892586	0.182249	0.997432	0.800832	0.427175	0.128846	0.991077	-0.717732
CPOX	3.34466	0.00197501	0.0889728	0.0347411	NA	NA	NA	NA	NA	NA	NA	NA	NA	NA	NA	NA	NA	NA	NA	NA	NA	NA	NA	NA	NA	NA	NA	NA	NA	NA	NA	NA	NA	NA	NA	NA	NA	NA	NA	NA	NA	NA	NA	NA	NA	NA	NA	NA	NA
MMP14	3.34453	0.00197575	0.344868	0.0347411	-0.522411	0.604417	0.519692	0.99997	-0.343023	0.733825	0.371549	0.960881	2.65306	0.0105026	0.16406	0.246501	2.23553	0.0296182	0.189979	0.35057	0.726862	0.470769	0.105133	0.969597	1.52541	0.133459	0.181665	0.763726	NA	NA	NA	NA	NA	NA	NA	NA	2.13969	0.0371868	0.232619	0.273259	1.31874	0.193388	0.124099	0.99484	0.238985	0.812135	0.0740855	0.992169	0.114091
GOT2	3.34278	0.00198514	0.251734	0.0347993	-1.32131	0.1943	0.0980038	0.99997	NA	NA	NA	NA	0.429868	0.669034	0.109216	0.847127	-0.386382	0.700761	0.140547	0.92145	0.662399	0.510819	0.136441	0.969597	0.37148	0.71185	0.123435	0.966283	-0.256557	0.798553	0.140435	0.94988	-1.04037	0.302979	0.0728419	0.931479	1.49274	0.141667	0.20235	0.43151	0.84038	0.404778	0.111965	0.997432	-1.65725	0.103992	0.125077	0.986538	0.960451
CHST15	3.34259	0.00198619	0.193025	0.0347993	NA	NA	NA	NA	NA	NA	NA	NA	2.55117	0.0136585	0.0804999	0.25689	NA	NA	NA	NA	NA	NA	NA	NA	4.27701	8.52566e-05	0.0800291	0.0358885	2.05539	0.0449794	0.0601374	0.392199	NA	NA	NA	NA	2.33607	0.0234561	0.0966687	0.230157	0.00181247	0.998561	0.127646	0.999948	NA	NA	NA	NA	NA
FAM46C	3.34143	0.00199249	0.121624	0.0348472	NA	NA	NA	NA	NA	NA	NA	NA	NA	NA	NA	NA	NA	NA	NA	NA	NA	NA	NA	NA	0.261748	0.794591	0.0767501	0.976395	0.107194	0.915056	0.197748	0.98085	0.232868	0.816778	0.168328	0.983955	-1.42801	0.159385	0.108622	0.454439	NA	NA	NA	NA	NA	NA	NA	NA	NA
NTHL1	3.33896	0.00200594	0.161245	0.0350196	NA	NA	NA	NA	-0.775034	0.44401	0.0531094	0.893869	NA	NA	NA	NA	-1.16165	0.250582	0.0625093	0.682323	-0.846374	0.401459	0.178737	0.969597	0.516337	0.607895	0.111786	0.951595	-2.04389	0.0461448	0.148341	0.395542	NA	NA	NA	NA	-0.430196	0.668865	0.123597	0.836127	0.468666	0.641387	0.127792	0.997432	-1.62642	0.110408	0.191521	0.986538	-1.21611
APEX1	3.33663	0.00201865	0.458986	0.035156	-0.545925	0.588308	0.37854	0.99997	1.08924	0.284184	0.27291	0.824724	0.426295	0.67162	0.388338	0.848293	-1.97256	0.0537722	0.446519	0.425607	-0.358851	0.721248	0.205578	0.98191	-1.18183	0.242865	0.281484	0.85107	0.387754	0.699811	0.315457	0.914443	-1.49371	0.141295	0.297404	0.911818	1.26262	0.21247	0.420476	0.506374	0.980868	0.331476	0.274595	0.997432	2.3809	0.0212867	0.150082	0.88158	1.55981
CAMKK2	3.33621	0.00202096	0.110752	0.035156	2.4592	0.0185907	0.115318	0.99997	NA	NA	NA	NA	0.960218	0.341306	0.10104	0.662077	1.76424	0.0834535	0.0900672	0.491399	-0.584026	0.561882	0.0692312	0.969597	0.428655	0.670015	0.0831656	0.964755	NA	NA	NA	NA	NA	NA	NA	NA	0.390595	0.697723	0.0609197	0.849648	0.091693	0.927316	0.135337	0.997432	-0.683907	0.497323	0.0821632	0.991077	-0.790845
RAB4A	3.33514	0.00202689	0.324419	0.0351965	2.03943	0.0484048	0.181023	0.99997	2.00412	0.0535825	0.143032	0.572882	0.724022	0.472236	0.248892	0.743306	0.384247	0.702332	0.325317	0.92145	-0.674956	0.502876	0.196744	0.969597	-0.413793	0.680795	0.215479	0.9651	-1.53024	0.132137	0.248765	0.557993	-1.16959	0.2475	0.149886	0.9249	1.66192	0.102664	0.40372	0.394278	-0.868109	0.389567	0.166862	0.997432	0.27183	0.786918	0.108137	0.992169	-0.359192
FAM110A	3.33378	0.00203442	0.104685	0.0352453	NA	NA	NA	NA	NA	NA	NA	NA	0.492605	0.624327	0.0880353	0.82492	-2.48403	0.0161859	0.114751	0.276876	NA	NA	NA	NA	NA	NA	NA	NA	0.615299	0.541093	0.104942	0.853523	NA	NA	NA	NA	3.62033	0.000676268	0.114945	0.0811844	-1.63205	0.10908	0.0550294	0.971453	NA	NA	NA	NA	NA
JTB	3.33332	0.00203693	0.63243	0.0352453	0.169187	0.866547	0.605718	0.99997	1.10507	0.277371	0.358583	0.824724	1.60761	0.113863	0.531827	0.458472	1.1737	0.245765	0.558166	0.679425	1.30016	0.19963	0.421304	0.969597	0.0629537	0.950054	0.453009	0.995355	1.96081	0.0553734	0.538914	0.422605	-0.355785	0.723441	0.319563	0.978903	0.995073	0.324399	0.480465	0.599181	0.73833	0.463836	0.381844	0.997432	0.0809081	0.935851	0.387155	0.996097	0.740761
IMPDH2	3.33048	0.00205275	0.344286	0.0354342	-1.1776	0.246281	0.399668	0.99997	-0.604018	0.55009	0.258598	0.912421	1.29988	0.199269	0.20637	0.546078	-0.392231	0.696461	0.235818	0.921028	0.310618	0.757408	0.184778	0.985343	-1.6565	0.103884	0.226134	0.737891	-2.66969	0.0101584	0.314611	0.248184	0.28126	0.779627	0.19854	0.982365	0.912961	0.365559	0.372994	0.62912	1.6328	0.108922	0.290808	0.971453	-0.15295	0.879079	0.0961358	0.996097	-0.850388
OCIAD2	3.32937	0.00205896	0.695826	0.0354342	NA	NA	NA	NA	NA	NA	NA	NA	NA	NA	NA	NA	NA	NA	NA	NA	1.12928	0.264279	0.488788	0.969597	1.06944	0.290008	0.380619	0.871333	1.49917	0.139996	0.356421	0.570054	-0.499873	0.619274	0.178115	0.971464	1.58347	0.119497	0.435624	0.414222	0.729904	0.468924	0.211843	0.997432	-0.792146	0.432173	0.199796	0.991077	-0.145449
PHF13	3.32908	0.00206056	0.144857	0.0354342	-1.24804	0.219652	0.103343	0.99997	NA	NA	NA	NA	NA	NA	NA	NA	NA	NA	NA	NA	-0.392629	0.696296	0.0524581	0.981125	2.46463	0.0171952	0.0633213	0.444453	-1.31936	0.192941	0.0631874	0.636227	NA	NA	NA	NA	0.621824	0.536827	0.0851285	0.751755	NA	NA	NA	NA	NA	NA	NA	NA	NA
SP110	3.32848	0.00206392	0.12725	0.0354342	2.26336	0.0294082	0.170019	0.99997	0.553703	0.583631	0.110753	0.918183	0.705846	0.483375	0.162521	0.749497	-0.166978	0.868023	0.222185	0.964223	2.07649	0.0431148	0.194862	0.890688	0.828912	0.411094	0.0892207	0.917727	NA	NA	NA	NA	2.30199	0.025372	0.25957	0.795039	0.888968	0.378194	0.0855969	0.639476	-0.894729	0.375306	0.117315	0.997432	1.90131	0.0632736	0.0999456	0.931215	1.39054
NDUFAF7	3.32721	0.00207105	0.0737512	0.0354342	NA	NA	NA	NA	NA	NA	NA	NA	NA	NA	NA	NA	NA	NA	NA	NA	0.661259	0.511543	0.0753978	0.969597	NA	NA	NA	NA	NA	NA	NA	NA	NA	NA	NA	NA	NA	NA	NA	NA	0.693624	0.491193	0.0613091	0.997432	NA	NA	NA	NA	-0.788036
FHDC1	3.32709	0.00207174	0.149124	0.0354342	NA	NA	NA	NA	NA	NA	NA	NA	NA	NA	NA	NA	NA	NA	NA	NA	NA	NA	NA	NA	-0.415103	0.679842	0.0968406	0.9651	-0.653203	0.51656	0.264535	0.84189	NA	NA	NA	NA	-1.21463	0.230102	0.0684349	0.521685	NA	NA	NA	NA	NA	NA	NA	NA	NA
LTA4H	3.32663	0.00207433	0.458557	0.0354342	0.100964	0.92011	0.137973	0.99997	-1.41455	0.166857	0.13756	0.730707	-0.0767031	0.939149	0.62623	0.976876	0.162325	0.871667	0.736622	0.964871	-1.44006	0.156209	0.250468	0.958539	-0.576107	0.567127	0.304633	0.944189	0.549696	0.584927	0.468784	0.874145	-1.84993	0.0700094	0.205618	0.825848	2.21929	0.030942	0.320304	0.252656	-0.301399	0.764386	0.237106	0.997432	-0.0474156	0.962379	0.152681	0.996097	-1.53514
TMEM263	3.32618	0.00207689	0.262199	0.0354342	-0.157594	0.875611	0.223053	0.99997	1.3853	0.175541	0.171006	0.739591	NA	NA	NA	NA	2.3054	0.0250886	0.0568207	0.325455	0.873072	0.386882	0.111388	0.969597	0.716988	0.476718	0.116408	0.929202	0.884388	0.380637	0.171828	0.770893	1.1915	0.238865	0.0450722	0.9249	0.615817	0.540754	0.147436	0.753575	-1.964	0.0552158	0.0930213	0.915777	0.948044	0.347856	0.0752128	0.991077	1.18496
CCDC92	3.3252	0.0020824	0.172164	0.0354662	-1.37407	0.17747	0.132975	0.99997	NA	NA	NA	NA	-0.284588	0.777069	0.0686497	0.902976	-1.38872	0.170728	0.0845821	0.613907	0.348721	0.728793	0.116369	0.98191	-0.568377	0.572323	0.10297	0.944866	1.19628	0.237121	0.159836	0.681877	NA	NA	NA	NA	1.50399	0.138753	0.0913407	0.429421	-1.16145	0.251084	0.0692407	0.997432	-0.449321	0.655223	0.066212	0.991077	-1.34477
WNK1	3.32451	0.00208634	0.478031	0.0354715	1.51603	0.137788	0.228692	0.99997	1.18938	0.24304	0.131357	0.804864	1.14939	0.255556	0.3424	0.597191	0.231772	0.817608	0.36252	0.953402	-0.74497	0.459848	0.35955	0.969597	0.374048	0.70995	0.438801	0.966283	2.02924	0.0476688	0.445824	0.396628	1.63599	0.107882	0.157876	0.857331	0.981734	0.330866	0.298918	0.603022	0.594213	0.555103	0.31817	0.997432	-0.281983	0.779169	0.197051	0.992169	-0.824566
RAB34	3.32245	0.00209806	0.391765	0.0356086	1.47351	0.148851	0.418658	0.99997	1.38888	0.17446	0.352302	0.739098	1.9767	0.0532887	0.219342	0.373441	1.40571	0.165647	0.266003	0.608339	NA	NA	NA	NA	2.76819	0.0078848	0.185015	0.365074	3.03421	0.0037891	0.24562	0.1667	NA	NA	NA	NA	2.89213	0.00561237	0.324184	0.141436	NA	NA	NA	NA	NA	NA	NA	NA	NA
AGRN	3.32121	0.0021051	0.597452	0.0356204	NA	NA	NA	NA	NA	NA	NA	NA	NA	NA	NA	NA	1.41371	0.163295	0.0682142	0.604544	2.05199	0.0455336	0.212729	0.892434	1.69829	0.0956684	0.428967	0.716612	4.17369	0.000116841	0.180992	0.0385784	NA	NA	NA	NA	1.19884	0.23613	0.29789	0.527942	1.19543	0.237671	0.134058	0.99484	1.90434	0.0628681	0.0792165	0.931215	1.05959
EOGT	3.32075	0.00210776	0.177193	0.0356204	NA	NA	NA	NA	NA	NA	NA	NA	NA	NA	NA	NA	0.0255131	0.979742	0.096533	0.994825	1.13179	0.26323	0.164941	0.969597	0.833823	0.408347	0.0606115	0.917727	NA	NA	NA	NA	NA	NA	NA	NA	1.39834	0.168061	0.138085	0.463359	2.95124	0.00484486	0.154237	0.700931	-0.546083	0.587538	0.0829929	0.991077	0.147885
TNFRSF21	3.32017	0.00211108	0.420362	0.0356204	NA	NA	NA	NA	NA	NA	NA	NA	2.80364	0.00704534	0.1086	0.230208	2.80682	0.00698525	0.106534	0.214796	NA	NA	NA	NA	4.57348	3.18288e-05	0.119665	0.0231424	4.57439	3.08029e-05	0.120318	0.0273796	NA	NA	NA	NA	4.68121	2.14336e-05	0.285689	0.00983587	NA	NA	NA	NA	NA	NA	NA	NA	NA
C1orf53	3.31916	0.00211686	0.138179	0.0356204	NA	NA	NA	NA	NA	NA	NA	NA	NA	NA	NA	NA	NA	NA	NA	NA	NA	NA	NA	NA	-0.149639	0.881652	0.0811821	0.989966	0.332644	0.740767	0.14112	0.931259	NA	NA	NA	NA	0.324239	0.747083	0.0710957	0.875714	NA	NA	NA	NA	NA	NA	NA	NA	NA
CLCN3	3.31812	0.00212282	0.312953	0.0356204	-0.245199	0.807622	0.153224	0.99997	1.09218	0.282907	0.121822	0.824724	2.46345	0.0170411	0.11728	0.27628	1.91349	0.0610933	0.121487	0.443171	1.26293	0.212591	0.140457	0.969597	0.338478	0.73642	0.141973	0.967132	-0.450492	0.654265	0.176717	0.899247	-0.906346	0.368933	0.094573	0.944007	-0.113446	0.910122	0.206769	0.958804	0.515881	0.608257	0.142582	0.997432	-0.480246	0.633234	0.1633	0.991077	0.214288
CNNM4	3.31794	0.00212388	0.113197	0.0356204	NA	NA	NA	NA	NA	NA	NA	NA	NA	NA	NA	NA	NA	NA	NA	NA	NA	NA	NA	NA	-1.24627	0.218472	0.0950868	0.835648	NA	NA	NA	NA	NA	NA	NA	NA	NA	NA	NA	NA	NA	NA	NA	NA	NA	NA	NA	NA	NA
FOXO1	3.31729	0.00212763	0.0927466	0.0356204	-1.36962	0.178845	0.259826	0.99997	-1.36736	0.181041	0.100213	0.745425	NA	NA	NA	NA	-0.799686	0.427462	0.0713075	0.806902	-0.759683	0.451084	0.228732	0.969597	NA	NA	NA	NA	NA	NA	NA	NA	NA	NA	NA	NA	-0.9968	0.323568	0.0937232	0.598165	-1.05677	0.295797	0.20944	0.997432	NA	NA	NA	NA	-0.820911
RDH13	3.31724	0.00212795	0.0903263	0.0356204	NA	NA	NA	NA	NA	NA	NA	NA	NA	NA	NA	NA	NA	NA	NA	NA	NA	NA	NA	NA	0.307631	0.759641	0.0692694	0.971747	-0.0643597	0.948935	0.0599656	0.98858	NA	NA	NA	NA	0.213375	0.831885	0.0872767	0.919996	NA	NA	NA	NA	NA	NA	NA	NA	NA
RNF138	3.31461	0.0021432	0.141216	0.0358027	NA	NA	NA	NA	NA	NA	NA	NA	-0.516127	0.607913	0.114195	0.814699	-0.375744	0.708607	0.118487	0.922908	0.908938	0.367832	0.129276	0.969597	1.2817	0.205858	0.0817681	0.826972	-0.397026	0.693005	0.104326	0.912947	-0.432277	0.667328	0.103221	0.973668	-0.0990865	0.921458	0.115756	0.964656	0.377329	0.707558	0.134781	0.997432	0.0437101	0.965317	0.0776222	0.997054	-0.372485
VILL	3.31409	0.00214618	0.163862	0.0358027	NA	NA	NA	NA	NA	NA	NA	NA	NA	NA	NA	NA	NA	NA	NA	NA	NA	NA	NA	NA	NA	NA	NA	NA	NA	NA	NA	NA	NA	NA	NA	NA	-0.941957	0.350656	0.121007	0.617245	NA	NA	NA	NA	NA	NA	NA	NA	NA
TMEM98	3.31002	0.00217005	0.562235	0.0360737	1.58204	0.121928	0.360951	0.99997	0.686648	0.497251	0.294051	0.904461	NA	NA	NA	NA	NA	NA	NA	NA	NA	NA	NA	NA	0.655206	0.515338	0.316921	0.938418	0.518835	0.60612	0.212509	0.882937	NA	NA	NA	NA	1.53798	0.130235	0.29643	0.423395	NA	NA	NA	NA	NA	NA	NA	NA	NA
HID1	3.30984	0.00217106	0.140336	0.0360737	NA	NA	NA	NA	NA	NA	NA	NA	NA	NA	NA	NA	NA	NA	NA	NA	-0.338683	0.736295	0.0539937	0.98191	0.920844	0.361554	0.0737357	0.898045	2.04884	0.0456403	0.0549119	0.394183	NA	NA	NA	NA	NA	NA	NA	NA	0.955256	0.344137	0.0723499	0.997432	0.0315648	0.97495	0.0901473	0.997367	-0.0192793
SIPA1L3	3.30943	0.00217352	0.217352	0.0360737	NA	NA	NA	NA	NA	NA	NA	NA	NA	NA	NA	NA	NA	NA	NA	NA	NA	NA	NA	NA	0.25364	0.800814	0.147383	0.976395	0.743064	0.460852	0.100323	0.812399	1.27873	0.206669	0.0504182	0.9249	-0.619943	0.538055	0.0934547	0.752556	NA	NA	NA	NA	NA	NA	NA	NA	NA
CDC42SE2	3.3079	0.00218253	0.295865	0.0361511	NA	NA	NA	NA	NA	NA	NA	NA	1.3154	0.194039	0.159464	0.542792	1.63571	0.107825	0.165763	0.530498	0.824172	0.413836	0.118199	0.969597	0.0356872	0.971674	0.150719	0.999025	1.07848	0.285894	0.17195	0.709488	2.10022	0.0405779	0.278245	0.817576	0.42759	0.67075	0.19003	0.836985	2.18627	0.0336023	0.183858	0.8835	-0.212436	0.832667	0.11632	0.992169	-1.22612
SPSB1	3.30739	0.00218559	0.320108	0.0361511	0.893426	0.377253	0.301987	0.99997	1.55416	0.129983	0.159201	0.689612	NA	NA	NA	NA	NA	NA	NA	NA	-0.613874	0.542138	0.0626861	0.969597	1.75752	0.0849496	0.114173	0.701163	2.41203	0.0195007	0.069591	0.296292	NA	NA	NA	NA	2.55823	0.0135339	0.116384	0.189977	-0.966646	0.338468	0.0868181	0.997432	0.541464	0.590692	0.0657811	0.991077	NA
SURF1	3.30646	0.0021911	0.340899	0.0361753	0.152734	0.879416	0.281985	0.99997	0.428359	0.671259	0.172396	0.947863	1.39704	0.168224	0.300411	0.517586	0.246088	0.806565	0.34629	0.95126	-2.04094	0.0466622	0.149545	0.892434	-0.196494	0.84502	0.225453	0.984769	1.26208	0.21266	0.279154	0.657266	0.498109	0.620507	0.140246	0.971464	1.19951	0.235872	0.246089	0.527549	-0.880633	0.382816	0.129083	0.997432	-0.652998	0.516873	0.139339	0.991077	1.04322
CYP2S1	3.30589	0.00219446	0.121539	0.0361753	NA	NA	NA	NA	NA	NA	NA	NA	3.55294	0.00080985	0.057149	0.160508	NA	NA	NA	NA	NA	NA	NA	NA	1.25678	0.214673	0.083688	0.830865	NA	NA	NA	NA	NA	NA	NA	NA	1.87135	0.0670376	0.134219	0.33548	NA	NA	NA	NA	NA	NA	NA	NA	NA
PUDP	3.30515	0.00219887	0.117923	0.0361868	NA	NA	NA	NA	NA	NA	NA	NA	2.12689	0.0381023	0.0690085	0.345246	2.35742	0.0221274	0.0575698	0.313992	NA	NA	NA	NA	-0.935422	0.354067	0.0936149	0.896301	0.619589	0.538287	0.0568289	0.852034	NA	NA	NA	NA	-0.245687	0.806911	0.0571034	0.906899	NA	NA	NA	NA	NA	NA	NA	NA	NA
MGST2	3.29884	0.00223683	0.33754	0.0366642	0.727063	0.471643	0.141369	0.99997	-0.871279	0.390092	0.101035	0.873856	2.08067	0.0423134	0.253612	0.3521	0.159174	0.874137	0.353151	0.96505	-0.787396	0.434842	0.460131	0.969597	-0.445455	0.657914	0.173228	0.962294	0.352955	0.725577	0.240196	0.923521	-0.384181	0.702411	0.086413	0.973934	1.88048	0.0657588	0.277787	0.334368	0.178273	0.859243	0.450176	0.997432	-0.793873	0.431177	0.380364	0.991077	-1.17088
ZNF800	3.29867	0.00223781	0.237157	0.0366642	0.635241	0.529078	0.248712	0.99997	0.151861	0.88025	0.1292	0.988218	0.0474655	0.962321	0.190348	0.985182	-0.329548	0.743041	0.22783	0.933213	-1.14102	0.259409	0.16309	0.969597	-0.0757363	0.939931	0.140054	0.994182	1.14292	0.25841	0.154927	0.69473	1.54505	0.128399	0.151234	0.89708	0.726556	0.47082	0.185734	0.70947	-1.48757	0.143271	0.164476	0.986518	1.02286	0.311504	0.158154	0.991077	0.802689
UBXN7	3.29794	0.00224225	0.204667	0.0366642	-0.311025	0.757481	0.152705	0.99997	-1.65522	0.107656	0.102249	0.673375	-0.160248	0.873295	0.0986002	0.948056	1.09356	0.279095	0.0858404	0.705237	0.170606	0.865236	0.0963328	0.996511	-0.504621	0.616042	0.108319	0.954321	1.09617	0.278152	0.114891	0.703142	-1.19837	0.236207	0.0767942	0.9249	0.336612	0.737791	0.147621	0.872174	-0.475101	0.636826	0.148305	0.997432	-0.458375	0.648752	0.0722567	0.991077	1.05623
LAPTM5	3.29744	0.00224531	0.0738413	0.0366642	NA	NA	NA	NA	NA	NA	NA	NA	1.75022	0.0858672	0.868372	0.422419	0.0205533	0.983679	0.861687	0.995555	-0.00233141	0.998149	0.177025	0.99956	-0.349661	0.728061	0.0653522	0.967132	-1.48647	0.143312	0.10722	0.575452	0.512633	0.610379	0.695925	0.967272	0.982396	0.330542	0.0682717	0.602885	-3.15434	0.00274755	0.201875	0.57888	1.25278	0.216354	0.195048	0.991077	0.260251
SLC39A10	3.29722	0.00224666	0.161266	0.0366642	0.157357	0.875797	0.154533	0.99997	-0.0192678	0.984747	0.109128	0.998073	0.543232	0.589248	0.168832	0.804193	-1.15756	0.252234	0.234101	0.683567	-0.314042	0.754822	0.130346	0.985343	-0.0229549	0.981778	0.0665677	0.999025	-0.216163	0.829723	0.0662409	0.958156	-1.83283	0.0725558	0.113093	0.825848	0.53116	0.597614	0.132444	0.789876	0.00694474	0.994487	0.188886	0.998887	1.48569	0.1439	0.0822013	0.991077	1.10907
LDLRAD4	3.2962	0.00225287	0.125173	0.036704	NA	NA	NA	NA	2.73733	0.0100282	0.0859683	0.340899	2.40088	0.0198976	0.143315	0.287332	1.13966	0.259551	0.192996	0.688317	NA	NA	NA	NA	NA	NA	NA	NA	NA	NA	NA	NA	-0.169982	0.865684	0.125721	0.988164	NA	NA	NA	NA	0.389616	0.698509	0.0677498	0.997432	NA	NA	NA	NA	NA
MRPL45	3.29551	0.00225706	0.167424	0.0367096	-1.04203	0.303981	0.187662	0.99997	-1.92464	0.0632041	0.0934035	0.595281	-0.196722	0.844797	0.114754	0.935692	-0.908412	0.367773	0.157583	0.768188	-2.72416	0.00891014	0.107706	0.738953	0.0796676	0.93682	0.136255	0.994182	-3.99095	0.00021117	0.167031	0.0589456	0.5895	0.558078	0.0807039	0.96045	0.778575	0.439828	0.184259	0.684137	0.0977523	0.922528	0.12599	0.997432	0.346622	0.73039	0.0873278	0.992169	-1.33568
LAGE3	3.29491	0.00226073	0.2489	0.0367096	0.431153	0.668793	0.216399	0.99997	-0.934717	0.356934	0.128903	0.857321	2.83425	0.00648597	0.2467	0.226746	0.778895	0.439506	0.256632	0.813459	0.78098	0.438571	0.148429	0.969597	0.58248	0.562861	0.135389	0.941004	1.9092	0.0618705	0.228431	0.440081	-2.38913	0.0205509	0.132682	0.795039	2.37605	0.0212929	0.22062	0.226188	-0.285325	0.776598	0.166241	0.997432	0.271684	0.78703	0.16232	0.992169	-0.169595
MTRNR2L8	3.29329	0.00227067	0.132188	0.0368098	NA	NA	NA	NA	NA	NA	NA	NA	1.35463	0.181282	0.0918136	0.533111	0.973262	0.334844	0.0999895	0.74797	1.14187	0.259056	0.0706296	0.969597	0.928021	0.357855	0.0889833	0.89642	0.711028	0.480306	0.118571	0.821815	2.15982	0.035419	0.05025	0.817576	3.23092	0.00216296	0.0881651	0.114749	1.37696	0.174783	0.0961785	0.989473	NA	NA	NA	NA	-0.271324
PTPRS	3.29239	0.00227624	0.120273	0.0368389	0.829223	0.412157	0.179318	0.99997	-1.09318	0.282475	0.276901	0.824724	NA	NA	NA	NA	NA	NA	NA	NA	NA	NA	NA	NA	0.218777	0.827715	0.0880334	0.979451	0.646716	0.520716	0.0839747	0.843039	NA	NA	NA	NA	1.03004	0.30785	0.166218	0.585938	NA	NA	NA	NA	NA	NA	NA	NA	NA
AIP	3.29119	0.00228363	0.262669	0.0368972	-0.308915	0.759073	0.244652	0.99997	1.13765	0.263713	0.181352	0.821209	0.072205	0.942711	0.228289	0.978311	-0.933311	0.354892	0.288278	0.760463	-0.735188	0.465729	0.212565	0.969597	-0.92272	0.360585	0.169699	0.897031	-0.352383	0.726003	0.206351	0.923705	0.458224	0.648701	0.205021	0.973668	1.34989	0.183014	0.167973	0.476781	1.19829	0.23657	0.221772	0.99484	-0.773039	0.44329	0.217709	0.991077	-0.517939
CDC26	3.28967	0.00229301	0.239721	0.0369876	0.530956	0.598539	0.252421	0.99997	-1.6588	0.106927	0.195881	0.673375	1.31342	0.194698	0.217099	0.542792	0.986563	0.328339	0.267151	0.742862	-0.411957	0.682168	0.205982	0.981125	-0.888426	0.378566	0.132946	0.905514	0.943179	0.350036	0.217183	0.751485	1.50354	0.138751	0.127199	0.906583	3.02022	0.00394034	0.264182	0.131324	-1.20556	0.233775	0.187366	0.99484	-1.19217	0.239054	0.153087	0.991077	-1.08482
PLCG1	3.28833	0.00230135	0.0998284	0.0370609	-0.632396	0.530915	0.0669132	0.99997	NA	NA	NA	NA	NA	NA	NA	NA	NA	NA	NA	NA	0.00607141	0.99518	0.147168	0.99956	-0.871084	0.387872	0.0627043	0.91027	NA	NA	NA	NA	NA	NA	NA	NA	NA	NA	NA	NA	-0.177019	0.860223	0.206054	0.997432	1.60927	0.114116	0.158827	0.986538	0.410827
IGSF9	3.28702	0.00230957	0.0751991	0.0371319	NA	NA	NA	NA	NA	NA	NA	NA	NA	NA	NA	NA	NA	NA	NA	NA	NA	NA	NA	NA	NA	NA	NA	NA	NA	NA	NA	NA	NA	NA	NA	NA	3.06383	0.00348666	0.064381	0.130828	NA	NA	NA	NA	NA	NA	NA	NA	NA
C3	3.28407	0.00232804	0.374084	0.0373673	0.0960391	0.923994	0.87319	0.99997	0.534136	0.596939	0.779303	0.920823	2.63649	0.0109658	0.0640176	0.248183	NA	NA	NA	NA	NA	NA	NA	NA	1.03493	0.305684	0.207498	0.87903	2.62558	0.0113896	0.641982	0.256876	NA	NA	NA	NA	2.62482	0.011412	0.206715	0.174123	NA	NA	NA	NA	NA	NA	NA	NA	NA
GPD2	3.28194	0.00234148	0.198169	0.0375214	NA	NA	NA	NA	NA	NA	NA	NA	1.47486	0.146166	0.152606	0.491968	0.388218	0.69941	0.174455	0.92145	-2.90067	0.00556189	0.0880017	0.733959	0.180523	0.857472	0.101211	0.987878	-1.72502	0.0905807	0.0844377	0.492965	NA	NA	NA	NA	1.04578	0.300596	0.116742	0.579754	1.38212	0.173204	0.0837851	0.989473	NA	NA	NA	NA	-1.52788
MET	3.27519	0.00238456	0.479778	0.0381491	NA	NA	NA	NA	NA	NA	NA	NA	NA	NA	NA	NA	NA	NA	NA	NA	0.898446	0.373342	0.186877	0.969597	1.37906	0.174013	0.202588	0.80707	-0.344887	0.731598	0.35295	0.927386	NA	NA	NA	NA	3.11643	0.00300449	0.375912	0.126894	0.622364	0.536588	0.129657	0.997432	NA	NA	NA	NA	0.325968
LY6D	3.27379	0.00239359	0.1233	0.0381693	NA	NA	NA	NA	NA	NA	NA	NA	NA	NA	NA	NA	NA	NA	NA	NA	NA	NA	NA	NA	NA	NA	NA	NA	NA	NA	NA	NA	NA	NA	NA	NA	NA	NA	NA	NA	NA	NA	NA	NA	NA	NA	NA	NA	NA
CTNNBL1	3.27379	0.00239365	0.137076	0.0381693	0.0873033	0.930889	0.104241	0.99997	0.206211	0.837932	0.153668	0.97675	1.47102	0.147198	0.197579	0.49321	-0.163403	0.870823	0.213433	0.964755	-0.8382	0.405989	0.135768	0.969597	2.13477	0.0377046	0.0932994	0.582166	1.01332	0.315692	0.0966961	0.728278	1.19463	0.237654	0.103424	0.9249	0.594362	0.554898	0.147906	0.763203	0.802135	0.426348	0.107252	0.997432	0.133246	0.894556	0.0940702	0.996097	-1.24254
VGLL4	3.27227	0.00240349	0.409455	0.0382638	0.0917242	0.927399	0.293295	0.99997	0.817829	0.419503	0.158363	0.888315	2.11722	0.0389511	0.0867358	0.345246	0.612911	0.542557	0.10095	0.860589	-1.17782	0.244558	0.232396	0.969597	-0.236903	0.8137	0.207234	0.97807	0.17061	0.865205	0.169266	0.965137	0.924349	0.359574	0.060508	0.944007	1.06056	0.293887	0.252968	0.574485	-0.0581246	0.953886	0.28549	0.997432	-0.326603	0.745388	0.153188	0.992169	0.134015
FAM198B	3.26992	0.00241879	0.14039	0.0384446	0.959015	0.343614	0.236404	0.99997	1.96764	0.0578273	0.0841342	0.589373	2.333	0.0234761	0.158718	0.29549	3.65494	0.000591142	0.070729	0.0677291	0.989508	0.327276	0.0598172	0.969597	-0.259175	0.796564	0.13146	0.976395	NA	NA	NA	NA	NA	NA	NA	NA	2.20489	0.0319977	0.0505132	0.255904	1.11064	0.272142	0.245572	0.997432	NA	NA	NA	NA	-0.113576
RP11-277P12.20	3.26717	0.00243676	0.0735596	0.0386277	NA	NA	NA	NA	NA	NA	NA	NA	NA	NA	NA	NA	NA	NA	NA	NA	NA	NA	NA	NA	NA	NA	NA	NA	NA	NA	NA	NA	NA	NA	NA	NA	3.2588	0.00199474	0.0530931	0.114577	NA	NA	NA	NA	NA	NA	NA	NA	NA
GTF3C5	3.26598	0.00244461	0.158819	0.0386277	0.66578	0.509574	0.126324	0.99997	-0.187863	0.85217	0.0841418	0.979903	-2.41535	0.019201	0.0880866	0.285729	-0.8577	0.39492	0.112573	0.78604	-1.56835	0.123235	0.0836075	0.94097	-0.307373	0.759836	0.0791392	0.971747	1.61191	0.113154	0.103145	0.535346	NA	NA	NA	NA	1.87491	0.0665371	0.115521	0.335386	-1.6358	0.10829	0.099875	0.971453	-1.24606	0.21879	0.0484822	0.991077	-0.123502
MAN1B1	3.26584	0.00244555	0.208412	0.0386277	0.0828161	0.934432	0.241411	0.99997	-0.101244	0.919989	0.138665	0.990721	3.13484	0.0028027	0.123222	0.191717	0.238483	0.812426	0.183623	0.952419	0.150812	0.880743	0.10115	0.996511	1.98106	0.0530975	0.164051	0.640891	1.16871	0.247953	0.101802	0.690702	-1.33199	0.188673	0.0587488	0.924092	-0.415112	0.679801	0.115331	0.840185	-0.162112	0.871884	0.0894404	0.997432	NA	NA	NA	NA	-0.365847
DDIT4	3.26575	0.00244614	0.347429	0.0386277	-1.01566	0.316213	0.257156	0.99997	-0.132567	0.895366	0.296237	0.989745	-0.151951	0.879802	0.240731	0.950316	-0.19831	0.843561	0.208066	0.959282	0.694659	0.49055	0.481761	0.969597	3.09565	0.00321462	0.126969	0.230117	0.546021	0.587433	0.152056	0.875578	1.25921	0.213579	0.394002	0.9249	-0.149402	0.881826	0.410201	0.945834	0.0518236	0.95888	0.375202	0.997432	-0.577872	0.566052	0.382693	0.991077	-0.0617892
AKR7A2	3.26284	0.00246541	0.259789	0.038858	0.877519	0.385719	0.308923	0.99997	0.357786	0.722852	0.265817	0.960881	2.54081	0.0140236	0.209037	0.258962	1.67831	0.0991748	0.271739	0.517737	-0.29834	0.766705	0.146332	0.98684	-1.34756	0.183876	0.183327	0.811686	-0.536439	0.593987	0.242134	0.877964	-0.330649	0.742238	0.135899	0.979923	-0.115901	0.908186	0.244536	0.958095	-1.46947	0.148098	0.153507	0.986926	0.185678	0.853479	0.0997496	0.992169	-1.29118
ALDH18A1	3.26221	0.00246964	0.122383	0.038858	-0.449194	0.655844	0.137191	0.99997	NA	NA	NA	NA	NA	NA	NA	NA	NA	NA	NA	NA	0.97648	0.333623	0.0489206	0.969597	NA	NA	NA	NA	1.84527	0.0708078	0.0891372	0.45769	NA	NA	NA	NA	1.39141	0.17014	0.0961679	0.464919	NA	NA	NA	NA	NA	NA	NA	NA	NA
RARRES3	3.26145	0.00247467	0.487453	0.038858	-1.85337	0.0716051	0.385484	0.99997	0.0311711	0.975327	0.264899	0.998073	0.015788	0.987463	0.104417	0.994427	-0.195349	0.845867	0.184918	0.959464	-2.26783	0.0277841	0.261412	0.881829	0.04549	0.963898	0.592689	0.997316	0.549649	0.584959	0.399126	0.874145	0.04857	0.961448	0.16035	0.995132	1.36414	0.178512	0.447632	0.472712	0.687868	0.49478	0.128175	0.997432	-1.17108	0.247346	0.136961	0.991077	0.85542
PITPNM1	3.26115	0.00247665	0.123665	0.038858	NA	NA	NA	NA	NA	NA	NA	NA	NA	NA	NA	NA	NA	NA	NA	NA	NA	NA	NA	NA	2.53063	0.0145796	0.0606525	0.431205	NA	NA	NA	NA	NA	NA	NA	NA	2.74985	0.00822869	0.0633315	0.162443	NA	NA	NA	NA	NA	NA	NA	NA	NA
ATG13	3.26045	0.00248138	0.129216	0.0388658	0.107004	0.915349	0.123162	0.99997	NA	NA	NA	NA	0.911648	0.366082	0.103343	0.680207	0.330468	0.742349	0.10312	0.933213	NA	NA	NA	NA	-0.152249	0.879603	0.0671645	0.989966	-0.408866	0.68435	0.10402	0.909507	-1.01468	0.314956	0.0523032	0.935467	-0.579404	0.564868	0.130395	0.768964	0.475969	0.636212	0.0775344	0.997432	-0.456625	0.65	0.0577226	0.991077	NA
PGAP2	3.2594	0.00248842	0.10197	0.0388658	NA	NA	NA	NA	NA	NA	NA	NA	NA	NA	NA	NA	NA	NA	NA	NA	NA	NA	NA	NA	-0.141447	0.888085	0.0791357	0.989966	0.748928	0.457341	0.0703689	0.810995	NA	NA	NA	NA	0.80388	0.425197	0.0847125	0.673201	0.0476879	0.962159	0.0640138	0.997467	NA	NA	NA	NA	NA
MT1X	3.25818	0.00249661	0.436204	0.0388658	-0.246098	0.806931	0.558021	0.99997	0.179841	0.858411	0.413172	0.982275	2.1359	0.0373255	0.238671	0.345229	2.25577	0.0282367	0.202562	0.34512	0.754293	0.454283	0.580701	0.969597	4.54127	3.54637e-05	0.241202	0.0236366	2.67517	0.0100145	0.291537	0.246405	-0.545744	0.587575	0.0817279	0.961793	2.96861	0.0045485	0.613654	0.132934	-0.900448	0.372287	0.336973	0.997432	-0.367477	0.714879	0.30773	0.992169	-0.497676
CRKL	3.25784	0.00249888	0.132046	0.0388658	NA	NA	NA	NA	NA	NA	NA	NA	0.775645	0.441406	0.0763291	0.723997	0.455369	0.650704	0.0826393	0.902963	1.08252	0.284321	0.0836968	0.969597	0.959657	0.341846	0.108774	0.888554	1.08461	0.283197	0.128166	0.706647	NA	NA	NA	NA	3.15252	0.00271064	0.101033	0.120989	0.344941	0.731615	0.0682512	0.997432	0.0917231	0.9273	0.0703661	0.996097	-2.07208
AQP3	3.25781	0.0024991	0.611131	0.0388658	-0.0858758	0.932016	0.119749	0.99997	NA	NA	NA	NA	1.31122	0.195435	0.160942	0.542792	0.61282	0.542616	0.414498	0.860589	0.338731	0.73626	0.0820186	0.98191	4.11819	0.000143055	0.384204	0.0457661	4.23038	9.70312e-05	0.679122	0.0357031	-2.38895	0.0205599	0.114889	0.795039	2.47873	0.0165335	0.677191	0.205615	1.73877	0.0883559	0.0807735	0.947183	NA	NA	NA	NA	NA
2008-09-01	3.25748	0.00250129	0.105979	0.0388658	0.0281577	0.977684	0.232109	0.99997	1.08697	0.285171	0.128542	0.8248	NA	NA	NA	NA	NA	NA	NA	NA	1.671	0.101098	0.0562229	0.912209	0.0945958	0.925014	0.084166	0.994182	NA	NA	NA	NA	NA	NA	NA	NA	2.89696	0.00553887	0.0634118	0.14043	0.837381	0.406444	0.076933	0.997432	2.58426	0.0128565	0.120653	0.856672	0.677739
PHF2	3.25691	0.00250514	0.0986487	0.0388658	-0.1457	0.884929	0.120121	0.99997	NA	NA	NA	NA	NA	NA	NA	NA	NA	NA	NA	NA	-0.110998	0.912071	0.0903135	0.998244	0.15775	0.875289	0.0809983	0.989966	2.63899	0.0110015	0.0819593	0.256876	NA	NA	NA	NA	0.00132818	0.998945	0.0850615	0.999206	0.653263	0.51664	0.0643153	0.997432	0.106035	0.915996	0.0948232	0.996097	-1.05267
SCCPDH	3.25634	0.00250902	0.238792	0.0388658	0.743935	0.461491	0.20825	0.99997	-0.00910215	0.992794	0.129057	0.998073	0.993532	0.324965	0.289434	0.648858	0.455005	0.650964	0.401933	0.902963	1.03196	0.307157	0.114387	0.969597	0.328575	0.743849	0.15087	0.968469	0.616138	0.540544	0.125408	0.853129	-2.42903	0.0186311	0.0646943	0.795039	1.37916	0.173865	0.160284	0.468245	1.21745	0.229263	0.133223	0.99484	NA	NA	NA	NA	0.722406
COQ9	3.25508	0.00251753	0.165718	0.038936	-0.879542	0.384636	0.116454	0.99997	0.0365574	0.971065	0.0729958	0.998073	1.05039	0.298304	0.0801798	0.62984	1.87298	0.066591	0.109558	0.457135	-1.74718	0.0868715	0.0684852	0.900968	0.541672	0.59045	0.114435	0.947381	-0.114438	0.90934	0.114349	0.978741	NA	NA	NA	NA	0.0175461	0.986069	0.184988	0.993975	-0.395994	0.693828	0.0745621	0.997432	NA	NA	NA	NA	-0.480987
C8orf76	3.25246	0.00253535	0.131983	0.0391495	0.321016	0.749957	0.152007	0.99997	NA	NA	NA	NA	1.70292	0.0944415	0.115845	0.437257	3.04334	0.00363644	0.138754	0.154719	1.56888	0.123111	0.0583734	0.94097	-0.620292	0.537883	0.053719	0.940532	1.20661	0.23315	0.0565913	0.678813	-0.0232254	0.981559	0.0552317	0.999141	0.825247	0.413075	0.0830149	0.664629	-0.150619	0.880895	0.0789623	0.997432	NA	NA	NA	NA	1.22568
SUSD4	3.25176	0.00254016	0.124449	0.0391617	NA	NA	NA	NA	NA	NA	NA	NA	NA	NA	NA	NA	NA	NA	NA	NA	NA	NA	NA	NA	NA	NA	NA	NA	NA	NA	NA	NA	NA	NA	NA	NA	1.70389	0.0944891	0.10303	0.382373	NA	NA	NA	NA	NA	NA	NA	NA	NA
ERLIN1	3.25115	0.00254434	0.110696	0.0391643	-0.308993	0.759015	0.124965	0.99997	-1.05523	0.299222	0.0856521	0.829192	0.25994	0.795917	0.105631	0.912076	0.940078	0.351443	0.139487	0.758376	0.495217	0.622661	0.107879	0.974752	NA	NA	NA	NA	0.410176	0.683395	0.0634192	0.908613	NA	NA	NA	NA	1.63138	0.10897	0.105146	0.403702	-0.687356	0.495099	0.0953821	0.997432	NA	NA	NA	NA	-1.68116
SLC4A4	3.24995	0.00255258	0.108534	0.0392245	NA	NA	NA	NA	NA	NA	NA	NA	NA	NA	NA	NA	NA	NA	NA	NA	NA	NA	NA	NA	NA	NA	NA	NA	2.00285	0.0505221	0.196749	0.404927	NA	NA	NA	NA	2.1964	0.0326353	0.177385	0.257011	NA	NA	NA	NA	NA	NA	NA	NA	NA
NAT9	3.24891	0.00255974	0.151432	0.0392245	0.164337	0.870337	0.110277	0.99997	-0.330274	0.743346	0.0905654	0.961075	0.329555	0.743035	0.0723961	0.885372	-1.33035	0.189098	0.0918617	0.629994	0.755508	0.453561	0.0808833	0.969597	0.0461853	0.963347	0.0821684	0.997316	0.22163	0.825487	0.080013	0.95718	NA	NA	NA	NA	2.6524	0.0106258	0.0990617	0.172556	1.74169	0.0878383	0.0994536	0.947183	NA	NA	NA	NA	NA
RNF149	3.24833	0.00256375	0.342354	0.0392245	-0.406423	0.686712	0.292938	0.99997	0.101153	0.92006	0.268174	0.990721	-0.171765	0.864277	0.483754	0.944641	-0.125646	0.900488	0.628413	0.972246	0.0567116	0.955006	0.12146	0.998244	0.816745	0.417949	0.203073	0.918743	-0.746733	0.458654	0.213648	0.811896	-1.76772	0.0829748	0.223984	0.839042	1.4165	0.162709	0.258843	0.4578	-0.81727	0.41773	0.178999	0.997432	0.568305	0.572477	0.137851	0.991077	0.32383
FAM20C	3.24824	0.00256432	0.0726375	0.0392245	2.69067	0.010539	0.12587	0.99997	NA	NA	NA	NA	0.993208	0.325122	0.188174	0.648858	1.83341	0.0723603	0.114659	0.467267	NA	NA	NA	NA	NA	NA	NA	NA	NA	NA	NA	NA	NA	NA	NA	NA	NA	NA	NA	NA	NA	NA	NA	NA	NA	NA	NA	NA	NA
MX2	3.24659	0.00257573	0.2114	0.0393373	0.159293	0.874282	0.0653313	0.99997	NA	NA	NA	NA	1.65631	0.103569	0.147992	0.446972	-0.812772	0.419985	0.128227	0.802011	1.42202	0.161354	0.0632693	0.958539	NA	NA	NA	NA	NA	NA	NA	NA	0.796996	0.429077	0.0912825	0.945747	2.02345	0.0482827	0.0754257	0.296881	NA	NA	NA	NA	NA	NA	NA	NA	NA
TCERG1	3.2449	0.00258751	0.250838	0.0394555	-0.101244	0.919889	0.280516	0.99997	0.450495	0.655391	0.176347	0.941945	2.44335	0.0179155	0.171804	0.278314	0.597782	0.552531	0.19379	0.861193	0.986257	0.328852	0.174751	0.969597	0.476966	0.635464	0.160007	0.958228	0.218837	0.82765	0.184759	0.957925	-1.06228	0.293018	0.144306	0.930431	1.77709	0.0815171	0.204801	0.359867	0.139235	0.889835	0.18414	0.997432	0.98612	0.329019	0.126577	0.991077	0.496778
G6PD	3.24372	0.00259572	0.177674	0.0394869	-2.97391	0.00508488	0.174465	0.99997	-0.202518	0.840794	0.166614	0.97675	0.880169	0.382741	0.258916	0.687528	0.116552	0.907655	0.30916	0.974698	-0.134564	0.893508	0.0722588	0.996986	-0.0443422	0.964808	0.0915069	0.997484	-0.584591	0.5614	0.162871	0.86358	-0.769905	0.44484	0.0752384	0.949832	1.2868	0.203974	0.106585	0.497627	0.885601	0.380158	0.0825308	0.997432	NA	NA	NA	NA	NA
SUPT5H	3.24344	0.00259767	0.375522	0.0394869	0.918468	0.364168	0.245822	0.99997	1.57471	0.12516	0.164044	0.687861	1.33257	0.188374	0.204745	0.539344	0.740818	0.462073	0.227417	0.825972	0.0699911	0.944486	0.210823	0.998244	3.02877	0.00387837	0.229547	0.256548	1.61048	0.113467	0.2542	0.535351	0.726121	0.47102	0.152485	0.952986	0.486873	0.628434	0.204442	0.808357	0.598601	0.552196	0.192716	0.997432	0.404872	0.687371	0.150985	0.992169	1.03209
CDC42SE1	3.24251	0.00260419	0.366173	0.0395245	1.20139	0.237033	0.253903	0.99997	2.90922	0.0065398	0.0993851	0.297161	1.50236	0.13894	0.308499	0.485475	0.645033	0.521689	0.304859	0.853723	0.881736	0.382224	0.198388	0.969597	-0.58428	0.561659	0.161919	0.941004	-1.14177	0.258883	0.235097	0.694798	1.20249	0.234621	0.24387	0.9249	1.65246	0.104585	0.276088	0.397314	0.827733	0.411835	0.206587	0.997432	1.42988	0.159229	0.196432	0.991077	0.570567
IGF2BP2	3.24156	0.00261087	0.216349	0.0395643	-0.830994	0.411168	0.13233	0.99997	-0.268259	0.790222	0.0633351	0.968291	NA	NA	NA	NA	NA	NA	NA	NA	-1.41188	0.164304	0.0915988	0.958539	0.9737	0.334893	0.0687683	0.887306	NA	NA	NA	NA	NA	NA	NA	NA	0.530266	0.598229	0.126209	0.79012	-0.0765404	0.939301	0.0842189	0.997432	-0.576073	0.567257	0.0830264	0.991077	-0.297921
PUS7	3.24038	0.00261915	0.0860552	0.0396021	NA	NA	NA	NA	NA	NA	NA	NA	NA	NA	NA	NA	NA	NA	NA	NA	-0.938976	0.352349	0.0953164	0.969597	NA	NA	NA	NA	NA	NA	NA	NA	NA	NA	NA	NA	2.19274	0.0329129	0.0554583	0.257745	0.436417	0.664451	0.066722	0.997432	NA	NA	NA	NA	NA
RB1CC1	3.24005	0.00262148	0.400791	0.0396021	1.07195	0.290502	0.268413	0.99997	-1.02518	0.312968	0.253075	0.833633	0.871398	0.387467	0.214196	0.688997	1.28987	0.202696	0.233876	0.637455	0.100297	0.920517	0.317985	0.998244	-0.833177	0.408707	0.328709	0.917727	-1.51212	0.136677	0.29467	0.567383	-0.355779	0.723445	0.151414	0.978903	-0.866508	0.39027	0.307335	0.64822	-1.15745	0.252699	0.27307	0.997432	1.00298	0.320902	0.239689	0.991077	1.55235
ATG4A	3.23733	0.00264076	0.0866696	0.0398319	NA	NA	NA	NA	NA	NA	NA	NA	NA	NA	NA	NA	1.20187	0.234758	0.073211	0.666255	-0.780532	0.438832	0.0696066	0.969597	NA	NA	NA	NA	0.865153	0.391007	0.0711523	0.776804	NA	NA	NA	NA	-0.029112	0.976889	0.0488447	0.989482	0.946567	0.348504	0.0642899	0.997432	1.81606	0.0756097	0.0786305	0.943343	0.618256
ANP32A	3.2366	0.00264588	0.382832	0.0398475	-0.518315	0.607244	0.239956	0.99997	1.69037	0.100677	0.161401	0.668182	1.54746	0.127703	0.368417	0.476301	1.74315	0.0871063	0.413018	0.495214	0.740207	0.462706	0.296665	0.969597	0.752583	0.455229	0.302865	0.928097	0.724247	0.472223	0.385089	0.817776	-0.0125015	0.990073	0.278227	0.999503	1.23773	0.221486	0.349428	0.514873	-0.586188	0.56044	0.282855	0.997432	-1.01492	0.315234	0.215432	0.991077	-0.0792025
PLOD2	3.23371	0.00266652	0.187038	0.040042	0.628772	0.53326	0.237512	0.99997	-0.351573	0.727463	0.174732	0.960881	NA	NA	NA	NA	NA	NA	NA	NA	-1.26794	0.210811	0.0778459	0.969597	1.12928	0.264167	0.131737	0.860635	-0.654769	0.515559	0.0937583	0.84189	NA	NA	NA	NA	0.985564	0.329	0.111781	0.602283	1.21123	0.231615	0.105108	0.99484	NA	NA	NA	NA	NA
COL6A1	3.23365	0.00266701	0.201176	0.040042	0.0148939	0.988195	0.871747	0.99997	0.195808	0.845999	0.715501	0.979509	NA	NA	NA	NA	NA	NA	NA	NA	-0.0360252	0.971409	0.0960353	0.998244	2.16713	0.0350148	0.0589747	0.557866	NA	NA	NA	NA	NA	NA	NA	NA	2.77174	0.0077638	0.0931688	0.160567	-0.197038	0.844613	0.105533	0.997432	0.767287	0.446669	0.0928972	0.991077	0.981474
CXXC1	3.22973	0.00269524	0.156218	0.040205	2.30831	0.0265187	0.0984726	0.99997	NA	NA	NA	NA	0.437678	0.663398	0.105558	0.844853	0.632767	0.529606	0.127678	0.855054	-0.164918	0.869687	0.0907852	0.996511	0.4196	0.676575	0.0849069	0.964755	0.0646743	0.948686	0.0932969	0.98858	0.847971	0.40034	0.0561453	0.944029	0.542869	0.589585	0.110642	0.78503	0.246945	0.805983	0.096154	0.997432	0.292599	0.77109	0.0844486	0.992169	-0.684172
LTBR	3.22948	0.002697	0.439378	0.040205	0.168234	0.867291	0.257981	0.99997	1.09329	0.28243	0.215534	0.824724	0.925452	0.358926	0.258302	0.676473	2.89092	0.00555738	0.289143	0.19486	-0.0205215	0.983711	0.282217	0.999237	0.760599	0.450469	0.322608	0.926996	3.01655	0.00398102	0.312809	0.17051	NA	NA	NA	NA	1.4786	0.145398	0.359752	0.436242	-1.80977	0.0764665	0.270947	0.936628	0.328667	0.743837	0.228125	0.992169	0.434309
ATXN7	3.22923	0.00269883	0.205428	0.040205	1.4671	0.150577	0.152651	0.99997	0.499494	0.620849	0.0897163	0.928117	0.60216	0.549635	0.080818	0.785122	-1.16757	0.248206	0.0886315	0.681313	0.0328228	0.973949	0.0992862	0.998244	0.559029	0.578637	0.110233	0.946607	0.982093	0.33069	0.137875	0.741423	1.87252	0.0667626	0.0764508	0.817576	1.45757	0.151091	0.120152	0.443606	-0.639411	0.525534	0.0954274	0.997432	-0.675149	0.502821	0.0876015	0.991077	0.316715
GALNT10	3.22869	0.00270273	0.291642	0.040205	-1.26991	0.211838	0.154502	0.99997	NA	NA	NA	NA	NA	NA	NA	NA	NA	NA	NA	NA	0.393211	0.695869	0.0806952	0.981125	1.7374	0.088474	0.159388	0.706739	2.20565	0.0319413	0.249745	0.347284	NA	NA	NA	NA	0.969451	0.336895	0.100009	0.607167	-0.112274	0.911065	0.0903575	0.997432	NA	NA	NA	NA	0.656983
ZNF609	3.22788	0.00270866	0.170235	0.040205	NA	NA	NA	NA	NA	NA	NA	NA	-0.744712	0.459735	0.0679155	0.733992	2.05587	0.044735	0.0915	0.397301	0.215222	0.830487	0.0758811	0.99269	1.68588	0.0980509	0.0903293	0.72411	0.524153	0.602443	0.122187	0.881767	-1.09579	0.27822	0.0650087	0.930431	-1.48911	0.142618	0.114301	0.432574	1.18159	0.243069	0.0871336	0.99484	NA	NA	NA	NA	0.376736
ZMAT3	3.22749	0.00271146	0.419897	0.040205	-0.354578	0.724866	0.198129	0.99997	0.459037	0.649311	0.102501	0.936669	-0.521146	0.604436	0.0861474	0.812788	2.00364	0.0502328	0.1071	0.420816	0.371996	0.7115	0.0550681	0.981647	1.79453	0.0787747	0.18994	0.693876	2.7953	0.00729071	0.129429	0.220094	-0.266471	0.79093	0.0785705	0.982908	1.15183	0.254763	0.169707	0.543625	0.142329	0.887403	0.0848292	0.997432	NA	NA	NA	NA	0.754169
FAM109A	3.22729	0.00271295	0.109241	0.040205	NA	NA	NA	NA	NA	NA	NA	NA	NA	NA	NA	NA	NA	NA	NA	NA	NA	NA	NA	NA	-0.978034	0.332766	0.0809426	0.887306	NA	NA	NA	NA	NA	NA	NA	NA	NA	NA	NA	NA	NA	NA	NA	NA	NA	NA	NA	NA	NA
KLF4	3.2272	0.00271358	0.277241	0.040205	-0.432633	0.667727	0.658444	0.99997	0.223435	0.824617	0.415774	0.975853	-0.74028	0.462397	0.466712	0.736707	-2.18662	0.033206	0.551284	0.364223	-0.365047	0.716647	0.610464	0.98191	0.197317	0.844379	0.0657442	0.984596	0.996299	0.323809	0.129545	0.734824	-0.619955	0.537995	0.117073	0.96004	1.58297	0.11961	0.281003	0.414222	-1.70759	0.0940417	0.393148	0.957705	-1.17986	0.243872	0.524963	0.991077	-0.0492843
AKR1A1	3.22682	0.0027164	0.530665	0.040205	0.605967	0.54814	0.416007	0.99997	-0.748615	0.459557	0.261251	0.896227	0.919603	0.361947	0.496715	0.67736	2.21613	0.0309981	0.546673	0.355858	-0.587406	0.559628	0.193049	0.969597	0.510962	0.611627	0.294387	0.952263	0.351987	0.726298	0.319167	0.923705	0.108588	0.913947	0.233084	0.990385	0.218264	0.828094	0.375492	0.918242	1.13984	0.259896	0.226723	0.997432	0.948403	0.347675	0.191055	0.991077	0.0513274
CTDSPL2	3.22645	0.00271906	0.141354	0.040205	0.543209	0.590158	0.187226	0.99997	NA	NA	NA	NA	-0.00787263	0.993748	0.0795401	0.996907	-1.47617	0.145817	0.080113	0.585059	1.40071	0.167602	0.132609	0.958539	0.123209	0.902436	0.115214	0.992096	-0.965807	0.338699	0.123038	0.745918	1.12392	0.266208	0.0621105	0.930431	1.10781	0.273142	0.12888	0.558396	-0.589702	0.5581	0.112266	0.997432	NA	NA	NA	NA	0.687857
PPP1R10	3.22217	0.00275048	0.332248	0.0406081	0.981522	0.332544	0.24937	0.99997	-0.56782	0.57412	0.174321	0.917618	1.47882	0.145108	0.23157	0.491616	-0.132094	0.89541	0.262992	0.971259	-0.879805	0.38326	0.235373	0.969597	2.36044	0.0221948	0.193902	0.478474	0.797878	0.428641	0.283304	0.796634	-0.811426	0.42082	0.151063	0.945331	1.06915	0.290035	0.265711	0.571354	0.24004	0.811301	0.202144	0.997432	-0.714575	0.478333	0.129277	0.991077	-0.124052
LSG1	3.21669	0.00279123	0.146745	0.0411475	0.920697	0.363017	0.197435	0.99997	-0.432505	0.668275	0.0829442	0.947276	0.548675	0.585532	0.0906866	0.802184	1.8198	0.0744396	0.106307	0.470256	1.19159	0.239163	0.117014	0.969597	-0.405446	0.68688	0.0677005	0.966283	1.25286	0.21597	0.0803049	0.660656	-0.569159	0.571699	0.0535657	0.96045	1.76362	0.0837859	0.109543	0.362325	1.69063	0.0972595	0.152621	0.963429	2.89094	0.00575336	0.11587	0.775453	0.465934
FN1	3.21576	0.00279815	0.537442	0.0411872	1.59385	0.119255	0.854408	0.99997	1.21325	0.233913	0.713948	0.794194	2.93656	0.0049009	0.379158	0.209529	3.51491	0.000909675	0.570259	0.0810238	0.613696	0.542255	0.541216	0.969597	1.60897	0.11392	0.361691	0.750852	2.55889	0.0135113	0.153422	0.269841	NA	NA	NA	NA	4.74167	1.74348e-05	0.122375	0.00941274	0.318896	0.751161	0.326337	0.997432	0.373936	0.710099	0.190868	0.992169	1.81778
SH3BGRL	3.21516	0.00280267	0.437219	0.0411916	1.53647	0.132708	0.484682	0.99997	1.27774	0.210534	0.426925	0.772188	1.16183	0.25051	0.657092	0.59362	0.997127	0.323234	0.70524	0.740376	-1.08429	0.283543	0.404288	0.969597	1.94434	0.0574913	0.307202	0.656585	1.06174	0.293358	0.336171	0.713834	-0.959668	0.341663	0.427085	0.939933	1.94345	0.0574906	0.368593	0.318076	0.054455	0.956794	0.375836	0.997432	0.424118	0.673375	0.34522	0.991077	-1.59787
APOO	3.21442	0.00280822	0.12314	0.0412111	NA	NA	NA	NA	NA	NA	NA	NA	1.89466	0.0635982	0.0739262	0.386443	2.82771	0.00660179	0.0910895	0.209661	NA	NA	NA	NA	-0.612081	0.543258	0.0615863	0.940532	0.298533	0.766509	0.0810974	0.940659	NA	NA	NA	NA	1.75595	0.0851013	0.113366	0.365005	0.921225	0.361446	0.0457397	0.997432	NA	NA	NA	NA	NA
ZNF652	3.21249	0.0028228	0.167089	0.0413609	-0.26387	0.793306	0.152018	0.99997	NA	NA	NA	NA	NA	NA	NA	NA	NA	NA	NA	NA	-2.01747	0.0491408	0.123924	0.892434	-0.895861	0.37462	0.11917	0.904107	-0.851478	0.398484	0.138367	0.781427	1.5392	0.129818	0.0659534	0.89708	-0.253153	0.801167	0.123957	0.904854	0.364621	0.716964	0.102654	0.997432	-0.565879	0.574112	0.0645107	0.991077	-0.520893
FHOD3	3.2116	0.00282958	0.10534	0.0413609	-0.601846	0.550851	0.083267	0.99997	NA	NA	NA	NA	NA	NA	NA	NA	NA	NA	NA	NA	NA	NA	NA	NA	NA	NA	NA	NA	NA	NA	NA	NA	NA	NA	NA	NA	0.657882	0.513573	0.0801907	0.735805	NA	NA	NA	NA	NA	NA	NA	NA	NA
CTA-293F17.1	3.21044	0.00283836	0.0646286	0.0413609	NA	NA	NA	NA	NA	NA	NA	NA	NA	NA	NA	NA	NA	NA	NA	NA	NA	NA	NA	NA	NA	NA	NA	NA	NA	NA	NA	NA	NA	NA	NA	NA	NA	NA	NA	NA	NA	NA	NA	NA	NA	NA	NA	NA	NA
IGFBP2	3.21037	0.00283893	0.319823	0.0413609	1.81202	0.0778904	0.139342	0.99997	0.767361	0.448492	0.153853	0.894733	0.615986	0.540541	0.0593397	0.780022	3.15495	0.00264529	0.184936	0.131399	-0.797402	0.429065	0.223053	0.969597	4.12791	0.000138624	0.161941	0.0457661	NA	NA	NA	NA	NA	NA	NA	NA	1.77022	0.0826672	0.545441	0.361123	1.23616	0.222294	0.276716	0.99484	NA	NA	NA	NA	-0.571845
RHOD	3.21028	0.00283962	0.401378	0.0413609	NA	NA	NA	NA	NA	NA	NA	NA	NA	NA	NA	NA	NA	NA	NA	NA	NA	NA	NA	NA	1.23234	0.223586	0.172307	0.841128	1.62466	0.110401	0.152194	0.530619	NA	NA	NA	NA	2.20181	0.0322278	0.255123	0.256133	-0.243472	0.808657	0.058161	0.997432	NA	NA	NA	NA	NA
NUDT15	3.20607	0.00287176	0.137452	0.0416271	0.505063	0.616432	0.0673442	0.99997	NA	NA	NA	NA	1.2347	0.222389	0.0683391	0.568593	-0.00552629	0.995611	0.0659841	0.998705	-1.00341	0.320592	0.0707264	0.969597	-1.51166	0.136915	0.0900153	0.767756	0.437595	0.663528	0.105164	0.903223	NA	NA	NA	NA	0.297382	0.767383	0.142172	0.887923	0.0545914	0.956686	0.0516183	0.997432	NA	NA	NA	NA	-1.99296
PCGF3	3.20601	0.00287223	0.279296	0.0416271	NA	NA	NA	NA	NA	NA	NA	NA	-0.915272	0.364194	0.0819608	0.678769	-0.472639	0.638411	0.100643	0.897994	1.0116	0.316696	0.0828986	0.969597	0.603024	0.549218	0.11147	0.940532	1.0981	0.277317	0.0888851	0.703142	NA	NA	NA	NA	-1.58173	0.119893	0.158904	0.414222	-0.283984	0.777619	0.130228	0.997432	-0.464138	0.644647	0.0852962	0.991077	1.05504
COG2	3.20577	0.00287411	0.112112	0.0416271	-0.384118	0.703032	0.156154	0.99997	NA	NA	NA	NA	2.22141	0.0306168	0.0764991	0.319132	1.21349	0.230324	0.0890947	0.665533	0.606444	0.54702	0.0583645	0.969597	-0.325033	0.746512	0.102153	0.969411	1.6554	0.103986	0.0900613	0.517373	NA	NA	NA	NA	0.543722	0.589002	0.0868243	0.784638	NA	NA	NA	NA	NA	NA	NA	NA	-0.46445
ADORA2B	3.20566	0.00287495	0.106241	0.0416271	NA	NA	NA	NA	NA	NA	NA	NA	2.48329	0.0162161	0.0767736	0.272706	1.1441	0.257721	0.0746705	0.686184	NA	NA	NA	NA	NA	NA	NA	NA	NA	NA	NA	NA	NA	NA	NA	NA	2.05658	0.0448599	0.133703	0.288919	NA	NA	NA	NA	NA	NA	NA	NA	NA
COL5A1	3.20496	0.0028803	0.111258	0.0416428	1.18492	0.243407	0.572874	0.99997	0.469221	0.642093	0.277722	0.936322	NA	NA	NA	NA	NA	NA	NA	NA	NA	NA	NA	NA	NA	NA	NA	NA	NA	NA	NA	NA	NA	NA	NA	NA	NA	NA	NA	NA	NA	NA	NA	NA	NA	NA	NA	NA	NA
NUDT19	3.20095	0.00291143	0.109797	0.0420305	NA	NA	NA	NA	NA	NA	NA	NA	NA	NA	NA	NA	2.61093	0.0117167	0.0704144	0.246498	NA	NA	NA	NA	-1.05437	0.296783	0.0653167	0.875858	NA	NA	NA	NA	NA	NA	NA	NA	NA	NA	NA	NA	NA	NA	NA	NA	NA	NA	NA	NA	NA
EDRF1	3.19943	0.00292327	0.103007	0.0420679	NA	NA	NA	NA	NA	NA	NA	NA	NA	NA	NA	NA	NA	NA	NA	NA	NA	NA	NA	NA	NA	NA	NA	NA	0.159126	0.874198	0.0634472	0.967399	1.06718	0.290821	0.0560316	0.930431	0.47047	0.640025	0.0994419	0.815175	-3.64273	0.000650337	0.0739002	0.56442	NA	NA	NA	NA	NA
RP11-96D1.11	3.19842	0.00293119	0.124504	0.0420679	NA	NA	NA	NA	NA	NA	NA	NA	NA	NA	NA	NA	NA	NA	NA	NA	NA	NA	NA	NA	0.547047	0.58678	0.0801795	0.947381	2.28311	0.026624	0.0695269	0.326053	NA	NA	NA	NA	0.282754	0.77851	0.0528647	0.893369	NA	NA	NA	NA	NA	NA	NA	NA	NA
DTX4	3.19801	0.00293442	0.189147	0.0420679	NA	NA	NA	NA	NA	NA	NA	NA	NA	NA	NA	NA	-0.124161	0.901657	0.0902447	0.972309	NA	NA	NA	NA	0.748993	0.457371	0.138185	0.928268	NA	NA	NA	NA	NA	NA	NA	NA	0.877462	0.384351	0.0949161	0.64407	NA	NA	NA	NA	NA	NA	NA	NA	NA
IFT22	3.19794	0.00293499	0.263907	0.0420679	-1.40644	0.167719	0.197436	0.99997	0.840336	0.406955	0.0945899	0.884651	NA	NA	NA	NA	3.16959	0.00253595	0.0726271	0.128439	-0.459415	0.647968	0.0657548	0.977474	-0.26131	0.794927	0.116003	0.976395	-0.754118	0.454247	0.138074	0.808337	NA	NA	NA	NA	0.709041	0.481528	0.143952	0.715646	-0.00071984	0.999429	0.0795873	0.999948	NA	NA	NA	NA	NA
SSBP3	3.19786	0.00293557	0.172365	0.0420679	-0.195112	0.846345	0.0838642	0.99997	-0.17665	0.860897	0.102659	0.982611	3.28821	0.00179446	0.0896514	0.177826	3.45795	0.00108136	0.0707897	0.089017	-0.615659	0.540969	0.0549801	0.969597	0.436223	0.664553	0.0717949	0.964102	-1.13289	0.26256	0.102113	0.697454	NA	NA	NA	NA	0.698745	0.487886	0.115444	0.719216	0.390676	0.69773	0.109299	0.997432	0.293703	0.770251	0.0639445	0.992169	0.11779
HNRNPL	3.19682	0.00294375	0.367827	0.0421233	0.967075	0.339621	0.213146	0.99997	1.0307	0.310409	0.15752	0.832858	1.81898	0.0745657	0.207578	0.405345	-0.749845	0.456664	0.235531	0.822989	0.25654	0.798608	0.210624	0.987844	-0.446451	0.6572	0.197946	0.962294	-1.22528	0.226097	0.27421	0.673179	0.811088	0.421012	0.192262	0.945331	1.13667	0.260989	0.274608	0.548513	-0.0494385	0.960771	0.198281	0.997432	-0.791729	0.432414	0.17575	0.991077	0.76325
TCOF1	3.19423	0.00296423	0.11285	0.0423542	NA	NA	NA	NA	NA	NA	NA	NA	0.317494	0.752116	0.0905915	0.890393	-0.536354	0.593958	0.106263	0.880396	0.605513	0.547633	0.0799318	0.969597	NA	NA	NA	NA	1.06356	0.292538	0.0860328	0.713497	-0.0149167	0.988156	0.107605	0.999503	1.90098	0.0629626	0.112935	0.328335	-2.94447	0.0049355	0.104085	0.700931	NA	NA	NA	NA	0.431715
TBC1D22A	3.19342	0.00297062	0.140158	0.0423815	0.336532	0.738321	0.171065	0.99997	NA	NA	NA	NA	0.860076	0.393621	0.134336	0.692814	0.497248	0.621071	0.151109	0.889754	-0.486188	0.629001	0.0816428	0.975277	0.736597	0.46481	0.0882257	0.928591	0.727351	0.470337	0.107692	0.816283	0.854021	0.397011	0.129811	0.944029	1.72242	0.091053	0.0860198	0.375589	0.715938	0.477428	0.101433	0.997432	-0.20697	0.836909	0.0891726	0.992169	-1.07796
LRIG1	3.19289	0.00297482	0.176793	0.0423815	NA	NA	NA	NA	NA	NA	NA	NA	NA	NA	NA	NA	NA	NA	NA	NA	NA	NA	NA	NA	-0.40158	0.689704	0.151521	0.966283	0.900008	0.372346	0.180967	0.766736	NA	NA	NA	NA	0.495382	0.622458	0.196317	0.805091	NA	NA	NA	NA	NA	NA	NA	NA	NA
BMP4	3.19202	0.00298179	0.189072	0.0424188	2.3794	0.0224659	0.174266	0.99997	0.207446	0.836976	0.128538	0.97675	NA	NA	NA	NA	NA	NA	NA	NA	-0.394373	0.695017	0.131892	0.981125	1.4479	0.153888	0.0820496	0.783446	NA	NA	NA	NA	NA	NA	NA	NA	3.74938	0.000453594	0.0706573	0.0679013	NA	NA	NA	NA	NA	NA	NA	NA	-0.130437
SEC23B	3.19068	0.00299251	0.183997	0.0424844	0.795602	0.431205	0.127554	0.99997	NA	NA	NA	NA	1.5012	0.139237	0.146875	0.486037	1.54961	0.127185	0.164439	0.561636	-2.00343	0.0506775	0.0659051	0.892434	-0.0178438	0.985834	0.111591	0.999025	-0.418714	0.677183	0.230529	0.90591	-0.699928	0.487092	0.0954432	0.95373	0.72593	0.4712	0.129237	0.70947	-0.707678	0.482498	0.0778101	0.997432	NA	NA	NA	NA	0.304619
ITPKB	3.19017	0.00299659	0.0536727	0.0424844	NA	NA	NA	NA	NA	NA	NA	NA	0.804716	0.424579	0.072931	0.714741	NA	NA	NA	NA	-0.657493	0.513941	0.0893519	0.969597	NA	NA	NA	NA	NA	NA	NA	NA	NA	NA	NA	NA	NA	NA	NA	NA	-0.629421	0.531997	0.123739	0.997432	2.27288	0.0275494	0.0979761	0.88158	0.239857
CLDN2	3.1879	0.0030148	0.108612	0.0424844	NA	NA	NA	NA	NA	NA	NA	NA	NA	NA	NA	NA	NA	NA	NA	NA	NA	NA	NA	NA	NA	NA	NA	NA	6.58713	2.44352e-08	0.0571711	9.89014e-05	NA	NA	NA	NA	NA	NA	NA	NA	NA	NA	NA	NA	NA	NA	NA	NA	NA
KRT5	3.18782	0.0030154	0.125593	0.0424844	NA	NA	NA	NA	NA	NA	NA	NA	NA	NA	NA	NA	NA	NA	NA	NA	NA	NA	NA	NA	NA	NA	NA	NA	NA	NA	NA	NA	NA	NA	NA	NA	2.43374	0.018486	0.4463	0.213415	NA	NA	NA	NA	NA	NA	NA	NA	NA
CLDN1	3.18767	0.00301663	0.579892	0.0424844	NA	NA	NA	NA	NA	NA	NA	NA	NA	NA	NA	NA	NA	NA	NA	NA	NA	NA	NA	NA	3.47328	0.0010706	0.214832	0.150222	1.66917	0.101212	0.176687	0.512174	NA	NA	NA	NA	3.17895	0.0025129	0.481958	0.118117	NA	NA	NA	NA	NA	NA	NA	NA	NA
CMTM3	3.18767	0.00301669	0.215593	0.0424844	1.60553	0.116658	0.387178	0.99997	-1.07177	0.291841	0.185817	0.825064	2.41176	0.0193719	0.260098	0.285729	3.24144	0.0020583	0.242067	0.122691	-1.8204	0.0748075	0.0721338	0.892434	NA	NA	NA	NA	NA	NA	NA	NA	0.915966	0.363913	0.0788547	0.944007	3.6138	0.000689953	0.0568718	0.0811844	-1.12728	0.265114	0.186362	0.997432	1.09246	0.280085	0.266165	0.991077	-0.050393
FBLN1	3.18764	0.00301687	0.185919	0.0424844	0.208236	0.836157	0.914326	0.99997	0.936999	0.355777	0.947711	0.857321	NA	NA	NA	NA	NA	NA	NA	NA	NA	NA	NA	NA	NA	NA	NA	NA	NA	NA	NA	NA	NA	NA	NA	NA	1.55972	0.125011	0.228507	0.417515	NA	NA	NA	NA	NA	NA	NA	NA	NA
DAAM1	3.184	0.00304638	0.36758	0.0428381	2.1693	0.0363827	0.264126	0.99997	-0.388798	0.700001	0.213152	0.95404	1.75882	0.0843797	0.0776869	0.420132	2.59316	0.012266	0.0964909	0.250839	0.535317	0.594852	0.174146	0.972359	1.28921	0.203258	0.202363	0.823855	-0.14278	0.887026	0.154878	0.970728	1.11778	0.2688	0.126472	0.930431	0.707811	0.482285	0.267628	0.715793	-0.832408	0.409217	0.192861	0.997432	-0.323761	0.747525	0.292037	0.992169	1.24137
MLLT6	3.18269	0.00305703	0.286574	0.0428718	1.52429	0.135716	0.137539	0.99997	-0.563665	0.576911	0.0962998	0.917618	2.09091	0.0413463	0.0820488	0.348828	0.630828	0.530864	0.073225	0.855054	-1.42548	0.160359	0.200465	0.958539	2.58764	0.0126167	0.167083	0.415151	-0.0498552	0.960432	0.188653	0.990549	0.179369	0.858345	0.112062	0.987403	0.882703	0.381539	0.234794	0.641959	-0.471737	0.639209	0.176836	0.997432	-0.555056	0.581434	0.149008	0.991077	0.734055
SUSD6	3.18263	0.00305757	0.350294	0.0428718	-0.519935	0.606125	0.0992667	0.99997	NA	NA	NA	NA	3.65378	0.000593281	0.152279	0.159985	3.95333	0.000229769	0.158956	0.0468548	2.10948	0.0400353	0.127018	0.890688	1.19961	0.235946	0.194592	0.848671	2.9997	0.0041725	0.198803	0.172329	0.324471	0.746883	0.0916773	0.979923	1.58395	0.119387	0.185	0.414222	0.408932	0.684371	0.131089	0.997432	1.03048	0.307948	0.119692	0.991077	-0.420722
AP1B1	3.17945	0.0030836	0.21355	0.0431452	NA	NA	NA	NA	NA	NA	NA	NA	0.282919	0.778341	0.219723	0.903489	4.688	1.97034e-05	0.267756	0.0190852	-1.47198	0.14742	0.104468	0.958539	0.0794323	0.937006	0.135255	0.994182	2.5453	0.0139854	0.143139	0.272144	0.203419	0.839602	0.142836	0.984705	0.708434	0.481901	0.150349	0.715646	0.11014	0.912748	0.115654	0.997432	0.6537	0.516425	0.110747	0.991077	1.00292
WHAMM	3.17917	0.00308591	0.105929	0.0431452	-0.636195	0.528463	0.121899	0.99997	NA	NA	NA	NA	0.347055	0.729924	0.0961546	0.87978	-0.138979	0.889993	0.105767	0.970098	-0.892338	0.376573	0.0786971	0.969597	-0.672421	0.504411	0.0820855	0.936918	0.87774	0.384201	0.118914	0.773274	0.299992	0.765379	0.101883	0.981152	1.5743	0.121601	0.112006	0.414706	-2.02463	0.0483734	0.0855592	0.903482	NA	NA	NA	NA	-0.395219
GRAMD2	3.17796	0.00309583	0.0748662	0.0432221	NA	NA	NA	NA	NA	NA	NA	NA	NA	NA	NA	NA	NA	NA	NA	NA	NA	NA	NA	NA	-0.242286	0.80955	0.157819	0.97807	-0.664934	0.509088	0.076536	0.838298	NA	NA	NA	NA	NA	NA	NA	NA	NA	NA	NA	NA	NA	NA	NA	NA	NA
ZNF264	3.1759	0.00311293	0.16961	0.0433987	NA	NA	NA	NA	NA	NA	NA	NA	0.656747	0.514185	0.0572943	0.766551	-0.510498	0.611823	0.0675856	0.886826	-0.786306	0.435475	0.0713646	0.969597	0.0183557	0.985428	0.0952599	0.999025	1.14974	0.255614	0.0710581	0.69291	NA	NA	NA	NA	-0.461681	0.646273	0.102522	0.819524	0.399012	0.691618	0.0706332	0.997432	NA	NA	NA	NA	-0.82376
UBAC2	3.17495	0.00312086	0.296926	0.0434331	-0.277163	0.783157	0.205206	0.99997	-0.0893677	0.929347	0.157489	0.991148	1.57277	0.121722	0.181561	0.467799	-0.668202	0.506904	0.172296	0.84526	-1.5792	0.120724	0.151724	0.94097	-0.433489	0.666524	0.114838	0.964338	-0.155089	0.877364	0.135966	0.968508	-0.064815	0.94857	0.105833	0.992883	0.220872	0.826074	0.203728	0.917711	-0.499438	0.619706	0.146356	0.997432	0.115169	0.908792	0.0947505	0.996097	0.512394
PTMS	3.17453	0.0031243	0.646661	0.0434331	0.792628	0.432916	0.596524	0.99997	2.95875	0.00576987	0.433369	0.287806	2.33073	0.0236053	0.340964	0.29549	2.7585	0.00795177	0.497062	0.223648	0.68375	0.497354	0.49858	0.969597	0.82011	0.416046	0.45898	0.917887	1.12879	0.264266	0.415726	0.697786	0.296529	0.768007	0.121622	0.981152	2.96977	0.00453403	0.438507	0.132934	0.703612	0.485005	0.507582	0.997432	1.24959	0.21751	0.392615	0.991077	3.90384
NUMA1	3.17384	0.00313012	0.373459	0.0434521	0.583291	0.563144	0.218287	0.99997	-1.49652	0.144317	0.24336	0.710016	0.351352	0.726717	0.157996	0.878925	-0.174934	0.861798	0.196067	0.962973	-0.664575	0.509438	0.244076	0.969597	-0.804451	0.424945	0.275115	0.920489	1.3853	0.171991	0.238633	0.611447	0.544748	0.588256	0.115615	0.961793	0.317465	0.752187	0.296451	0.879017	0.402044	0.6894	0.236073	0.997432	-1.25502	0.215547	0.171316	0.991077	0.883343
SERPINF1	3.17272	0.00313943	0.259757	0.0434773	-0.363264	0.718421	0.781254	0.99997	1.14654	0.260071	0.859986	0.819579	0.0089515	0.992891	0.0621074	0.996821	-0.873191	0.386498	0.100087	0.781162	NA	NA	NA	NA	1.55217	0.12693	0.0846684	0.75677	NA	NA	NA	NA	-0.393263	0.695733	0.104197	0.973668	1.68936	0.0972557	0.514441	0.386987	NA	NA	NA	NA	NA	NA	NA	NA	NA
PKP2	3.17255	0.00314084	0.0906058	0.0434773	NA	NA	NA	NA	NA	NA	NA	NA	NA	NA	NA	NA	0.540989	0.590782	0.13203	0.879533	NA	NA	NA	NA	NA	NA	NA	NA	NA	NA	NA	NA	NA	NA	NA	NA	3.24797	0.00205854	0.103685	0.114577	NA	NA	NA	NA	NA	NA	NA	NA	NA
MPZL1	3.16924	0.00316869	0.417859	0.0438007	0.725725	0.472454	0.432162	0.99997	0.844346	0.404745	0.343065	0.88372	2.047	0.0456301	0.11952	0.35978	0.79986	0.427363	0.137843	0.806902	0.289862	0.773145	0.14864	0.987499	-0.846113	0.401521	0.269354	0.915463	-1.12894	0.264205	0.25328	0.697786	NA	NA	NA	NA	3.63936	0.000637857	0.188321	0.0797458	1.72269	0.0912508	0.154989	0.947183	-0.949653	0.347046	0.14266	0.991077	-0.685383
SDC1	3.16833	0.0031764	0.727788	0.0438094	NA	NA	NA	NA	NA	NA	NA	NA	NA	NA	NA	NA	NA	NA	NA	NA	NA	NA	NA	NA	2.63028	0.0113098	0.598099	0.411072	3.48255	0.00102816	0.415041	0.105353	NA	NA	NA	NA	2.11329	0.0394889	0.4806	0.279652	NA	NA	NA	NA	NA	NA	NA	NA	NA
SPAG9	3.16811	0.0031783	0.454253	0.0438094	-0.000143042	0.999887	0.463652	0.99997	2.8969	0.00674589	0.255588	0.298479	2.14883	0.0362351	0.297259	0.341384	1.89162	0.064011	0.281921	0.4491	-0.972428	0.335614	0.390408	0.969597	-0.762677	0.44924	0.382647	0.926996	-0.130103	0.896997	0.497436	0.974298	0.80594	0.423948	0.13534	0.945331	0.163449	0.870811	0.282491	0.941728	0.258907	0.796792	0.386183	0.997432	-0.747818	0.458218	0.290807	0.991077	-0.583227
R3HDM4	3.16692	0.00318832	0.337657	0.0438854	-1.18984	0.241492	0.142561	0.99997	0.606234	0.548636	0.106312	0.912421	1.84242	0.0710111	0.154926	0.398634	1.97488	0.0535009	0.149141	0.425607	-0.485938	0.629177	0.123935	0.975277	2.78243	0.00759209	0.157665	0.359299	2.90109	0.00547675	0.180608	0.193654	-0.329308	0.743246	0.195721	0.979923	2.26792	0.0276	0.178004	0.24426	1.68132	0.0990657	0.16263	0.963429	1.74279	0.0877744	0.0692924	0.976144	0.124964
CLDN10	3.1663	0.00319361	0.106058	0.0438964	NA	NA	NA	NA	NA	NA	NA	NA	NA	NA	NA	NA	NA	NA	NA	NA	0.0492439	0.960925	0.262171	0.998244	NA	NA	NA	NA	NA	NA	NA	NA	NA	NA	NA	NA	1.97412	0.0537959	0.0973299	0.309323	NA	NA	NA	NA	NA	NA	NA	NA	NA
OXA1L	3.16472	0.00320711	0.371561	0.0439284	-0.500399	0.61968	0.323622	0.99997	1.30474	0.201287	0.234566	0.763898	0.308484	0.758923	0.338241	0.892839	0.41524	0.679643	0.380486	0.915763	0.514137	0.609467	0.261173	0.972359	-1.7311	0.0896015	0.211376	0.706739	-0.228533	0.820146	0.326669	0.955401	-0.65981	0.512288	0.252826	0.95373	-0.252075	0.801996	0.335136	0.905155	0.117888	0.906638	0.243244	0.997432	1.42579	0.1604	0.169024	0.991077	-1.66543
HS6ST2	3.16451	0.00320889	0.112344	0.0439284	NA	NA	NA	NA	NA	NA	NA	NA	NA	NA	NA	NA	NA	NA	NA	NA	NA	NA	NA	NA	NA	NA	NA	NA	NA	NA	NA	NA	NA	NA	NA	NA	3.17059	0.00257391	0.0543451	0.118117	NA	NA	NA	NA	NA	NA	NA	NA	NA
DNAJB6	3.16221	0.00322856	0.525274	0.0439284	0.406167	0.686898	0.478899	0.99997	0.756837	0.454684	0.362198	0.896227	1.05188	0.297626	0.405728	0.629577	0.0488182	0.961248	0.46127	0.989904	-0.846132	0.401592	0.4012	0.969597	0.367733	0.714625	0.303562	0.966904	0.282269	0.778879	0.283578	0.944629	-0.0536633	0.957409	0.257227	0.994551	2.68694	0.00971113	0.373995	0.17023	0.244335	0.807992	0.382687	0.997432	-0.0985144	0.921934	0.286207	0.996097	-1.27983
MPDU1	3.1622	0.00322869	0.297059	0.0439284	0.761832	0.450863	0.206177	0.99997	0.408597	0.685557	0.147232	0.950209	1.46745	0.148162	0.213471	0.493759	2.13961	0.0370099	0.21469	0.375025	1.52495	0.1337	0.113337	0.953449	-0.0817886	0.935141	0.161004	0.994182	0.360727	0.719794	0.2253	0.922681	-1.14152	0.258883	0.072543	0.927055	1.11529	0.269953	0.208938	0.556952	-0.19474	0.846401	0.136525	0.997432	0.672601	0.504426	0.152709	0.991077	0.110409
POM121	3.16104	0.00323866	0.14121	0.0439284	0.0805898	0.936191	0.0965802	0.99997	NA	NA	NA	NA	-0.304713	0.761778	0.114279	0.893962	-0.804808	0.424526	0.139356	0.80447	-0.749758	0.456986	0.100527	0.969597	-0.217915	0.828382	0.110908	0.979799	1.78849	0.0796383	0.113743	0.472625	1.37536	0.174915	0.0601896	0.921712	0.838969	0.405402	0.115364	0.658611	1.84729	0.0707478	0.0888627	0.928629	1.26626	0.211531	0.0612415	0.991077	0.246662
UBALD2	3.16031	0.00324501	0.208647	0.0439284	NA	NA	NA	NA	NA	NA	NA	NA	1.64057	0.106808	0.189935	0.45307	-0.511495	0.611129	0.165229	0.886826	0.279408	0.781108	0.145237	0.987764	0.737601	0.464205	0.123266	0.928591	-0.180732	0.857294	0.151834	0.963002	1.29948	0.199511	0.0784742	0.9249	0.844394	0.402393	0.115734	0.657732	1.07443	0.287891	0.103808	0.997432	1.99615	0.051607	0.109349	0.909755	1.07029
KIAA1191	3.15993	0.00324829	0.308521	0.0439284	0.929872	0.358307	0.160744	0.99997	-0.220163	0.827143	0.114695	0.97622	1.07738	0.286191	0.0927771	0.621394	-0.834987	0.407473	0.125765	0.793458	-1.1468	0.257033	0.182493	0.969597	-1.66773	0.101622	0.220244	0.733419	0.258026	0.797425	0.211582	0.949428	0.794857	0.43031	0.0878159	0.946441	1.25498	0.215205	0.213623	0.508458	-0.98191	0.330968	0.166277	0.997432	-0.0995242	0.921137	0.125739	0.996097	0.856196
MTPAP	3.1599	0.00324849	0.11793	0.0439284	NA	NA	NA	NA	NA	NA	NA	NA	NA	NA	NA	NA	-0.707018	0.482652	0.0667171	0.835397	NA	NA	NA	NA	NA	NA	NA	NA	NA	NA	NA	NA	NA	NA	NA	NA	NA	NA	NA	NA	NA	NA	NA	NA	NA	NA	NA	NA	NA
AKAP8	3.159	0.00325632	0.110398	0.0439284	-0.333676	0.740458	0.0712977	0.99997	NA	NA	NA	NA	1.04477	0.30087	0.0806448	0.632025	-0.852338	0.397862	0.0895016	0.787083	1.16436	0.249916	0.0948393	0.969597	1.02895	0.308454	0.0850665	0.87903	1.74313	0.087338	0.0897302	0.488116	0.0439816	0.965088	0.0677392	0.995987	1.32354	0.191557	0.111919	0.485858	0.446349	0.657312	0.0856923	0.997432	NA	NA	NA	NA	-1.36597
SPNS2	3.15854	0.00326034	0.159874	0.0439284	NA	NA	NA	NA	NA	NA	NA	NA	NA	NA	NA	NA	NA	NA	NA	NA	-0.034622	0.972522	0.0681107	0.998244	-0.12308	0.902537	0.094572	0.992096	0.341515	0.734119	0.0655966	0.929171	NA	NA	NA	NA	NA	NA	NA	NA	1.1025	0.27563	0.157264	0.997432	0.11459	0.909248	0.135489	0.996097	0.209975
MAFB	3.15829	0.00326247	0.142625	0.0439284	-0.330847	0.742577	0.206794	0.99997	0.0869393	0.931262	0.288685	0.99123	0.28931	0.773473	0.613326	0.901606	1.48381	0.143784	0.516737	0.583011	0.102637	0.91867	0.09019	0.998244	-0.713527	0.478837	0.0887464	0.929202	0.950644	0.346268	0.104822	0.750611	NA	NA	NA	NA	0.104254	0.917377	0.120247	0.96291	NA	NA	NA	NA	NA	NA	NA	NA	-1.09812
EPB41L1	3.15772	0.00326745	0.161738	0.0439284	NA	NA	NA	NA	NA	NA	NA	NA	NA	NA	NA	NA	-0.855158	0.396313	0.131685	0.786115	NA	NA	NA	NA	0.0379016	0.969917	0.118314	0.999025	-1.22729	0.22535	0.125825	0.672891	NA	NA	NA	NA	0.872499	0.387026	0.0916839	0.645958	NA	NA	NA	NA	NA	NA	NA	NA	NA
STK4	3.15752	0.00326916	0.179323	0.0439284	0.156262	0.876654	0.123969	0.99997	0.892077	0.379011	0.0762402	0.869542	1.095	0.278469	0.292854	0.613881	1.2826	0.205214	0.307857	0.639787	-0.907195	0.368744	0.190575	0.969597	0.523257	0.603107	0.098556	0.950224	0.0763097	0.939471	0.121401	0.98664	1.12116	0.267373	0.428897	0.930431	0.148224	0.882751	0.173573	0.946482	-1.0109	0.317028	0.154416	0.997432	0.709465	0.481468	0.246755	0.991077	-2.43633
ZNF276	3.15742	0.00327	0.0745075	0.0439284	NA	NA	NA	NA	NA	NA	NA	NA	-0.427809	0.670523	0.0599166	0.847809	-0.647834	0.519889	0.0836534	0.851896	-0.915282	0.364526	0.0715221	0.969597	NA	NA	NA	NA	NA	NA	NA	NA	0.93972	0.351706	0.0562131	0.939933	0.74601	0.459086	0.0678916	0.700381	NA	NA	NA	NA	1.36229	0.179464	0.0599315	0.991077	0.928157
KDM1A	3.15737	0.00327044	0.160554	0.0439284	1.61458	0.114675	0.124163	0.99997	1.33557	0.191111	0.0780174	0.750842	-0.112298	0.911011	0.0793455	0.961933	1.59951	0.115653	0.111246	0.54282	0.804593	0.424941	0.093422	0.969597	1.2547	0.215422	0.0835353	0.830881	1.68669	0.0977721	0.105532	0.503971	NA	NA	NA	NA	-0.0770075	0.938919	0.145582	0.971604	1.46359	0.149692	0.0959052	0.986926	NA	NA	NA	NA	0.167562
RFX2	3.15729	0.00327115	0.182541	0.0439284	0.0775838	0.938566	0.147063	0.99997	NA	NA	NA	NA	0.179431	0.858284	0.127243	0.942116	0.439973	0.661746	0.104618	0.907639	NA	NA	NA	NA	1.78825	0.0797963	0.129863	0.696027	-0.403507	0.688262	0.101755	0.911266	NA	NA	NA	NA	0.377645	0.707262	0.125488	0.855462	0.119081	0.905698	0.0819863	0.997432	0.379035	0.706333	0.101378	0.992169	-0.351719
C19orf60	3.1571	0.00327282	0.341154	0.0439284	0.908272	0.369459	0.497553	0.99997	-0.251149	0.803304	0.31341	0.969565	0.738541	0.463444	0.439159	0.737562	1.11658	0.269212	0.514979	0.696512	0.341051	0.734523	0.30498	0.98191	-0.614552	0.541637	0.254505	0.940532	0.794946	0.430329	0.279976	0.798787	-0.662473	0.510594	0.286017	0.95373	0.668665	0.506725	0.343061	0.731015	0.0676353	0.946351	0.322042	0.997432	0.815266	0.418947	0.274932	0.991077	1.23006
SIPA1	3.15662	0.00327696	0.14194	0.0439284	0.0164512	0.986961	0.0842214	0.99997	NA	NA	NA	NA	-0.202027	0.840669	0.0850729	0.934149	1.32408	0.191159	0.095444	0.632081	-2.3484	0.0229333	0.128864	0.868748	1.2923	0.202194	0.0736806	0.823176	0.712712	0.479272	0.10094	0.821102	1.24485	0.218769	0.0914128	0.9249	1.1565	0.252866	0.109853	0.541358	-0.13967	0.889493	0.116089	0.997432	-0.71571	0.477638	0.151331	0.991077	0.00930672
PRAF2	3.15566	0.00328538	0.104024	0.0439809	-0.293931	0.77041	0.154122	0.99997	0.287009	0.775956	0.111584	0.96522	NA	NA	NA	NA	NA	NA	NA	NA	0.572573	0.569552	0.131738	0.970956	1.79714	0.0783541	0.061061	0.693876	-0.0884698	0.92985	0.0874354	0.985743	NA	NA	NA	NA	2.46651	0.0170444	0.0701793	0.207778	0.514951	0.608903	0.0975836	0.997432	-0.825173	0.413356	0.0970135	0.991077	0.979319
ASXL2	3.15438	0.00329658	0.197573	0.0440545	1.96663	0.0565606	0.139395	0.99997	-0.290224	0.773517	0.0732771	0.965206	-0.141934	0.88767	0.122294	0.952378	1.17828	0.24395	0.129941	0.677746	0.288816	0.77394	0.113494	0.987499	0.975344	0.334085	0.0939834	0.887306	0.254779	0.799919	0.123883	0.950579	1.59156	0.117545	0.0726759	0.880508	-0.18134	0.85682	0.138647	0.934287	0.443583	0.659297	0.117533	0.997432	-0.00961124	0.992371	0.0807425	0.998329	-2.27984
TMEM161A	3.154	0.00329991	0.12061	0.0440545	-1.31248	0.197232	0.106991	0.99997	0.644237	0.524013	0.091321	0.910038	NA	NA	NA	NA	-0.166716	0.868228	0.0647937	0.964223	NA	NA	NA	NA	0.765596	0.447516	0.0685358	0.926996	0.133351	0.89444	0.100723	0.973185	NA	NA	NA	NA	1.82505	0.0738525	0.100818	0.347901	-0.601686	0.550157	0.0570509	0.997432	0.315195	0.75398	0.0669576	0.992169	-0.323222
DPP7	3.1515	0.00332197	0.416644	0.0442884	0.142247	0.887637	0.445108	0.99997	1.25549	0.218393	0.316354	0.778212	1.82207	0.0740885	0.490827	0.404593	2.6761	0.00988853	0.531113	0.231048	1.02673	0.309588	0.275319	0.969597	-0.0890756	0.929378	0.259447	0.994182	-0.290958	0.772264	0.389115	0.941913	-0.259007	0.796652	0.245482	0.982908	2.05757	0.0447614	0.330484	0.288919	0.575149	0.567822	0.275947	0.997432	1.46625	0.1491	0.192399	0.991077	1.02139
BTN2A1	3.14953	0.00333939	0.146389	0.0444461	NA	NA	NA	NA	NA	NA	NA	NA	-0.351758	0.726414	0.105879	0.878925	-1.63936	0.107061	0.14429	0.530332	-0.797514	0.429001	0.128364	0.969597	-0.304633	0.76191	0.0675272	0.972821	NA	NA	NA	NA	0.483769	0.630581	0.0727445	0.973245	-0.450452	0.654294	0.0694649	0.82489	-1.24928	0.217499	0.118029	0.99484	1.06786	0.290925	0.0897723	0.991077	0.615306
ABCC4	3.14913	0.00334291	0.105803	0.0444461	NA	NA	NA	NA	NA	NA	NA	NA	NA	NA	NA	NA	NA	NA	NA	NA	0.971127	0.336254	0.218815	0.969597	NA	NA	NA	NA	2.1125	0.0395601	0.194187	0.36912	NA	NA	NA	NA	0.989881	0.326905	0.0777637	0.600548	0.453341	0.652305	0.111297	0.997432	NA	NA	NA	NA	0.474405
MINPP1	3.14687	0.00336308	0.12538	0.0446471	0.113428	0.910288	0.117374	0.99997	0.141535	0.888334	0.0965081	0.988705	0.0287744	0.977153	0.074513	0.989337	1.58631	0.118617	0.0970802	0.545524	-0.214631	0.830946	0.0575615	0.99269	NA	NA	NA	NA	-0.379649	0.705783	0.0681582	0.916468	NA	NA	NA	NA	1.6619	0.102668	0.0771954	0.394278	1.59287	0.117621	0.0581034	0.97173	NA	NA	NA	NA	-0.732669
SDHB	3.14615	0.00336954	0.2855	0.0446471	-0.124506	0.901571	0.288802	0.99997	1.9931	0.0548349	0.162262	0.576375	0.0502258	0.960131	0.379914	0.984028	-0.222744	0.824591	0.414254	0.953961	-1.17216	0.246799	0.20763	0.969597	-0.963855	0.339757	0.199475	0.887306	-0.401441	0.689773	0.238962	0.911964	0.522196	0.603751	0.107012	0.964914	1.1113	0.27165	0.275782	0.558396	-1.30971	0.196403	0.170108	0.99484	-0.383006	0.703406	0.185018	0.992169	-1.225
NDUFA10	3.14415	0.00338748	0.375241	0.0446471	0.583584	0.562948	0.299433	0.99997	1.77258	0.085819	0.196507	0.646301	1.49266	0.141454	0.258861	0.488754	-0.269551	0.788553	0.331754	0.947313	-0.577428	0.566295	0.206973	0.97024	-0.240755	0.810729	0.240372	0.97807	-0.718797	0.475546	0.285519	0.818878	-2.4357	0.0183264	0.127609	0.795039	0.831366	0.409643	0.283451	0.662035	-0.512968	0.610278	0.231987	0.997432	-0.35723	0.722486	0.130791	0.992169	-0.239179
SMPD2	3.14361	0.00339229	0.109987	0.0446471	NA	NA	NA	NA	NA	NA	NA	NA	0.840341	0.404493	0.0602142	0.699141	1.16488	0.249285	0.0643216	0.681684	NA	NA	NA	NA	NA	NA	NA	NA	-1.44319	0.15508	0.0735913	0.590981	1.56437	0.123796	0.064489	0.888022	1.36323	0.178798	0.0644406	0.472712	NA	NA	NA	NA	NA	NA	NA	NA	NA
RNF11	3.14358	0.00339254	0.424931	0.0446471	0.24514	0.807667	0.245338	0.99997	0.021552	0.982939	0.198988	0.998073	2.26456	0.0276546	0.182924	0.312208	-0.00312154	0.997521	0.200065	0.998878	1.78744	0.0800512	0.271218	0.89271	1.81849	0.0749818	0.224592	0.690108	1.22038	0.227934	0.290198	0.674142	-0.511122	0.611429	0.0877438	0.968131	1.78004	0.081027	0.273229	0.359085	-0.0946724	0.924961	0.263465	0.997432	-0.981696	0.331172	0.252933	0.991077	0.358093
PSMB10	3.14351	0.00339319	0.221812	0.0446471	0.920488	0.363125	0.207526	0.99997	-0.78349	0.4391	0.108544	0.893869	1.39968	0.167434	0.332759	0.515821	1.12215	0.266857	0.387848	0.694852	0.115535	0.908493	0.205597	0.998244	0.985724	0.329015	0.119955	0.886744	1.57386	0.121705	0.140735	0.545028	1.99916	0.05083	0.220849	0.817576	1.33171	0.188877	0.162932	0.482474	0.380665	0.705097	0.142084	0.997432	-0.28932	0.773583	0.205077	0.992169	0.801189
LYPLA2	3.14301	0.00339771	0.406372	0.0446471	NA	NA	NA	NA	-0.182603	0.856261	0.107167	0.980947	0.699431	0.487341	0.199657	0.750588	3.29596	0.00175396	0.192461	0.115181	0.633531	0.529333	0.145472	0.969597	0.260097	0.795857	0.199651	0.976395	1.72349	0.090858	0.201382	0.493125	0.517458	0.607031	0.0996877	0.965224	2.30253	0.0254203	0.257422	0.237667	0.0559757	0.955589	0.146816	0.997432	0.982875	0.330597	0.0990663	0.991077	0.959765
MFF	3.14253	0.00340204	0.310707	0.0446471	0.480243	0.633808	0.346699	0.99997	-1.0007	0.324478	0.27899	0.837578	-0.523689	0.602678	0.278667	0.811494	-0.00372734	0.99704	0.320201	0.998845	-1.64595	0.106175	0.213938	0.931904	-1.68333	0.0985461	0.215682	0.724423	-1.02268	0.311286	0.24643	0.725919	-1.15595	0.252986	0.177892	0.927055	0.695826	0.489697	0.276759	0.720032	-0.289994	0.773044	0.203946	0.997432	-1.00506	0.319908	0.115731	0.991077	1.00869
IARS2	3.14239	0.00340332	0.267728	0.0446471	1.54992	0.129451	0.153682	0.99997	-0.0208086	0.983528	0.1395	0.998073	0.149674	0.88159	0.210527	0.95075	2.07504	0.0428528	0.259911	0.392435	1.53742	0.130625	0.155557	0.952872	-0.908839	0.367795	0.18362	0.900761	0.580028	0.56445	0.198979	0.864314	0.521329	0.604351	0.129644	0.964914	-0.0899537	0.928676	0.228157	0.968347	1.34712	0.18414	0.180002	0.99484	-0.134933	0.893229	0.156576	0.996097	-1.04143
SLC25A26	3.14234	0.00340377	0.171177	0.0446471	0.121253	0.90413	0.114894	0.99997	NA	NA	NA	NA	0.807316	0.423093	0.0999933	0.714416	-0.238909	0.812098	0.117967	0.952279	0.388747	0.699147	0.0726471	0.981125	-0.643894	0.522587	0.0824685	0.940532	-0.175528	0.86136	0.0991923	0.964013	1.16911	0.247692	0.061897	0.9249	1.36603	0.177923	0.11894	0.472369	-0.189135	0.850768	0.0876784	0.997432	NA	NA	NA	NA	0.780675
GPD1L	3.14173	0.00340928	0.167816	0.0446592	NA	NA	NA	NA	NA	NA	NA	NA	NA	NA	NA	NA	NA	NA	NA	NA	-0.463874	0.644792	0.119796	0.977474	-1.62912	0.109574	0.138685	0.7477	-0.246981	0.805914	0.182518	0.952117	NA	NA	NA	NA	-0.0200839	0.984055	0.0820815	0.992926	NA	NA	NA	NA	NA	NA	NA	NA	-0.0929367
KRT17	3.14112	0.00341483	0.547593	0.044672	NA	NA	NA	NA	NA	NA	NA	NA	NA	NA	NA	NA	NA	NA	NA	NA	NA	NA	NA	NA	4.40938	5.50719e-05	0.113002	0.0302862	NA	NA	NA	NA	NA	NA	NA	NA	2.70531	0.00925466	0.58589	0.167634	NA	NA	NA	NA	NA	NA	NA	NA	NA
EPPK1	3.13771	0.00344587	0.252343	0.0449299	NA	NA	NA	NA	NA	NA	NA	NA	NA	NA	NA	NA	NA	NA	NA	NA	NA	NA	NA	NA	1.07359	0.288158	0.102692	0.870046	NA	NA	NA	NA	NA	NA	NA	NA	3.03136	0.00381945	0.126454	0.131324	NA	NA	NA	NA	NA	NA	NA	NA	NA
MAP2K3	3.13766	0.00344635	0.3572	0.0449299	-0.0247325	0.980398	0.16361	0.99997	3.40777	0.00178527	0.135462	0.262898	2.12287	0.0384529	0.280218	0.345246	0.197231	0.844401	0.257255	0.959282	0.195167	0.846069	0.166825	0.993802	1.26048	0.213349	0.270517	0.830865	2.49299	0.0159547	0.318197	0.284478	0.163827	0.870503	0.107638	0.988164	0.789792	0.433306	0.217152	0.679154	-0.947126	0.348222	0.1524	0.997432	1.43731	0.157116	0.074336	0.991077	0.0100868
SUPT7L	3.13744	0.00344836	0.190263	0.0449299	1.86213	0.0703309	0.165003	0.99997	0.271653	0.787634	0.0992026	0.968251	0.730461	0.468325	0.0926062	0.741085	0.665993	0.508304	0.126516	0.846251	-1.56303	0.124481	0.112953	0.94097	0.251457	0.802492	0.094877	0.976429	1.42958	0.158936	0.103436	0.597856	-0.049432	0.960764	0.0748532	0.995132	1.48373	0.144034	0.0987442	0.433994	0.90836	0.368134	0.104047	0.997432	1.47495	0.146756	0.0534854	0.991077	1.35241
DNAAF5	3.13442	0.0034761	0.102716	0.045231	NA	NA	NA	NA	NA	NA	NA	NA	NA	NA	NA	NA	NA	NA	NA	NA	NA	NA	NA	NA	-0.254229	0.800362	0.0682812	0.976395	NA	NA	NA	NA	NA	NA	NA	NA	1.56579	0.123583	0.0583196	0.416307	NA	NA	NA	NA	NA	NA	NA	NA	NA
TRIP10	3.13344	0.0034851	0.300882	0.0452877	0.366344	0.716141	0.284088	0.99997	0.468774	0.642409	0.251977	0.936322	NA	NA	NA	NA	NA	NA	NA	NA	-1.0825	0.284329	0.210551	0.969597	0.595076	0.554476	0.166719	0.940916	1.93896	0.0580493	0.130538	0.42719	NA	NA	NA	NA	2.75183	0.00818563	0.218466	0.162443	-0.5562	0.580606	0.158135	0.997432	-0.161598	0.872301	0.118042	0.996097	-1.12111
NOLC1	3.13286	0.00349051	0.217603	0.0452977	0.589225	0.559197	0.291134	0.99997	0.971419	0.338625	0.181374	0.849994	1.41111	0.164056	0.128842	0.510846	0.221672	0.825422	0.142608	0.953991	2.01611	0.0492879	0.193143	0.892434	0.806745	0.423634	0.12355	0.920214	1.83683	0.0720659	0.199719	0.461067	-1.53949	0.129749	0.127763	0.89708	2.10694	0.0400617	0.218007	0.280586	0.772131	0.443745	0.175302	0.997432	-1.22382	0.226994	0.113935	0.991077	0.160583
PLAUR	3.13235	0.00349524	0.284849	0.0452988	1.19864	0.238089	0.331212	0.99997	1.51949	0.13846	0.203242	0.70451	0.857894	0.394814	0.683241	0.693477	0.286157	0.775874	0.656715	0.943289	0.792884	0.431668	0.195901	0.969597	0.151971	0.879821	0.113364	0.989966	2.17286	0.0344613	0.086512	0.355528	-1.19475	0.237606	0.0926426	0.9249	2.35434	0.0224442	0.11558	0.228221	-0.607307	0.546451	0.151012	0.997432	-0.833041	0.408948	0.14569	0.991077	-2.13203
BAP1	3.12909	0.00352559	0.144613	0.0455596	NA	NA	NA	NA	NA	NA	NA	NA	NA	NA	NA	NA	2.60673	0.0118443	0.0774008	0.246725	0.321518	0.749185	0.0708528	0.984566	1.33152	0.189057	0.0890447	0.815304	-1.1915	0.238972	0.109371	0.684044	NA	NA	NA	NA	0.625043	0.534729	0.0946569	0.749847	0.708282	0.482126	0.0651261	0.997432	NA	NA	NA	NA	1.55377
ANO10	3.1289	0.00352732	0.181936	0.0455596	NA	NA	NA	NA	NA	NA	NA	NA	1.09862	0.276901	0.0657939	0.612427	2.03643	0.0467177	0.103839	0.404022	-1.17821	0.244403	0.0963091	0.969597	0.0815542	0.935327	0.0862199	0.994182	1.14724	0.256638	0.0833372	0.693076	NA	NA	NA	NA	1.04245	0.302119	0.0811586	0.581194	-0.179269	0.858466	0.1091	0.997432	1.08003	0.285525	0.112742	0.991077	-0.0821799
MRPS25	3.12868	0.00352936	0.401507	0.0455596	-0.389253	0.699262	0.213362	0.99997	0.0378093	0.970075	0.123352	0.998073	1.01063	0.316783	0.225253	0.642664	0.89573	0.374447	0.228166	0.772053	-0.682662	0.498035	0.11804	0.969597	-1.45175	0.152816	0.306583	0.783446	-1.52805	0.13268	0.285768	0.558808	1.13739	0.260588	0.114331	0.927227	2.6018	0.0121085	0.281081	0.179534	2.01782	0.0491035	0.15337	0.903482	0.0993497	0.921274	0.0449673	0.996097	0.959368
AMFR	3.12735	0.00354187	0.204983	0.0456572	NA	NA	NA	NA	2.25583	0.0310501	0.078366	0.481608	0.472699	0.638369	0.123244	0.831515	2.20696	0.0316698	0.159289	0.35981	-0.864683	0.391426	0.117763	0.969597	1.36365	0.178788	0.0889579	0.809578	0.966043	0.338582	0.0688555	0.745918	-0.612955	0.542577	0.0721097	0.960279	2.20157	0.0322453	0.131202	0.256133	1.22243	0.227391	0.0810324	0.99484	-0.930038	0.357005	0.105012	0.991077	-0.822965
GALNT6	3.12642	0.00355059	0.0679142	0.0456572	NA	NA	NA	NA	NA	NA	NA	NA	0.8453	0.401743	0.112332	0.69732	1.70186	0.094641	0.13673	0.509216	NA	NA	NA	NA	NA	NA	NA	NA	NA	NA	NA	NA	NA	NA	NA	NA	1.27512	0.208046	0.0740545	0.502807	NA	NA	NA	NA	NA	NA	NA	NA	NA
FAM53C	3.12633	0.00355139	0.145405	0.0456572	-0.960975	0.34264	0.121859	0.99997	-0.411509	0.683443	0.0856569	0.94899	0.590419	0.557419	0.0977871	0.788345	-1.74822	0.0862172	0.123454	0.495214	-0.187417	0.852107	0.0847416	0.99417	1.13903	0.260119	0.0798958	0.860635	-0.648834	0.519357	0.102845	0.842017	-0.133248	0.894512	0.0768975	0.989151	1.9879	0.0522041	0.133292	0.304811	-1.2972	0.200636	0.0754971	0.99484	NA	NA	NA	NA	-1.10802
CHP1	3.12588	0.00355564	0.539284	0.0456572	-0.535336	0.595537	0.23577	0.99997	2.15748	0.0385816	0.117375	0.5055	1.23344	0.222853	0.276422	0.568638	1.25316	0.215649	0.349349	0.648304	1.07225	0.288861	0.102977	0.969597	0.967009	0.338194	0.391237	0.887306	2.21076	0.0315633	0.504876	0.346581	0.393126	0.695834	0.0859492	0.973668	0.33204	0.74122	0.295072	0.873029	-0.2142	0.83128	0.138762	0.997432	0.248845	0.804542	0.0939828	0.992169	-1.03449
RPRD1A	3.12522	0.00356188	0.257577	0.0456773	-2.19415	0.0344104	0.103024	0.99997	-0.608601	0.547085	0.0892292	0.911536	0.850218	0.399029	0.0658668	0.695701	-1.33114	0.18884	0.0857466	0.629994	0.0929788	0.9263	0.0791132	0.998244	1.37237	0.176074	0.150686	0.80707	0.574148	0.568392	0.149297	0.865768	0.745679	0.459219	0.0747107	0.952986	1.67109	0.100829	0.16291	0.391936	-0.833433	0.408645	0.122309	0.997432	-0.473169	0.638237	0.105471	0.991077	0.34826
KIF3C	3.12471	0.00356669	0.098586	0.0456789	NA	NA	NA	NA	NA	NA	NA	NA	NA	NA	NA	NA	NA	NA	NA	NA	NA	NA	NA	NA	NA	NA	NA	NA	NA	NA	NA	NA	NA	NA	NA	NA	NA	NA	NA	NA	NA	NA	NA	NA	NA	NA	NA	NA	NA
TSPAN6	3.12416	0.0035719	0.345119	0.0456857	-0.694628	0.491514	0.13727	0.99997	0.116812	0.907739	0.112284	0.990721	NA	NA	NA	NA	NA	NA	NA	NA	-1.44103	0.155937	0.225993	0.958539	0.879442	0.383369	0.125996	0.90779	-0.29794	0.766959	0.0909325	0.940704	NA	NA	NA	NA	2.26429	0.0278379	0.267746	0.24426	1.15082	0.255392	0.1014	0.997432	0.175746	0.861233	0.102806	0.99355	-0.425719
MUM1	3.12264	0.00358636	0.214933	0.0457633	1.1675	0.250281	0.183454	0.99997	-0.209633	0.835283	0.156192	0.97675	0.891089	0.376909	0.0619337	0.684683	2.25363	0.0283802	0.0709369	0.346328	-0.51297	0.610277	0.0903968	0.972359	0.00963857	0.992348	0.102122	0.999708	0.593871	0.555224	0.0898666	0.859996	0.454285	0.651515	0.0477783	0.973668	3.24313	0.00208769	0.117643	0.114609	-2.23612	0.0299299	0.111813	0.867364	-0.45669	0.649954	0.112305	0.991077	-0.355096
CHCHD10	3.12253	0.00358735	0.42004	0.0457633	NA	NA	NA	NA	NA	NA	NA	NA	0.920349	0.36156	0.549373	0.67736	1.28637	0.203905	0.611345	0.638409	0.472334	0.638786	0.0978596	0.976909	-0.212439	0.832628	0.352698	0.980493	0.87293	0.386793	0.383771	0.774958	0.131374	0.895987	0.37284	0.989151	1.32915	0.189714	0.465279	0.483263	-1.28042	0.206424	0.109496	0.99484	-0.110775	0.912256	0.0627502	0.996097	-0.81208
LIG1	3.12074	0.0036044	0.0776509	0.0458985	NA	NA	NA	NA	NA	NA	NA	NA	NA	NA	NA	NA	NA	NA	NA	NA	NA	NA	NA	NA	NA	NA	NA	NA	NA	NA	NA	NA	NA	NA	NA	NA	0.594581	0.554752	0.0743344	0.763117	NA	NA	NA	NA	NA	NA	NA	NA	NA
MED24	3.12001	0.00361143	0.27224	0.0458985	-0.408809	0.684975	0.11374	0.99997	NA	NA	NA	NA	0.693258	0.491175	0.068737	0.752207	0.611636	0.543393	0.0843049	0.860589	-0.998769	0.322813	0.105623	0.969597	1.18872	0.240167	0.11976	0.848671	0.833265	0.408581	0.174528	0.787678	NA	NA	NA	NA	0.667389	0.507532	0.146717	0.731376	0.854427	0.397027	0.101044	0.997432	-0.0545229	0.956745	0.104135	0.996097	-0.115271
TMEM50A	3.11994	0.00361205	0.64529	0.0458985	1.37604	0.176867	0.530457	0.99997	0.908773	0.370264	0.403801	0.864741	0.905804	0.369139	0.561288	0.68198	-0.380446	0.705135	0.602589	0.92145	-1.18016	0.243634	0.485814	0.969597	-1.82959	0.0732767	0.466206	0.688616	0.736241	0.464957	0.427853	0.815051	1.74054	0.0876794	0.298352	0.839042	0.368819	0.71379	0.404422	0.859236	-0.177807	0.859607	0.4618	0.997432	-0.369669	0.713255	0.506738	0.992169	-2.18941
PLEKHA5	3.1176	0.00363449	0.29256	0.0460446	-0.459412	0.648556	0.315093	0.99997	0.872707	0.389325	0.254751	0.873856	NA	NA	NA	NA	NA	NA	NA	NA	NA	NA	NA	NA	-0.157974	0.875114	0.199166	0.989966	-0.147268	0.883501	0.150441	0.970629	NA	NA	NA	NA	1.30301	0.198425	0.257264	0.492467	NA	NA	NA	NA	NA	NA	NA	NA	NA
SCNN1A	3.11732	0.00363721	0.553864	0.0460446	NA	NA	NA	NA	NA	NA	NA	NA	NA	NA	NA	NA	NA	NA	NA	NA	NA	NA	NA	NA	-2.04237	0.0464056	0.511976	0.624699	1.48905	0.142632	0.396431	0.574876	NA	NA	NA	NA	-0.573045	0.569132	0.282662	0.771337	NA	NA	NA	NA	NA	NA	NA	NA	NA
ITGB8	3.11727	0.00363771	0.286377	0.0460446	1.56408	0.126089	0.105464	0.99997	NA	NA	NA	NA	NA	NA	NA	NA	1.60424	0.114603	0.133963	0.540505	NA	NA	NA	NA	NA	NA	NA	NA	NA	NA	NA	NA	NA	NA	NA	NA	1.46011	0.150393	0.180873	0.442973	NA	NA	NA	NA	NA	NA	NA	NA	NA
SLC41A1	3.11648	0.00364529	0.0977191	0.0460808	NA	NA	NA	NA	NA	NA	NA	NA	NA	NA	NA	NA	NA	NA	NA	NA	NA	NA	NA	NA	1.54277	0.129193	0.0828681	0.756983	2.73872	0.00847486	0.133385	0.229856	NA	NA	NA	NA	2.18653	0.0333897	0.0612809	0.259065	1.71284	0.0930646	0.0760248	0.956368	NA	NA	NA	NA	-1.24421
RAE1	3.1157	0.00365282	0.144027	0.0461162	0.150143	0.881446	0.148994	0.99997	-0.430252	0.669896	0.092949	0.947766	1.24578	0.218324	0.102101	0.564786	1.89588	0.0634343	0.119595	0.4491	0.231909	0.817574	0.0931219	0.9906	-1.0712	0.289221	0.0696158	0.870276	0.651186	0.51785	0.0826022	0.84189	0.825835	0.412671	0.0490973	0.945331	1.06172	0.293366	0.112221	0.574342	0.229671	0.819303	0.0770239	0.997432	-0.572237	0.569832	0.0854861	0.991077	NA
FBXO31	3.11422	0.00366714	0.0873964	0.0462094	NA	NA	NA	NA	NA	NA	NA	NA	NA	NA	NA	NA	NA	NA	NA	NA	NA	NA	NA	NA	NA	NA	NA	NA	NA	NA	NA	NA	NA	NA	NA	NA	0.30195	0.763918	0.0541798	0.88596	2.14998	0.0365191	0.153517	0.884928	NA	NA	NA	NA	NA
C7orf73	3.11367	0.00367247	0.453086	0.0462094	0.127137	0.899502	0.351806	0.99997	-0.320713	0.750513	0.360082	0.963332	1.4974	0.140221	0.450186	0.486406	1.57762	0.120604	0.446638	0.550995	-0.68585	0.49604	0.215019	0.969597	-1.0132	0.315843	0.310237	0.883145	0.138337	0.890519	0.340654	0.971791	1.00108	0.321423	0.224617	0.937768	0.844609	0.402274	0.320115	0.657654	0.156283	0.876452	0.204534	0.997432	0.552956	0.58286	0.196951	0.991077	-1.8369
PARP11	3.11308	0.00367825	0.0696001	0.0462094	NA	NA	NA	NA	NA	NA	NA	NA	NA	NA	NA	NA	NA	NA	NA	NA	NA	NA	NA	NA	NA	NA	NA	NA	NA	NA	NA	NA	NA	NA	NA	NA	NA	NA	NA	NA	NA	NA	NA	NA	NA	NA	NA	NA	NA
ARMCX5	3.11223	0.00368648	0.119641	0.0462094	NA	NA	NA	NA	NA	NA	NA	NA	NA	NA	NA	NA	NA	NA	NA	NA	0.57866	0.565469	0.0526319	0.97024	-2.31642	0.0246731	0.0603522	0.495818	-0.637273	0.526798	0.0594792	0.846891	NA	NA	NA	NA	1.63818	0.107539	0.0863468	0.40138	0.757315	0.452488	0.0583843	0.997432	NA	NA	NA	NA	NA
HOOK3	3.11166	0.00369204	0.454695	0.0462094	0.84005	0.406135	0.360363	0.99997	1.24249	0.223083	0.252334	0.784357	0.885176	0.38006	0.260197	0.68634	0.98631	0.328462	0.285984	0.742923	-0.477896	0.634849	0.240057	0.975277	1.02438	0.310586	0.320678	0.87903	-1.15287	0.254341	0.273783	0.69291	0.211406	0.833397	0.175768	0.983955	2.4343	0.0184607	0.214601	0.213415	-0.274428	0.784909	0.271392	0.997432	-1.12671	0.265468	0.209155	0.991077	1.23359
BTN3A3	3.11148	0.00369378	0.076646	0.0462094	0.217663	0.828856	0.134438	0.99997	-0.81605	0.420505	0.116642	0.888495	NA	NA	NA	NA	0.81799	0.417025	0.0601086	0.800874	0.463741	0.644887	0.133694	0.977474	0.343878	0.73238	0.059628	0.967132	NA	NA	NA	NA	NA	NA	NA	NA	NA	NA	NA	NA	-1.43696	0.157085	0.124665	0.986926	0.0584892	0.953602	0.157958	0.996097	-0.380791
PSMG1	3.11094	0.00369911	0.129506	0.0462094	-1.21936	0.230223	0.141376	0.99997	0.887759	0.381295	0.0896871	0.87179	0.113565	0.910012	0.15245	0.961916	0.715023	0.477733	0.197777	0.832942	-0.803953	0.425307	0.118313	0.969597	-0.342788	0.733195	0.0938561	0.967132	-0.217713	0.828522	0.152683	0.957955	-2.36547	0.021771	0.0751948	0.795039	0.823273	0.414186	0.166143	0.664629	0.131372	0.896019	0.128673	0.997432	NA	NA	NA	NA	-1.32348
WWTR1	3.10934	0.00371476	0.45799	0.0462094	-1.08251	0.285847	0.320962	0.99997	0.881468	0.384638	0.205706	0.87229	NA	NA	NA	NA	-1.56027	0.124647	0.112777	0.558067	0.98733	0.328331	0.577564	0.969597	0.373208	0.710571	0.292955	0.966283	-0.715225	0.477732	0.330344	0.819465	NA	NA	NA	NA	1.95774	0.0557424	0.31278	0.315221	1.12553	0.265846	0.514725	0.997432	0.825815	0.412995	0.299047	0.991077	1.02471
C20orf24	3.1093	0.00371521	0.408175	0.0462094	1.03062	0.309235	0.246799	0.99997	1.12214	0.270153	0.150764	0.823035	0.660479	0.511807	0.464352	0.764545	0.587754	0.559193	0.500409	0.864563	-0.853068	0.397772	0.223586	0.969597	-0.626602	0.533771	0.232772	0.940532	-0.230974	0.818259	0.302452	0.955139	-0.64238	0.523449	0.1945	0.957038	1.90496	0.0624317	0.279086	0.327802	-0.520202	0.605265	0.249106	0.997432	-1.46233	0.150167	0.195255	0.991077	-1.65029
CYHR1	3.10923	0.00371586	0.234842	0.0462094	-1.18033	0.245204	0.190694	0.99997	-0.149724	0.881922	0.157652	0.988314	1.65822	0.10318	0.0911875	0.446817	1.83588	0.0719886	0.115674	0.467267	-0.166323	0.868587	0.109308	0.996511	-0.077462	0.938565	0.181705	0.994182	0.506679	0.614564	0.17892	0.885887	0.679965	0.499542	0.0633068	0.95373	0.41207	0.682015	0.201189	0.840732	0.748666	0.457638	0.112401	0.997432	-0.162118	0.871893	0.0824274	0.996082	NA
TRPC6	3.10922	0.00371592	0.088785	0.0462094	NA	NA	NA	NA	NA	NA	NA	NA	NA	NA	NA	NA	NA	NA	NA	NA	NA	NA	NA	NA	NA	NA	NA	NA	NA	NA	NA	NA	NA	NA	NA	NA	2.184	0.0335861	0.168237	0.259281	NA	NA	NA	NA	NA	NA	NA	NA	NA
TDRD3	3.10911	0.00371702	0.100357	0.0462094	0.0721742	0.942842	0.0705159	0.99997	NA	NA	NA	NA	1.62875	0.109296	0.12041	0.453131	0.664008	0.509564	0.122954	0.846796	0.598107	0.552523	0.067085	0.969597	-1.70708	0.094011	0.0961465	0.715241	-1.76994	0.0827151	0.0835173	0.47827	NA	NA	NA	NA	1.97072	0.0541954	0.083339	0.310772	0.30415	0.762301	0.0844171	0.997432	NA	NA	NA	NA	1.13894
SPG7	3.10808	0.00372715	0.316782	0.04622	0.173316	0.863323	0.214619	0.99997	-0.735062	0.467655	0.159779	0.897722	0.630532	0.531056	0.15641	0.776241	-0.953005	0.344914	0.167294	0.753923	-0.811327	0.421102	0.172191	0.969597	-0.246509	0.806297	0.228753	0.977195	-0.963945	0.339622	0.18933	0.745918	-0.765663	0.447339	0.128402	0.950182	-0.34113	0.734407	0.235952	0.870739	1.78343	0.0807098	0.205689	0.947183	-0.251967	0.802142	0.140593	0.992169	1.41642
SDR39U1	3.10806	0.00372734	0.256998	0.04622	-1.55656	0.127865	0.114661	0.99997	1.06338	0.295567	0.151318	0.826174	0.928207	0.357508	0.117585	0.675318	-0.821143	0.415243	0.160885	0.798639	1.52049	0.134815	0.181057	0.954224	-0.093733	0.925696	0.147537	0.994182	-2.24319	0.029257	0.178437	0.337372	1.60508	0.114533	0.12155	0.874728	3.03836	0.0037453	0.179337	0.131324	-1.33543	0.187908	0.179463	0.99484	-1.97948	0.053513	0.166609	0.925388	-1.10358
SNX19	3.10709	0.00373697	0.150505	0.0462805	0.171954	0.864386	0.0748237	0.99997	0.511294	0.612655	0.0635172	0.924524	-0.606979	0.546457	0.0644474	0.783172	-0.932279	0.35542	0.0837219	0.760682	0.689293	0.49389	0.0764357	0.969597	-0.574217	0.568395	0.110197	0.944866	-2.43573	0.0183958	0.120441	0.293656	NA	NA	NA	NA	0.20101	0.84149	0.0750239	0.926299	1.22198	0.227563	0.0630646	0.99484	NA	NA	NA	NA	0.462855
EPHX2	3.10301	0.00377744	0.0547001	0.0467225	NA	NA	NA	NA	NA	NA	NA	NA	NA	NA	NA	NA	NA	NA	NA	NA	NA	NA	NA	NA	NA	NA	NA	NA	0.405464	0.686832	0.110477	0.910641	NA	NA	NA	NA	0.491106	0.625458	0.0927285	0.806923	NA	NA	NA	NA	NA	NA	NA	NA	NA
IRF3	3.10162	0.00379136	0.265807	0.0468082	1.39982	0.169677	0.259034	0.99997	0.462274	0.647013	0.0958636	0.936669	0.77662	0.440836	0.134108	0.723997	1.42098	0.161181	0.165759	0.602503	-2.04541	0.0462025	0.140902	0.892434	-1.20336	0.234503	0.125884	0.848671	-0.340066	0.735204	0.172588	0.929772	0.491323	0.625265	0.15209	0.972064	2.39774	0.0201955	0.210092	0.223058	0.26659	0.790903	0.157699	0.997432	1.38894	0.171262	0.0900743	0.991077	-1.26016
SLC9A3R1	3.10113	0.00379625	0.153486	0.0468082	1.39547	0.170977	0.125869	0.99997	NA	NA	NA	NA	0.481255	0.632317	0.137573	0.828421	-0.820092	0.415836	0.163699	0.799582	-0.390151	0.698116	0.075057	0.981125	NA	NA	NA	NA	-0.301399	0.764336	0.128864	0.939854	-0.498491	0.62024	0.0945365	0.971464	-1.03368	0.306164	0.200695	0.585656	0.616838	0.540197	0.0789614	0.997432	NA	NA	NA	NA	NA
EVL	3.10061	0.00380143	0.164114	0.0468082	1.03583	0.306827	0.091613	0.99997	NA	NA	NA	NA	0.421613	0.675013	0.28345	0.849659	-0.46291	0.645324	0.455384	0.901337	1.24554	0.218855	0.292383	0.969597	0.402056	0.689357	0.125761	0.966283	-1.17921	0.243787	0.172467	0.687252	0.167031	0.867994	0.320972	0.988164	1.10844	0.272873	0.11702	0.558396	2.89861	0.00559303	0.188831	0.728497	1.78017	0.0813787	0.110831	0.959031	-0.368241
ADSS	3.10033	0.00380432	0.362369	0.0468082	0.843468	0.404245	0.234677	0.99997	0.820117	0.418217	0.186627	0.88708	1.63663	0.107632	0.27606	0.45307	1.42159	0.161003	0.277009	0.602503	-0.088892	0.92953	0.211866	0.998244	-0.969994	0.336719	0.231629	0.887306	0.519453	0.605692	0.23665	0.882937	-0.62958	0.531726	0.126006	0.958047	0.725972	0.471174	0.26351	0.70947	-0.319929	0.750382	0.215968	0.997432	-1.03837	0.304301	0.131165	0.991077	0.0416488
LPGAT1	3.09992	0.00380836	0.218281	0.0468082	-0.590046	0.558652	0.178924	0.99997	0.96973	0.339454	0.0874648	0.850664	2.24656	0.0288583	0.139167	0.314684	2.54639	0.0138258	0.106524	0.256894	-1.09645	0.278244	0.151818	0.969597	0.226239	0.821938	0.0847349	0.978265	-0.391218	0.697266	0.0961695	0.913535	-0.356007	0.723276	0.1233	0.978903	0.749824	0.456806	0.202318	0.69841	-1.94476	0.0575544	0.147207	0.91886	0.190882	0.849423	0.0986153	0.992169	-0.820958
DCLK1	3.09863	0.00382135	0.215185	0.0468662	0.742302	0.462468	0.326114	0.99997	-0.255384	0.800061	0.19754	0.969449	NA	NA	NA	NA	NA	NA	NA	NA	NA	NA	NA	NA	-0.727632	0.470233	0.0742993	0.928591	NA	NA	NA	NA	NA	NA	NA	NA	NA	NA	NA	NA	NA	NA	NA	NA	NA	NA	NA	NA	NA
KRT15	3.0985	0.00382268	0.333063	0.0468662	NA	NA	NA	NA	NA	NA	NA	NA	NA	NA	NA	NA	NA	NA	NA	NA	NA	NA	NA	NA	1.16601	0.249144	0.132872	0.854634	3.74589	0.000458571	0.0710962	0.0742427	NA	NA	NA	NA	2.66159	0.0103751	0.573235	0.171436	NA	NA	NA	NA	NA	NA	NA	NA	NA
STK35	3.09686	0.00383927	0.0983205	0.0470106	0.250733	0.803371	0.18793	0.99997	NA	NA	NA	NA	NA	NA	NA	NA	NA	NA	NA	NA	NA	NA	NA	NA	NA	NA	NA	NA	3.05914	0.00353295	0.0612621	0.165314	NA	NA	NA	NA	2.22093	0.0308233	0.052937	0.252656	NA	NA	NA	NA	NA	NA	NA	NA	NA
NCEH1	3.09531	0.00385505	0.261682	0.0471446	0.501652	0.618807	0.121634	0.99997	NA	NA	NA	NA	0.730462	0.468324	0.397266	0.741085	0.881544	0.382004	0.463312	0.777407	NA	NA	NA	NA	2.36597	0.0218999	0.118682	0.47443	1.82206	0.0743118	0.0818204	0.465345	NA	NA	NA	NA	0.25726	0.798014	0.0777857	0.903934	NA	NA	NA	NA	NA	NA	NA	NA	NA
VAMP3	3.09339	0.0038746	0.337658	0.0473244	-1.04056	0.304655	0.344314	0.99997	0.400704	0.691301	0.269484	0.950829	0.640485	0.524617	0.341564	0.773699	0.344476	0.731852	0.369338	0.929	-0.110246	0.912665	0.370217	0.998244	-0.0797695	0.936739	0.213695	0.994182	0.231519	0.817838	0.238762	0.955139	-1.26087	0.212982	0.0865907	0.9249	0.324896	0.746589	0.252069	0.875608	-0.849585	0.399688	0.326592	0.997432	-1.36229	0.179465	0.36273	0.991077	-0.949945
SPINT1	3.09206	0.00388821	0.696782	0.0474313	NA	NA	NA	NA	NA	NA	NA	NA	3.00434	0.004058	0.126474	0.205002	2.73366	0.0084953	0.194143	0.22554	NA	NA	NA	NA	-0.32954	0.743124	0.501153	0.968391	1.63312	0.108603	0.297381	0.527627	NA	NA	NA	NA	1.50829	0.13765	0.382253	0.427926	NA	NA	NA	NA	NA	NA	NA	NA	NA
CDKAL1	3.08897	0.00391996	0.105049	0.0476689	NA	NA	NA	NA	NA	NA	NA	NA	NA	NA	NA	NA	NA	NA	NA	NA	NA	NA	NA	NA	NA	NA	NA	NA	NA	NA	NA	NA	NA	NA	NA	NA	0.741725	0.461656	0.0760552	0.702159	-0.0199648	0.984153	0.0860475	0.997467	1.14369	0.258424	0.0761872	0.991077	1.05398
GBP3	3.08791	0.00393101	0.26294	0.0476689	1.82491	0.0758833	0.117357	0.99997	-0.637898	0.528079	0.0651691	0.910589	0.901729	0.371281	0.0742746	0.682476	-0.084519	0.932962	0.145312	0.982248	-1.20925	0.232368	0.129592	0.969597	2.13246	0.0379031	0.119162	0.582264	1.05888	0.294645	0.0647846	0.714675	-1.28649	0.203971	0.0525312	0.9249	2.72601	0.00876412	0.0922796	0.166192	-1.16001	0.251664	0.077637	0.997432	0.423564	0.673776	0.134702	0.991077	0.537414
CREG1	3.08772	0.003933	0.243776	0.0476689	-1.76878	0.084957	0.434489	0.99997	0.907932	0.370701	0.342103	0.864741	0.316974	0.752508	0.536389	0.890393	1.40281	0.166506	0.554884	0.609298	-0.443255	0.659533	0.124249	0.979392	-0.869815	0.388558	0.161985	0.910675	-1.09955	0.276692	0.36152	0.703142	-0.42507	0.672539	0.0686863	0.973668	0.93771	0.352813	0.252194	0.618578	1.04321	0.301969	0.140819	0.997432	0.784047	0.436865	0.141544	0.991077	-1.4688
EPS8	3.08767	0.00393348	0.41375	0.0476689	-0.352805	0.726184	0.267674	0.99997	1.13439	0.265058	0.182291	0.821209	1.53254	0.131337	0.101888	0.478761	4.04075	0.000173101	0.0703407	0.0441736	2.1731	0.0346362	0.269544	0.890688	2.23214	0.0301159	0.192415	0.522925	0.278343	0.781874	0.474589	0.945804	NA	NA	NA	NA	0.507999	0.613644	0.287314	0.799167	2.55479	0.0137823	0.20587	0.849473	2.24139	0.0296608	0.0887662	0.88158	-0.962361
TCF4	3.08758	0.00393443	0.177362	0.0476689	0.888846	0.379678	0.543799	0.99997	-0.634426	0.530313	0.483224	0.910974	1.66931	0.100953	0.0765163	0.445344	1.32508	0.19083	0.0746949	0.632081	0.152653	0.879298	0.757826	0.996511	-0.115892	0.908203	0.0549648	0.992787	NA	NA	NA	NA	1.3534	0.181783	0.307213	0.924068	1.10231	0.275501	0.295965	0.559661	0.516583	0.607771	0.768501	0.997432	2.2203	0.0311538	0.704645	0.88158	1.16743
STX3	3.08719	0.00393845	0.283347	0.0476689	NA	NA	NA	NA	NA	NA	NA	NA	0.738783	0.463298	0.128335	0.737535	-0.515932	0.608048	0.10518	0.886506	NA	NA	NA	NA	-0.441208	0.660965	0.251708	0.962294	3.05321	0.00359242	0.230003	0.166163	NA	NA	NA	NA	-0.354283	0.724588	0.105937	0.864962	-1.42524	0.160427	0.127051	0.988504	NA	NA	NA	NA	-1.62011
CEP97	3.08657	0.00394489	0.0727018	0.0476689	NA	NA	NA	NA	NA	NA	NA	NA	NA	NA	NA	NA	NA	NA	NA	NA	NA	NA	NA	NA	NA	NA	NA	NA	NA	NA	NA	NA	NA	NA	NA	NA	NA	NA	NA	NA	NA	NA	NA	NA	NA	NA	NA	NA	NA
TEP1	3.08639	0.00394676	0.0789726	0.0476689	NA	NA	NA	NA	NA	NA	NA	NA	NA	NA	NA	NA	NA	NA	NA	NA	NA	NA	NA	NA	NA	NA	NA	NA	NA	NA	NA	NA	-0.338245	0.73654	0.0504761	0.97925	NA	NA	NA	NA	NA	NA	NA	NA	NA	NA	NA	NA	NA
CMTM7	3.08529	0.00395823	0.443959	0.0477483	NA	NA	NA	NA	NA	NA	NA	NA	0.870668	0.387862	0.327275	0.689093	0.0859141	0.931858	0.356058	0.981827	-1.36213	0.179387	0.0666797	0.96275	1.45439	0.152088	0.274916	0.783446	-0.0534299	0.957598	0.222488	0.98991	-0.0539631	0.957171	0.158181	0.994551	0.513922	0.609526	0.329626	0.797104	-0.203895	0.83928	0.131983	0.997432	-0.635278	0.528264	0.0983282	0.991077	NA
WDR11	3.08393	0.00397238	0.214947	0.0478406	-0.420043	0.676819	0.13466	0.99997	-0.539921	0.59299	0.142579	0.918499	1.6615	0.102518	0.146869	0.446482	-0.490611	0.625727	0.162091	0.891093	-0.606271	0.547133	0.133151	0.969597	0.824229	0.413724	0.147957	0.917887	-0.633155	0.529462	0.0955748	0.847519	-0.674359	0.50307	0.0823045	0.95373	0.40797	0.685004	0.15627	0.841741	-1.06092	0.293928	0.144712	0.997432	1.34879	0.183734	0.086412	0.991077	0.786285
ATXN2	3.08277	0.00398452	0.400749	0.0478406	-0.333807	0.740361	0.219645	0.99997	1.50041	0.143312	0.132774	0.710016	1.32594	0.190546	0.136422	0.541778	1.60949	0.113449	0.144243	0.540505	-0.967342	0.338124	0.174804	0.969597	0.538875	0.592365	0.291532	0.947381	2.49463	0.0158892	0.228211	0.284478	-0.752505	0.45514	0.0628497	0.952986	0.326169	0.745631	0.227931	0.875004	-0.394747	0.694742	0.202728	0.997432	-0.876988	0.384861	0.155911	0.991077	0.543659
INTS10	3.08253	0.0039871	0.272744	0.0478406	0.144469	0.885894	0.163283	0.99997	2.51476	0.017132	0.119945	0.405378	1.59577	0.116487	0.154671	0.461628	-0.351996	0.726237	0.188023	0.928496	-1.65762	0.103784	0.128383	0.927038	1.11566	0.269902	0.153887	0.862436	-0.888414	0.378489	0.202781	0.768272	0.30506	0.761538	0.108157	0.980234	1.37127	0.176293	0.218775	0.471177	0.35626	0.723175	0.17386	0.997432	-0.259388	0.796445	0.156437	0.992169	-1.23308
EXT2	3.08166	0.00399626	0.184311	0.0478406	1.02803	0.310434	0.175541	0.99997	1.20269	0.237921	0.111453	0.797121	0.887193	0.378983	0.0751815	0.685559	1.556	0.12566	0.0918255	0.558338	0.263649	0.793156	0.0875851	0.987844	-0.998034	0.323069	0.0895157	0.886327	0.205471	0.838022	0.0846287	0.959821	NA	NA	NA	NA	2.69254	0.00956999	0.104259	0.169236	-1.93466	0.0588157	0.0943324	0.927964	0.650398	0.518537	0.107143	0.991077	-0.284196
LUC7L2	3.08127	0.00400034	0.326522	0.0478406	0.624069	0.536311	0.243758	0.99997	1.35755	0.184104	0.192983	0.745932	1.61146	0.11302	0.18438	0.4574	1.41646	0.16249	0.21317	0.603443	0.0371162	0.970543	0.241027	0.998244	1.403	0.166798	0.209127	0.802203	1.09075	0.280508	0.238481	0.704315	1.42743	0.159435	0.213951	0.921712	0.544702	0.588332	0.264931	0.784044	0.527739	0.600063	0.259838	0.997432	1.55142	0.127369	0.163926	0.987767	0.914122
EIF3B	3.08125	0.00400053	0.309067	0.0478406	0.999031	0.324099	0.248656	0.99997	0.878859	0.38603	0.0971462	0.872806	1.22286	0.226792	0.167701	0.573277	2.55183	0.0136356	0.169502	0.256894	0.404491	0.687612	0.181389	0.981125	1.61089	0.1135	0.169147	0.750852	1.66283	0.102482	0.235605	0.514633	-0.201371	0.841194	0.0743897	0.984705	0.959991	0.341589	0.178045	0.611251	1.42697	0.159931	0.193872	0.988504	1.18849	0.240489	0.132784	0.991077	0.210922
THTPA	3.08022	0.00401147	0.0862725	0.0478406	NA	NA	NA	NA	NA	NA	NA	NA	-0.574305	0.568191	0.065775	0.792734	-0.16017	0.873356	0.0809607	0.96505	NA	NA	NA	NA	NA	NA	NA	NA	1.58404	0.119367	0.059639	0.539215	NA	NA	NA	NA	0.756036	0.453106	0.0539263	0.695309	NA	NA	NA	NA	NA	NA	NA	NA	NA
PSMC5	3.08021	0.00401152	0.382565	0.0478406	2.01813	0.0506781	0.483374	0.99997	2.52023	0.0169123	0.314855	0.404452	2.77661	0.00757599	0.356339	0.232169	0.955177	0.343825	0.372833	0.752831	0.0162212	0.987124	0.312449	0.99956	1.06346	0.292683	0.270142	0.87498	-0.958058	0.342554	0.359199	0.74781	-0.199789	0.842425	0.231878	0.984867	0.788807	0.433876	0.386113	0.679692	0.822404	0.414831	0.341685	0.997432	-1.36149	0.179715	0.274111	0.991077	2.27254
ACTR10	3.08019	0.00401173	0.374419	0.0478406	0.188423	0.851548	0.304284	0.99997	-0.423265	0.674933	0.206812	0.947926	1.33803	0.186599	0.211048	0.537381	0.41017	0.683335	0.261127	0.916835	-0.271613	0.78706	0.196296	0.987764	0.102969	0.918399	0.210934	0.994182	-1.34933	0.183189	0.233958	0.623337	-0.00223951	0.998222	0.138205	0.99964	1.10774	0.273173	0.239602	0.558396	-1.16906	0.248036	0.178604	0.997351	-0.654017	0.516222	0.191243	0.991077	1.27514
HEBP2	3.07989	0.00401491	0.458132	0.0478406	-0.0205254	0.983732	0.205141	0.99997	0.541689	0.591785	0.114513	0.918499	1.51696	0.13522	0.168214	0.482994	1.47594	0.145878	0.1875	0.585059	0.396765	0.693264	0.199674	0.981125	-0.0946388	0.92498	0.266255	0.994182	0.385281	0.701632	0.269966	0.914956	0.29562	0.768698	0.0759447	0.981152	0.53564	0.594535	0.317905	0.787298	0.131242	0.896121	0.190832	0.997432	0.659367	0.512811	0.139191	0.991077	-0.649367
NTAN1	3.07924	0.0040218	0.146151	0.0478644	1.56599	0.125642	0.218451	0.99997	-0.41644	0.679868	0.180368	0.948666	2.35957	0.0220121	0.269419	0.292463	1.51003	0.136976	0.252636	0.576386	-1.23819	0.221546	0.163502	0.969597	1.56399	0.124128	0.0809942	0.75677	NA	NA	NA	NA	0.360368	0.720032	0.0673143	0.977537	1.82777	0.0734369	0.0827274	0.347469	-0.48557	0.629436	0.224758	0.997432	-0.308856	0.758768	0.146714	0.992169	0.516396
TARDBP	3.07803	0.00403459	0.334218	0.0478827	-0.171456	0.864775	0.192236	0.99997	0.254341	0.800859	0.11366	0.969449	1.9059	0.062093	0.170514	0.384518	2.64226	0.0108024	0.185278	0.242221	2.19604	0.0328525	0.178048	0.890362	1.04995	0.298787	0.198918	0.876633	0.516152	0.607979	0.228101	0.883303	-0.0856679	0.932059	0.114674	0.991298	1.0195	0.31278	0.251685	0.589465	0.666532	0.508197	0.181865	0.997432	2.23065	0.0304129	0.156319	0.88158	0.613965
SMARCA1	3.07797	0.00403522	0.289768	0.0478827	1.01565	0.316219	0.271891	0.99997	1.21168	0.234508	0.175923	0.79466	NA	NA	NA	NA	NA	NA	NA	NA	-0.384269	0.702442	0.0823112	0.981125	2.06341	0.044284	0.204823	0.616663	1.05568	0.296092	0.163631	0.714675	NA	NA	NA	NA	2.31229	0.0248346	0.167844	0.237309	-0.721252	0.474182	0.0766497	0.997432	NA	NA	NA	NA	0.13534
CSTF1	3.07771	0.00403807	0.0856123	0.0478827	0.891841	0.378091	0.105924	0.99997	NA	NA	NA	NA	NA	NA	NA	NA	0.211977	0.832938	0.071161	0.955533	NA	NA	NA	NA	-0.539586	0.591878	0.0617517	0.947381	-1.09242	0.279781	0.0965439	0.70369	NA	NA	NA	NA	1.42538	0.160141	0.0826533	0.455087	-0.00713609	0.994335	0.0686454	0.998887	0.361365	0.719412	0.0620617	0.992169	NA
TFRC	3.07427	0.00407474	0.272113	0.048153	1.24807	0.219642	0.129696	0.99997	NA	NA	NA	NA	1.16788	0.248082	0.539698	0.590809	0.497772	0.620704	0.637936	0.889722	0.649887	0.518801	0.0784657	0.969597	0.398687	0.691822	0.190526	0.966283	0.804572	0.424802	0.250366	0.795624	0.20018	0.842121	0.162321	0.984867	1.56526	0.123705	0.226926	0.416344	0.109388	0.913342	0.0948976	0.997432	NA	NA	NA	NA	NA
ANTXR1	3.07423	0.00407514	0.172923	0.048153	0.118989	0.905911	0.448114	0.99997	0.88857	0.380865	0.330013	0.871738	NA	NA	NA	NA	NA	NA	NA	NA	NA	NA	NA	NA	2.63029	0.0113093	0.0795263	0.411072	0.464724	0.644107	0.106202	0.896797	NA	NA	NA	NA	1.30853	0.19656	0.114273	0.491025	NA	NA	NA	NA	1.75022	0.086471	0.0765971	0.976144	NA
PPP1CB	3.07418	0.00407566	0.569363	0.048153	0.5163	0.608636	0.364075	0.99997	0.948547	0.34996	0.35593	0.855826	0.291296	0.771962	0.398574	0.900286	1.36162	0.179078	0.376405	0.621717	-0.781338	0.438363	0.326352	0.969597	2.01304	0.0495098	0.299167	0.632025	1.66595	0.101856	0.383303	0.513321	-0.428173	0.670294	0.199026	0.973668	0.733863	0.466393	0.338069	0.70604	-0.815581	0.418687	0.304746	0.997432	-1.51724	0.135765	0.247003	0.991077	-0.579827
VMP1	3.07369	0.00408098	0.652581	0.0481576	-0.724019	0.473488	0.500385	0.99997	0.540876	0.592338	0.3837	0.918499	1.32538	0.190731	0.433018	0.541778	1.65064	0.104727	0.451476	0.526283	0.601708	0.550143	0.325921	0.969597	2.45536	0.0175948	0.390866	0.448747	0.134158	0.893806	0.417658	0.973185	1.07827	0.285889	0.190318	0.930431	1.16673	0.248745	0.463303	0.53756	-0.228938	0.81987	0.276706	0.997432	-0.828511	0.411482	0.243121	0.991077	-0.228245
ARHGAP32	3.073	0.00408839	0.170625	0.0481867	NA	NA	NA	NA	NA	NA	NA	NA	NA	NA	NA	NA	NA	NA	NA	NA	NA	NA	NA	NA	-0.0556064	0.955877	0.0855366	0.996494	1.33423	0.188054	0.118255	0.628081	NA	NA	NA	NA	1.31497	0.194401	0.126939	0.488691	NA	NA	NA	NA	NA	NA	NA	NA	NA
GALE	3.07167	0.00410268	0.250115	0.0482968	NA	NA	NA	NA	NA	NA	NA	NA	1.31228	0.19508	0.0987459	0.542792	2.13157	0.0376967	0.113055	0.377998	-0.101825	0.919311	0.0668213	0.998244	1.49581	0.14099	0.107077	0.772847	0.26243	0.794047	0.292157	0.948785	NA	NA	NA	NA	0.708559	0.481824	0.160412	0.715646	-0.537593	0.593291	0.0573007	0.997432	NA	NA	NA	NA	NA
TMEM134	3.06975	0.00412347	0.383008	0.0484393	-0.198567	0.84366	0.185993	0.99997	0.48776	0.629045	0.0822545	0.932198	0.363446	0.717718	0.244783	0.87395	1.22778	0.224954	0.298941	0.659914	0.864345	0.39161	0.155236	0.969597	0.496768	0.62153	0.251983	0.955449	1.10301	0.275199	0.282275	0.703129	-0.855008	0.396469	0.178247	0.944029	1.20618	0.233315	0.287378	0.525101	-0.155856	0.876787	0.138523	0.997432	-1.15081	0.25551	0.110006	0.991077	0.131871
MYD88	3.06963	0.00412471	0.191452	0.0484393	0.511433	0.612007	0.116439	0.99997	NA	NA	NA	NA	1.53154	0.131584	0.337544	0.478761	-0.478924	0.633963	0.376934	0.894248	-0.222658	0.824727	0.092312	0.991232	1.5694	0.122861	0.0883182	0.75677	1.14662	0.256888	0.0739793	0.693076	0.676348	0.501817	0.0922597	0.95373	2.48212	0.0163944	0.116285	0.205615	-0.256583	0.798575	0.0847705	0.997432	0.716858	0.476936	0.0523642	0.991077	0.126187
FBXO44	3.06765	0.00414626	0.137358	0.0486339	-0.39458	0.695359	0.0929965	0.99997	NA	NA	NA	NA	NA	NA	NA	NA	NA	NA	NA	NA	NA	NA	NA	NA	0.0381824	0.969694	0.0685744	0.999025	0.0676236	0.94635	0.0652541	0.98858	NA	NA	NA	NA	1.72457	0.0906622	0.0918719	0.374782	NA	NA	NA	NA	NA	NA	NA	NA	NA
GRTP1	3.06664	0.00415731	0.0659512	0.0487049	NA	NA	NA	NA	NA	NA	NA	NA	NA	NA	NA	NA	NA	NA	NA	NA	NA	NA	NA	NA	NA	NA	NA	NA	NA	NA	NA	NA	NA	NA	NA	NA	1.29702	0.200463	0.107421	0.494583	NA	NA	NA	NA	NA	NA	NA	NA	NA
PHLDA1	3.06539	0.00417093	0.284914	0.0487621	1.6706	0.103018	0.256373	0.99997	1.12758	0.267882	0.158044	0.82266	0.774221	0.44224	0.371383	0.723997	0.0549617	0.956376	0.310107	0.987863	1.07495	0.28766	0.214621	0.969597	2.86303	0.0061155	0.0795873	0.328994	2.3899	0.0205864	0.106884	0.296292	NA	NA	NA	NA	3.82711	0.000355502	0.176904	0.0593235	-2.06061	0.0446696	0.233867	0.895408	0.287621	0.774875	0.285808	0.992169	0.583645
IL18	3.06528	0.00417219	0.364234	0.0487621	-1.3388	0.188592	0.231197	0.99997	-1.76547	0.0870264	0.102402	0.646897	-0.0385484	0.969395	0.270678	0.987529	0.648033	0.519761	0.375108	0.851896	NA	NA	NA	NA	-1.65191	0.104821	0.318417	0.738973	-1.16549	0.249243	0.179583	0.692402	-0.488373	0.627339	0.0927682	0.972394	1.67753	0.0995575	0.266608	0.39026	NA	NA	NA	NA	NA	NA	NA	NA	NA
NELFCD	3.06405	0.00418564	0.2611	0.0488371	1.46208	0.151941	0.16055	0.99997	0.835476	0.409645	0.142492	0.884651	0.374409	0.709594	0.113805	0.870821	0.634065	0.528766	0.113456	0.855054	1.13992	0.259861	0.0860802	0.969597	0.670463	0.505648	0.132667	0.937375	0.0405844	0.967786	0.159874	0.992701	0.0534046	0.957614	0.100379	0.994551	1.98547	0.0524822	0.175969	0.305112	0.589043	0.558539	0.103437	0.997432	0.725006	0.471968	0.0543712	0.991077	0.29819
SEMA4D	3.06378	0.00418861	0.0873873	0.0488371	NA	NA	NA	NA	NA	NA	NA	NA	1.29595	0.200607	0.0819999	0.547564	0.422821	0.674137	0.105706	0.912762	NA	NA	NA	NA	NA	NA	NA	NA	NA	NA	NA	NA	-0.554538	0.581588	0.132474	0.96045	0.425702	0.672116	0.0513524	0.836985	NA	NA	NA	NA	NA	NA	NA	NA	NA
DCTN3	3.06322	0.00419478	0.331394	0.0488507	0.265252	0.792249	0.354224	0.99997	0.535394	0.596079	0.230933	0.920028	0.824782	0.413192	0.310788	0.706711	1.34388	0.184713	0.378455	0.62564	-0.670529	0.505669	0.25384	0.969597	-3.17328	0.00257818	0.24833	0.215733	-0.552793	0.58282	0.284181	0.873373	-0.137717	0.890996	0.194648	0.989151	0.757132	0.452455	0.288296	0.695001	-1.49318	0.141803	0.264823	0.986518	-0.297711	0.767209	0.265382	0.992169	-0.0976509
SLC7A11	-3.06006	0.00422975	0.0874353	0.0491267	NA	NA	NA	NA	NA	NA	NA	NA	NA	NA	NA	NA	NA	NA	NA	NA	NA	NA	NA	NA	NA	NA	NA	NA	NA	NA	NA	NA	NA	NA	NA	NA	1.52578	0.133242	0.0494027	0.424933	NA	NA	NA	NA	NA	NA	NA	NA	NA
TPD52L2	3.05927	0.00423858	0.25834	0.0491267	-0.15737	0.875786	0.32772	0.99997	1.1363	0.264268	0.169476	0.821209	2.81116	0.00690392	0.258167	0.230208	3.21534	0.00222104	0.206159	0.123819	-0.574017	0.568582	0.12034	0.970956	0.729433	0.46914	0.18916	0.928591	1.89647	0.0635689	0.168931	0.44158	1.14763	0.256374	0.0707055	0.927055	1.37983	0.173658	0.155603	0.468212	-0.363647	0.717686	0.164768	0.997432	-0.269028	0.789061	0.102501	0.992169	0.363505
PXDN	3.05862	0.0042458	0.296678	0.0491267	-0.596848	0.554149	0.201755	0.99997	0.840806	0.406695	0.0955064	0.884651	NA	NA	NA	NA	NA	NA	NA	NA	-1.08102	0.28498	0.140619	0.969597	1.2236	0.226838	0.14689	0.845035	NA	NA	NA	NA	NA	NA	NA	NA	0.269575	0.788575	0.0575773	0.89885	1.49412	0.141556	0.29194	0.986518	2.19967	0.0326787	0.240787	0.88158	-1.14292
PALMD	3.05827	0.0042497	0.0752011	0.0491267	-0.991524	0.327702	0.105418	0.99997	2.89009	0.00686236	0.0574939	0.298888	NA	NA	NA	NA	NA	NA	NA	NA	-0.17821	0.859293	0.660764	0.996334	NA	NA	NA	NA	NA	NA	NA	NA	NA	NA	NA	NA	1.11902	0.268374	0.182472	0.555059	1.10547	0.274353	0.483132	0.997432	1.37276	0.176207	0.248452	0.991077	-0.523577
TNS4	3.05794	0.0042534	0.0841543	0.0491267	NA	NA	NA	NA	NA	NA	NA	NA	NA	NA	NA	NA	NA	NA	NA	NA	NA	NA	NA	NA	NA	NA	NA	NA	NA	NA	NA	NA	NA	NA	NA	NA	3.01579	0.00398946	0.266891	0.131324	NA	NA	NA	NA	NA	NA	NA	NA	NA
PTGFRN	3.05768	0.00425633	0.21041	0.0491267	0.361641	0.719624	0.210869	0.99997	1.1831	0.245485	0.124509	0.807349	NA	NA	NA	NA	NA	NA	NA	NA	NA	NA	NA	NA	3.23945	0.00213134	0.0859771	0.193893	4.38849	5.74988e-05	0.0615068	0.0273796	NA	NA	NA	NA	3.84338	0.000337726	0.091157	0.0579262	NA	NA	NA	NA	NA	NA	NA	NA	NA
KDM6A	3.05764	0.00425673	0.173099	0.0491267	NA	NA	NA	NA	NA	NA	NA	NA	-0.923749	0.359804	0.0724996	0.676826	-0.924616	0.359356	0.0865613	0.763808	NA	NA	NA	NA	1.7627	0.0840631	0.115542	0.699139	0.241088	0.810453	0.103558	0.95287	-1.23929	0.220801	0.0953482	0.9249	1.46124	0.150084	0.118728	0.442631	-0.902086	0.371424	0.0838376	0.997432	-1.62893	0.109874	0.0649964	0.986538	-0.533549
TTC38	3.05709	0.0042629	0.0861412	0.0491267	NA	NA	NA	NA	NA	NA	NA	NA	NA	NA	NA	NA	NA	NA	NA	NA	NA	NA	NA	NA	NA	NA	NA	NA	-0.971143	0.336061	0.0692312	0.744222	NA	NA	NA	NA	1.19505	0.237597	0.0498021	0.528811	0.147889	0.883037	0.064679	0.997432	NA	NA	NA	NA	NA
ZNF330	3.05701	0.00426379	0.244143	0.0491267	0.577153	0.56724	0.183805	0.99997	-0.405135	0.688074	0.134944	0.950209	0.63229	0.529915	0.226857	0.775907	0.773263	0.442802	0.25919	0.815417	1.34664	0.184291	0.1081	0.965619	-0.970504	0.336467	0.207759	0.887306	-0.0972724	0.922891	0.205931	0.98238	0.0227163	0.981964	0.0978245	0.999141	1.07718	0.28647	0.163593	0.568726	-0.531843	0.597238	0.132341	0.997432	-0.599864	0.551418	0.080227	0.991077	1.11463
NEURL1B	3.05622	0.00427259	0.126338	0.0491701	NA	NA	NA	NA	NA	NA	NA	NA	NA	NA	NA	NA	NA	NA	NA	NA	NA	NA	NA	NA	NA	NA	NA	NA	NA	NA	NA	NA	NA	NA	NA	NA	NA	NA	NA	NA	2.23638	0.0299123	0.16637	0.867364	0.579882	0.564707	0.0782183	0.991077	0.719179
PPP1R14C	3.05497	0.0042867	0.293582	0.0491818	NA	NA	NA	NA	NA	NA	NA	NA	NA	NA	NA	NA	NA	NA	NA	NA	NA	NA	NA	NA	1.76381	0.0838739	0.122597	0.699139	1.28595	0.20427	0.188593	0.651523	NA	NA	NA	NA	2.0865	0.0419525	0.172869	0.283641	NA	NA	NA	NA	NA	NA	NA	NA	NA
SNAPC2	3.05483	0.00428829	0.113249	0.0491818	0.429631	0.669891	0.0862755	0.99997	-0.932022	0.358304	0.0907817	0.858052	1.27718	0.207107	0.121768	0.551805	-0.17029	0.865431	0.151219	0.963683	1.92198	0.0604328	0.0927933	0.892434	NA	NA	NA	NA	-1.44314	0.155096	0.0693549	0.590981	-0.395862	0.693827	0.0516471	0.973668	1.07501	0.287431	0.0738283	0.569033	1.36327	0.17903	0.109356	0.989473	NA	NA	NA	NA	0.195234
PYM1	3.05479	0.00428873	0.210398	0.0491818	0.536296	0.59488	0.138807	0.99997	NA	NA	NA	NA	2.38317	0.0207805	0.18822	0.289214	1.80864	0.0761807	0.229664	0.474537	1.2004	0.235755	0.0684195	0.969597	0.436725	0.664191	0.130078	0.963926	0.561092	0.577192	0.17282	0.871711	-0.862928	0.39214	0.0997374	0.944029	-0.353989	0.724807	0.154502	0.864962	-0.463468	0.645081	0.104262	0.997432	-0.450735	0.65421	0.0895925	0.991077	-0.654883
FAM21C	3.05333	0.00430517	0.175858	0.0492735	-1.87858	0.0679902	0.107804	0.99997	0.724236	0.474183	0.0750501	0.89911	0.578486	0.565387	0.166206	0.791973	-0.335997	0.7382	0.173185	0.931971	-1.22678	0.225767	0.0712948	0.969597	-1.49401	0.141457	0.104676	0.773326	0.257774	0.797618	0.0920144	0.949518	0.597103	0.55303	0.0960733	0.96045	1.07469	0.287572	0.0937632	0.569068	-0.710255	0.480913	0.0804535	0.997432	0.484711	0.630086	0.0853662	0.991077	0.0476997
BLCAP	3.05318	0.00430683	0.289001	0.0492735	-0.175955	0.861264	0.105257	0.99997	0.854217	0.399335	0.184912	0.879261	1.31161	0.195305	0.169775	0.542792	1.29881	0.199631	0.213231	0.632696	-1.00664	0.319052	0.165259	0.969597	0.0759184	0.939787	0.197339	0.994182	1.28059	0.206132	0.167497	0.652707	1.41847	0.162021	0.08671	0.921712	2.22788	0.0303267	0.326791	0.252095	-0.0762663	0.939518	0.161038	0.997432	-2.0484	0.0460107	0.097494	0.890433	-2.35002
NDE1	3.05047	0.00433754	0.109989	0.0495668	0.588037	0.559986	0.0844229	0.99997	1.0909	0.283461	0.101979	0.824724	0.680109	0.499396	0.0791016	0.75702	-0.230786	0.818369	0.068633	0.953734	-0.497008	0.621406	0.0849066	0.974752	NA	NA	NA	NA	NA	NA	NA	NA	0.979115	0.332057	0.111994	0.937768	1.03033	0.307717	0.154873	0.585938	1.40309	0.166896	0.0700244	0.988712	0.74488	0.459976	0.0703269	0.991077	0.393337
KAT2A	3.04954	0.00434813	0.0901308	0.0495796	-0.356247	0.723626	0.111348	0.99997	NA	NA	NA	NA	NA	NA	NA	NA	NA	NA	NA	NA	-0.361547	0.719245	0.0712321	0.98191	NA	NA	NA	NA	NA	NA	NA	NA	0.637093	0.526859	0.04195	0.957371	-0.314712	0.754264	0.0874081	0.88063	1.41835	0.162418	0.0866707	0.988504	NA	NA	NA	NA	1.18888
LAMTOR1	3.04948	0.00434882	0.538269	0.0495796	0.841097	0.405555	0.430235	0.99997	-0.897939	0.375925	0.339026	0.869446	0.0791016	0.93725	0.573127	0.975817	0.663563	0.509846	0.619881	0.847084	-2.31022	0.0251287	0.405436	0.875038	-0.585432	0.56089	0.37971	0.941004	0.936471	0.353444	0.448181	0.754518	-1.70479	0.0942026	0.341838	0.851497	1.72611	0.0903816	0.429125	0.374782	-0.116038	0.908096	0.390353	0.997432	-0.497219	0.621305	0.372068	0.991077	-1.66272
KREMEN1	3.04665	0.00438118	0.0902616	0.0497273	0.147481	0.883532	0.252893	0.99997	1.03057	0.310467	0.115843	0.832858	NA	NA	NA	NA	NA	NA	NA	NA	NA	NA	NA	NA	NA	NA	NA	NA	NA	NA	NA	NA	NA	NA	NA	NA	0.519424	0.605712	0.162353	0.794884	NA	NA	NA	NA	NA	NA	NA	NA	NA
CXXC5	3.0466	0.00438179	0.266651	0.0497273	-0.243571	0.808873	0.216743	0.99997	1.40992	0.168208	0.112279	0.731482	2.52439	0.0146204	0.196271	0.262619	1.01566	0.314405	0.155954	0.732508	0.191492	0.848932	0.137067	0.99417	-1.40003	0.167678	0.132199	0.802568	0.235436	0.814813	0.103834	0.954262	1.42393	0.160441	0.149259	0.921712	0.841074	0.404233	0.130511	0.658227	-0.722225	0.473589	0.120667	0.997432	NA	NA	NA	NA	-2.02479
UBE3A	3.04646	0.00438333	0.416342	0.0497273	1.20053	0.237362	0.393199	0.99997	1.79653	0.0818565	0.197561	0.639146	1.13978	0.259504	0.274636	0.600961	0.479972	0.633222	0.273202	0.894103	0.378028	0.707042	0.265991	0.981125	0.291391	0.771958	0.262171	0.974812	-0.578823	0.565256	0.306021	0.864328	-0.241053	0.810462	0.200631	0.983955	2.28896	0.0262558	0.327695	0.239777	-0.837501	0.406378	0.248111	0.997432	-0.0916846	0.92733	0.196268	0.996097	-0.156616
CDC42BPA	3.04618	0.00438663	0.245739	0.0497273	2.28467	0.0280046	0.288108	0.99997	1.04757	0.302686	0.229324	0.829224	NA	NA	NA	NA	NA	NA	NA	NA	0.200359	0.842029	0.351455	0.993802	2.36867	0.0217569	0.222564	0.474147	1.70676	0.0939499	0.160217	0.498704	NA	NA	NA	NA	0.874021	0.386204	0.158091	0.645173	-0.647016	0.520641	0.253364	0.997432	-0.149753	0.881587	0.274213	0.996097	-0.172794
MAP2K7	3.04575	0.00439153	0.181756	0.0497273	0.2904	0.773089	0.112844	0.99997	NA	NA	NA	NA	0.0106731	0.991524	0.0892993	0.996002	-2.78324	0.00744254	0.104582	0.218455	1.0015	0.321507	0.099866	0.969597	-0.561132	0.577214	0.12212	0.946523	2.02481	0.0481381	0.133934	0.397503	-0.160631	0.873006	0.074167	0.988164	0.0312076	0.975226	0.165617	0.988622	0.616657	0.540316	0.0943758	0.997432	0.250071	0.8036	0.100877	0.992169	2.06669
DCTN4	3.04526	0.00439723	0.248993	0.0497273	-0.629653	0.532689	0.166293	0.99997	-0.0763834	0.93959	0.187833	0.992897	0.132494	0.895096	0.172597	0.95635	1.2371	0.221505	0.188589	0.65563	-1.27032	0.209968	0.0993683	0.969597	-2.60099	0.0121936	0.241351	0.415151	0.256058	0.798936	0.184969	0.949965	-0.596541	0.553402	0.073178	0.96045	1.19802	0.236446	0.176619	0.528133	-0.583737	0.562075	0.11296	0.997432	-1.92832	0.0597419	0.112559	0.931215	-3.25597
DHCR24	3.04524	0.00439744	0.596203	0.0497273	NA	NA	NA	NA	NA	NA	NA	NA	0.621557	0.536897	0.0737285	0.778769	3.38967	0.00132784	0.129027	0.0989371	0.525321	0.601729	0.0597997	0.972359	1.20793	0.232757	0.658703	0.848671	2.82437	0.00674346	0.769518	0.214072	NA	NA	NA	NA	1.40023	0.167498	0.502084	0.462797	0.816197	0.418338	0.0625219	0.997432	NA	NA	NA	NA	NA
ZDHHC5	3.04459	0.00440488	0.253595	0.0497538	0.698427	0.489163	0.125161	0.99997	NA	NA	NA	NA	0.669964	0.50579	0.10547	0.76055	1.01512	0.314659	0.122578	0.732682	0.568862	0.572048	0.0801495	0.970956	0.26851	0.789412	0.113271	0.976395	0.422944	0.674114	0.126746	0.905866	NA	NA	NA	NA	1.0972	0.277706	0.125291	0.56101	1.88316	0.0656214	0.0750613	0.927964	-0.239034	0.812097	0.0696956	0.992169	-0.42782
LDOC1L	3.04022	0.00445565	0.121058	0.0501862	NA	NA	NA	NA	NA	NA	NA	NA	NA	NA	NA	NA	NA	NA	NA	NA	NA	NA	NA	NA	-0.571302	0.570354	0.0613406	0.944866	NA	NA	NA	NA	NA	NA	NA	NA	0.438531	0.662854	0.0596915	0.831216	NA	NA	NA	NA	NA	NA	NA	NA	NA
CHD3	3.04012	0.00445674	0.400806	0.0501862	0.453573	0.652716	0.237784	0.99997	3.12754	0.00374061	0.154624	0.285176	1.70408	0.0942223	0.081009	0.437257	NA	NA	NA	NA	1.21358	0.230724	0.1355	0.969597	1.8394	0.0717979	0.212772	0.686069	3.4478	0.0011413	0.249478	0.107359	0.619221	0.538474	0.0612512	0.960147	2.20765	0.0317927	0.254497	0.255565	0.265938	0.791403	0.109561	0.997432	NA	NA	NA	NA	-0.369303
ISYNA1	3.03996	0.0044586	0.202473	0.0501862	NA	NA	NA	NA	NA	NA	NA	NA	NA	NA	NA	NA	NA	NA	NA	NA	0.67001	0.505997	0.122936	0.969597	0.996529	0.323792	0.073134	0.886327	NA	NA	NA	NA	NA	NA	NA	NA	0.563126	0.575816	0.306714	0.775472	0.680766	0.499224	0.109847	0.997432	0.355054	0.724104	0.073883	0.992169	-0.294733
PCMTD2	3.03932	0.00446614	0.126937	0.0502132	0.638939	0.526696	0.116533	0.99997	-1.97772	0.056626	0.0913294	0.583521	NA	NA	NA	NA	-1.37467	0.175019	0.0613108	0.617073	-1.8974	0.0636757	0.133789	0.892434	-0.601572	0.550177	0.0961552	0.940532	0.194797	0.846326	0.081757	0.96192	-0.34904	0.728469	0.039612	0.979085	0.907891	0.368206	0.131569	0.630958	0.200203	0.84215	0.131027	0.997432	-1.53571	0.131177	0.106118	0.987767	-0.3952
PRUNE	3.03815	0.00447983	0.0807444	0.050277	NA	NA	NA	NA	NA	NA	NA	NA	NA	NA	NA	NA	NA	NA	NA	NA	NA	NA	NA	NA	NA	NA	NA	NA	NA	NA	NA	NA	NA	NA	NA	NA	-0.371674	0.711676	0.0544565	0.858078	NA	NA	NA	NA	NA	NA	NA	NA	NA
CTSZ	3.03753	0.00448704	0.494987	0.050277	2.55621	0.0147027	0.15622	0.99997	0.611018	0.545504	0.115103	0.910974	1.85979	0.0684697	0.733048	0.395194	2.03974	0.0463748	0.763966	0.403087	1.6262	0.110323	0.261261	0.931904	1.63936	0.107416	0.354773	0.744468	2.32775	0.0239302	0.281176	0.314984	-0.769655	0.444987	0.239531	0.949832	1.07814	0.286047	0.288581	0.568314	0.720084	0.474894	0.212288	0.997432	1.92774	0.0598161	0.169108	0.931215	-0.762263
PDSS2	3.03717	0.00449131	0.167557	0.050277	NA	NA	NA	NA	NA	NA	NA	NA	NA	NA	NA	NA	0.637202	0.526736	0.0762251	0.854329	NA	NA	NA	NA	-0.96125	0.341052	0.0731556	0.888046	0.0457175	0.963714	0.117289	0.991392	NA	NA	NA	NA	0.63711	0.526903	0.0823243	0.744049	0.58321	0.562427	0.0566836	0.997432	NA	NA	NA	NA	NA
CRAT	3.03708	0.00449243	0.0903817	0.050277	0.564804	0.575526	0.165143	0.99997	-0.190692	0.849972	0.0867715	0.979509	NA	NA	NA	NA	-0.267036	0.790478	0.0747802	0.947445	-0.242341	0.809528	0.0626443	0.989233	-0.908619	0.36791	0.0588011	0.900761	0.576736	0.566655	0.0624424	0.865034	NA	NA	NA	NA	0.16221	0.871781	0.104646	0.942103	-3.18969	0.0024842	0.0574197	0.57888	NA	NA	NA	NA	-0.845857
ZNF622	3.03568	0.0045089	0.17922	0.0503257	0.377216	0.708111	0.172871	0.99997	-0.339732	0.736278	0.10326	0.960881	-0.0397401	0.96845	0.179396	0.987312	-0.408065	0.68487	0.207366	0.917336	0.302201	0.763778	0.111968	0.98684	-1.0871	0.282207	0.0871799	0.86686	1.61737	0.111968	0.122842	0.533612	-0.126818	0.899573	0.0978401	0.989653	2.47273	0.0167829	0.123736	0.206518	-0.386028	0.701147	0.0889074	0.997432	-1.69156	0.0972125	0.0754268	0.98269	0.555043
RRAS2	3.03565	0.00450923	0.288077	0.0503257	2.00327	0.0523179	0.244825	0.99997	-0.669557	0.507943	0.0860163	0.90617	NA	NA	NA	NA	NA	NA	NA	NA	-0.516321	0.607952	0.0539424	0.972359	0.043267	0.965661	0.171966	0.997979	2.16553	0.0350477	0.221449	0.355528	0.737201	0.464314	0.0808858	0.952986	1.89699	0.0634986	0.150269	0.329209	-1.54361	0.129117	0.0537159	0.97173	NA	NA	NA	NA	NA
FGFBP1	3.03539	0.00451224	0.148953	0.0503257	NA	NA	NA	NA	NA	NA	NA	NA	NA	NA	NA	NA	NA	NA	NA	NA	NA	NA	NA	NA	NA	NA	NA	NA	-0.827878	0.411597	0.0748655	0.788845	NA	NA	NA	NA	2.60225	0.0120945	0.157909	0.179534	NA	NA	NA	NA	NA	NA	NA	NA	NA
DCAF12	3.03357	0.00453386	0.314986	0.0504212	-0.0937179	0.925826	0.0956926	0.99997	NA	NA	NA	NA	0.17378	0.862701	0.129149	0.943988	1.01177	0.316247	0.157662	0.734371	1.09055	0.280806	0.0821448	0.969597	1.4283	0.159421	0.107542	0.791766	2.42946	0.0186822	0.154921	0.293656	NA	NA	NA	NA	2.64017	0.0109681	0.140186	0.173275	-1.02331	0.311186	0.114885	0.997432	NA	NA	NA	NA	0.670445
DDX27	3.03349	0.00453479	0.227497	0.0504212	-0.531788	0.597968	0.200975	0.99997	1.26953	0.213406	0.157143	0.774065	1.28687	0.203733	0.176713	0.550062	0.0418038	0.966812	0.202382	0.990984	-1.20296	0.234774	0.127317	0.969597	0.652582	0.517015	0.12878	0.938775	0.790894	0.432669	0.161611	0.799829	1.92903	0.0591931	0.129409	0.817576	2.12246	0.0386755	0.181276	0.277948	-0.762299	0.449535	0.133559	0.997432	-1.00773	0.318639	0.0788707	0.991077	-1.36112
CTD-3252C9.4	3.03336	0.0045363	0.270885	0.0504212	1.00754	0.320049	0.121626	0.99997	0.709798	0.48297	0.0869331	0.901838	-0.522745	0.60333	0.141474	0.812211	-1.37696	0.174314	0.134062	0.616953	-0.378753	0.706507	0.132485	0.981125	2.81479	0.00696362	0.111605	0.357208	0.489698	0.626448	0.112091	0.891181	0.206173	0.837461	0.100037	0.98401	0.823058	0.414307	0.180972	0.664629	-1.10811	0.273225	0.100725	0.997432	0.223732	0.823915	0.146688	0.992169	0.0850393
SELT	3.03052	0.0045701	0.492329	0.050739	1.43187	0.160354	0.30452	0.99997	0.180351	0.858015	0.212506	0.982022	1.02476	0.310132	0.444515	0.637581	0.804484	0.424711	0.485571	0.80447	-0.832186	0.409342	0.306665	0.969597	-0.482261	0.631725	0.337421	0.956337	0.252436	0.801719	0.363752	0.951042	-0.0843016	0.93314	0.286794	0.991298	0.713486	0.478797	0.33283	0.713755	-0.785178	0.436129	0.293464	0.997432	0.571296	0.570464	0.238141	0.991077	-1.50902
SEZ6L2	3.02961	0.00458107	0.209777	0.050778	NA	NA	NA	NA	NA	NA	NA	NA	NA	NA	NA	NA	NA	NA	NA	NA	NA	NA	NA	NA	2.44457	0.0180705	0.0576417	0.453033	2.17375	0.0343907	0.221946	0.355528	NA	NA	NA	NA	1.36113	0.179458	0.0644805	0.472712	NA	NA	NA	NA	NA	NA	NA	NA	NA
C12orf75	3.02936	0.00458401	0.225825	0.050778	-0.0764463	0.939465	0.249549	0.99997	-1.58065	0.123792	0.102008	0.687861	NA	NA	NA	NA	NA	NA	NA	NA	NA	NA	NA	NA	2.72712	0.00878883	0.0622216	0.373899	NA	NA	NA	NA	0.653818	0.51611	0.154617	0.954099	0.542497	0.589839	0.122069	0.785056	1.06296	0.293011	0.065717	0.997432	NA	NA	NA	NA	NA
PICK1	3.02721	0.00460982	0.173644	0.051006	NA	NA	NA	NA	NA	NA	NA	NA	-0.573721	0.568583	0.086328	0.792971	-1.02338	0.310777	0.127347	0.731528	-0.154939	0.877506	0.0678934	0.996511	-0.215341	0.830377	0.0949088	0.980171	0.76293	0.44902	0.103388	0.807498	NA	NA	NA	NA	1.74192	0.0875504	0.105277	0.369443	NA	NA	NA	NA	NA	NA	NA	NA	NA
MICU2	3.02538	0.00463189	0.309361	0.0511921	1.57184	0.124278	0.220277	0.99997	-0.807009	0.425619	0.115443	0.892711	1.51047	0.136863	0.156106	0.483943	-0.452385	0.652838	0.181544	0.903327	-0.308183	0.759249	0.127642	0.986078	-1.71686	0.0921934	0.16492	0.711789	-0.64138	0.524148	0.192311	0.845778	1.72977	0.0896038	0.14338	0.841263	1.39516	0.169015	0.175544	0.463786	-0.0942762	0.925274	0.102613	0.997432	-0.048073	0.961858	0.0865523	0.996097	-0.492754
HBP1	3.02453	0.00464227	0.336541	0.0511971	0.513366	0.610667	0.281795	0.99997	-0.00704048	0.994426	0.235061	0.998309	0.704856	0.483986	0.169982	0.749564	0.0402426	0.968051	0.197111	0.991123	-1.73641	0.0887764	0.199816	0.900968	-0.518134	0.60665	0.188303	0.950873	-1.73418	0.0889269	0.225634	0.489573	1.96022	0.0553389	0.129214	0.817576	-0.384651	0.702095	0.212495	0.852834	-0.367768	0.71463	0.19325	0.997432	2.01601	0.0494143	0.138669	0.896013	-0.904584
PPP4R3A	3.02279	0.00466337	0.288816	0.0511971	0.0513034	0.959352	0.121812	0.99997	0.172942	0.863786	0.0923405	0.983308	0.997992	0.322818	0.174489	0.648088	-0.306969	0.76007	0.183265	0.936223	0.157062	0.875841	0.136832	0.996511	1.3618	0.179366	0.195996	0.80997	2.38193	0.0209901	0.192151	0.298096	2.72285	0.00878881	0.108249	0.774082	1.68677	0.0977556	0.20531	0.387727	-1.27908	0.206895	0.137868	0.99484	0.814675	0.419282	0.115043	0.991077	1.32216
ALDH3A2	3.02231	0.0046692	0.558377	0.0511971	-0.204422	0.839115	0.243203	0.99997	-0.0947896	0.925073	0.135484	0.990721	1.20291	0.234357	0.163766	0.577596	1.85974	0.0684762	0.24317	0.459532	-0.384889	0.701985	0.0593635	0.981125	3.23098	0.0021842	0.484866	0.194102	3.6247	0.000667269	0.258733	0.0818416	0.430115	0.668889	0.053562	0.973668	0.649018	0.519239	0.406254	0.738809	-0.21968	0.827033	0.0741604	0.997432	-0.918124	0.363144	0.103134	0.991077	1.00436
GAS6	3.02208	0.00467205	0.592191	0.0511971	0.0777131	0.938464	0.24337	0.99997	0.561787	0.578175	0.365244	0.917618	1.65284	0.104276	0.0709764	0.447929	1.80946	0.0760517	0.0587503	0.474175	2.08262	0.0425272	0.381667	0.890688	1.35612	0.181153	0.566723	0.811686	3.40113	0.00131198	0.104271	0.11063	-0.900542	0.371984	0.0543008	0.944029	0.992183	0.325792	0.34167	0.599609	0.206406	0.837329	0.268972	0.997432	0.859939	0.394097	0.182993	0.991077	0.662128
ANGPTL4	3.02199	0.00467316	0.149176	0.0511971	-0.168007	0.867469	0.32636	0.99997	1.63758	0.111307	0.174254	0.67426	NA	NA	NA	NA	NA	NA	NA	NA	1.1798	0.243777	0.138154	0.969597	3.23737	0.00214419	0.0897074	0.193893	3.77084	0.000424191	0.0483085	0.0731632	NA	NA	NA	NA	NA	NA	NA	NA	0.803809	0.42539	0.0432755	0.997432	NA	NA	NA	NA	NA
TPST1	3.02179	0.00467551	0.101504	0.0511971	1.20617	0.235208	0.392933	0.99997	2.23101	0.0328142	0.246986	0.492198	-1.17163	0.246584	0.0802794	0.590276	NA	NA	NA	NA	1.57291	0.122176	0.0916188	0.94097	NA	NA	NA	NA	2.84885	0.00631242	0.130266	0.206597	NA	NA	NA	NA	0.580838	0.563908	0.076789	0.768361	0.171794	0.864307	0.0578408	0.997432	NA	NA	NA	NA	-0.320786
KCTD18	3.0215	0.00467912	0.0611023	0.0511971	0.325174	0.746833	0.0941587	0.99997	NA	NA	NA	NA	NA	NA	NA	NA	1.22868	0.224619	0.0693624	0.659557	NA	NA	NA	NA	NA	NA	NA	NA	NA	NA	NA	NA	NA	NA	NA	NA	0.0506151	0.95983	0.0626525	0.981868	NA	NA	NA	NA	NA	NA	NA	NA	NA
DUSP4	3.02106	0.00468442	0.141265	0.0511971	NA	NA	NA	NA	NA	NA	NA	NA	1.27217	0.208866	0.0543965	0.555353	NA	NA	NA	NA	NA	NA	NA	NA	NA	NA	NA	NA	NA	NA	NA	NA	-0.369496	0.713259	0.12949	0.974111	-0.643148	0.52301	0.0993232	0.740997	NA	NA	NA	NA	NA	NA	NA	NA	NA
PTPN12	3.02096	0.00468576	0.375389	0.0511971	0.834636	0.409139	0.213527	0.99997	1.64984	0.10876	0.114481	0.67426	0.579974	0.56439	0.325488	0.791973	-0.85636	0.395654	0.412308	0.786115	0.741212	0.462102	0.343963	0.969597	0.0671538	0.946727	0.261066	0.994213	0.223653	0.823921	0.283392	0.956738	-0.719363	0.475138	0.0704073	0.952986	1.99721	0.0511509	0.245502	0.302857	1.01914	0.313141	0.322172	0.997432	-0.38945	0.698666	0.283833	0.992169	0.555046
BIN3	3.02045	0.00469197	0.143929	0.0511971	NA	NA	NA	NA	-0.872908	0.389217	0.0966638	0.873856	NA	NA	NA	NA	0.0941747	0.925326	0.0743545	0.979937	0.933667	0.355054	0.112687	0.969597	0.0360775	0.971364	0.108574	0.999025	NA	NA	NA	NA	NA	NA	NA	NA	1.82268	0.0742167	0.0793945	0.348777	1.37058	0.176754	0.0910352	0.989473	NA	NA	NA	NA	-0.540123
AP000769.1	3.01963	0.004702	0.239832	0.0511971	NA	NA	NA	NA	0.287198	0.775812	0.082429	0.96522	2.80806	0.0069618	0.083969	0.230208	0.676136	0.501894	0.0715007	0.843158	0.032156	0.974478	0.0593196	0.998244	-0.346539	0.730392	0.134303	0.967132	1.09502	0.27865	0.156579	0.703142	1.27654	0.207438	0.0741695	0.9249	0.113586	0.910012	0.129225	0.958804	1.23877	0.221331	0.090305	0.99484	-0.61772	0.53968	0.0683424	0.991077	-1.46816
ARID1A	3.01935	0.0047054	0.322841	0.0511971	0.688938	0.495047	0.154841	0.99997	1.65924	0.106839	0.104278	0.673375	1.41233	0.163698	0.208737	0.510482	2.03594	0.0467684	0.224952	0.404022	-0.803003	0.425851	0.163392	0.969597	2.26503	0.0278768	0.254424	0.514019	-0.318647	0.751296	0.215006	0.933784	-0.239213	0.811881	0.143524	0.983955	0.794763	0.430435	0.260203	0.677156	1.83697	0.0722838	0.162621	0.928629	-0.972805	0.335527	0.142433	0.991077	-0.845872
OSBPL2	3.01898	0.00470994	0.21066	0.0511971	-0.208195	0.836189	0.0931245	0.99997	NA	NA	NA	NA	2.09934	0.040566	0.0768327	0.347048	-0.794379	0.430517	0.0875403	0.807936	-0.639082	0.525746	0.0561248	0.969597	1.44832	0.15377	0.0961697	0.783446	1.50884	0.137511	0.131208	0.567889	NA	NA	NA	NA	1.72523	0.0905419	0.138013	0.374782	-0.0749761	0.940539	0.0756507	0.997432	NA	NA	NA	NA	NA
GEM	3.01856	0.00471512	0.2111	0.0511971	-0.131476	0.896092	0.334054	0.99997	0.915511	0.366771	0.289219	0.863597	1.02749	0.308855	0.0837887	0.637087	NA	NA	NA	NA	NA	NA	NA	NA	1.72167	0.0913121	0.0633901	0.708348	-0.101903	0.919233	0.163346	0.982317	NA	NA	NA	NA	0.745362	0.459474	0.106018	0.700717	NA	NA	NA	NA	NA	NA	NA	NA	NA
C21orf59	3.01754	0.00472767	0.325639	0.0511971	0.801633	0.42775	0.228188	0.99997	1.15966	0.254768	0.138465	0.817159	0.187248	0.852181	0.140752	0.938815	0.477689	0.634836	0.184736	0.894915	0.601231	0.550458	0.172168	0.969597	-0.745259	0.459604	0.163928	0.928268	-1.76167	0.0841184	0.195364	0.480414	0.856273	0.395775	0.0957877	0.944029	0.786964	0.434945	0.243486	0.67998	2.42436	0.01907	0.175259	0.849473	0.306273	0.760721	0.107665	0.992169	-1.57454
POLR1C	3.01741	0.00472933	0.197606	0.0511971	0.545069	0.588891	0.0852424	0.99997	-0.450063	0.655699	0.114102	0.942133	NA	NA	NA	NA	0.654932	0.515344	0.0642481	0.849979	0.373491	0.710394	0.0674532	0.981647	1.73303	0.0892547	0.100934	0.706739	1.53104	0.13194	0.104458	0.557813	1.54627	0.128105	0.0487015	0.89708	2.1037	0.0403561	0.15195	0.280586	0.704109	0.484698	0.0931465	0.997432	NA	NA	NA	NA	NA
MADD	3.01737	0.00472977	0.0696542	0.0511971	-0.987761	0.329518	0.101173	0.99997	NA	NA	NA	NA	0.764766	0.447803	0.0701695	0.727454	3.79943	0.000375706	0.0764108	0.0579348	-1.47867	0.145628	0.0831619	0.958539	NA	NA	NA	NA	NA	NA	NA	NA	NA	NA	NA	NA	1.30808	0.196712	0.0849462	0.491207	0.864265	0.391654	0.0558646	0.997432	2.108	0.0402782	0.0624984	0.88158	0.753768
AP3D1	3.01706	0.00473362	0.29958	0.0511971	0.131508	0.896067	0.234084	0.99997	1.60005	0.119414	0.0869672	0.687861	1.66552	0.101711	0.225287	0.445344	3.12584	0.00287591	0.242948	0.137564	-0.644252	0.522417	0.157618	0.969597	0.608063	0.545898	0.219401	0.940532	3.02324	0.00390722	0.272086	0.170048	1.01028	0.317039	0.079076	0.937768	0.192207	0.848343	0.212609	0.930324	1.69163	0.0970679	0.156281	0.963429	-0.135088	0.893107	0.0819255	0.996097	-0.877451
ZNF513	3.01702	0.00473416	0.110364	0.0511971	NA	NA	NA	NA	NA	NA	NA	NA	NA	NA	NA	NA	NA	NA	NA	NA	NA	NA	NA	NA	NA	NA	NA	NA	NA	NA	NA	NA	NA	NA	NA	NA	NA	NA	NA	NA	NA	NA	NA	NA	NA	NA	NA	NA	NA
AMIGO2	3.01677	0.00473727	0.237814	0.0511971	NA	NA	NA	NA	NA	NA	NA	NA	-1.78241	0.0804111	0.0839094	0.412757	-1.59081	0.117599	0.247038	0.544679	NA	NA	NA	NA	NA	NA	NA	NA	NA	NA	NA	NA	NA	NA	NA	NA	3.19102	0.00242718	0.0908862	0.118117	NA	NA	NA	NA	NA	NA	NA	NA	-1.56049
TFAP2C	3.01535	0.00475476	0.136304	0.0512617	NA	NA	NA	NA	NA	NA	NA	NA	NA	NA	NA	NA	NA	NA	NA	NA	NA	NA	NA	NA	NA	NA	NA	NA	1.31879	0.19313	0.0665887	0.636301	NA	NA	NA	NA	2.06074	0.0444454	0.135255	0.288919	NA	NA	NA	NA	NA	NA	NA	NA	NA
POMT2	3.01525	0.00475605	0.0776568	0.0512617	NA	NA	NA	NA	NA	NA	NA	NA	NA	NA	NA	NA	NA	NA	NA	NA	NA	NA	NA	NA	NA	NA	NA	NA	NA	NA	NA	NA	NA	NA	NA	NA	NA	NA	NA	NA	NA	NA	NA	NA	NA	NA	NA	NA	NA
PLPP2	3.01501	0.004759	0.470117	0.0512617	NA	NA	NA	NA	NA	NA	NA	NA	NA	NA	NA	NA	NA	NA	NA	NA	0.17336	0.863083	0.0597471	0.996511	2.2178	0.0311411	0.127461	0.52325	NA	NA	NA	NA	NA	NA	NA	NA	1.17255	0.246426	0.380835	0.535313	1.92117	0.0605375	0.114383	0.927964	NA	NA	NA	NA	NA
NYNRIN	3.01367	0.00477573	0.105284	0.0513852	-0.577909	0.566735	0.0993376	0.99997	-0.499998	0.620497	0.111312	0.928117	NA	NA	NA	NA	NA	NA	NA	NA	-1.12382	0.266566	0.0839361	0.969597	NA	NA	NA	NA	NA	NA	NA	NA	NA	NA	NA	NA	0.356048	0.723273	0.110942	0.864236	NA	NA	NA	NA	-0.73148	0.468042	0.0819951	0.991077	-1.17616
EPN1	3.01242	0.00479122	0.417336	0.0514951	1.78589	0.0820992	0.264496	0.99997	0.540917	0.592311	0.156095	0.918499	2.06011	0.0443127	0.221446	0.356022	-0.0794617	0.936965	0.271443	0.982598	-1.78308	0.080768	0.234886	0.89271	0.430897	0.668395	0.251619	0.964755	-0.425583	0.672202	0.266966	0.905205	-0.284966	0.776802	0.131672	0.982365	0.0752363	0.940321	0.244906	0.972315	1.0527	0.297642	0.222449	0.997432	1.35704	0.181114	0.195186	0.991077	-1.58182
PORCN	3.01164	0.00480106	0.0635656	0.0515244	NA	NA	NA	NA	NA	NA	NA	NA	NA	NA	NA	NA	NA	NA	NA	NA	NA	NA	NA	NA	NA	NA	NA	NA	NA	NA	NA	NA	NA	NA	NA	NA	1.38893	0.17089	0.0593422	0.465189	NA	NA	NA	NA	NA	NA	NA	NA	NA
STK26	3.01136	0.00480451	0.110737	0.0515244	NA	NA	NA	NA	NA	NA	NA	NA	NA	NA	NA	NA	NA	NA	NA	NA	NA	NA	NA	NA	0.843084	0.403196	0.0611115	0.916126	2.1206	0.0388392	0.104421	0.366547	2.1254	0.0383229	0.0554344	0.817576	0.86503	0.391073	0.073332	0.64882	NA	NA	NA	NA	NA	NA	NA	NA	NA
NDUFS8	3.01021	0.00481896	0.586309	0.0516002	0.746458	0.459984	0.463401	0.99997	1.20341	0.237646	0.400947	0.797121	1.14537	0.257202	0.457293	0.598319	0.316499	0.752867	0.491802	0.934402	-0.578908	0.565303	0.311572	0.97024	-1.77359	0.0822212	0.421363	0.699139	0.760826	0.450265	0.487994	0.807874	1.27401	0.208323	0.218217	0.9249	1.63115	0.10902	0.432329	0.403702	-0.258608	0.797021	0.280678	0.997432	0.505146	0.615768	0.241809	0.991077	-0.655729
CTR9	3.00986	0.00482339	0.257583	0.0516002	-0.125505	0.900786	0.158962	0.99997	-0.766903	0.448761	0.156315	0.894733	1.47532	0.146042	0.154808	0.491968	2.1506	0.0360875	0.179776	0.37236	-0.132902	0.894815	0.138514	0.996986	0.545122	0.588093	0.150814	0.947381	2.42971	0.0186708	0.1828	0.293656	0.70964	0.481097	0.134355	0.95373	2.02076	0.0485702	0.17091	0.297185	0.152809	0.879176	0.13372	0.997432	2.59045	0.012656	0.0792244	0.856672	-0.569502
ATAD1	3.00954	0.00482744	0.293475	0.0516002	1.21257	0.23278	0.116225	0.99997	-0.828814	0.413349	0.202504	0.885294	-0.74786	0.45785	0.0948033	0.73218	0.363613	0.717593	0.147768	0.926438	0.0956681	0.924174	0.12127	0.998244	0.650532	0.518327	0.201754	0.939393	0.655565	0.515051	0.159495	0.84189	1.45368	0.152045	0.0714075	0.921712	1.47282	0.146945	0.174705	0.438162	0.420181	0.67619	0.0954724	0.997432	3.06578	0.0035592	0.0623298	0.775453	0.0859854
KIF16B	3.00841	0.00484163	0.119396	0.0516953	-0.351869	0.72688	0.0855665	0.99997	NA	NA	NA	NA	0.00396159	0.996854	0.107348	0.998674	0.671404	0.504879	0.188475	0.844394	NA	NA	NA	NA	1.9069	0.0622875	0.0756479	0.670007	1.68382	0.0983291	0.123665	0.505565	-0.412957	0.681336	0.0571393	0.973668	1.15788	0.252307	0.126349	0.541214	0.306804	0.760293	0.053362	0.997432	NA	NA	NA	NA	NA
ACTR1B	3.00706	0.00485873	0.196823	0.0518212	-0.246801	0.806391	0.154124	0.99997	NA	NA	NA	NA	1.42802	0.159152	0.104066	0.506264	1.6049	0.114458	0.115361	0.540505	-1.38493	0.172349	0.115711	0.96275	-1.10902	0.272727	0.119776	0.864227	-0.314396	0.754503	0.145069	0.93521	0.0448709	0.964382	0.100062	0.995916	0.539165	0.592119	0.128019	0.785851	0.388293	0.699481	0.134348	0.997432	-1.32722	0.190715	0.0898115	0.991077	-0.942818
DSP	3.00591	0.00487324	0.606347	0.0519192	NA	NA	NA	NA	NA	NA	NA	NA	NA	NA	NA	NA	NA	NA	NA	NA	NA	NA	NA	NA	1.01181	0.316498	0.245147	0.883589	0.927373	0.358101	0.103755	0.760298	NA	NA	NA	NA	2.66105	0.0103895	0.424376	0.171436	-0.211249	0.833569	0.0756409	0.997432	NA	NA	NA	NA	NA
POLR2G	3.00436	0.00489295	0.302103	0.0519488	1.6457	0.108073	0.385442	0.99997	-0.47189	0.640208	0.228103	0.935787	1.62391	0.110328	0.297469	0.454327	1.56021	0.124663	0.328247	0.558067	0.503915	0.616579	0.231723	0.973922	-0.0721073	0.942804	0.204962	0.994182	-2.03604	0.046956	0.236853	0.395995	1.54241	0.129037	0.216619	0.89708	0.603635	0.548762	0.225005	0.759291	0.0558785	0.955666	0.237123	0.997432	-0.804714	0.424953	0.193501	0.991077	0.183527
TRIAP1	3.00407	0.00489664	0.257605	0.0519488	NA	NA	NA	NA	NA	NA	NA	NA	0.639473	0.52527	0.165315	0.773699	-1.15472	0.253385	0.18039	0.683577	-0.0994751	0.921167	0.128418	0.998244	0.414863	0.680017	0.137297	0.9651	0.527198	0.600342	0.147047	0.881	0.863564	0.391793	0.0548875	0.944029	0.884714	0.380463	0.180831	0.641031	1.72236	0.0913108	0.148148	0.947183	-1.8158	0.0756505	0.0980485	0.943343	1.46654
YDJC	3.00368	0.00490162	0.229522	0.0519488	NA	NA	NA	NA	NA	NA	NA	NA	0.954631	0.344098	0.0930777	0.665107	0.5778	0.565846	0.104981	0.867406	NA	NA	NA	NA	-1.00315	0.320619	0.0966657	0.886327	-0.201488	0.841119	0.107697	0.959821	1.08613	0.282429	0.129416	0.930431	0.493658	0.623667	0.163297	0.805746	-0.0693107	0.945024	0.0600153	0.997432	NA	NA	NA	NA	NA
FARSA	3.0035	0.00490395	0.191137	0.0519488	-1.1797	0.245454	0.126075	0.99997	NA	NA	NA	NA	1.39174	0.169814	0.156803	0.519769	-0.233585	0.816207	0.195486	0.952987	0.827965	0.411705	0.0817283	0.969597	1.95161	0.0565969	0.111512	0.6565	-0.384917	0.7019	0.140114	0.914956	-0.429469	0.669356	0.0811457	0.973668	3.44811	0.00114023	0.126215	0.103649	0.795603	0.4301	0.110983	0.997432	-0.642549	0.523575	0.0602098	0.991077	-1.34654
MGMT	3.00335	0.00490586	0.276784	0.0519488	-0.00993162	0.992128	0.258443	0.99997	0.103488	0.918221	0.241058	0.990721	1.50591	0.138026	0.205355	0.484072	1.76526	0.0832817	0.297694	0.49076	0.612129	0.543283	0.17332	0.969597	-0.15483	0.877579	0.197639	0.989966	0.474728	0.637008	0.2083	0.896159	0.338002	0.736723	0.144397	0.97925	0.923672	0.360007	0.247142	0.624334	1.02699	0.309469	0.253309	0.997432	-0.264463	0.792556	0.152851	0.992169	-0.179363
TAPBPL	3.00246	0.00491719	0.148025	0.0519488	0.813562	0.420964	0.123533	0.99997	1.29382	0.204989	0.094386	0.768536	0.718336	0.475705	0.109259	0.745477	0.0828887	0.934252	0.17391	0.982248	-1.38419	0.172572	0.08472	0.96275	0.414125	0.680553	0.0963268	0.9651	-1.5585	0.1253	0.0810716	0.551253	0.638083	0.52622	0.0528218	0.957371	2.90493	0.00541948	0.114127	0.138552	0.792288	0.432012	0.0787167	0.997432	0.819982	0.41628	0.116515	0.991077	0.121237
EFCAB2	3.00237	0.00491842	0.179205	0.0519488	NA	NA	NA	NA	NA	NA	NA	NA	0.315821	0.753379	0.0688055	0.890393	-0.0699365	0.944507	0.0745662	0.984594	NA	NA	NA	NA	-0.2855	0.77644	0.0632814	0.974955	-0.937858	0.352738	0.127994	0.753606	NA	NA	NA	NA	0.792569	0.431701	0.0956987	0.678192	0.00843247	0.993306	0.0890512	0.998887	NA	NA	NA	NA	NA
TMPRSS2	3.00213	0.00492151	0.481257	0.0519488	NA	NA	NA	NA	NA	NA	NA	NA	NA	NA	NA	NA	NA	NA	NA	NA	NA	NA	NA	NA	1.73933	0.0881303	0.365313	0.706739	2.28659	0.0264047	0.382364	0.324509	NA	NA	NA	NA	0.882176	0.381821	0.133713	0.642067	NA	NA	NA	NA	NA	NA	NA	NA	NA
ZC3H14	3.00115	0.0049341	0.258698	0.0519488	1.2644	0.213786	0.202933	0.99997	1.77479	0.0854463	0.110753	0.646301	0.0676425	0.946325	0.0888379	0.979486	0.63247	0.529799	0.128287	0.855054	-0.186291	0.852985	0.12301	0.99417	-1.83097	0.0730669	0.223014	0.688616	-0.314607	0.754344	0.183302	0.93521	-0.490894	0.625567	0.0593562	0.972064	1.10863	0.272791	0.228868	0.558396	-0.199533	0.842672	0.126198	0.997432	-1.1423	0.258997	0.102271	0.991077	0.724219
RNFT1	3.00075	0.00493921	0.10885	0.0519488	NA	NA	NA	NA	NA	NA	NA	NA	-0.054341	0.956868	0.211391	0.983187	0.216094	0.829744	0.263577	0.955206	NA	NA	NA	NA	0.522912	0.603345	0.0732499	0.950224	-1.06733	0.290851	0.080582	0.71238	-0.993867	0.32489	0.0820232	0.937768	1.95424	0.0561663	0.0921799	0.31548	NA	NA	NA	NA	NA	NA	NA	NA	NA
HSPA4L	3.0007	0.00493976	0.0861685	0.0519488	NA	NA	NA	NA	NA	NA	NA	NA	NA	NA	NA	NA	NA	NA	NA	NA	NA	NA	NA	NA	NA	NA	NA	NA	NA	NA	NA	NA	NA	NA	NA	NA	2.77138	0.00777131	0.151057	0.160567	NA	NA	NA	NA	NA	NA	NA	NA	NA
TMEM5	3.00069	0.0049399	0.131419	0.0519488	-1.8998	0.065068	0.142096	0.99997	-0.866129	0.392867	0.114028	0.876094	1.34823	0.18332	0.0646376	0.53364	0.968971	0.336961	0.104493	0.749557	NA	NA	NA	NA	0.865966	0.390645	0.0604826	0.910675	0.336856	0.737608	0.100108	0.930777	-2.37317	0.0213672	0.060258	0.795039	2.2587	0.0282078	0.155944	0.245405	1.83646	0.0723599	0.0724675	0.928629	NA	NA	NA	NA	0.975544
SEPHS1	2.99988	0.00495039	0.14376	0.0520031	NA	NA	NA	NA	NA	NA	NA	NA	NA	NA	NA	NA	0.580793	0.563841	0.060681	0.866734	-1.53315	0.131671	0.0829435	0.952872	-0.379536	0.705897	0.0607015	0.966283	-0.185419	0.853636	0.0766631	0.962628	NA	NA	NA	NA	1.61939	0.111532	0.0695023	0.406012	-1.91221	0.0617046	0.077752	0.927964	NA	NA	NA	NA	-0.632
GPCPD1	2.9982	0.00497212	0.293394	0.0521751	0.905498	0.370907	0.274327	0.99997	0.235822	0.815074	0.168791	0.971124	-0.205114	0.838269	0.486793	0.933081	-2.30684	0.025002	0.570142	0.325455	-1.40416	0.166578	0.102494	0.958539	-0.396426	0.693477	0.0981487	0.966283	1.31753	0.193548	0.170668	0.636659	-2.35193	0.0224983	0.163798	0.795039	2.02976	0.0476139	0.141553	0.296591	0.501461	0.618292	0.187153	0.997432	0.390001	0.698261	0.0798144	0.992169	-0.614895
SET	2.9967	0.00499149	0.708195	0.0523222	-0.0232988	0.981534	0.444998	0.99997	3.32949	0.00220018	0.286261	0.267401	4.31013	7.11539e-05	0.4887	0.115464	2.01181	0.0493361	0.503361	0.415098	0.95657	0.34348	0.458445	0.969597	2.907	0.00542715	0.414874	0.314539	2.55482	0.0136514	0.534049	0.269841	0.45531	0.650781	0.403693	0.973668	0.909661	0.36728	0.578104	0.630503	1.78784	0.0799867	0.484585	0.947183	1.0778	0.286509	0.387425	0.991077	0.348152
PIGP	2.99611	0.00499924	0.22491	0.0523273	0.119509	0.905502	0.301671	0.99997	0.82243	0.416919	0.16603	0.886636	1.56193	0.124257	0.211809	0.47195	-0.996142	0.323708	0.314696	0.740639	-0.575593	0.567524	0.131644	0.970342	-0.827662	0.411795	0.217551	0.917727	0.715974	0.477273	0.292263	0.819465	0.126609	0.899738	0.115885	0.989653	1.13292	0.262547	0.201595	0.550367	0.159903	0.873615	0.125334	0.997432	-0.453634	0.652137	0.11946	0.991077	-0.0983585
KANSL2	2.99514	0.00501184	0.121786	0.0523273	NA	NA	NA	NA	1.09951	0.279749	0.0900487	0.824724	0.590562	0.557324	0.0691487	0.788345	-1.08549	0.282617	0.0832023	0.707562	1.15147	0.255126	0.0680308	0.969597	-1.16317	0.250283	0.0562735	0.854634	-0.458738	0.648371	0.0778791	0.897734	-1.78437	0.0801979	0.0478052	0.833032	2.02518	0.0480982	0.0878788	0.296881	0.313704	0.755077	0.0631455	0.997432	NA	NA	NA	NA	NA
STAU2	2.99501	0.00501353	0.228302	0.0523273	NA	NA	NA	NA	NA	NA	NA	NA	0.796277	0.429423	0.0849245	0.717365	-0.202733	0.84012	0.117896	0.958424	0.389023	0.698944	0.130473	0.981125	1.69814	0.0956967	0.115567	0.716612	-0.651341	0.517751	0.134266	0.84189	NA	NA	NA	NA	2.43786	0.0182988	0.126592	0.21313	-1.0539	0.297098	0.148118	0.997432	0.0683068	0.945825	0.13142	0.996097	0.396043
CEP250	2.99468	0.00501786	0.0806621	0.0523273	NA	NA	NA	NA	NA	NA	NA	NA	NA	NA	NA	NA	NA	NA	NA	NA	NA	NA	NA	NA	NA	NA	NA	NA	NA	NA	NA	NA	NA	NA	NA	NA	NA	NA	NA	NA	NA	NA	NA	NA	NA	NA	NA	NA	NA
MPLKIP	2.99406	0.0050259	0.255103	0.0523273	-1.33824	0.188773	0.220354	0.99997	0.301061	0.765316	0.15127	0.964078	0.681546	0.498494	0.215417	0.75702	0.463597	0.644835	0.276296	0.901337	-0.150772	0.880775	0.197192	0.996511	-1.65068	0.105073	0.167055	0.739768	0.18965	0.850336	0.192293	0.962628	-1.059	0.294494	0.133093	0.930431	2.07331	0.0432131	0.236905	0.28445	-0.0855312	0.932188	0.19693	0.997432	-0.557286	0.579922	0.162057	0.991077	-1.32982
TMEM220	2.994	0.00502663	0.0945629	0.0523273	-1.72372	0.0928875	0.122591	0.99997	-0.928079	0.360314	0.0841565	0.85851	0.254069	0.800426	0.0959896	0.915027	0.103519	0.917942	0.181061	0.977347	-1.65682	0.103947	0.0742443	0.927038	NA	NA	NA	NA	-0.4251	0.672552	0.117152	0.905205	NA	NA	NA	NA	0.448704	0.655546	0.125969	0.825715	-0.510335	0.612108	0.0589803	0.997432	NA	NA	NA	NA	NA
COL6A2	2.99344	0.00503402	0.19841	0.0523273	0.322295	0.748996	0.836405	0.99997	0.561716	0.578223	0.745806	0.917618	NA	NA	NA	NA	NA	NA	NA	NA	-0.0654078	0.948115	0.0911389	0.998244	NA	NA	NA	NA	NA	NA	NA	NA	NA	NA	NA	NA	NA	NA	NA	NA	0.38791	0.699763	0.168533	0.997432	NA	NA	NA	NA	1.43133
SYT8	2.99311	0.00503839	0.377621	0.0523273	NA	NA	NA	NA	NA	NA	NA	NA	NA	NA	NA	NA	NA	NA	NA	NA	NA	NA	NA	NA	2.64415	0.0109121	0.155152	0.411072	NA	NA	NA	NA	NA	NA	NA	NA	1.45462	0.151902	0.36284	0.444142	NA	NA	NA	NA	NA	NA	NA	NA	NA
PER2	2.99296	0.00504024	0.197327	0.0523273	1.77056	0.0846568	0.166145	0.99997	1.90703	0.0655283	0.0762315	0.595281	NA	NA	NA	NA	0.199816	0.842389	0.0702189	0.958965	0.481914	0.632013	0.0609834	0.975277	NA	NA	NA	NA	0.0988092	0.921677	0.0989321	0.98238	NA	NA	NA	NA	1.21612	0.229539	0.203948	0.521238	0.81563	0.418659	0.0563503	0.997432	NA	NA	NA	NA	NA
SNX9	2.991	0.0050661	0.198315	0.0524427	1.14337	0.260036	0.517657	0.99997	3.36599	0.00199637	0.276016	0.262898	2.33807	0.0231902	0.215012	0.29549	0.968129	0.337377	0.217681	0.749738	0.668801	0.506761	0.207597	0.969597	NA	NA	NA	NA	NA	NA	NA	NA	1.34156	0.185568	0.199493	0.924092	1.17378	0.245935	0.135821	0.53511	-0.771555	0.444083	0.195181	0.997432	0.504906	0.615935	0.147449	0.991077	-0.156706
PGRMC2	2.9905	0.00507267	0.243422	0.0524427	0.900672	0.373435	0.294318	0.99997	1.49004	0.146005	0.17775	0.713788	2.06741	0.0435932	0.105147	0.353854	2.4799	0.0163541	0.102271	0.277304	0.892852	0.376301	0.280372	0.969597	-0.38378	0.702768	0.178784	0.966283	-0.0805515	0.936114	0.173499	0.986482	NA	NA	NA	NA	1.37263	0.175873	0.167005	0.47082	-1.51092	0.137231	0.143224	0.984445	-0.517384	0.607264	0.0954681	0.991077	1.15116
GLG1	2.98956	0.00508502	0.45613	0.0524427	-0.51787	0.607551	0.488783	0.99997	0.474787	0.638163	0.360416	0.935514	0.724399	0.472006	0.249846	0.743108	1.8283	0.0731343	0.288544	0.468764	-0.651701	0.517639	0.304281	0.969597	0.799278	0.42791	0.293371	0.921787	-1.18459	0.241669	0.245156	0.685739	0.0962951	0.923656	0.156046	0.990385	2.64673	0.0107831	0.289374	0.173069	0.405951	0.686546	0.289835	0.997432	0.92997	0.35704	0.182545	0.991077	-1.13249
KMT2E	2.9895	0.00508589	0.55694	0.0524427	2.10423	0.0420289	0.412446	0.99997	0.278929	0.782094	0.350288	0.967222	0.820882	0.415391	0.368553	0.708199	0.331215	0.741788	0.381336	0.932936	0.26009	0.795884	0.46932	0.987844	0.632806	0.529744	0.387007	0.940532	0.554494	0.581665	0.389512	0.873193	0.265057	0.792014	0.433232	0.982908	0.782109	0.437767	0.468196	0.682143	-0.417712	0.677983	0.454382	0.997432	-0.0956851	0.924169	0.417445	0.996097	-0.109756
UROD	2.98946	0.00508634	0.215155	0.0524427	1.12134	0.26918	0.324493	0.99997	-0.205525	0.838464	0.149935	0.97675	0.632672	0.529668	0.235557	0.775854	1.67137	0.100543	0.282912	0.521144	0.261336	0.794929	0.161483	0.987844	-0.598454	0.552239	0.126923	0.940532	0.0890885	0.92936	0.156871	0.985607	-0.890384	0.377361	0.114551	0.944029	1.58971	0.118082	0.196794	0.413331	-2.65935	0.0105486	0.160017	0.849473	-0.594402	0.555034	0.13507	0.991077	-1.31383
CREB3L2	2.98937	0.00508754	0.328995	0.0524427	0.189805	0.850472	0.26359	0.99997	2.56209	0.0153153	0.179666	0.390055	0.0976703	0.922563	0.162704	0.967728	1.18974	0.239451	0.173905	0.672495	0.672178	0.504628	0.0549638	0.969597	1.1998	0.235873	0.146717	0.848671	-0.851186	0.398645	0.181055	0.781553	-0.911597	0.366188	0.0656604	0.944007	0.954558	0.344304	0.129093	0.613071	-0.141739	0.887867	0.108909	0.997432	0.522986	0.60339	0.0678919	0.991077	NA
ARHGEF3	2.98926	0.00508896	0.194492	0.0524427	NA	NA	NA	NA	NA	NA	NA	NA	0.611694	0.543356	0.110536	0.782488	-0.356995	0.722513	0.142502	0.928247	2.90075	0.0055606	0.159833	0.733959	0.983328	0.33018	0.065226	0.887306	-0.528068	0.599743	0.0867425	0.881	-0.585978	0.560425	0.0534812	0.96045	1.60902	0.113784	0.100309	0.407663	1.93024	0.0593751	0.229212	0.927964	0.516279	0.60803	0.216004	0.991077	0.457272
LZTFL1	2.98791	0.0051069	0.133034	0.052572	-1.55307	0.128695	0.13442	0.99997	0.82229	0.416997	0.0880177	0.886636	NA	NA	NA	NA	NA	NA	NA	NA	NA	NA	NA	NA	-0.0462382	0.963305	0.0988395	0.997316	1.31674	0.193812	0.105016	0.636881	NA	NA	NA	NA	0.492819	0.624256	0.118404	0.806001	0.160118	0.873446	0.0656127	0.997432	NA	NA	NA	NA	NA
GTDC1	2.98735	0.00511431	0.0532287	0.0525928	-1.0438	0.303172	0.0765077	0.99997	NA	NA	NA	NA	0.751416	0.455726	0.0958537	0.731685	1.09151	0.279984	0.114103	0.706562	NA	NA	NA	NA	NA	NA	NA	NA	NA	NA	NA	NA	NA	NA	NA	NA	NA	NA	NA	NA	NA	NA	NA	NA	NA	NA	NA	NA	NA
SND1	2.98633	0.00512794	0.326426	0.0526676	1.19152	0.240839	0.273739	0.99997	0.3066	0.761134	0.147236	0.964078	0.229397	0.819443	0.274932	0.925254	0.173855	0.862642	0.281587	0.962973	0.589991	0.557908	0.124949	0.969597	1.88903	0.0646938	0.207897	0.674604	-1.09945	0.276733	0.301753	0.703142	-0.219229	0.82733	0.161001	0.983955	0.628102	0.53274	0.213349	0.7482	1.65571	0.104172	0.132405	0.96732	-0.117302	0.907111	0.0778017	0.996097	-1.24374
AVPI1	2.98585	0.00513433	0.222856	0.0526676	-0.121838	0.903669	0.135642	0.99997	0.340429	0.735758	0.0979351	0.960881	-0.333826	0.739828	0.286714	0.884166	-1.13682	0.260726	0.351766	0.688838	NA	NA	NA	NA	-0.687305	0.495066	0.133325	0.93292	-2.09678	0.0409913	0.134418	0.374529	NA	NA	NA	NA	1.6914	0.096864	0.260767	0.386756	NA	NA	NA	NA	NA	NA	NA	NA	NA
GALNT5	2.9855	0.00513891	0.314971	0.0526676	NA	NA	NA	NA	NA	NA	NA	NA	NA	NA	NA	NA	NA	NA	NA	NA	NA	NA	NA	NA	-0.0731548	0.941975	0.290918	0.994182	1.68046	0.0989842	0.118008	0.508102	NA	NA	NA	NA	2.09487	0.0411683	0.14814	0.282945	NA	NA	NA	NA	NA	NA	NA	NA	NA
FGFR3	2.98518	0.00514317	0.111782	0.0526676	NA	NA	NA	NA	NA	NA	NA	NA	NA	NA	NA	NA	NA	NA	NA	NA	1.93035	0.0593616	0.112649	0.892434	NA	NA	NA	NA	1.10845	0.272866	0.0957891	0.701667	NA	NA	NA	NA	1.69057	0.097022	0.221357	0.386824	NA	NA	NA	NA	NA	NA	NA	NA	0.911054
GADD45G	2.98454	0.00515185	0.192134	0.0527011	-0.529912	0.599256	0.118624	0.99997	0.702761	0.487286	0.0870224	0.902641	1.17614	0.244796	0.107837	0.58885	2.73235	0.00852485	0.115692	0.22554	0.605518	0.54763	0.0796402	0.969597	2.52905	0.0146376	0.105088	0.431205	1.75594	0.0851021	0.253323	0.48344	NA	NA	NA	NA	2.48163	0.0164143	0.167856	0.205615	NA	NA	NA	NA	NA	NA	NA	NA	2.10571
PKD2	2.98271	0.00517631	0.183584	0.0528645	0.996543	0.32529	0.306323	0.99997	-0.0124046	0.99018	0.224111	0.998073	NA	NA	NA	NA	0.973955	0.334503	0.078397	0.747855	0.898277	0.373431	0.10543	0.969597	2.97843	0.00446037	0.0596166	0.283127	NA	NA	NA	NA	NA	NA	NA	NA	2.19017	0.0331095	0.10232	0.25862	0.417598	0.678065	0.0866029	0.997432	NA	NA	NA	NA	NA
DUSP14	2.98254	0.00517865	0.14266	0.0528645	-0.418091	0.678234	0.183087	0.99997	1.14727	0.259776	0.0776552	0.819579	NA	NA	NA	NA	NA	NA	NA	NA	1.4323	0.158406	0.0710851	0.958539	1.01515	0.31492	0.0838679	0.882126	NA	NA	NA	NA	NA	NA	NA	NA	2.65886	0.010449	0.151591	0.171558	1.41678	0.162873	0.0873012	0.988504	NA	NA	NA	NA	NA
TMED2	2.98178	0.00518878	0.620972	0.0528876	-0.540434	0.592052	0.520561	0.99997	1.80008	0.0812826	0.480022	0.637566	2.52166	0.0147217	0.437253	0.262619	0.690109	0.493136	0.447377	0.839378	-0.385371	0.70163	0.380651	0.981125	-0.0830494	0.934144	0.420769	0.994182	1.67678	0.099706	0.503381	0.509436	-0.404266	0.687675	0.221829	0.973668	1.64894	0.105307	0.495797	0.397753	1.248	0.217962	0.337535	0.99484	0.236934	0.813716	0.247218	0.992169	1.09102
NAB2	2.98156	0.00519175	0.214037	0.0528876	0.758351	0.452919	0.133824	0.99997	NA	NA	NA	NA	-0.445357	0.657876	0.061074	0.842265	NA	NA	NA	NA	-0.477014	0.635473	0.0596891	0.975277	2.37061	0.0216553	0.110467	0.473222	1.84313	0.0711251	0.137047	0.458595	NA	NA	NA	NA	2.91561	0.00526344	0.104392	0.138515	0.351309	0.726863	0.0615209	0.997432	NA	NA	NA	NA	0.468701
TRIM4	2.98056	0.00520522	0.162866	0.0529115	-0.86328	0.3934	0.154241	0.99997	0.802075	0.428426	0.0862335	0.893869	-1.41862	0.161865	0.10297	0.508306	-1.36605	0.177693	0.130512	0.620245	0.152983	0.87904	0.102621	0.996511	-0.168742	0.86668	0.088672	0.988843	-0.896879	0.373998	0.122279	0.766736	1.08498	0.282936	0.0668203	0.930431	1.04202	0.302315	0.120218	0.581322	-1.08554	0.282994	0.109496	0.997432	1.4111	0.164666	0.0870531	0.991077	0.296195
IFT57	2.98024	0.00520963	0.588541	0.0529115	0.452754	0.653301	0.236738	0.99997	0.349387	0.729087	0.187128	0.960881	NA	NA	NA	NA	1.63092	0.108836	0.13451	0.532329	-1.0904	0.280869	0.101626	0.969597	1.00208	0.321132	0.627008	0.886327	0.689182	0.493833	0.528303	0.830751	-0.172072	0.864049	0.200773	0.988164	0.356211	0.723152	0.331102	0.864205	0.0555478	0.955928	0.143833	0.997432	-1.18926	0.240187	0.102734	0.991077	-1.08939
TRAPPC4	2.98018	0.00521037	0.271656	0.0529115	0.893585	0.377169	0.219088	0.99997	0.524317	0.603671	0.162135	0.92183	-0.0879801	0.930224	0.196837	0.971906	0.829937	0.410297	0.213885	0.795658	-0.905399	0.369685	0.180816	0.969597	-0.333127	0.740431	0.1461	0.968116	0.800669	0.427038	0.189568	0.795624	-1.80435	0.0769687	0.0931045	0.82587	1.63013	0.109235	0.210632	0.403876	-0.053458	0.957584	0.148334	0.997432	0.374543	0.70965	0.157479	0.992169	-0.295649
WNK2	2.97909	0.00522523	0.069561	0.0530073	NA	NA	NA	NA	NA	NA	NA	NA	NA	NA	NA	NA	NA	NA	NA	NA	NA	NA	NA	NA	NA	NA	NA	NA	NA	NA	NA	NA	NA	NA	NA	NA	NA	NA	NA	NA	NA	NA	NA	NA	NA	NA	NA	NA	NA
WDR81	2.97797	0.00524036	0.0702803	0.0531056	NA	NA	NA	NA	NA	NA	NA	NA	0.567909	0.572495	0.0914028	0.795184	-0.151306	0.880309	0.112589	0.967728	NA	NA	NA	NA	NA	NA	NA	NA	3.43277	0.00119381	0.0638821	0.107377	NA	NA	NA	NA	0.13078	0.896464	0.0603978	0.952726	NA	NA	NA	NA	NA	NA	NA	NA	NA
ADD3	2.97595	0.00526787	0.275288	0.053329	1.04773	0.30138	0.737003	0.99997	0.0960625	0.92407	0.474053	0.990721	1.77484	0.0816666	0.140886	0.415491	0.609966	0.544491	0.142233	0.860851	-0.479424	0.63377	0.154812	0.975277	0.315227	0.753901	0.12595	0.970358	0.922798	0.360458	0.169892	0.761806	-0.625888	0.534126	0.210978	0.958671	0.330979	0.742016	0.21498	0.873106	0.393046	0.695991	0.232699	0.997432	-0.160149	0.873436	0.144902	0.996097	0.686083
LYN	2.97453	0.00528728	0.35909	0.05347	NA	NA	NA	NA	NA	NA	NA	NA	1.21045	0.231477	0.407639	0.576799	0.582741	0.562539	0.436071	0.866402	-1.04198	0.302534	0.0653676	0.969597	1.63298	0.108755	0.22063	0.74667	1.88777	0.0647533	0.223372	0.443467	-0.153	0.878991	0.308922	0.988164	2.99947	0.00417511	0.198539	0.131324	0.184935	0.854043	0.139232	0.997432	NA	NA	NA	NA	-0.37818
POLR3E	2.97336	0.00530336	0.140276	0.0535664	NA	NA	NA	NA	NA	NA	NA	NA	NA	NA	NA	NA	0.928642	0.357285	0.0559804	0.762007	NA	NA	NA	NA	0.306636	0.760394	0.0715031	0.971817	1.86011	0.0686411	0.0842931	0.454562	-0.469494	0.640679	0.0557987	0.973668	1.4786	0.145397	0.122347	0.436242	1.54768	0.128135	0.0574221	0.97173	NA	NA	NA	NA	-0.0672186
UBAP1	2.97293	0.00530927	0.369625	0.0535664	0.755491	0.454612	0.220029	0.99997	-0.638275	0.527837	0.179383	0.910589	1.03903	0.303506	0.181596	0.634305	-0.947321	0.347775	0.187654	0.755314	-0.153332	0.878766	0.137494	0.996511	-0.722778	0.473184	0.207099	0.928591	-1.08706	0.28212	0.214733	0.705083	-0.0326543	0.974075	0.0641421	0.997694	0.847238	0.400821	0.198424	0.656544	-0.594314	0.555036	0.1107	0.997432	-0.789414	0.433752	0.0701199	0.991077	-0.483581
CDC34	2.97249	0.00531537	0.250344	0.0535664	NA	NA	NA	NA	NA	NA	NA	NA	0.537605	0.5931	0.0738635	0.805551	1.59221	0.117285	0.0798516	0.544216	-1.35449	0.181794	0.0722164	0.96275	1.31585	0.194227	0.0881024	0.815664	1.47587	0.146125	0.0923142	0.578953	NA	NA	NA	NA	3.23322	0.00214857	0.0684278	0.114649	0.161678	0.872224	0.0670641	0.997432	1.74197	0.0879194	0.0627351	0.976144	-1.06639
RP11-12G12.7	2.97162	0.00532738	0.0862043	0.0535664	NA	NA	NA	NA	NA	NA	NA	NA	NA	NA	NA	NA	NA	NA	NA	NA	NA	NA	NA	NA	NA	NA	NA	NA	NA	NA	NA	NA	NA	NA	NA	NA	0.219885	0.826839	0.103427	0.917954	NA	NA	NA	NA	NA	NA	NA	NA	NA
RABL2B	2.97145	0.00532974	0.13964	0.0535664	NA	NA	NA	NA	-0.612942	0.544247	0.0788667	0.910974	1.17796	0.244075	0.082403	0.58794	1.02693	0.309119	0.102678	0.731031	NA	NA	NA	NA	-0.117536	0.906906	0.0913957	0.992787	-1.14072	0.259317	0.0856683	0.694798	-0.350492	0.727386	0.0670594	0.979085	0.597627	0.552734	0.0818162	0.761939	NA	NA	NA	NA	NA	NA	NA	NA	NA
PWAR6	2.9712	0.00533312	0.0719677	0.0535664	NA	NA	NA	NA	NA	NA	NA	NA	NA	NA	NA	NA	NA	NA	NA	NA	NA	NA	NA	NA	NA	NA	NA	NA	NA	NA	NA	NA	NA	NA	NA	NA	NA	NA	NA	NA	NA	NA	NA	NA	NA	NA	NA	NA	NA
ADGRG6	2.9707	0.00534003	0.190627	0.0535664	NA	NA	NA	NA	NA	NA	NA	NA	NA	NA	NA	NA	NA	NA	NA	NA	-0.838974	0.405558	0.200649	0.969597	0.940692	0.351385	0.096573	0.895413	1.46559	0.1489	0.0786433	0.58201	NA	NA	NA	NA	2.78629	0.00746845	0.120864	0.158939	-2.37747	0.0213791	0.0790159	0.849473	-2.29613	0.0260773	0.0960509	0.88158	-0.918142
PPARGC1A	2.97046	0.0053434	0.0731663	0.0535664	NA	NA	NA	NA	NA	NA	NA	NA	NA	NA	NA	NA	NA	NA	NA	NA	NA	NA	NA	NA	NA	NA	NA	NA	NA	NA	NA	NA	NA	NA	NA	NA	1.68585	0.097934	0.07681	0.387932	NA	NA	NA	NA	NA	NA	NA	NA	NA
SYAP1	2.97026	0.00534621	0.433903	0.0535664	-1.03813	0.305773	0.26417	0.99997	1.44138	0.159192	0.16822	0.722453	0.805733	0.423997	0.307017	0.714718	0.972735	0.335104	0.350473	0.747998	0.540625	0.591215	0.198349	0.972359	0.638404	0.526124	0.263973	0.940532	1.06164	0.2934	0.319174	0.713834	-0.00750238	0.994043	0.139452	0.99964	1.53513	0.130934	0.275301	0.423437	-0.274293	0.785012	0.216843	0.997432	0.289671	0.773315	0.182171	0.992169	0.247665
TMEM181	2.96972	0.00535372	0.255633	0.0535866	0.263612	0.793503	0.0872829	0.99997	NA	NA	NA	NA	1.80929	0.0760795	0.091781	0.40838	1.71876	0.0914948	0.0925771	0.50212	1.58532	0.119327	0.173606	0.94097	0.868582	0.389226	0.108751	0.910675	1.35318	0.181965	0.160524	0.622572	NA	NA	NA	NA	0.746674	0.458689	0.148886	0.699891	-0.843949	0.402799	0.124994	0.997432	0.00973461	0.992273	0.10938	0.998329	-0.581274
VPS37B	2.96829	0.00537357	0.451319	0.0537302	0.318552	0.751811	0.084921	0.99997	NA	NA	NA	NA	-0.709258	0.481273	0.127473	0.748248	-0.402151	0.68919	0.121813	0.917989	1.14108	0.259382	0.152245	0.969597	0.309204	0.758451	0.302066	0.971747	-0.390497	0.697796	0.25175	0.913535	-0.5076	0.61388	0.117434	0.96986	1.03631	0.304947	0.291842	0.584085	0.407026	0.685762	0.181351	0.997432	-1.57972	0.120738	0.15211	0.986538	-0.461751
MAN2B2	2.96707	0.0053906	0.153901	0.0538453	0.00295216	0.99766	0.13504	0.99997	-1.01888	0.315904	0.110287	0.83389	1.8756	0.0662232	0.124772	0.390498	1.60773	0.113837	0.201281	0.540505	-0.61527	0.541223	0.0716968	0.969597	0.470586	0.639983	0.0979531	0.958975	1.73563	0.0886689	0.0826256	0.489573	NA	NA	NA	NA	1.1077	0.273188	0.0903862	0.558396	-1.81295	0.0759673	0.0517606	0.936628	NA	NA	NA	NA	NA
PHTF1	2.96593	0.00540646	0.168415	0.0538532	-0.188152	0.851758	0.147283	0.99997	NA	NA	NA	NA	NA	NA	NA	NA	2.24969	0.0286456	0.0687892	0.347378	0.867035	0.390149	0.0640953	0.969597	0.389672	0.698434	0.0631174	0.966283	1.25489	0.215238	0.0795645	0.659483	-0.502737	0.617272	0.0578061	0.971464	1.65252	0.104573	0.0733336	0.397314	1.23285	0.223514	0.0978917	0.99484	0.142774	0.887066	0.105593	0.996097	0.248681
PACRGL	2.96535	0.00541462	0.0840141	0.0538532	NA	NA	NA	NA	NA	NA	NA	NA	NA	NA	NA	NA	NA	NA	NA	NA	NA	NA	NA	NA	NA	NA	NA	NA	NA	NA	NA	NA	NA	NA	NA	NA	1.27425	0.208352	0.0481759	0.50296	NA	NA	NA	NA	NA	NA	NA	NA	NA
SLC25A44	2.96532	0.00541502	0.10443	0.0538532	1.86516	0.0698952	0.104494	0.99997	NA	NA	NA	NA	NA	NA	NA	NA	NA	NA	NA	NA	-0.930504	0.356672	0.0661908	0.969597	1.69119	0.0970262	0.0706453	0.720534	1.10777	0.273159	0.108442	0.701828	NA	NA	NA	NA	0.142119	0.887546	0.0862189	0.948572	-1.44107	0.155926	0.0679731	0.986926	NA	NA	NA	NA	NA
DERL2	2.96512	0.0054178	0.279035	0.0538532	-0.879514	0.384651	0.211427	0.99997	-0.835079	0.409865	0.214967	0.884651	1.42537	0.159913	0.214754	0.507078	1.73846	0.0879359	0.242507	0.495214	-0.272049	0.786728	0.130276	0.987764	-0.124132	0.901709	0.133863	0.992096	0.949471	0.346859	0.168405	0.75112	-0.240476	0.810907	0.127786	0.983955	1.13771	0.26056	0.181927	0.548115	-0.848535	0.400266	0.137764	0.997432	0.508927	0.613135	0.137954	0.991077	0.155269
SLC15A4	2.96504	0.00541898	0.158671	0.0538532	1.12209	0.268866	0.173054	0.99997	NA	NA	NA	NA	2.41157	0.0193808	0.114242	0.285729	-0.573106	0.568997	0.122804	0.867836	NA	NA	NA	NA	0.0261746	0.979222	0.101677	0.999025	1.02611	0.309683	0.0673568	0.724366	1.1525	0.254387	0.0576105	0.927055	NA	NA	NA	NA	NA	NA	NA	NA	NA	NA	NA	NA	NA
TRIM41	2.96456	0.00542569	0.0852556	0.053865	NA	NA	NA	NA	NA	NA	NA	NA	NA	NA	NA	NA	NA	NA	NA	NA	NA	NA	NA	NA	-0.476513	0.635785	0.0738009	0.958484	0.474077	0.637468	0.075702	0.896159	NA	NA	NA	NA	0.780974	0.438428	0.084943	0.68271	2.09619	0.0412524	0.0432209	0.884928	NA	NA	NA	NA	NA
EFNA5	2.9639	0.00543499	0.214979	0.0538708	-0.054977	0.956445	0.103999	0.99997	NA	NA	NA	NA	NA	NA	NA	NA	NA	NA	NA	NA	NA	NA	NA	NA	NA	NA	NA	NA	1.65421	0.104228	0.0937078	0.517455	NA	NA	NA	NA	3.02404	0.00389849	0.171231	0.131324	NA	NA	NA	NA	NA	NA	NA	NA	NA
SARS2	2.96373	0.00543731	0.0755834	0.0538708	NA	NA	NA	NA	NA	NA	NA	NA	NA	NA	NA	NA	NA	NA	NA	NA	NA	NA	NA	NA	NA	NA	NA	NA	NA	NA	NA	NA	NA	NA	NA	NA	2.02269	0.0483638	0.0738907	0.297047	NA	NA	NA	NA	NA	NA	NA	NA	NA
RALBP1	2.96258	0.00545355	0.355658	0.0539013	1.91547	0.0629804	0.195019	0.99997	0.549457	0.586506	0.134601	0.918499	0.648623	0.519382	0.291298	0.770512	1.8982	0.063121	0.352471	0.447917	0.642494	0.523547	0.202891	0.969597	-0.133013	0.894717	0.255299	0.991087	0.656816	0.514252	0.226653	0.841437	-0.295666	0.768663	0.0981905	0.981152	0.243366	0.808698	0.30052	0.90733	0.276529	0.783305	0.250548	0.997432	-0.744162	0.460406	0.16681	0.991077	-1.57702
ARHGEF40	2.96219	0.00545904	0.0731911	0.0539013	-0.317429	0.752656	0.202071	0.99997	NA	NA	NA	NA	2.90046	0.00541373	0.079887	0.213089	NA	NA	NA	NA	NA	NA	NA	NA	NA	NA	NA	NA	NA	NA	NA	NA	NA	NA	NA	NA	NA	NA	NA	NA	-1.01995	0.312762	0.0625787	0.997432	NA	NA	NA	NA	-1.4821
KDM5B	2.96161	0.00546732	0.402402	0.0539013	0.263573	0.793533	0.230155	0.99997	1.93885	0.061382	0.175418	0.595281	2.02765	0.0476366	0.0787343	0.360941	0.947232	0.34782	0.073021	0.755314	0.22519	0.822768	0.0796748	0.990756	1.74667	0.0868356	0.205312	0.705246	0.189651	0.850336	0.185628	0.962628	2.68175	0.00979231	0.0730126	0.795039	0.92185	0.360947	0.254892	0.625317	-1.10368	0.275123	0.127148	0.997432	1.27214	0.209453	0.0919932	0.991077	0.591994
SNHG7	2.96132	0.0054714	0.421004	0.0539013	0.189373	0.850809	0.320625	0.99997	-1.05256	0.300428	0.253907	0.829192	-0.784819	0.436054	0.246017	0.720755	-2.64174	0.0108169	0.259301	0.242221	-2.10884	0.0400931	0.452187	0.890688	-0.83521	0.407573	0.263309	0.917501	-0.932019	0.355718	0.41834	0.757374	1.07791	0.286047	0.286178	0.930431	-0.29522	0.769024	0.340872	0.88861	0.279316	0.781178	0.461703	0.997432	1.52958	0.132686	0.349923	0.989869	-1.31687
MRPS17	2.9613	0.00547162	0.180591	0.0539013	-0.290319	0.773151	0.128048	0.99997	NA	NA	NA	NA	1.99387	0.0513232	0.100634	0.372429	0.846291	0.401196	0.120517	0.789453	1.9545	0.056361	0.0920204	0.892434	-0.40564	0.686738	0.102076	0.966283	0.075154	0.940386	0.104956	0.987088	NA	NA	NA	NA	0.937027	0.353161	0.124102	0.618578	0.290869	0.772379	0.112037	0.997432	NA	NA	NA	NA	-0.985774
TMC4	2.96117	0.00547353	0.344338	0.0539013	NA	NA	NA	NA	NA	NA	NA	NA	NA	NA	NA	NA	NA	NA	NA	NA	NA	NA	NA	NA	0.311466	0.756742	0.208975	0.971332	0.332173	0.74112	0.211302	0.931259	NA	NA	NA	NA	1.48783	0.142954	0.23547	0.432727	NA	NA	NA	NA	NA	NA	NA	NA	NA
MTMR11	2.96014	0.00548812	0.0817982	0.0539905	NA	NA	NA	NA	NA	NA	NA	NA	-0.723255	0.472703	0.088895	0.743339	-0.686563	0.495351	0.155103	0.840627	2.85295	0.00632789	0.0469399	0.733959	NA	NA	NA	NA	NA	NA	NA	NA	NA	NA	NA	NA	NA	NA	NA	NA	NA	NA	NA	NA	0.178429	0.859137	0.0592371	0.992482	NA
GTF2IRD2	2.9565	0.00553998	0.077884	0.0544458	NA	NA	NA	NA	NA	NA	NA	NA	NA	NA	NA	NA	NA	NA	NA	NA	NA	NA	NA	NA	-0.591038	0.557157	0.0742352	0.940916	NA	NA	NA	NA	NA	NA	NA	NA	0.370451	0.71258	0.0661078	0.858697	NA	NA	NA	NA	NA	NA	NA	NA	NA
ALDH16A1	2.95471	0.00556573	0.117328	0.0545957	NA	NA	NA	NA	NA	NA	NA	NA	1.7453	0.0867291	0.104504	0.423264	1.64213	0.106485	0.136411	0.529621	1.09568	0.278575	0.08387	0.969597	NA	NA	NA	NA	0.728668	0.469538	0.0844967	0.816283	0.364219	0.717171	0.102248	0.976033	1.2072	0.232926	0.113327	0.524612	0.725492	0.471601	0.10503	0.997432	-1.15125	0.255331	0.0666419	0.991077	-0.039442
SMURF2	2.95466	0.00556643	0.274227	0.0545957	-0.784604	0.43755	0.230935	0.99997	NA	NA	NA	NA	NA	NA	NA	NA	NA	NA	NA	NA	0.352455	0.726009	0.23252	0.98191	1.34346	0.18519	0.155218	0.814267	2.93073	0.00504942	0.145523	0.186362	NA	NA	NA	NA	2.9294	0.00506789	0.0928148	0.138515	-1.49075	0.142438	0.153421	0.986518	-0.720686	0.474598	0.212467	0.991077	0.826006
CRISPLD1	2.94918	0.0056458	0.066823	0.0553186	NA	NA	NA	NA	NA	NA	NA	NA	NA	NA	NA	NA	NA	NA	NA	NA	NA	NA	NA	NA	0.875245	0.385626	0.0474566	0.909268	NA	NA	NA	NA	NA	NA	NA	NA	NA	NA	NA	NA	NA	NA	NA	NA	NA	NA	NA	NA	NA
HLA-A	2.94819	0.00566029	0.901172	0.0554049	0.553011	0.583495	0.715137	0.99997	1.36117	0.18297	0.613034	0.745932	0.518277	0.606422	0.81713	0.814161	-0.169327	0.866184	0.810558	0.964223	-0.718564	0.475822	0.863221	0.969597	3.28052	0.00189194	0.692018	0.193893	1.84205	0.0712853	0.688222	0.458595	0.289044	0.773697	0.777305	0.982188	1.23375	0.222951	0.689593	0.516138	-0.446791	0.656995	0.830823	0.997432	-0.562123	0.576648	0.874834	0.991077	-1.48208
DDRGK1	2.94746	0.00567095	0.459566	0.0554537	0.858829	0.39582	0.294351	0.99997	0.758409	0.453756	0.21747	0.896213	1.90785	0.0618346	0.272469	0.384518	-0.560055	0.577802	0.360477	0.871238	-1.7616	0.084375	0.206484	0.893903	-0.210261	0.834318	0.314462	0.980729	1.13069	0.263476	0.367662	0.697786	-1.83891	0.0716416	0.128396	0.825848	0.697221	0.488831	0.315375	0.719281	-0.11108	0.912007	0.194245	0.997432	-0.879537	0.383492	0.192725	0.991077	-0.501759
BID	2.94694	0.0056785	0.181189	0.055472	NA	NA	NA	NA	NA	NA	NA	NA	1.34845	0.183248	0.362327	0.53364	0.818164	0.416927	0.390954	0.800874	0.0798094	0.936714	0.0703516	0.998244	NA	NA	NA	NA	NA	NA	NA	NA	0.614917	0.541291	0.143547	0.960147	3.14202	0.0027932	0.137488	0.121498	-0.15601	0.876666	0.146348	0.997432	0.424095	0.673391	0.0555752	0.991077	-1.3654
PRNP	2.94537	0.00570164	0.391136	0.0556423	1.26686	0.212917	0.48721	0.99997	-0.307567	0.760405	0.418411	0.964078	1.61676	0.111867	0.339557	0.455317	0.391543	0.696966	0.387456	0.921165	0.502744	0.617396	0.20381	0.97412	-1.162	0.250751	0.231328	0.854861	0.97625	0.333549	0.241731	0.743219	1.84203	0.071176	0.10863	0.825848	1.96294	0.0551182	0.426592	0.313235	-0.293343	0.770499	0.222381	0.997432	0.154857	0.877584	0.162672	0.996097	-0.396735
RSBN1	2.94423	0.0057184	0.214094	0.0557501	-0.879809	0.384493	0.161213	0.99997	0.36112	0.720383	0.142672	0.960881	0.390754	0.697546	0.105031	0.862712	0.340596	0.734754	0.136667	0.93048	0.359258	0.720946	0.179035	0.98191	0.666071	0.508427	0.169006	0.938418	0.62932	0.531949	0.201317	0.848727	-0.0827749	0.934348	0.14203	0.991298	1.26317	0.212272	0.150321	0.506249	0.333499	0.740181	0.150428	0.997432	-1.37459	0.175641	0.105695	0.991077	-0.600719
DYRK4	2.94277	0.00574002	0.120453	0.0558512	-1.61579	0.114413	0.128049	0.99997	2.26019	0.030749	0.0758927	0.481608	-0.726456	0.470756	0.109508	0.742515	1.17538	0.245096	0.144291	0.678797	-0.850066	0.399423	0.082598	0.969597	-0.578522	0.565509	0.0729274	0.942083	0.963603	0.339792	0.113415	0.745918	1.2358	0.222085	0.0352107	0.9249	0.979614	0.331901	0.103714	0.60343	0.584038	0.561874	0.0714405	0.997432	0.701447	0.486411	0.058969	0.991077	0.57388
TMEM64	2.94276	0.00574022	0.161515	0.0558512	NA	NA	NA	NA	NA	NA	NA	NA	NA	NA	NA	NA	NA	NA	NA	NA	-0.667854	0.507361	0.0623422	0.969597	0.426514	0.671564	0.103308	0.964755	0.0302458	0.975989	0.133354	0.994604	NA	NA	NA	NA	2.84321	0.00640944	0.0765138	0.150259	NA	NA	NA	NA	NA	NA	NA	NA	-1.63124
CLN8	2.9418	0.00575446	0.127685	0.0558789	-1.00865	0.319521	0.14601	0.99997	NA	NA	NA	NA	1.17308	0.246009	0.213501	0.589965	-0.160842	0.87283	0.212001	0.964895	1.24082	0.22058	0.12619	0.969597	0.204567	0.838741	0.0839918	0.98279	1.04998	0.298678	0.0674674	0.716386	-0.487955	0.627633	0.0940818	0.972394	1.30639	0.19728	0.120347	0.491517	0.55418	0.581976	0.113461	0.997432	-0.54052	0.591338	0.107541	0.991077	0.149931
TRIP6	2.94173	0.00575539	0.411859	0.0558789	0.0993681	0.921368	0.283356	0.99997	-0.490839	0.62689	0.139878	0.931728	0.0792491	0.937133	0.129465	0.975817	0.812163	0.420331	0.194243	0.802011	-1.3643	0.178708	0.0592931	0.96275	0.919941	0.362021	0.220921	0.89809	1.72236	0.0910642	0.19021	0.493554	NA	NA	NA	NA	1.5986	0.116088	0.311862	0.411234	NA	NA	NA	NA	NA	NA	NA	NA	NA
NFATC1	2.94141	0.00576024	0.152955	0.0558789	1.32131	0.1943	0.118659	0.99997	NA	NA	NA	NA	0.910345	0.366762	0.0630265	0.680585	1.37281	0.175592	0.0628036	0.61708	-0.0940163	0.92548	0.192791	0.998244	2.28722	0.0264505	0.0481663	0.509408	2.62004	0.0115536	0.0660644	0.256876	0.309269	0.758353	0.0750606	0.979923	0.521347	0.604382	0.0696791	0.793792	1.93209	0.0591412	0.150731	0.927964	0.978012	0.332972	0.102825	0.991077	1.96144
CYBA	2.94084	0.00576871	0.501994	0.0559055	0.287825	0.775045	0.595345	0.99997	2.07189	0.0464158	0.434305	0.54156	0.528299	0.599497	0.819545	0.8095	1.27222	0.208849	0.819414	0.644257	2.17603	0.0344033	0.327365	0.890688	1.63579	0.108164	0.292827	0.745611	0.544119	0.588731	0.255596	0.876545	0.00150979	0.998801	0.688034	0.99964	1.24617	0.218394	0.431492	0.511873	0.381572	0.704429	0.29749	0.997432	1.15958	0.251958	0.312011	0.991077	1.7218
C7orf26	2.93942	0.00578986	0.127173	0.0559845	NA	NA	NA	NA	NA	NA	NA	NA	0.36588	0.715911	0.0587472	0.873466	-0.286085	0.775928	0.080634	0.943289	0.536394	0.594114	0.068241	0.972359	NA	NA	NA	NA	1.11315	0.270862	0.0849228	0.699389	NA	NA	NA	NA	0.634805	0.528394	0.0681948	0.744731	NA	NA	NA	NA	NA	NA	NA	NA	NA
ADAM15	2.93922	0.00579284	0.357478	0.0559845	0.474238	0.638044	0.239232	0.99997	1.48418	0.147546	0.103609	0.715703	2.64342	0.0107698	0.172011	0.247969	1.61161	0.112987	0.180668	0.54012	2.25235	0.0288141	0.555719	0.881829	1.8509	0.0700958	0.149033	0.682115	-0.366995	0.715142	0.175539	0.921331	NA	NA	NA	NA	1.7557	0.0851446	0.256573	0.365005	0.288761	0.773982	0.446423	0.997432	0.442011	0.660467	0.297242	0.991077	2.31783
HK1	2.93875	0.0057999	0.333661	0.0559845	1.69674	0.0979232	0.205758	0.99997	1.73803	0.0918207	0.107852	0.653855	1.36953	0.176607	0.245628	0.526897	1.6307	0.108884	0.282489	0.532329	-0.520813	0.604843	0.198989	0.972359	2.08336	0.0423516	0.163309	0.608609	1.51833	0.135106	0.203979	0.564046	0.0151657	0.987958	0.10714	0.999503	1.06859	0.290288	0.240715	0.571622	2.35313	0.0226737	0.167246	0.849473	1.07047	0.289761	0.0996909	0.991077	-1.97515
CD82	2.93865	0.00580133	0.333532	0.0559845	NA	NA	NA	NA	0.15059	0.881244	0.174185	0.988314	2.12706	0.038087	0.259247	0.345246	1.91225	0.061255	0.257321	0.443171	-0.768721	0.445748	0.232716	0.969597	1.50659	0.138207	0.0909234	0.768973	2.25457	0.0284836	0.0931739	0.334555	0.0746457	0.940783	0.272584	0.991298	1.67398	0.100258	0.274619	0.391167	-1.95599	0.0561792	0.110125	0.915777	-1.09928	0.277129	0.313255	0.991077	-1.43469
TXNDC12	2.93837	0.00580555	0.290477	0.0559845	-0.0804022	0.936339	0.347512	0.99997	2.86243	0.00735514	0.195406	0.304379	0.725806	0.47115	0.332648	0.74258	0.608897	0.545194	0.379488	0.861062	-0.980452	0.33168	0.252848	0.969597	-1.83379	0.0726397	0.15454	0.688356	0.126536	0.899805	0.201684	0.975208	0.777245	0.440536	0.117644	0.94901	0.45857	0.648491	0.24241	0.821511	0.110051	0.912818	0.235872	0.997432	-0.781158	0.438545	0.19436	0.991077	-0.549685
KIAA1147	2.93794	0.00581204	0.117419	0.0559918	NA	NA	NA	NA	NA	NA	NA	NA	NA	NA	NA	NA	1.01229	0.315998	0.0854073	0.734216	0.518969	0.606118	0.0544369	0.972359	NA	NA	NA	NA	NA	NA	NA	NA	NA	NA	NA	NA	-0.0216481	0.982813	0.0789071	0.992546	-0.0742866	0.941085	0.0977826	0.997432	NA	NA	NA	NA	NA
WNT5B	2.93477	0.00585972	0.0619708	0.0563954	NA	NA	NA	NA	NA	NA	NA	NA	NA	NA	NA	NA	NA	NA	NA	NA	NA	NA	NA	NA	NA	NA	NA	NA	NA	NA	NA	NA	NA	NA	NA	NA	NA	NA	NA	NA	NA	NA	NA	NA	NA	NA	NA	NA	NA
ALDH2	2.93326	0.00588256	0.645771	0.056458	1.19967	0.237694	0.510862	0.99997	0.765497	0.449585	0.488197	0.894762	-2.44012	0.0180598	0.551178	0.278314	-0.0743137	0.941041	0.750811	0.983561	-1.98033	0.0532963	0.450237	0.892434	0.460188	0.647377	0.453572	0.962043	0.995385	0.324248	0.543673	0.734824	-1.52548	0.1332	0.181442	0.900498	0.397927	0.692345	0.513058	0.846851	-1.437	0.157072	0.209724	0.986926	-1.83931	0.0720592	0.282039	0.943343	-0.160846
BCL3	2.93303	0.00588602	0.32763	0.056458	0.671112	0.506208	0.21531	0.99997	0.486358	0.630027	0.146805	0.932815	2.75592	0.00800665	0.108013	0.232169	0.368613	0.713884	0.109019	0.92522	0.205992	0.83765	0.331322	0.9937	3.19105	0.0024502	0.157116	0.210717	2.3837	0.0209001	0.248006	0.297368	1.18493	0.241433	0.0918659	0.9249	2.2377	0.029637	0.228336	0.249092	-0.47732	0.635256	0.216453	0.997432	0.72781	0.470265	0.198272	0.991077	0.129627
TLR5	2.93259	0.00589269	0.062865	0.056458	NA	NA	NA	NA	NA	NA	NA	NA	-0.879081	0.383325	0.0945431	0.687534	-1.82176	0.0741362	0.104199	0.470256	NA	NA	NA	NA	NA	NA	NA	NA	-0.101101	0.919867	0.0635436	0.982317	NA	NA	NA	NA	1.52273	0.134003	0.0738331	0.42568	NA	NA	NA	NA	NA	NA	NA	NA	NA
CLMN	2.93258	0.00589284	0.218719	0.056458	NA	NA	NA	NA	NA	NA	NA	NA	1.63078	0.108866	0.106088	0.453131	1.19679	0.236713	0.127167	0.668613	NA	NA	NA	NA	-0.789814	0.433366	0.0743775	0.923844	NA	NA	NA	NA	NA	NA	NA	NA	0.75163	0.455729	0.142377	0.697113	NA	NA	NA	NA	NA	NA	NA	NA	NA
PCGF2	2.93205	0.00590083	0.17338	0.056458	NA	NA	NA	NA	NA	NA	NA	NA	NA	NA	NA	NA	NA	NA	NA	NA	-1.10313	0.275358	0.185773	0.969597	2.1856	0.0335563	0.0944381	0.539781	0.37494	0.70926	0.111531	0.917395	NA	NA	NA	NA	0.574246	0.568326	0.106627	0.770699	-0.0646586	0.948709	0.183438	0.997432	0.332951	0.740621	0.134387	0.992169	-0.368264
CAPN3	2.93164	0.00590708	0.0872315	0.056458	NA	NA	NA	NA	NA	NA	NA	NA	NA	NA	NA	NA	NA	NA	NA	NA	NA	NA	NA	NA	0.181274	0.856885	0.0762653	0.987878	3.11538	0.00301349	0.114888	0.160488	NA	NA	NA	NA	NA	NA	NA	NA	NA	NA	NA	NA	NA	NA	NA	NA	NA
INPPL1	2.93153	0.00590885	0.224006	0.056458	NA	NA	NA	NA	NA	NA	NA	NA	1.37265	0.175641	0.112617	0.52611	2.50039	0.0155339	0.128614	0.27163	NA	NA	NA	NA	-0.567137	0.573159	0.192659	0.944866	1.85803	0.0689419	0.130257	0.454562	NA	NA	NA	NA	2.99399	0.00423924	0.107876	0.131891	0.277413	0.78263	0.0678895	0.997432	NA	NA	NA	NA	-1.99161
SSB	2.93129	0.0059125	0.437296	0.056458	0.187753	0.85207	0.474429	0.99997	1.99023	0.0551656	0.374088	0.576375	1.618	0.111599	0.451534	0.455317	0.540506	0.591113	0.531438	0.879718	0.0891482	0.929327	0.397307	0.998244	0.795519	0.430072	0.282412	0.921787	1.48351	0.144093	0.303734	0.576152	0.23535	0.814862	0.255584	0.983955	1.74285	0.0873861	0.396216	0.369228	-0.459535	0.647882	0.380339	0.997432	0.315413	0.753816	0.321659	0.992169	0.333996
VARS	2.93013	0.0059301	0.196773	0.0565707	NA	NA	NA	NA	NA	NA	NA	NA	0.704866	0.483979	0.100118	0.749564	1.98269	0.0525959	0.117934	0.425607	0.170866	0.865033	0.0628671	0.996511	0.655374	0.515231	0.0942321	0.938418	1.84574	0.070738	0.0804992	0.45769	-0.863808	0.39166	0.057891	0.944029	0.984629	0.329455	0.0832368	0.602419	2.1654	0.0352538	0.0720934	0.884928	NA	NA	NA	NA	NA
PRMT2	2.92879	0.00595057	0.519076	0.0567105	-1.18383	0.243831	0.322252	0.99997	-1.27342	0.212041	0.291015	0.772405	1.85643	0.0689545	0.350074	0.395392	2.19027	0.0329256	0.374879	0.363831	1.08815	0.281851	0.318684	0.969597	0.297801	0.767089	0.364908	0.973684	-0.103165	0.918237	0.297546	0.982289	0.657737	0.513608	0.268476	0.95373	1.37887	0.173954	0.397345	0.468245	-0.539894	0.591715	0.330192	0.997432	1.86866	0.0677792	0.244779	0.943343	0.185554
KLHL28	2.92709	0.00597666	0.117527	0.056835	1.44888	0.155574	0.120809	0.99997	NA	NA	NA	NA	0.546538	0.58699	0.077015	0.803276	-1.45576	0.151357	0.0944891	0.588788	0.636735	0.527261	0.0969302	0.969597	-1.32327	0.191765	0.0806395	0.815304	-0.559078	0.578556	0.065561	0.872344	0.951209	0.345899	0.0625447	0.939933	1.48572	0.14351	0.0969738	0.433268	0.154276	0.878026	0.0935372	0.997432	0.495051	0.622823	0.0777415	0.991077	-1.20893
IFRD2	2.92687	0.00598011	0.30526	0.056835	-0.835126	0.408867	0.184372	0.99997	0.96469	0.341934	0.0803233	0.853305	0.456508	0.64989	0.116604	0.837451	1.49436	0.141013	0.121453	0.581132	-1.44689	0.154296	0.144303	0.958539	1.86176	0.0685191	0.191013	0.677913	0.989862	0.326915	0.221555	0.737141	-1.31306	0.194927	0.0548775	0.9249	2.12659	0.0383138	0.182171	0.276667	0.404486	0.687616	0.140142	0.997432	-0.0770035	0.938941	0.0626791	0.996097	-0.372383
UBE2B	2.92681	0.0059811	0.595189	0.056835	-0.0698029	0.944717	0.549665	0.99997	1.1244	0.269207	0.471632	0.822976	1.26597	0.21106	0.460857	0.557952	0.221932	0.825219	0.499792	0.953991	1.21867	0.228805	0.464888	0.969597	-0.613456	0.542356	0.416939	0.940532	-0.244857	0.80755	0.439153	0.95287	0.230455	0.818643	0.31563	0.983955	1.09816	0.277293	0.433178	0.560653	-1.38732	0.171622	0.410241	0.989473	0.00484952	0.996151	0.366098	0.999113	-0.486336
ME2	2.92584	0.00599594	0.229754	0.0568913	0.504576	0.61677	0.0782628	0.99997	NA	NA	NA	NA	1.93996	0.0577137	0.274249	0.375936	2.68332	0.00970287	0.273374	0.230519	0.0469022	0.962782	0.074368	0.998244	-0.106417	0.915677	0.125893	0.994182	0.63528	0.528086	0.105137	0.846965	-0.134087	0.893851	0.100974	0.989151	2.29258	0.0260306	0.147243	0.239039	-0.436543	0.66436	0.073969	0.997432	NA	NA	NA	NA	-0.817993
SLBP	2.92567	0.00599868	0.248426	0.0568913	-0.0527257	0.958227	0.283084	0.99997	0.933629	0.357487	0.183277	0.857321	2.79437	0.00722331	0.230015	0.230208	-0.337329	0.737202	0.255707	0.931145	-0.541312	0.590746	0.139471	0.972359	-1.09199	0.280073	0.180969	0.865876	0.691645	0.492297	0.215065	0.829893	1.26218	0.212517	0.17229	0.9249	1.37331	0.175663	0.230092	0.470588	1.27553	0.208137	0.149593	0.99484	0.155151	0.877353	0.118488	0.996097	0.991495
SLC25A29	2.92495	0.00600966	0.21522	0.0569083	NA	NA	NA	NA	NA	NA	NA	NA	NA	NA	NA	NA	NA	NA	NA	NA	-0.229996	0.819052	0.197125	0.9906	1.76218	0.0841508	0.165594	0.699139	3.82052	0.000362963	0.107484	0.0704309	NA	NA	NA	NA	0.411106	0.682717	0.147887	0.840732	-0.483165	0.631131	0.0933443	0.997432	NA	NA	NA	NA	-1.45224
NPC2	2.92475	0.00601282	0.807138	0.0569083	2.40892	0.0209543	0.677553	0.99997	1.31724	0.197113	0.667067	0.756376	2.35317	0.0223571	0.820632	0.294314	2.12501	0.038266	0.791439	0.380141	-0.492455	0.624597	0.542468	0.975277	2.2517	0.0287654	0.541556	0.519949	2.90639	0.00539791	0.875524	0.193345	-3.42466	0.001209	0.418212	0.727345	0.76683	0.446718	0.711868	0.690697	0.923009	0.360526	0.568153	0.997432	-0.737321	0.464516	0.496919	0.991077	-0.493623
GGT5	2.92442	0.00601797	0.181363	0.0569083	-0.610517	0.545154	0.153006	0.99997	0.304646	0.762608	0.236357	0.964078	NA	NA	NA	NA	NA	NA	NA	NA	NA	NA	NA	NA	NA	NA	NA	NA	0.220715	0.826196	0.102749	0.95718	NA	NA	NA	NA	1.93008	0.0591678	0.0513731	0.320873	-0.137375	0.891297	0.11631	0.997432	NA	NA	NA	NA	-0.451674
DENND4C	2.92404	0.00602389	0.238076	0.0569092	0.196334	0.845395	0.186512	0.99997	0.494674	0.62421	0.163821	0.929976	-1.49717	0.140281	0.291277	0.486406	-2.14079	0.0369094	0.349284	0.375025	0.0944611	0.925128	0.145426	0.998244	-0.517797	0.606883	0.133211	0.950873	-0.971307	0.33598	0.133965	0.744222	-0.593393	0.55549	0.0540262	0.96045	1.29728	0.200372	0.137216	0.494583	-0.21778	0.828505	0.135982	0.997432	-1.22892	0.225093	0.163183	0.991077	-3.18999
TIMM23B	2.92275	0.00604386	0.108507	0.0570425	NA	NA	NA	NA	NA	NA	NA	NA	NA	NA	NA	NA	NA	NA	NA	NA	NA	NA	NA	NA	NA	NA	NA	NA	NA	NA	NA	NA	NA	NA	NA	NA	NA	NA	NA	NA	NA	NA	NA	NA	NA	NA	NA	NA	NA
ILVBL	2.92156	0.0060623	0.183258	0.0571613	0.595285	0.555182	0.133411	0.99997	-1.69538	0.0997147	0.0928652	0.666558	1.97285	0.0537384	0.122836	0.373707	1.41912	0.16172	0.152216	0.603063	0.891421	0.37706	0.080412	0.969597	0.79003	0.433241	0.112404	0.923844	0.0258994	0.979439	0.108179	0.994653	NA	NA	NA	NA	1.64361	0.106409	0.153096	0.399064	-1.33424	0.188294	0.0949823	0.99484	1.51081	0.137393	0.109719	0.991077	1.16017
PCSK1N	2.91905	0.00610166	0.335305	0.0574769	NA	NA	NA	NA	NA	NA	NA	NA	NA	NA	NA	NA	NA	NA	NA	NA	NA	NA	NA	NA	1.95201	0.0565482	0.0986081	0.6565	1.24568	0.218575	0.077078	0.663927	NA	NA	NA	NA	0.627407	0.533192	0.0779598	0.748491	NA	NA	NA	NA	NA	NA	NA	NA	NA
SUMO3	2.9176	0.00612445	0.48779	0.057636	1.62046	0.113404	0.39994	0.99997	0.947537	0.350466	0.299533	0.855826	0.650978	0.517874	0.46144	0.769671	0.425887	0.671915	0.517109	0.91169	0.660964	0.511731	0.360218	0.969597	-1.12643	0.265361	0.297803	0.860635	0.92266	0.360529	0.335898	0.761806	-1.14134	0.258955	0.233379	0.927055	1.08144	0.28459	0.297949	0.566885	0.322112	0.748738	0.291949	0.997432	-0.893609	0.37599	0.287153	0.991077	-0.0700147
NF1	2.91651	0.00614151	0.363498	0.0577408	0.466952	0.6432	0.248769	0.99997	0.477263	0.636418	0.140525	0.935514	1.19605	0.237001	0.1208	0.580702	-0.653611	0.516188	0.131419	0.849979	0.131564	0.895868	0.132113	0.997137	0.709481	0.481321	0.207509	0.930767	1.36283	0.178925	0.184075	0.620013	-0.323917	0.7473	0.0597879	0.979923	1.51132	0.136879	0.233345	0.427926	0.803933	0.425319	0.126365	0.997432	1.19207	0.239094	0.0828304	0.991077	0.121154
CASZ1	2.91491	0.00616691	0.228519	0.0579027	NA	NA	NA	NA	NA	NA	NA	NA	NA	NA	NA	NA	NA	NA	NA	NA	-2.83479	0.00664422	0.144729	0.733959	1.23617	0.222171	0.166172	0.838932	0.558085	0.579228	0.135927	0.872344	NA	NA	NA	NA	0.0499107	0.960389	0.156847	0.98222	-1.0189	0.313253	0.067507	0.997432	0.160323	0.8733	0.130548	0.996097	-0.233554
FLCN	2.91468	0.00617059	0.159551	0.0579027	NA	NA	NA	NA	NA	NA	NA	NA	0.0809167	0.935813	0.0675788	0.975175	0.205148	0.838243	0.0712938	0.957823	NA	NA	NA	NA	-0.21026	0.834319	0.121992	0.980729	0.880658	0.382634	0.0848861	0.771693	NA	NA	NA	NA	1.76404	0.0837141	0.0561079	0.362325	NA	NA	NA	NA	NA	NA	NA	NA	NA
TMEM45A	2.9142	0.00617807	0.153917	0.0579081	-0.155306	0.877402	0.253331	0.99997	0.861063	0.395609	0.197728	0.877894	NA	NA	NA	NA	NA	NA	NA	NA	NA	NA	NA	NA	NA	NA	NA	NA	NA	NA	NA	NA	NA	NA	NA	NA	3.07003	0.00342624	0.131474	0.130828	NA	NA	NA	NA	NA	NA	NA	NA	NA
NCBP3	2.91389	0.00618303	0.301461	0.0579081	0.699863	0.488276	0.116905	0.99997	1.72257	0.0946202	0.111019	0.661037	0.436128	0.664515	0.123104	0.844853	1.726	0.0901732	0.133424	0.499927	0.683365	0.497595	0.143082	0.969597	0.915542	0.364302	0.161124	0.899005	0.599851	0.551261	0.145384	0.858096	0.0566314	0.955056	0.101104	0.993482	1.56448	0.123889	0.182319	0.416503	-0.148511	0.882549	0.17299	0.997432	-0.837351	0.406545	0.0881179	0.991077	-0.806899
TSPAN17	2.91311	0.00619548	0.157068	0.057969	NA	NA	NA	NA	NA	NA	NA	NA	2.12504	0.0382635	0.0712796	0.345246	0.878794	0.38348	0.0655971	0.777407	-1.21037	0.231944	0.0639054	0.969597	2.34666	0.0229458	0.0902849	0.488894	0.404769	0.68734	0.0698046	0.910641	NA	NA	NA	NA	2.71356	0.00905624	0.0805268	0.167238	0.150879	0.880691	0.0644705	0.997432	NA	NA	NA	NA	NA
TSR3	2.91245	0.00620596	0.205413	0.0580114	0.0844772	0.933121	0.131752	0.99997	1.11796	0.271908	0.0861078	0.823035	1.15274	0.254189	0.141109	0.596984	1.62865	0.109318	0.172188	0.533702	0.027449	0.978213	0.0988632	0.998244	0.77433	0.442382	0.125265	0.926996	0.420569	0.675837	0.129181	0.90591	0.676262	0.501871	0.0596952	0.95373	-0.118367	0.906242	0.136875	0.957684	-1.86253	0.06853	0.0909302	0.927964	-1.30053	0.19963	0.108721	0.991077	-0.539709
ITGB5	2.91024	0.00624131	0.262532	0.0582685	0.0748316	0.940741	0.313923	0.99997	0.281541	0.780108	0.169563	0.966467	2.37524	0.0211873	0.093382	0.289868	0.792273	0.431733	0.125163	0.807936	-0.643859	0.522669	0.0988288	0.969597	1.27643	0.2077	0.0979606	0.828734	NA	NA	NA	NA	NA	NA	NA	NA	1.62904	0.109467	0.131207	0.404065	NA	NA	NA	NA	NA	NA	NA	NA	NA
SLC35C2	2.90998	0.0062454	0.190948	0.0582685	-0.115933	0.908316	0.156632	0.99997	-0.716637	0.478796	0.145144	0.89911	0.472614	0.638429	0.118075	0.831515	0.707301	0.482478	0.142004	0.835397	-0.384405	0.702342	0.0778705	0.981125	0.308377	0.759077	0.119532	0.971747	-0.4292	0.669585	0.153569	0.904739	-0.324559	0.746817	0.0887597	0.979923	-0.122526	0.902964	0.152384	0.956312	0.571011	0.570602	0.0808508	0.997432	0.822397	0.414918	0.110637	0.991077	-1.91772
ALDH1A1	2.909	0.00626115	0.271421	0.0583597	1.88044	0.0677285	0.312339	0.99997	0.402502	0.689991	0.45432	0.950829	-0.574944	0.567762	0.19058	0.7926	-0.03388	0.9731	0.377222	0.993093	-1.36503	0.178478	0.0925	0.96275	1.82363	0.0741876	0.189126	0.690092	0.723491	0.472684	0.231054	0.817776	NA	NA	NA	NA	1.7517	0.0858377	0.423633	0.366427	-0.886998	0.379413	0.0769289	0.997432	NA	NA	NA	NA	NA
NOP58	2.90728	0.00628884	0.353218	0.0585088	0.995364	0.325855	0.337387	0.99997	1.28586	0.207718	0.271438	0.770897	1.64275	0.106355	0.225762	0.451975	-0.0206405	0.98361	0.242395	0.995555	1.17615	0.245218	0.23721	0.969597	3.35971	0.00150029	0.232107	0.176461	-0.0562645	0.955351	0.302944	0.989394	-0.988585	0.327444	0.249664	0.937768	1.80209	0.0774422	0.316125	0.354143	-0.175832	0.86115	0.251787	0.997432	0.710928	0.480569	0.134946	0.991077	0.610581
ITFG2	2.90726	0.00628914	0.0898131	0.0585088	-1.62453	0.112531	0.125382	0.99997	-0.425214	0.673526	0.0695045	0.947863	1.68837	0.0972167	0.0692309	0.441989	-0.515745	0.608177	0.0968069	0.886506	NA	NA	NA	NA	0.0168843	0.986596	0.07256	0.999093	1.01595	0.314447	0.0897705	0.72727	0.364176	0.717203	0.0822356	0.976033	1.65897	0.103261	0.114652	0.395082	NA	NA	NA	NA	-0.329028	0.743566	0.0763009	0.992169	0.765411
FAM134C	2.90634	0.00630408	0.213594	0.0585919	NA	NA	NA	NA	NA	NA	NA	NA	0.309276	0.758324	0.0871731	0.892698	0.700423	0.486727	0.108704	0.837585	-0.466072	0.64323	0.0838628	0.977474	1.18084	0.243254	0.149182	0.85107	-0.0840007	0.933385	0.124854	0.985786	NA	NA	NA	NA	0.327253	0.744816	0.117027	0.874606	-2.29019	0.0263535	0.0793671	0.867364	-0.576202	0.567171	0.0875255	0.991077	1.55552
RAB31	2.90423	0.00633827	0.569025	0.0588112	1.15699	0.254497	0.353899	0.99997	0.502128	0.619015	0.290513	0.927931	1.75225	0.0855155	0.569115	0.422419	1.38183	0.172821	0.620281	0.616855	0.532147	0.597029	0.157447	0.972359	3.57002	0.000799667	0.522023	0.120674	1.69183	0.0967803	0.236245	0.502203	-1.07195	0.288693	0.19876	0.930431	1.21494	0.229984	0.33505	0.52157	-0.230617	0.818573	0.0766382	0.997432	-0.0797947	0.936732	0.127766	0.996097	0.892625
IKZF4	2.90414	0.00633972	0.0581221	0.0588112	NA	NA	NA	NA	NA	NA	NA	NA	NA	NA	NA	NA	NA	NA	NA	NA	NA	NA	NA	NA	NA	NA	NA	NA	2.55389	0.013684	0.0709376	0.269841	NA	NA	NA	NA	NA	NA	NA	NA	NA	NA	NA	NA	NA	NA	NA	NA	NA
AKAP17A	2.90297	0.00635878	0.196823	0.0589319	0.698458	0.489143	0.137554	0.99997	NA	NA	NA	NA	1.04828	0.299268	0.114888	0.630388	-1.38543	0.171724	0.124552	0.61407	-0.0972516	0.922923	0.096971	0.998244	-0.647121	0.520513	0.114275	0.940532	1.19869	0.23619	0.125007	0.680653	0.492726	0.62428	0.0983204	0.972064	0.815108	0.418801	0.136667	0.668362	0.506331	0.614895	0.124996	0.997432	-0.215687	0.830146	0.0643412	0.992169	0.738072
PKP3	2.90252	0.00636614	0.329164	0.0589442	NA	NA	NA	NA	NA	NA	NA	NA	NA	NA	NA	NA	NA	NA	NA	NA	NA	NA	NA	NA	0.854197	0.39707	0.219517	0.914581	2.6283	0.0113099	0.127188	0.256876	NA	NA	NA	NA	1.18739	0.240575	0.182342	0.531342	NA	NA	NA	NA	NA	NA	NA	NA	NA
APOE	2.90118	0.00638807	0.170894	0.0590912	0.941673	0.352308	0.118752	0.99997	-0.617808	0.541074	0.194536	0.910974	0.436527	0.664228	0.671444	0.844853	0.322205	0.748565	0.782337	0.934175	0.362564	0.71849	0.093838	0.98191	1.14345	0.258297	0.155551	0.860635	1.3966	0.168582	0.13565	0.608958	-0.18653	0.852755	0.103721	0.987381	1.46835	0.148151	0.123786	0.440187	-0.13176	0.895714	0.0908527	0.997432	0.574548	0.56828	0.108232	0.991077	1.38604
DCAF11	2.89884	0.00642654	0.227816	0.0593907	1.0625	0.294712	0.107126	0.99997	NA	NA	NA	NA	2.6878	0.00958948	0.126029	0.240919	1.8694	0.0670961	0.14709	0.457135	0.208233	0.83591	0.0699905	0.99269	0.570856	0.570655	0.146709	0.944866	-0.077516	0.938516	0.198645	0.98664	-1.47006	0.147571	0.106667	0.918198	0.767069	0.446577	0.158092	0.690595	-0.0357665	0.971614	0.0656416	0.997467	0.741991	0.461708	0.0619237	0.991077	NA
IGBP1	2.89806	0.00643933	0.307619	0.0594526	-0.141627	0.888123	0.34579	0.99997	-2.42441	0.0211591	0.187524	0.438898	0.0786674	0.937593	0.251935	0.976033	-1.60721	0.11395	0.327477	0.540505	-0.517833	0.606905	0.181591	0.972359	-0.39363	0.695528	0.181573	0.966283	-1.81527	0.0753645	0.250295	0.466419	-0.316265	0.753067	0.188108	0.979923	0.787932	0.434383	0.314823	0.67998	-0.521438	0.604411	0.226935	0.997432	2.16973	0.0350082	0.159776	0.88158	-0.0814002
ABHD18	2.89726	0.00645253	0.133777	0.0595182	NA	NA	NA	NA	NA	NA	NA	NA	NA	NA	NA	NA	1.08044	0.284839	0.0722188	0.708259	0.691675	0.492406	0.0522027	0.969597	1.94801	0.0570383	0.0947472	0.656585	0.00039964	0.999683	0.0886846	0.999949	-0.858511	0.394551	0.0737528	0.944029	1.2667	0.211016	0.0607889	0.504746	-1.12313	0.266855	0.0582606	0.997432	NA	NA	NA	NA	NA
GLIS3	2.89635	0.00646765	0.310887	0.0595397	1.64105	0.109039	0.117639	0.99997	0.827489	0.414088	0.0853571	0.885608	NA	NA	NA	NA	NA	NA	NA	NA	NA	NA	NA	NA	2.20485	0.0320932	0.0673149	0.530333	1.03209	0.306897	0.124319	0.722554	NA	NA	NA	NA	3.18211	0.00249018	0.199031	0.118117	1.79069	0.0795214	0.0526954	0.947183	NA	NA	NA	NA	NA
MYLIP	2.89555	0.00648091	0.232974	0.0595397	1.27367	0.210515	0.134725	0.99997	NA	NA	NA	NA	-0.709165	0.48133	0.101805	0.748248	0.455776	0.650413	0.0940274	0.902963	-0.954851	0.34434	0.262571	0.969597	-0.189347	0.850587	0.157265	0.987086	-1.80074	0.0776589	0.227891	0.471959	1.02896	0.30826	0.0891028	0.933358	0.475374	0.636551	0.145853	0.812625	-1.29816	0.200308	0.133386	0.99484	-1.81077	0.0764378	0.103763	0.943343	-0.314867
PHF12	2.89527	0.00648545	0.177494	0.0595397	NA	NA	NA	NA	NA	NA	NA	NA	1.37017	0.176411	0.0648487	0.526897	0.588059	0.55899	0.0662356	0.864563	0.371483	0.71188	0.0673505	0.981647	0.431776	0.667761	0.0688507	0.964755	1.11789	0.268854	0.0838535	0.698674	0.422408	0.674468	0.0570698	0.973668	2.68306	0.00981027	0.0861472	0.170853	0.132159	0.8954	0.0574301	0.997432	NA	NA	NA	NA	-1.14373
SSBP4	2.89474	0.00649429	0.210246	0.0595397	-0.18774	0.852079	0.23071	0.99997	0.590935	0.558715	0.102818	0.914937	1.01886	0.312896	0.149092	0.639262	2.77179	0.00767425	0.138424	0.221895	0.237724	0.813086	0.196418	0.989799	1.50169	0.139465	0.098816	0.770656	2.68444	0.00977477	0.107069	0.245104	0.735697	0.465221	0.121161	0.952986	0.559244	0.578443	0.165398	0.777526	-0.0074115	0.994117	0.146662	0.998887	0.820251	0.416128	0.098201	0.991077	1.20786
MCM3AP	2.89461	0.00649652	0.144518	0.0595397	-0.688746	0.495167	0.121938	0.99997	0.550255	0.585965	0.0729455	0.918499	1.56139	0.124384	0.109225	0.47195	1.0791	0.285429	0.122711	0.708452	-0.724221	0.472374	0.0664901	0.969597	0.95822	0.342562	0.113685	0.88927	1.327	0.19042	0.109863	0.631484	0.172267	0.863896	0.0592281	0.988164	0.261431	0.794813	0.127221	0.902374	-0.289441	0.773465	0.0945807	0.997432	2.80891	0.00716905	0.0934844	0.823113	0.479886
TCF20	2.89414	0.00650435	0.160346	0.0595397	NA	NA	NA	NA	NA	NA	NA	NA	NA	NA	NA	NA	NA	NA	NA	NA	-0.701754	0.486152	0.0625233	0.969597	0.555177	0.581249	0.0719161	0.946607	1.59304	0.117332	0.0748128	0.537378	NA	NA	NA	NA	0.797898	0.428629	0.0899169	0.675938	NA	NA	NA	NA	NA	NA	NA	NA	NA
SMARCA4	2.89374	0.00651098	0.418479	0.0595397	1.07427	0.289477	0.182598	0.99997	1.87454	0.0700101	0.103016	0.614655	0.764997	0.447666	0.147077	0.727454	0.701994	0.485754	0.159764	0.837585	0.452701	0.652762	0.136346	0.97755	0.441782	0.660552	0.206457	0.962294	0.733884	0.46638	0.242806	0.815175	-0.118538	0.906098	0.0876817	0.990385	2.53102	0.0144997	0.21077	0.194179	-0.205309	0.838181	0.159471	0.997432	0.63348	0.529427	0.106231	0.991077	0.25062
ARHGEF19	2.89333	0.00651785	0.0827318	0.0595397	NA	NA	NA	NA	NA	NA	NA	NA	NA	NA	NA	NA	NA	NA	NA	NA	NA	NA	NA	NA	NA	NA	NA	NA	NA	NA	NA	NA	NA	NA	NA	NA	1.50731	0.137902	0.0516689	0.428168	NA	NA	NA	NA	NA	NA	NA	NA	NA
PTS	2.89331	0.00651811	0.270988	0.0595397	-0.232361	0.817505	0.155898	0.99997	0.221958	0.825757	0.102946	0.976165	2.9697	0.00447018	0.145643	0.209077	1.68287	0.098283	0.164252	0.51659	0.838124	0.406031	0.143382	0.969597	0.463075	0.64532	0.138115	0.960951	0.462398	0.645763	0.199029	0.897262	-1.81983	0.0745427	0.070083	0.825848	1.71941	0.0916045	0.204198	0.376004	-1.5173	0.135617	0.154157	0.982158	-1.33765	0.187316	0.118241	0.991077	-0.369869
NDFIP1	2.89321	0.00651979	0.591951	0.0595397	-0.25647	0.798972	0.533954	0.99997	1.76673	0.0868124	0.422742	0.646301	1.17918	0.243595	0.424477	0.587339	1.2475	0.2177	0.463111	0.651082	0.796035	0.429851	0.468998	0.969597	-1.33624	0.187521	0.395677	0.815304	-0.0302581	0.975979	0.446207	0.994604	-0.418214	0.677513	0.207516	0.973668	0.904736	0.36986	0.39792	0.631884	-1.60852	0.114147	0.357908	0.97173	-0.799994	0.427656	0.370933	0.991077	1.20888
COA5	2.89308	0.00652198	0.193779	0.0595397	-1.53822	0.132281	0.125923	0.99997	-2.53052	0.016506	0.13384	0.400838	-0.606892	0.546514	0.171803	0.783172	0.917528	0.363023	0.221821	0.765808	-0.683345	0.497608	0.12087	0.969597	-1.09905	0.277012	0.144122	0.865185	0.0869255	0.931071	0.183125	0.985786	-0.217951	0.82832	0.0890173	0.983955	0.414034	0.680585	0.172417	0.840702	-1.44831	0.1539	0.156293	0.986926	0.419427	0.676775	0.11712	0.991077	-0.80419
PSMC4	2.89241	0.00653322	0.350031	0.0595866	0.875284	0.386919	0.189904	0.99997	1.20338	0.237656	0.108234	0.797121	1.53036	0.131875	0.246477	0.479107	-0.380198	0.705318	0.260903	0.92145	1.21956	0.22847	0.175808	0.969597	-0.831204	0.40981	0.149946	0.917727	-1.03045	0.30766	0.18755	0.723315	0.587734	0.559255	0.134417	0.96045	1.40559	0.165909	0.226226	0.461935	-0.0520958	0.958664	0.219444	0.997432	0.650192	0.518668	0.137015	0.991077	-1.32439
MACROD1	2.89171	0.00654498	0.155646	0.0596139	NA	NA	NA	NA	NA	NA	NA	NA	NA	NA	NA	NA	NA	NA	NA	NA	NA	NA	NA	NA	-0.00468881	0.996278	0.104818	0.999929	0.447684	0.656277	0.145264	0.899889	NA	NA	NA	NA	1.09394	0.279121	0.129227	0.56211	0.665313	0.50897	0.0870897	0.997432	NA	NA	NA	NA	NA
RAB11B	2.8915	0.00654843	0.597588	0.0596139	-1.10375	0.27664	0.335422	0.99997	0.722496	0.475237	0.20914	0.89911	0.347877	0.72931	0.278669	0.87978	-0.419337	0.676664	0.32993	0.913338	0.054291	0.956924	0.354563	0.998244	-0.373289	0.710512	0.367096	0.966283	0.27417	0.785062	0.390017	0.946014	0.608256	0.545665	0.17317	0.96045	1.99136	0.0518109	0.355209	0.303653	0.881903	0.382135	0.318835	0.997432	-0.0385905	0.969377	0.29059	0.997367	1.53535
TPTEP1	2.89005	0.00657283	0.0908967	0.0597593	0.0265828	0.978932	0.0892288	0.99997	NA	NA	NA	NA	NA	NA	NA	NA	-1.0234	0.310769	0.0855012	0.731528	NA	NA	NA	NA	NA	NA	NA	NA	NA	NA	NA	NA	NA	NA	NA	NA	0.753351	0.454703	0.0923697	0.696124	NA	NA	NA	NA	NA	NA	NA	NA	NA
HECTD4	2.88982	0.00657665	0.186505	0.0597593	NA	NA	NA	NA	NA	NA	NA	NA	NA	NA	NA	NA	NA	NA	NA	NA	1.11681	0.269523	0.0598552	0.969597	0.665371	0.508871	0.103852	0.938418	0.506551	0.614653	0.10045	0.885887	NA	NA	NA	NA	1.30147	0.198945	0.0925542	0.493311	-0.184408	0.854454	0.0599392	0.997432	NA	NA	NA	NA	-0.309807
USP32	2.88892	0.00659178	0.103407	0.0598411	NA	NA	NA	NA	NA	NA	NA	NA	-0.248031	0.805069	0.121259	0.917087	-0.561234	0.577003	0.174467	0.871238	-0.606952	0.546685	0.0492708	0.969597	0.745005	0.459756	0.0601694	0.928268	0.412538	0.681674	0.0936408	0.907293	0.0703133	0.944214	0.0646662	0.991803	1.21768	0.228951	0.0710999	0.520255	-1.11695	0.269464	0.0711548	0.997432	NA	NA	NA	NA	0.543723
ZNF217	2.8881	0.00660565	0.148115	0.0599113	0.785996	0.436744	0.124146	0.99997	NA	NA	NA	NA	0.34568	0.730952	0.123524	0.880078	-0.291188	0.772044	0.180018	0.942258	-0.683446	0.497544	0.0642747	0.969597	NA	NA	NA	NA	NA	NA	NA	NA	1.17658	0.244721	0.0653507	0.9249	0.949001	0.347095	0.11948	0.614392	0.627345	0.533346	0.0737954	0.997432	NA	NA	NA	NA	NA
FAR1	2.88753	0.00661532	0.307152	0.0599362	1.35454	0.183564	0.127313	0.99997	-0.0729376	0.94231	0.105644	0.992897	1.2247	0.226103	0.182818	0.572478	0.158156	0.874935	0.186048	0.965518	0.810352	0.421656	0.164908	0.969597	-0.0204393	0.983774	0.1513	0.999025	-0.186356	0.852905	0.16093	0.962628	-0.125401	0.90069	0.0718314	0.989866	1.21532	0.22984	0.163458	0.521419	0.429743	0.669267	0.171228	0.997432	-0.81925	0.416693	0.0910321	0.991077	-0.59557
PLXNB2	2.88715	0.00662168	0.602605	0.0599362	0.977588	0.334461	0.134049	0.99997	-0.313796	0.755712	0.122634	0.964078	1.32416	0.191132	0.180085	0.541778	1.53231	0.131393	0.196777	0.56506	0.295023	0.769223	0.0779738	0.986908	1.66622	0.101923	0.468327	0.733737	3.21194	0.00228506	0.289272	0.143392	NA	NA	NA	NA	1.11499	0.270081	0.336175	0.556952	1.44294	0.1554	0.14206	0.986926	0.0184252	0.985376	0.0546189	0.99798	0.682109
CSK	2.88685	0.00662682	0.142495	0.0599362	NA	NA	NA	NA	NA	NA	NA	NA	1.69277	0.0963706	0.230708	0.441559	2.53252	0.014322	0.222072	0.261133	0.999629	0.322401	0.113627	0.969597	0.259578	0.796255	0.0491135	0.976395	0.296157	0.768313	0.0693345	0.94132	0.781729	0.437919	0.245845	0.94901	1.15803	0.252247	0.0745032	0.541214	-0.329858	0.742913	0.0688333	0.997432	0.382909	0.703478	0.0891655	0.992169	0.71243
STEAP3	2.88616	0.0066385	0.262855	0.0599862	NA	NA	NA	NA	NA	NA	NA	NA	0.775794	0.441319	0.102515	0.723997	0.0729519	0.942119	0.122784	0.984151	NA	NA	NA	NA	2.59766	0.0122977	0.0856733	0.415151	1.31337	0.194937	0.0842322	0.637413	NA	NA	NA	NA	2.09039	0.0415864	0.11386	0.283566	NA	NA	NA	NA	NA	NA	NA	NA	NA
HIP1R	2.8855	0.00664972	0.189509	0.0600167	NA	NA	NA	NA	NA	NA	NA	NA	NA	NA	NA	NA	NA	NA	NA	NA	-0.518925	0.606149	0.193357	0.972359	-0.0183723	0.985415	0.0770041	0.999025	0.169997	0.865685	0.124877	0.965137	-1.31853	0.193104	0.0636138	0.924416	-0.811232	0.421002	0.0986912	0.669718	1.05162	0.298134	0.12776	0.997432	-0.304673	0.761933	0.0916033	0.992169	-1.38311
NET1	2.88524	0.00665418	0.406335	0.0600167	-0.616656	0.541139	0.100137	0.99997	NA	NA	NA	NA	NA	NA	NA	NA	0.22762	0.820818	0.0699279	0.953887	1.55414	0.126586	0.11751	0.944558	1.98832	0.0522646	0.209565	0.638973	-1.79313	0.0788837	0.186712	0.472368	0.0143774	0.988584	0.077429	0.999503	0.880419	0.382763	0.277371	0.642935	0.999208	0.322603	0.143321	0.997432	-0.580459	0.564321	0.0924532	0.991077	-0.228469
DNASE1L1	2.88461	0.00666495	0.0671314	0.0600584	NA	NA	NA	NA	NA	NA	NA	NA	1.46087	0.149954	0.144666	0.495179	2.00718	0.0498426	0.147717	0.418451	0.57999	0.564579	0.146545	0.97024	NA	NA	NA	NA	0.494716	0.622925	0.0613045	0.8895	NA	NA	NA	NA	1.48497	0.143707	0.0652027	0.433563	-1.79915	0.0781554	0.121163	0.945564	-0.742585	0.461352	0.107962	0.991077	-0.132723
SIRT7	2.88328	0.00668765	0.159176	0.0601577	NA	NA	NA	NA	NA	NA	NA	NA	1.29389	0.201313	0.113935	0.548249	0.58651	0.560023	0.146896	0.86529	0.432113	0.667555	0.0738719	0.981125	1.53103	0.132065	0.105637	0.761392	-1.14067	0.259335	0.0999276	0.694798	1.03013	0.307719	0.0958476	0.933358	0.0846389	0.93288	0.134459	0.969636	0.335643	0.738573	0.067036	0.997432	0.96413	0.339813	0.0747006	0.991077	NA
[truncated: 13,208 more rows]
[truncated: 123 more columns]

## Sheet: Legend Dataset EV4a
	Multivariant DGE analysis for all cell types
[truncated: 1 more rows]
