# Supplementary material for: Integrative analysis of cell state changes in lung fibrosis with peripheral protein biomarkers
Source: EMBO Mol Med. 2021 Mar 2;13(4):e12871. doi: 10.15252/emmm.202012871 (PMC8033531; doi:10.15252/emmm.202012871)
Supplement: Supplementary file 6 — Dataset EV4b [file EMMM-13-e12871-s005.xlsx]

## Sheet: metacelltypes_multivariant_ild
genes	alveolar epithelium|t.value	alveolar epithelium|p.value	alveolar epithelium|avg.detection	alveolar epithelium|fdr	AM|t.value	AM|p.value	AM|avg.detection	AM|fdr	Art_EC|t.value	Art_EC|p.value	Art_EC|avg.detection	Art_EC|fdr	B cells|t.value	B cells|p.value	B cells|avg.detection	B cells|fdr	Basal cells|t.value	Basal cells|p.value	Basal cells|avg.detection	Basal cells|fdr	Bro_EC|t.value	Bro_EC|p.value	Bro_EC|avg.detection	Bro_EC|fdr	Cap-A_EC|t.value	Cap-A_EC|p.value	Cap-A_EC|avg.detection	Cap-A_EC|fdr	Cap-B_EC|t.value	Cap-B_EC|p.value	Cap-B_EC|avg.detection	Cap-B_EC|fdr	Ciliated cells|t.value	Ciliated cells|p.value	Ciliated cells|avg.detection	Ciliated cells|fdr	Club cells|t.value	Club cells|p.value	Club cells|avg.detection	Club cells|fdr	DC EREG|t.value	DC EREG|p.value	DC EREG|avg.detection	DC EREG|fdr	DC IGSF21|t.value	DC IGSF21|p.value	DC IGSF21|avg.detection	DC IGSF21|fdr	fibroblast|t.value
PLEKHA4	7.20178	2.61296e-09	0.0723408	2.17477e-05	NA	NA	NA	NA	NA	NA	NA	NA	NA	NA	NA	NA	2.15931	0.0355523	0.123261	0.266778	NA	NA	NA	NA	NA	NA	NA	NA	NA	NA	NA	NA	1.73191	0.0893342	0.0908081	0.779258	2.93992	0.00492342	0.122024	0.132384	NA	NA	NA	NA	NA	NA	NA	NA	3.17743
TNC	6.8956	7.95726e-09	0.132246	3.31141e-05	NA	NA	NA	NA	NA	NA	NA	NA	NA	NA	NA	NA	5.33573	2.20364e-06	0.193123	0.00505624	NA	NA	NA	NA	NA	NA	NA	NA	NA	NA	NA	NA	NA	NA	NA	NA	5.51102	1.18362e-06	0.0533897	0.00192111	NA	NA	NA	NA	NA	NA	NA	NA	1.89457
AQP3	6.54075	2.89225e-08	0.61888	8.02406e-05	-0.657261	0.513858	0.353986	0.71535	0.338731	0.73626	0.0820186	0.98191	-2.20941	0.0330866	0.126454	0.77989	2.47873	0.0165335	0.677191	0.205615	1.73877	0.0883559	0.0807735	0.947183	NA	NA	NA	NA	NA	NA	NA	NA	0.582809	0.56259	0.465505	0.881916	2.24425	0.0291845	0.523431	0.284053	NA	NA	NA	NA	0.172975	0.86333	0.114042	0.9509	1.23322
GOLM1	6.24966	8.31761e-08	0.117622	0.000173069	NA	NA	NA	NA	0.991953	0.326094	0.0462429	0.969597	NA	NA	NA	NA	1.64464	0.106194	0.189847	0.398887	-0.337035	0.73753	0.0651905	0.997432	NA	NA	NA	NA	NA	NA	NA	NA	2.43702	0.0183372	0.350267	0.779258	3.34738	0.00153851	0.193223	0.0839539	NA	NA	NA	NA	NA	NA	NA	NA	2.50845
CDH3	5.9843	2.17061e-07	0.10417	0.000361319	NA	NA	NA	NA	NA	NA	NA	NA	NA	NA	NA	NA	3.09571	0.00318643	0.297773	0.129562	NA	NA	NA	NA	NA	NA	NA	NA	NA	NA	NA	NA	NA	NA	NA	NA	1.82841	0.0733391	0.0972275	0.391195	NA	NA	NA	NA	NA	NA	NA	NA	NA
SFN	5.83604	3.70141e-07	0.461592	0.000513447	NA	NA	NA	NA	NA	NA	NA	NA	NA	NA	NA	NA	4.75088	1.68936e-05	0.5365	0.00941274	NA	NA	NA	NA	NA	NA	NA	NA	NA	NA	NA	NA	1.46909	0.147951	0.104501	0.784654	4.10609	0.000145623	0.293326	0.032293	NA	NA	NA	NA	NA	NA	NA	NA	NA
SERPIND1	5.70309	5.96299e-07	0.0621412	0.000709	NA	NA	NA	NA	NA	NA	NA	NA	NA	NA	NA	NA	NA	NA	NA	NA	NA	NA	NA	NA	NA	NA	NA	NA	NA	NA	NA	NA	NA	NA	NA	NA	NA	NA	NA	NA	NA	NA	NA	NA	NA	NA	NA	NA	NA
CCND1	5.58272	9.16814e-07	0.455174	0.000948489	NA	NA	NA	NA	-0.781858	0.43806	0.18217	0.969597	NA	NA	NA	NA	2.66676	0.0102363	0.467003	0.171436	-2.02178	0.0486775	0.248029	0.903482	0.932922	0.35553	0.422127	0.991077	0.700505	0.486925	0.390761	0.933694	-0.333924	0.739806	0.259778	0.932293	3.40961	0.00127925	0.512218	0.081881	NA	NA	NA	NA	2.61121	0.0117082	0.0814646	0.284912	0.913652
SPINK5	5.53164	1.09985e-06	0.143141	0.000948489	NA	NA	NA	NA	NA	NA	NA	NA	NA	NA	NA	NA	2.63828	0.0110218	0.177344	0.173535	NA	NA	NA	NA	NA	NA	NA	NA	NA	NA	NA	NA	NA	NA	NA	NA	3.70302	0.000523983	0.178089	0.0543585	NA	NA	NA	NA	NA	NA	NA	NA	NA
PDLIM4	5.52167	1.1396e-06	0.107554	0.000948489	NA	NA	NA	NA	2.11767	0.0393013	0.177449	0.890688	NA	NA	NA	NA	2.24313	0.0292614	0.271285	0.248001	0.470915	0.639791	0.131317	0.997432	-0.0620993	0.950742	0.0753142	0.996097	1.60563	0.114782	0.0507545	0.837158	0.504882	0.615816	0.38738	0.895089	3.52381	0.000907697	0.122125	0.0721403	NA	NA	NA	NA	NA	NA	NA	NA	1.5437
C4orf48	5.47012	1.36882e-06	0.205968	0.0010357	2.99105	0.0042118	0.553199	0.0547247	0.589072	0.558519	0.203482	0.969597	-1.05335	0.298664	0.278142	0.918595	2.31973	0.0243959	0.210779	0.235939	0.937815	0.352939	0.153476	0.997432	-0.238088	0.812826	0.0789004	0.992169	NA	NA	NA	NA	1.03441	0.305826	0.464777	0.811017	1.95377	0.056224	0.254296	0.359257	NA	NA	NA	NA	2.01942	0.0485133	0.463241	0.410253	2.53103
CRLF1	5.3352	2.20777e-06	0.0492823	0.00146257	NA	NA	NA	NA	NA	NA	NA	NA	NA	NA	NA	NA	3.27327	0.00191231	0.055769	0.114369	NA	NA	NA	NA	NA	NA	NA	NA	NA	NA	NA	NA	1.64821	0.105458	0.143961	0.779258	4.10309	0.00014705	0.113514	0.032293	NA	NA	NA	NA	NA	NA	NA	NA	0.570009
VSTM2L	5.32554	2.28444e-06	0.0571155	0.00146257	NA	NA	NA	NA	NA	NA	NA	NA	NA	NA	NA	NA	0.245571	0.807	0.0677033	0.906899	NA	NA	NA	NA	NA	NA	NA	NA	NA	NA	NA	NA	0.440151	0.661688	0.416387	0.910185	4.11216	0.000142781	0.105368	0.032293	NA	NA	NA	NA	NA	NA	NA	NA	NA
DMBT1	5.27487	2.73161e-06	0.275861	0.00162394	NA	NA	NA	NA	NA	NA	NA	NA	NA	NA	NA	NA	NA	NA	NA	NA	NA	NA	NA	NA	NA	NA	NA	NA	NA	NA	NA	NA	NA	NA	NA	NA	5.75353	4.9772e-07	0.113816	0.00138449	NA	NA	NA	NA	NA	NA	NA	NA	NA
PROM2	5.20911	3.44289e-06	0.0548082	0.00191034	NA	NA	NA	NA	NA	NA	NA	NA	NA	NA	NA	NA	1.61759	0.11192	0.181112	0.406012	NA	NA	NA	NA	NA	NA	NA	NA	NA	NA	NA	NA	NA	NA	NA	NA	3.25856	0.00199608	0.144624	0.0940473	NA	NA	NA	NA	NA	NA	NA	NA	NA
MMP7	5.15244	4.2003e-06	0.19784	0.00218494	NA	NA	NA	NA	NA	NA	NA	NA	NA	NA	NA	NA	1.93928	0.0580095	0.243901	0.31877	NA	NA	NA	NA	NA	NA	NA	NA	NA	NA	NA	NA	0.973273	0.335012	0.0773184	0.81622	3.39524	0.00133515	0.397514	0.0819866	NA	NA	NA	NA	NA	NA	NA	NA	NA
PALM3	4.97276	7.86045e-06	0.0639359	0.00384838	NA	NA	NA	NA	NA	NA	NA	NA	NA	NA	NA	NA	NA	NA	NA	NA	NA	NA	NA	NA	NA	NA	NA	NA	NA	NA	NA	NA	NA	NA	NA	NA	0.620339	0.537797	0.113614	0.80989	NA	NA	NA	NA	NA	NA	NA	NA	NA
CHD3	4.81366	1.362e-05	0.253077	0.00616381	2.66308	0.0102315	0.0656148	0.0915423	1.21358	0.230724	0.1355	0.969597	NA	NA	NA	NA	2.20765	0.0317927	0.254497	0.255565	0.265938	0.791403	0.109561	0.997432	NA	NA	NA	NA	-0.369303	0.713493	0.0834897	0.97024	0.571658	0.570065	0.125875	0.88414	1.8657	0.0678396	0.291089	0.380002	NA	NA	NA	NA	0.318813	0.751121	0.085851	0.912195	1.5728
CD24	4.78828	1.48607e-05	0.2503	0.00616381	NA	NA	NA	NA	NA	NA	NA	NA	1.20185	0.23667	0.251131	0.902296	1.1206	0.267707	0.373645	0.554609	NA	NA	NA	NA	NA	NA	NA	NA	NA	NA	NA	NA	2.1082	0.0399472	0.594276	0.779258	3.54403	0.000853697	0.178507	0.069166	NA	NA	NA	NA	NA	NA	NA	NA	1.3385
STEAP3	4.77931	1.53255e-05	0.0952837	0.00616381	1.16276	0.250135	0.117695	0.487268	NA	NA	NA	NA	NA	NA	NA	NA	2.09039	0.0415864	0.11386	0.283566	NA	NA	NA	NA	NA	NA	NA	NA	NA	NA	NA	NA	2.52254	0.0148134	0.255913	0.779258	4.05182	0.000173602	0.123689	0.0362176	NA	NA	NA	NA	-0.241866	0.809817	0.0688015	0.934509	NA
TNFRSF10C	4.77503	1.55521e-05	0.0577881	0.00616381	NA	NA	NA	NA	-0.0665639	0.9472	0.0686893	0.998244	NA	NA	NA	NA	1.85553	0.0693036	0.0594225	0.339962	-0.891222	0.377166	0.0472417	0.997432	NA	NA	NA	NA	NA	NA	NA	NA	NA	NA	NA	NA	1.67924	0.0992229	0.0531315	0.436777	NA	NA	NA	NA	NA	NA	NA	NA	NA
BAX	4.76119	1.63074e-05	0.373355	0.00616937	0.222073	0.82511	0.574218	0.918881	-0.13999	0.889242	0.308086	0.996894	0.783088	0.438305	0.369647	0.950624	1.55753	0.125529	0.332943	0.417515	-0.439963	0.661898	0.312904	0.997432	-0.138461	0.890456	0.285008	0.996097	1.70338	0.0948322	0.26872	0.823988	1.50314	0.138971	0.22894	0.779258	3.4278	0.00121166	0.313428	0.081881	NA	NA	NA	NA	1.0991	0.276694	0.429225	0.670304	1.44894
RAB7B	4.71099	1.93629e-05	0.048398	0.00700683	3.7395	0.000453878	0.126061	0.015438	NA	NA	NA	NA	NA	NA	NA	NA	2.18433	0.0335602	0.114309	0.259281	NA	NA	NA	NA	NA	NA	NA	NA	NA	NA	NA	NA	NA	NA	NA	NA	3.25206	0.0020342	0.0697341	0.0940473	NA	NA	NA	NA	2.57541	0.0128381	0.0806143	0.293019	1.00551
PTGFRN	4.63697	2.49156e-05	0.0772801	0.00835579	NA	NA	NA	NA	NA	NA	NA	NA	NA	NA	NA	NA	3.84338	0.000337726	0.091157	0.0579262	NA	NA	NA	NA	NA	NA	NA	NA	NA	NA	NA	NA	2.58293	0.012708	0.0868552	0.779258	3.22493	0.00220081	0.0856141	0.0961315	NA	NA	NA	NA	NA	NA	NA	NA	2.82112
FERMT1	4.63482	2.50985e-05	0.0425881	0.00835579	NA	NA	NA	NA	NA	NA	NA	NA	NA	NA	NA	NA	1.16689	0.248683	0.165148	0.53756	NA	NA	NA	NA	NA	NA	NA	NA	NA	NA	NA	NA	NA	NA	NA	NA	1.32124	0.19232	0.0610398	0.559981	NA	NA	NA	NA	NA	NA	NA	NA	NA
KCTD2	4.60185	2.80682e-05	0.0625791	0.00898508	NA	NA	NA	NA	NA	NA	NA	NA	NA	NA	NA	NA	NA	NA	NA	NA	NA	NA	NA	NA	NA	NA	NA	NA	NA	NA	NA	NA	NA	NA	NA	NA	NA	NA	NA	NA	NA	NA	NA	NA	NA	NA	NA	NA	NA
PLAU	4.57868	3.03596e-05	0.0448357	0.00912377	2.29481	0.0257324	0.16368	0.152354	NA	NA	NA	NA	NA	NA	NA	NA	2.79166	0.00736198	0.136892	0.158939	NA	NA	NA	NA	-0.0706495	0.94397	0.0805371	0.996097	NA	NA	NA	NA	NA	NA	NA	NA	NA	NA	NA	NA	NA	NA	NA	NA	0.455742	0.650438	0.25041	0.870237	2.37377
ZDHHC9	4.57544	3.06939e-05	0.278531	0.00912377	NA	NA	NA	NA	1.4543	0.15224	0.101898	0.958539	NA	NA	NA	NA	1.36242	0.179051	0.129834	0.472712	-0.103428	0.918046	0.0885308	0.997432	NA	NA	NA	NA	1.49619	0.141018	0.0484016	0.858131	1.22325	0.226857	0.0831295	0.796807	2.90585	0.00540594	0.24863	0.137719	NA	NA	NA	NA	NA	NA	NA	NA	1.01076
S100A10	4.56137	3.2189e-05	0.737882	0.00923824	2.01798	0.0486684	0.836099	0.212113	-0.563699	0.57553	0.706963	0.971382	0.153345	0.878917	0.640992	0.987387	1.8464	0.0706414	0.701917	0.342864	1.07589	0.287248	0.742698	0.997432	-0.454983	0.651173	0.779934	0.991077	1.13526	0.261787	0.745638	0.894391	0.242247	0.80956	0.647533	0.953325	1.45983	0.150471	0.644912	0.510495	0.953909	0.36806	0.270168	0.994702	-0.674691	0.502805	0.73037	0.801568	2.48104
TIMP1	4.5403	3.45625e-05	0.250525	0.0095888	2.43785	0.0181619	0.601983	0.128398	-0.576829	0.566696	0.665324	0.97024	-1.26686	0.212718	0.195541	0.8956	1.73445	0.0888793	0.494564	0.372481	1.26953	0.210247	0.570591	0.99484	-0.924231	0.359989	0.555793	0.991077	0.962915	0.340318	0.593264	0.90994	2.09508	0.0411494	0.258484	0.779258	1.45572	0.151597	0.514515	0.510495	0.513422	0.621531	0.315323	0.994702	0.759923	0.450668	0.566152	0.774466	2.84286
LAD1	4.49921	3.96918e-05	0.206771	0.0106566	NA	NA	NA	NA	NA	NA	NA	NA	NA	NA	NA	NA	2.5664	0.0132553	0.175935	0.187454	NA	NA	NA	NA	NA	NA	NA	NA	NA	NA	NA	NA	NA	NA	NA	NA	1.73913	0.0880445	0.155784	0.420159	NA	NA	NA	NA	NA	NA	NA	NA	NA
TNFRSF21	4.47772	4.26635e-05	0.150405	0.0110343	4.04021	0.000173405	0.104612	0.00790604	NA	NA	NA	NA	NA	NA	NA	NA	4.68121	2.14336e-05	0.285689	0.00983587	NA	NA	NA	NA	NA	NA	NA	NA	NA	NA	NA	NA	2.00398	0.0503978	0.182137	0.779258	3.21982	0.00223356	0.199791	0.0961315	NA	NA	NA	NA	2.58896	0.0123994	0.109302	0.28986	0.797037
SLC22A23	4.46555	4.44418e-05	0.112321	0.0110343	NA	NA	NA	NA	NA	NA	NA	NA	NA	NA	NA	NA	0.934538	0.35443	0.126983	0.619913	NA	NA	NA	NA	NA	NA	NA	NA	NA	NA	NA	NA	0.163833	0.87051	0.3163	0.967258	3.57004	0.000788741	0.0916923	0.0658204	NA	NA	NA	NA	NA	NA	NA	NA	NA
RRBP1	4.46132	4.50757e-05	0.502755	0.0110343	1.26049	0.213015	0.427448	0.447542	0.875543	0.38555	0.352702	0.969597	-1.98621	0.0540698	0.155968	0.800976	0.767422	0.446369	0.394329	0.690465	-0.341458	0.734219	0.427718	0.997432	1.58957	0.118498	0.315572	0.986538	-1.09433	0.279159	0.404994	0.901303	1.63681	0.107828	0.391083	0.779258	2.58433	0.0126627	0.506031	0.201415	NA	NA	NA	NA	0.727036	0.470403	0.332287	0.786146	2.10625
CLU	4.41291	5.30011e-05	0.25955	0.0126037	NA	NA	NA	NA	0.699671	0.487441	0.623464	0.969597	NA	NA	NA	NA	1.06099	0.293695	0.571215	0.574485	-0.555996	0.580744	0.336343	0.997432	1.57755	0.121237	0.231345	0.986538	0.144101	0.886012	0.288412	0.986049	-0.0816374	0.935255	0.679711	0.982179	1.10963	0.272365	0.614913	0.630306	NA	NA	NA	NA	NA	NA	NA	NA	-1.45444
CHI3L1	4.38451	5.82668e-05	0.218513	0.0131193	5.80165	3.73815e-07	0.0830653	0.000177889	NA	NA	NA	NA	NA	NA	NA	NA	NA	NA	NA	NA	NA	NA	NA	NA	NA	NA	NA	NA	NA	NA	NA	NA	NA	NA	NA	NA	2.03276	0.0472988	0.0656507	0.33445	NA	NA	NA	NA	NA	NA	NA	NA	1.92933
TSTA3	4.38423	5.83219e-05	0.219281	0.0131193	2.93029	0.00498654	0.170861	0.060795	0.369603	0.713271	0.156101	0.98191	-0.802021	0.427401	0.105381	0.950091	2.48019	0.0164733	0.208043	0.205615	0.526315	0.601043	0.167249	0.997432	-1.06545	0.292	0.115835	0.991077	-1.76333	0.0840802	0.117945	0.800709	1.58573	0.118983	0.146751	0.779258	2.65632	0.0105181	0.190739	0.189976	NA	NA	NA	NA	2.48746	0.016047	0.108678	0.310224	1.68418
TLE2	4.33653	6.83421e-05	0.123614	0.0146479	NA	NA	NA	NA	0.74947	0.457157	0.0782921	0.969597	NA	NA	NA	NA	1.06937	0.289937	0.115033	0.571354	NA	NA	NA	NA	-0.591251	0.557126	0.0878608	0.991077	0.012303	0.990234	0.0699066	0.999528	1.69909	0.0953952	0.0746143	0.779258	1.25834	0.214	0.141309	0.583434	NA	NA	NA	NA	NA	NA	NA	NA	0.701249
TRIM2	4.32548	7.0895e-05	0.190952	0.0146479	NA	NA	NA	NA	0.437957	0.663342	0.0951699	0.980839	NA	NA	NA	NA	1.61444	0.112604	0.215413	0.406095	-1.1134	0.270967	0.0602135	0.997432	NA	NA	NA	NA	0.311026	0.7571	0.0568496	0.971819	1.08567	0.282732	0.401872	0.801967	1.32043	0.192587	0.337729	0.560072	NA	NA	NA	NA	NA	NA	NA	NA	1.66058
ACBD3	4.31654	7.30256e-05	0.207475	0.0146479	3.09186	0.00316907	0.191066	0.0477808	-0.152484	0.879432	0.128	0.996511	0.00473458	0.996247	0.0825158	0.999463	0.972316	0.335483	0.19435	0.605995	1.96498	0.0550998	0.120808	0.915777	2.03849	0.0470299	0.102774	0.892162	0.898962	0.373069	0.126816	0.914544	0.632805	0.529688	0.163347	0.873106	2.13902	0.0372433	0.207827	0.305392	NA	NA	NA	NA	0.891517	0.376682	0.113651	0.735423	2.12923
NPC2	4.31398	7.36468e-05	0.821504	0.0146479	3.12664	0.00286938	0.804029	0.0445867	-0.492455	0.624597	0.542468	0.975277	-3.12272	0.00337105	0.533385	0.756533	0.76683	0.446718	0.711868	0.690697	0.923009	0.360526	0.568153	0.997432	-0.737321	0.464516	0.496919	0.991077	-0.493623	0.623778	0.491562	0.958378	0.154056	0.878174	0.614374	0.97007	1.43199	0.158246	0.790261	0.516599	0.926771	0.381154	0.4507	0.994702	-0.460751	0.646862	0.822309	0.869919	0.605425
2009-09-01	4.30665	7.5456e-05	0.2214	0.0146479	2.86179	0.00601813	0.357574	0.0681875	-0.624266	0.535348	0.232528	0.969597	0.234768	0.815617	0.363697	0.982669	3.21575	0.00226	0.360545	0.117274	0.135553	0.89273	0.191049	0.997432	2.0176	0.0492424	0.125463	0.896013	-0.772014	0.443814	0.182193	0.920414	1.65512	0.104042	0.362611	0.779258	1.04875	0.299236	0.324257	0.654789	NA	NA	NA	NA	1.19436	0.237655	0.214464	0.648977	0.175621
ALDH3A2	4.30576	7.56769e-05	0.311805	0.0146479	1.69279	0.096367	0.226481	0.302643	-0.384889	0.701985	0.0593635	0.981125	NA	NA	NA	NA	0.649018	0.519239	0.406254	0.738809	-0.21968	0.827033	0.0741604	0.997432	-0.918124	0.363144	0.103134	0.991077	1.00436	0.320137	0.0615873	0.907646	0.232047	0.81743	0.277047	0.955638	2.76766	0.00784869	0.344766	0.167512	NA	NA	NA	NA	0.497914	0.620604	0.0991781	0.859771	-0.588699
TMEM54	4.27056	8.50081e-05	0.205132	0.01552	NA	NA	NA	NA	NA	NA	NA	NA	NA	NA	NA	NA	1.53243	0.131597	0.196719	0.423789	NA	NA	NA	NA	NA	NA	NA	NA	NA	NA	NA	NA	0.875832	0.385228	0.146465	0.826636	1.84809	0.0703915	0.235373	0.384109	NA	NA	NA	NA	NA	NA	NA	NA	NA
TMC6	4.26863	8.55521e-05	0.184726	0.01552	0.990771	0.326299	0.331152	0.562218	-0.102474	0.918799	0.178584	0.998244	1.37696	0.176379	0.245383	0.884946	0.650832	0.518076	0.13185	0.738225	1.02635	0.309766	0.1086	0.997432	1.0323	0.307106	0.0573362	0.991077	0.465261	0.643806	0.0964467	0.96154	0.133187	0.89457	0.0812102	0.973983	2.61715	0.0116398	0.158343	0.195048	NA	NA	NA	NA	0.356729	0.722711	0.209654	0.899356	NA
FAM83G	4.26132	8.76375e-05	0.0557679	0.01552	NA	NA	NA	NA	NA	NA	NA	NA	NA	NA	NA	NA	NA	NA	NA	NA	NA	NA	NA	NA	NA	NA	NA	NA	NA	NA	NA	NA	NA	NA	NA	NA	NA	NA	NA	NA	NA	NA	NA	NA	NA	NA	NA	NA	NA
KRT17	4.26131	8.76415e-05	0.0811551	0.01552	NA	NA	NA	NA	NA	NA	NA	NA	NA	NA	NA	NA	2.70531	0.00925466	0.58589	0.167634	NA	NA	NA	NA	NA	NA	NA	NA	NA	NA	NA	NA	1.19222	0.238695	0.0591142	0.796807	1.88697	0.0648629	0.115112	0.375954	NA	NA	NA	NA	NA	NA	NA	NA	NA
NOL6	4.21674	0.000101476	0.0624296	0.0175955	NA	NA	NA	NA	NA	NA	NA	NA	NA	NA	NA	NA	2.58649	0.0125931	0.063547	0.18259	NA	NA	NA	NA	NA	NA	NA	NA	NA	NA	NA	NA	NA	NA	NA	NA	1.19071	0.239281	0.0698596	0.602943	NA	NA	NA	NA	NA	NA	NA	NA	NA
LCN2	4.172	0.000117489	0.190141	0.0199563	NA	NA	NA	NA	NA	NA	NA	NA	NA	NA	NA	NA	-0.567905	0.572591	0.226326	0.773171	NA	NA	NA	NA	NA	NA	NA	NA	NA	NA	NA	NA	0.19744	0.844268	0.280369	0.962615	1.64048	0.10706	0.373817	0.447602	NA	NA	NA	NA	NA	NA	NA	NA	NA
MYO1G	4.14884	0.000126713	0.0736061	0.0210927	1.29319	0.201553	0.221357	0.436346	NA	NA	NA	NA	2.61581	0.0125953	0.186592	0.756533	NA	NA	NA	NA	NA	NA	NA	NA	NA	NA	NA	NA	NA	NA	NA	NA	NA	NA	NA	NA	NA	NA	NA	NA	NA	NA	NA	NA	2.96653	0.0045098	0.136995	0.218741	NA
WIZ	4.12739	0.000135882	0.0677168	0.0218526	NA	NA	NA	NA	0.535218	0.59492	0.0644991	0.972359	NA	NA	NA	NA	0.406469	0.686099	0.100804	0.842298	2.01584	0.0493177	0.0517762	0.904273	NA	NA	NA	NA	NA	NA	NA	NA	NA	NA	NA	NA	0.696573	0.489233	0.0746193	0.783235	NA	NA	NA	NA	NA	NA	NA	NA	NA
BCL2L1	4.12133	0.000138589	0.34935	0.0218526	1.90816	0.0617938	0.241782	0.241881	0.370297	0.712757	0.273692	0.98191	NA	NA	NA	NA	-0.351863	0.726391	0.271807	0.865483	0.153921	0.878305	0.289571	0.997432	-0.609513	0.545059	0.289247	0.991077	-0.517167	0.607367	0.277666	0.957003	0.78295	0.437277	0.43874	0.846571	2.33987	0.0232423	0.266595	0.259466	NA	NA	NA	NA	0.77544	0.441526	0.172627	0.770438	0.476334
HTRA1	4.12008	0.000139155	0.118162	0.0218526	NA	NA	NA	NA	2.78441	0.00760026	0.155364	0.733959	NA	NA	NA	NA	2.41922	0.0191593	0.0871867	0.217629	0.782117	0.437909	0.2356	0.997432	-0.278336	0.78195	0.1736	0.992169	1.09993	0.276736	0.168416	0.900895	1.82483	0.0738865	0.102029	0.779258	3.37311	0.0014258	0.0554814	0.0839539	NA	NA	NA	NA	0.68828	0.494278	0.104445	0.798234	1.01019
HDAC7	4.1096	0.000143976	0.210794	0.0218611	NA	NA	NA	NA	-0.860686	0.393603	0.333921	0.969597	0.577722	0.566773	0.105312	0.957863	-0.587187	0.559669	0.184967	0.766091	1.94943	0.0569796	0.340536	0.915777	-1.20811	0.232925	0.305004	0.991077	0.800956	0.427024	0.292572	0.916317	1.2582	0.21405	0.133659	0.796807	1.3698	0.176751	0.190376	0.541927	NA	NA	NA	NA	0.862628	0.392229	0.0599802	0.746689	3.47711
HKDC1	4.10856	0.000144463	0.056165	0.0218611	NA	NA	NA	NA	NA	NA	NA	NA	NA	NA	NA	NA	NA	NA	NA	NA	NA	NA	NA	NA	NA	NA	NA	NA	NA	NA	NA	NA	NA	NA	NA	NA	NA	NA	NA	NA	NA	NA	NA	NA	NA	NA	NA	NA	NA
PSTPIP2	4.08866	0.000154097	0.0662984	0.0229026	0.561614	0.576747	0.0773834	0.760538	NA	NA	NA	NA	NA	NA	NA	NA	1.06583	0.291523	0.136099	0.572889	NA	NA	NA	NA	NA	NA	NA	NA	NA	NA	NA	NA	NA	NA	NA	NA	2.99318	0.00424883	0.0811344	0.128635	NA	NA	NA	NA	-0.148869	0.882222	0.160381	0.958183	NA
ST14	4.08062	0.000158162	0.194273	0.0230944	2.79589	0.00719372	0.192861	0.0755489	NA	NA	NA	NA	NA	NA	NA	NA	1.97493	0.0537014	0.224037	0.30901	NA	NA	NA	NA	NA	NA	NA	NA	NA	NA	NA	NA	1.75221	0.0857485	0.253823	0.779258	2.59487	0.0123255	0.254684	0.199334	NA	NA	NA	NA	2.44426	0.0178753	0.193033	0.3202	NA
ENAH	4.0686	0.000164437	0.193996	0.0235967	NA	NA	NA	NA	0.318856	0.751191	0.224478	0.985294	NA	NA	NA	NA	1.8008	0.0776483	0.279454	0.354735	2.44341	0.0181983	0.175327	0.849473	1.60731	0.114546	0.109123	0.986538	-1.2215	0.22774	0.211724	0.888056	0.645236	0.521666	0.438397	0.869119	3.47126	0.00106369	0.238028	0.0784181	NA	NA	NA	NA	NA	NA	NA	NA	3.04413
PHLDA2	4.05845	0.00016992	0.358602	0.0236578	1.31405	0.194488	0.186274	0.429099	0.550805	0.58427	0.0985669	0.972359	NA	NA	NA	NA	2.33056	0.0237692	0.371418	0.230606	-1.49946	0.14017	0.0818185	0.986518	-1.29798	0.200497	0.0657956	0.991077	-0.386311	0.700939	0.0689041	0.969828	1.22607	0.225804	0.0801705	0.796807	2.27363	0.0272292	0.334884	0.276344	NA	NA	NA	NA	0.631667	0.53032	0.151151	0.814794	1.90256
SET	4.05573	0.00017142	0.52503	0.0236578	3.5592	0.000794469	0.508458	0.0208589	0.95657	0.34348	0.458445	0.969597	-0.0812177	0.935684	0.475298	0.993537	0.909661	0.36728	0.578104	0.630503	1.78784	0.0799867	0.484585	0.947183	1.0778	0.286509	0.387425	0.991077	0.348152	0.729217	0.382952	0.970865	0.236248	0.814187	0.4128	0.955009	1.13257	0.262693	0.500431	0.624034	NA	NA	NA	NA	2.09611	0.0408632	0.475135	0.393382	2.40506
CDKN2A	4.04808	0.000175706	0.0479465	0.0236578	NA	NA	NA	NA	NA	NA	NA	NA	NA	NA	NA	NA	2.62259	0.0114779	0.0805516	0.174123	NA	NA	NA	NA	1.35343	0.182259	0.0683034	0.991077	NA	NA	NA	NA	3.74935	0.000453642	0.0951836	0.779258	NA	NA	NA	NA	NA	NA	NA	NA	NA	NA	NA	NA	NA
FBXO2	4.04242	0.000178946	0.0874405	0.0236578	NA	NA	NA	NA	NA	NA	NA	NA	NA	NA	NA	NA	2.78301	0.00753399	0.134962	0.159266	NA	NA	NA	NA	NA	NA	NA	NA	NA	NA	NA	NA	-1.1718	0.246724	0.144168	0.796807	1.13255	0.2627	0.0716949	0.624034	NA	NA	NA	NA	NA	NA	NA	NA	NA
RRP36	4.0422	0.000179075	0.0852619	0.0236578	2.00505	0.0500771	0.0834057	0.214931	0.548597	0.585773	0.0573822	0.972359	NA	NA	NA	NA	0.904662	0.369898	0.0732627	0.631884	1.12831	0.264682	0.0517961	0.997432	NA	NA	NA	NA	-1.21108	0.231674	0.1065	0.888056	1.02788	0.308856	0.0698597	0.811017	0.51099	0.611563	0.0749967	0.851718	NA	NA	NA	NA	NA	NA	NA	NA	1.45284
PEAK1	-4.02977	0.000186397	0.115067	0.0240562	NA	NA	NA	NA	-1.24765	0.218089	0.151471	0.969597	NA	NA	NA	NA	-3.72764	0.000485388	0.0871397	0.0684993	-0.314927	0.754155	0.185831	0.997432	-0.743392	0.460868	0.174079	0.991077	-0.103734	0.917804	0.119011	0.991249	1.11925	0.268277	0.187049	0.799668	-0.938933	0.352191	0.116647	0.692254	NA	NA	NA	NA	0.40213	0.689206	0.0813008	0.884615	0.539431
PSD3	4.02643	0.000188409	0.0796026	0.0240562	1.47013	0.147439	0.0986957	0.372216	NA	NA	NA	NA	NA	NA	NA	NA	1.84463	0.0709022	0.159196	0.343399	NA	NA	NA	NA	NA	NA	NA	NA	NA	NA	NA	NA	1.01297	0.315858	0.250063	0.811661	1.38874	0.170946	0.115105	0.535174	NA	NA	NA	NA	NA	NA	NA	NA	1.55493
IGFBP6	4.02105	0.000191704	0.0923767	0.0240562	NA	NA	NA	NA	NA	NA	NA	NA	NA	NA	NA	NA	2.38302	0.0209347	0.246096	0.225715	NA	NA	NA	NA	NA	NA	NA	NA	NA	NA	NA	NA	NA	NA	NA	NA	2.82688	0.00669814	0.0808781	0.155267	NA	NA	NA	NA	NA	NA	NA	NA	1.01716
SEL1L3	4.0179	0.000193652	0.249399	0.0240562	3.28032	0.0018366	0.107553	0.0346704	0.791509	0.432462	0.103437	0.969597	0.626926	0.534361	0.2571	0.957863	0.661145	0.511495	0.184356	0.733956	1.19771	0.236791	0.0832126	0.99484	0.601446	0.550373	0.0794905	0.991077	1.8321	0.0730185	0.0552178	0.778516	1.53505	0.130953	0.158094	0.779258	3.14221	0.00279169	0.400429	0.106403	NA	NA	NA	NA	3.3509	0.00149063	0.0878988	0.17682	NA
SERPINA1	4.0068	0.000200689	0.676885	0.0244516	-1.98874	0.0519041	0.747013	0.220571	-0.351465	0.726747	0.0960821	0.98191	-2.28218	0.0280156	0.183516	0.771616	2.51649	0.0150408	0.300079	0.19736	0.307884	0.759476	0.125112	0.997432	0.799608	0.427878	0.10896	0.991077	0.164146	0.870292	0.0835095	0.986049	1.31189	0.195431	0.359395	0.796807	0.82763	0.411736	0.527652	0.733144	NA	NA	NA	NA	0.368288	0.714125	0.527947	0.895286	-0.293063
ZDHHC3	3.9992	0.000205653	0.388637	0.0244516	1.23098	0.223766	0.289013	0.459482	-0.910538	0.366996	0.177253	0.969597	-2.13123	0.0394285	0.106442	0.77989	0.782428	0.437581	0.253545	0.682136	-0.653463	0.516513	0.192818	0.997432	0.634046	0.529061	0.0732169	0.991077	-1.08519	0.28315	0.126529	0.902825	2.50936	0.0153131	0.147932	0.779258	0.490084	0.626176	0.20867	0.858882	NA	NA	NA	NA	0.279993	0.780573	0.156558	0.923005	1.10493
CLIC6	3.99124	0.000210974	0.136838	0.0244516	NA	NA	NA	NA	NA	NA	NA	NA	NA	NA	NA	NA	-0.822891	0.414401	0.150368	0.664629	NA	NA	NA	NA	NA	NA	NA	NA	NA	NA	NA	NA	0.506125	0.61495	0.493153	0.894945	0.434318	0.665889	0.419516	0.877712	NA	NA	NA	NA	NA	NA	NA	NA	NA
EPS8L1	3.99056	0.000211431	0.0991509	0.0244516	NA	NA	NA	NA	NA	NA	NA	NA	NA	NA	NA	NA	0.573613	0.568751	0.144198	0.771038	NA	NA	NA	NA	NA	NA	NA	NA	NA	NA	NA	NA	2.66245	0.0103519	0.153381	0.779258	3.34722	0.00153924	0.0918583	0.0839539	NA	NA	NA	NA	NA	NA	NA	NA	NA
KIAA0930	3.99043	0.000211524	0.0789584	0.0244516	4.41525	4.99832e-05	0.231763	0.00352381	NA	NA	NA	NA	NA	NA	NA	NA	2.58311	0.0127024	0.0984104	0.182731	NA	NA	NA	NA	NA	NA	NA	NA	NA	NA	NA	NA	0.942906	0.350174	0.117313	0.817441	2.44125	0.0181464	0.0729852	0.233385	NA	NA	NA	NA	2.63878	0.0109005	0.188014	0.282274	3.70786
ST6GAL1	3.98154	0.000217638	0.164031	0.0244814	NA	NA	NA	NA	-3.91477	0.000279607	0.128971	0.236485	1.3832	0.174472	0.231405	0.884726	0.243785	0.808375	0.190786	0.90733	-0.826343	0.412615	0.212648	0.997432	-0.924056	0.360079	0.107682	0.991077	-1.08118	0.284911	0.0965933	0.902825	1.27052	0.209665	0.12134	0.796807	4.02138	0.000191495	0.117946	0.0380483	NA	NA	NA	NA	2.48177	0.0162779	0.107589	0.310224	NA
ST3GAL1	3.97758	0.000220416	0.214119	0.0244814	1.4096	0.164498	0.283467	0.392507	-0.774211	0.442526	0.128492	0.969597	-0.846654	0.402354	0.18058	0.938333	2.33074	0.023759	0.170495	0.230606	-1.8568	0.0693562	0.169924	0.928629	-0.88447	0.380852	0.136104	0.991077	-0.00249866	0.998017	0.144446	0.999931	NA	NA	NA	NA	3.27662	0.00189371	0.200464	0.0929589	NA	NA	NA	NA	-0.0450799	0.964213	0.228943	0.986998	2.79105
SCTR	3.97731	0.000220606	0.175638	0.0244814	NA	NA	NA	NA	NA	NA	NA	NA	NA	NA	NA	NA	NA	NA	NA	NA	NA	NA	NA	NA	NA	NA	NA	NA	NA	NA	NA	NA	NA	NA	NA	NA	NA	NA	NA	NA	NA	NA	NA	NA	NA	NA	NA	NA	NA
C1R	3.9662	0.000228594	0.253133	0.0250341	NA	NA	NA	NA	0.344779	0.731736	0.193736	0.98191	NA	NA	NA	NA	4.87413	1.10589e-05	0.211326	0.00826624	1.40176	0.167291	0.0641999	0.988712	NA	NA	NA	NA	1.00675	0.319001	0.0726251	0.907646	NA	NA	NA	NA	3.63709	0.00064234	0.244244	0.0599072	NA	NA	NA	NA	NA	NA	NA	NA	-1.04944
PTP4A3	3.93691	0.000251017	0.204664	0.0271327	NA	NA	NA	NA	1.84107	0.0716692	0.169375	0.892434	NA	NA	NA	NA	1.81235	0.0758214	0.0519999	0.350944	0.212897	0.83229	0.172902	0.997432	1.81519	0.0757452	0.170142	0.943343	-1.09644	0.278246	0.154274	0.900895	NA	NA	NA	NA	2.25248	0.0286246	0.137102	0.281635	NA	NA	NA	NA	NA	NA	NA	NA	NA
RAB27B	3.93111	0.000255702	0.203457	0.0272847	NA	NA	NA	NA	NA	NA	NA	NA	NA	NA	NA	NA	2.47059	0.0168724	0.0806957	0.207302	NA	NA	NA	NA	NA	NA	NA	NA	NA	NA	NA	NA	NA	NA	NA	NA	0.0775212	0.938512	0.197251	0.985901	NA	NA	NA	NA	NA	NA	NA	NA	NA
S100A2	3.92546	0.00026035	0.121311	0.027429	NA	NA	NA	NA	NA	NA	NA	NA	NA	NA	NA	NA	2.784	0.00751422	0.654363	0.159266	NA	NA	NA	NA	NA	NA	NA	NA	NA	NA	NA	NA	0.777573	0.440413	0.0843715	0.847911	1.88816	0.0646991	0.233147	0.375921	NA	NA	NA	NA	NA	NA	NA	NA	NA
MICAL2	3.90084	0.000281559	0.245074	0.029007	NA	NA	NA	NA	NA	NA	NA	NA	NA	NA	NA	NA	1.97059	0.0542108	0.0980161	0.310772	NA	NA	NA	NA	NA	NA	NA	NA	NA	NA	NA	NA	NA	NA	NA	NA	3.78532	0.000405384	0.116849	0.0523476	NA	NA	NA	NA	NA	NA	NA	NA	2.84043
PLPP5	3.89389	0.000287834	0.214071	0.029007	4.15063	0.0001208	0.171107	0.00605113	-0.0294085	0.976658	0.121416	0.998244	-0.637349	0.527622	0.178677	0.957863	0.30344	0.762789	0.221179	0.885937	1.25461	0.215573	0.131618	0.99484	-1.13398	0.262433	0.102185	0.991077	-0.884782	0.380595	0.107224	0.915732	1.43971	0.156061	0.337193	0.788402	1.6167	0.112113	0.226087	0.459071	NA	NA	NA	NA	1.95228	0.0561957	0.111972	0.423547	1.14201
PACS1	3.88503	0.000296046	0.0650771	0.029007	NA	NA	NA	NA	0.976357	0.333683	0.0885963	0.969597	0.721755	0.474751	0.0922775	0.954326	1.13849	0.260236	0.113764	0.547683	1.24181	0.220217	0.0844141	0.99484	1.19166	0.239255	0.0915782	0.991077	1.49314	0.141813	0.0720539	0.858131	2.25646	0.0283572	0.12219	0.779258	2.10095	0.0406071	0.104592	0.317917	NA	NA	NA	NA	-0.792225	0.431761	0.0620769	0.766854	1.50661
ZMAT3	3.88484	0.000296223	0.160609	0.029007	1.26094	0.212852	0.101259	0.447502	0.371996	0.7115	0.0550681	0.981647	-0.638118	0.527127	0.0991789	0.957863	1.15183	0.254763	0.169707	0.543625	0.142329	0.887403	0.0848292	0.997432	NA	NA	NA	NA	0.754169	0.454357	0.0920619	0.927502	1.30779	0.196809	0.125182	0.796807	2.95935	0.00466648	0.151308	0.13225	NA	NA	NA	NA	1.73238	0.0890221	0.0800415	0.473273	1.69239
PPP1R14B	3.88468	0.000296368	0.157338	0.029007	3.76245	0.000422257	0.170799	0.014748	1.27806	0.207251	0.110115	0.969597	1.95416	0.0578805	0.0938776	0.826269	0.0194715	0.984541	0.195663	0.993198	-0.970712	0.336459	0.120531	0.997432	1.44924	0.153772	0.0774313	0.991077	-0.897518	0.373831	0.0565269	0.914544	0.907273	0.368529	0.0562524	0.819475	0.630606	0.531114	0.157393	0.806886	NA	NA	NA	NA	1.52127	0.134136	0.101677	0.534893	0.40142
SDC1	3.88453	0.000296514	0.449972	0.029007	NA	NA	NA	NA	NA	NA	NA	NA	NA	NA	NA	NA	2.11329	0.0394889	0.4806	0.279652	NA	NA	NA	NA	NA	NA	NA	NA	NA	NA	NA	NA	0.380992	0.704792	0.100165	0.921859	2.51246	0.0151941	0.513726	0.217586	NA	NA	NA	NA	NA	NA	NA	NA	NA
C6orf132	3.88113	0.000299724	0.113312	0.029007	NA	NA	NA	NA	NA	NA	NA	NA	NA	NA	NA	NA	1.78545	0.0801348	0.179149	0.358018	NA	NA	NA	NA	NA	NA	NA	NA	NA	NA	NA	NA	1.02619	0.309646	0.333643	0.811017	1.20677	0.233087	0.162908	0.601456	NA	NA	NA	NA	NA	NA	NA	NA	NA
TCF7L1	3.87654	0.000304116	0.17803	0.029084	NA	NA	NA	NA	0.510902	0.611714	0.0935483	0.972359	NA	NA	NA	NA	4.05635	0.000171077	0.119697	0.0413195	-1.30302	0.198658	0.0970428	0.99484	NA	NA	NA	NA	NA	NA	NA	NA	2.52192	0.0148366	0.0540115	0.779258	0.88264	0.381572	0.135227	0.713311	NA	NA	NA	NA	NA	NA	NA	NA	1.25494
NACC1	3.87171	0.000308799	0.119475	0.029084	4.50349	3.70672e-05	0.0772361	0.00297084	NA	NA	NA	NA	NA	NA	NA	NA	1.8387	0.0717849	0.0708946	0.344763	NA	NA	NA	NA	NA	NA	NA	NA	0.108563	0.913992	0.0541801	0.989978	1.99947	0.050899	0.071551	0.779258	2.94429	0.00486449	0.0744503	0.13225	NA	NA	NA	NA	NA	NA	NA	NA	NA
B4GALNT3	3.86947	0.000311002	0.110186	0.029084	NA	NA	NA	NA	NA	NA	NA	NA	NA	NA	NA	NA	0.486552	0.62866	0.078342	0.808357	NA	NA	NA	NA	NA	NA	NA	NA	NA	NA	NA	NA	1.0075	0.318449	0.14131	0.812438	3.39677	0.0013291	0.107194	0.0819866	NA	NA	NA	NA	NA	NA	NA	NA	NA
PDIA4	3.86476	0.000315669	0.322146	0.0291923	3.799	0.000376223	0.378756	0.0135931	1.32794	0.19035	0.239829	0.969597	-0.387839	0.700244	0.165242	0.96741	1.52635	0.133101	0.351832	0.424933	0.847004	0.401111	0.246158	0.997432	0.689511	0.493822	0.169796	0.991077	1.47085	0.147725	0.191451	0.858131	0.335771	0.738421	0.463444	0.932293	2.7113	0.00911033	0.364402	0.175174	NA	NA	NA	NA	3.14862	0.0026939	0.283577	0.186591	1.99238
ADGRF1	3.85456	0.000326021	0.106364	0.0297135	NA	NA	NA	NA	NA	NA	NA	NA	NA	NA	NA	NA	-0.541704	0.590382	0.0736508	0.785056	NA	NA	NA	NA	NA	NA	NA	NA	NA	NA	NA	NA	1.62137	0.111106	0.107142	0.779258	1.83818	0.0718639	0.0747678	0.386906	NA	NA	NA	NA	NA	NA	NA	NA	NA
TSPAN1	3.84831	0.000332516	0.145484	0.0297135	NA	NA	NA	NA	NA	NA	NA	NA	NA	NA	NA	NA	0.162031	0.871922	0.317686	0.942136	NA	NA	NA	NA	NA	NA	NA	NA	NA	NA	NA	NA	0.478328	0.634461	0.798748	0.903059	1.78342	0.0804684	0.361636	0.40846	NA	NA	NA	NA	NA	NA	NA	NA	NA
INSR	-3.84765	0.000333207	0.169092	0.0297135	0.334091	0.739629	0.0732326	0.86413	0.80318	0.42575	0.164571	0.969597	NA	NA	NA	NA	-0.477856	0.634795	0.219664	0.812257	0.579613	0.564831	0.229706	0.997432	-0.711257	0.480367	0.0884774	0.991077	-0.537165	0.593584	0.0499198	0.956685	0.528798	0.599239	0.260095	0.891704	0.639227	0.525536	0.264514	0.803264	NA	NA	NA	NA	-0.324939	0.746507	0.0577574	0.909158	-1.18261
NACC2	3.84319	0.000337934	0.0792029	0.0297135	NA	NA	NA	NA	-0.428784	0.66996	0.110261	0.981125	NA	NA	NA	NA	1.25578	0.214919	0.0723894	0.508457	-0.421704	0.675085	0.0877907	0.997432	0.736531	0.464992	0.0577138	0.991077	0.457262	0.649504	0.106273	0.962278	2.40384	0.0198961	0.137329	0.779258	2.45567	0.0175098	0.075519	0.230286	NA	NA	NA	NA	NA	NA	NA	NA	0.184144
MDK	3.84205	0.000339154	0.128137	0.0297135	0.1867	0.852609	0.0666218	0.931914	0.723197	0.472997	0.288936	0.969597	NA	NA	NA	NA	1.68526	0.0980478	0.377528	0.38794	0.324814	0.746705	0.232714	0.997432	1.15982	0.251859	0.139963	0.991077	1.98507	0.0527492	0.185242	0.750169	0.97152	0.335875	0.191471	0.816798	2.97594	0.00445711	0.423532	0.130885	NA	NA	NA	NA	NA	NA	NA	NA	2.73378
CD74	3.83507	0.000346704	0.760497	0.0298786	-0.768702	0.445482	0.928846	0.668355	1.45412	0.15229	0.756812	0.958539	-0.49094	0.62622	0.997283	0.964977	1.81342	0.0756532	0.637672	0.35068	2.99766	0.00426335	0.669173	0.672466	0.725215	0.471841	0.745188	0.991077	0.343388	0.732776	0.735134	0.970865	1.76751	0.0831257	0.706924	0.779258	1.04509	0.30091	0.817709	0.654955	-1.21653	0.258453	0.883365	0.994702	-0.965807	0.338527	0.95962	0.712453	-0.184983
ADRBK2	3.83368	0.000348219	0.127461	0.0298786	0.278144	0.781984	0.19462	0.892658	NA	NA	NA	NA	-0.0367081	0.970905	0.138621	0.996532	0.865997	0.390548	0.119935	0.648299	NA	NA	NA	NA	NA	NA	NA	NA	NA	NA	NA	NA	0.832037	0.409267	0.113331	0.835372	1.73114	0.0894736	0.0722517	0.422796	NA	NA	NA	NA	0.864069	0.391444	0.143383	0.746689	NA
SLMAP	3.82566	0.000357132	0.184167	0.0303307	1.63011	0.109008	0.114328	0.326121	0.167221	0.867885	0.119552	0.996511	-1.66754	0.103419	0.085074	0.851661	0.711613	0.479947	0.224544	0.714509	-0.195602	0.845731	0.114071	0.997432	1.20615	0.233672	0.0900298	0.991077	0.492448	0.624602	0.0829419	0.958378	1.13859	0.260196	0.224139	0.796807	2.77151	0.00776852	0.162284	0.166534	NA	NA	NA	NA	0.816869	0.41766	0.0857464	0.761182	-0.0713603
KRT15	3.82183	0.000361466	0.111851	0.0303887	NA	NA	NA	NA	NA	NA	NA	NA	NA	NA	NA	NA	2.66159	0.0103751	0.573235	0.171436	NA	NA	NA	NA	NA	NA	NA	NA	NA	NA	NA	NA	NA	NA	NA	NA	1.25116	0.216585	0.130221	0.58619	NA	NA	NA	NA	NA	NA	NA	NA	NA
RIPK4	3.81137	0.000373559	0.065503	0.0310913	NA	NA	NA	NA	NA	NA	NA	NA	NA	NA	NA	NA	-0.00752432	0.994026	0.156478	0.997504	NA	NA	NA	NA	NA	NA	NA	NA	NA	NA	NA	NA	1.9094	0.0618439	0.147571	0.779258	2.19317	0.0328807	0.0744672	0.297718	NA	NA	NA	NA	NA	NA	NA	NA	NA
R3HDM4	3.80686	0.000378886	0.184946	0.0312225	1.38394	0.172179	0.155687	0.403997	-0.485938	0.629177	0.123935	0.975277	0.0264498	0.979033	0.248488	0.99768	2.26792	0.0276	0.178004	0.24426	1.68132	0.0990657	0.16263	0.963429	1.74279	0.0877744	0.0692924	0.976144	0.124964	0.901063	0.107538	0.987024	2.39232	0.0204649	0.137077	0.779258	2.74201	0.00840146	0.186044	0.17017	NA	NA	NA	NA	1.77654	0.0813829	0.123451	0.467923	2.04357
VWA1	3.80024	0.000386847	0.23045	0.0315659	NA	NA	NA	NA	NA	NA	NA	NA	NA	NA	NA	NA	3.02455	0.00389301	0.131111	0.131324	3.88505	0.000307009	0.292688	0.299756	2.0564	0.0452027	0.115509	0.889374	0.18349	0.855171	0.130374	0.985824	2.87359	0.00590295	0.0998209	0.779258	2.63235	0.0111923	0.176543	0.194178	NA	NA	NA	NA	NA	NA	NA	NA	NA
C15orf48	3.79354	0.000395067	0.0615822	0.0319131	3.4205	0.00121058	0.343395	0.0273513	NA	NA	NA	NA	-0.504003	0.617094	0.0800164	0.964977	0.352255	0.726099	0.11376	0.865367	NA	NA	NA	NA	NA	NA	NA	NA	NA	NA	NA	NA	2.96549	0.00458798	0.0709283	0.779258	2.99766	0.00419624	0.113545	0.128285	NA	NA	NA	NA	1.15363	0.253829	0.273759	0.657569	NA
SYNGR2	3.78802	0.000401968	0.550714	0.0319131	1.11816	0.26854	0.649276	0.505105	1.43563	0.157461	0.557891	0.958539	2.53158	0.0154966	0.640037	0.756533	0.0921836	0.926913	0.481261	0.967455	0.271524	0.787128	0.386228	0.997432	0.355635	0.723672	0.485374	0.992169	-0.702991	0.485388	0.501437	0.933694	1.44579	0.154352	0.308516	0.787503	3.45869	0.00110463	0.517991	0.0784181	NA	NA	NA	NA	1.92757	0.0592755	0.570674	0.428635	-0.0368249
SLC5A8	3.78751	0.000402604	0.0732884	0.0319131	NA	NA	NA	NA	NA	NA	NA	NA	NA	NA	NA	NA	NA	NA	NA	NA	NA	NA	NA	NA	NA	NA	NA	NA	NA	NA	NA	NA	NA	NA	NA	NA	NA	NA	NA	NA	NA	NA	NA	NA	NA	NA	NA	NA	NA
FOSL2	3.78417	0.00040684	0.233588	0.0319446	0.77318	0.442851	0.243394	0.665588	1.11315	0.271075	0.402471	0.969597	-1.14959	0.257314	0.113332	0.911533	1.23336	0.223095	0.264042	0.516138	0.985553	0.329194	0.36846	0.997432	1.11404	0.27081	0.170072	0.991077	1.81436	0.0757472	0.319528	0.782692	1.56959	0.122696	0.174345	0.779258	0.0967558	0.9233	0.216599	0.980272	NA	NA	NA	NA	-0.480286	0.633	0.232446	0.864396	2.92495
SLC25A29	3.76576	0.000430979	0.127144	0.0335237	NA	NA	NA	NA	-0.229996	0.819052	0.197125	0.9906	NA	NA	NA	NA	0.411106	0.682717	0.147887	0.840732	-0.483165	0.631131	0.0933443	0.997432	NA	NA	NA	NA	-1.45224	0.152808	0.150417	0.858131	0.931324	0.356074	0.308862	0.818975	2.0317	0.0474095	0.191391	0.33445	NA	NA	NA	NA	NA	NA	NA	NA	NA
ARMC7	3.74951	0.00045341	0.0824314	0.0346851	NA	NA	NA	NA	NA	NA	NA	NA	NA	NA	NA	NA	0.392676	0.696195	0.0673816	0.848764	NA	NA	NA	NA	NA	NA	NA	NA	NA	NA	NA	NA	NA	NA	NA	NA	NA	NA	NA	NA	NA	NA	NA	NA	NA	NA	NA	NA	NA
PKP3	3.74893	0.000454244	0.152237	0.0346851	NA	NA	NA	NA	NA	NA	NA	NA	NA	NA	NA	NA	1.18739	0.240575	0.182342	0.531342	NA	NA	NA	NA	NA	NA	NA	NA	NA	NA	NA	NA	-0.0899465	0.928682	0.128684	0.981074	3.8425	0.000338674	0.148853	0.051386	NA	NA	NA	NA	NA	NA	NA	NA	NA
ITGA2	3.74133	0.00046513	0.147591	0.0348916	NA	NA	NA	NA	0.716771	0.476918	0.0840481	0.969597	NA	NA	NA	NA	3.48793	0.00101163	0.462466	0.101604	-1.47038	0.147853	0.149501	0.986926	-0.958088	0.342819	0.105755	0.991077	0.316105	0.753265	0.146869	0.971819	1.15476	0.253571	0.185819	0.796807	1.89669	0.0635396	0.0966822	0.372833	NA	NA	NA	NA	NA	NA	NA	NA	-0.59057
ABL1	3.73694	0.000471537	0.0817404	0.0348916	NA	NA	NA	NA	1.15274	0.254612	0.0628121	0.969597	NA	NA	NA	NA	0.332429	0.740928	0.0764944	0.873029	0.859043	0.3945	0.0839501	0.997432	NA	NA	NA	NA	NA	NA	NA	NA	0.509584	0.612541	0.0710004	0.894424	2.07584	0.0429687	0.0848698	0.327464	NA	NA	NA	NA	NA	NA	NA	NA	2.78651
ALDH1A3	3.73652	0.000472159	0.0590849	0.0348916	NA	NA	NA	NA	NA	NA	NA	NA	NA	NA	NA	NA	2.44837	0.0178297	0.171229	0.210453	NA	NA	NA	NA	NA	NA	NA	NA	NA	NA	NA	NA	1.40092	0.167294	0.109124	0.796807	4.67496	2.18946e-05	0.144112	0.0121807	NA	NA	NA	NA	NA	NA	NA	NA	2.73243
TOR4A	3.73546	0.000473717	0.0870974	0.0348916	3.26837	0.00190224	0.0649345	0.0352842	1.18368	0.242252	0.0804046	0.969597	NA	NA	NA	NA	0.510018	0.612239	0.0543048	0.798739	-2.12847	0.0383516	0.0602873	0.884928	1.6669	0.102047	0.0677022	0.986538	-0.538737	0.592507	0.0608519	0.956685	NA	NA	NA	NA	NA	NA	NA	NA	NA	NA	NA	NA	NA	NA	NA	NA	NA
MOGS	3.70196	0.000525703	0.116765	0.0373588	2.14648	0.0364306	0.0981928	0.184922	-0.520835	0.604828	0.0756624	0.972359	NA	NA	NA	NA	0.155627	0.876941	0.104494	0.944162	0.336157	0.738188	0.0972473	0.997432	-0.823474	0.414311	0.054689	0.991077	-0.171442	0.864583	0.0717251	0.985824	1.65399	0.104272	0.123925	0.779258	1.37417	0.175399	0.097931	0.540239	NA	NA	NA	NA	1.71124	0.0928847	0.0711207	0.478517	2.41959
GPATCH4	3.69811	0.00053202	0.144332	0.0373588	2.40228	0.0198294	0.151327	0.134086	0.12378	0.901996	0.146512	0.997873	1.30605	0.199187	0.0957274	0.894975	1.86314	0.0682063	0.164687	0.338062	-0.602587	0.549562	0.114923	0.997432	NA	NA	NA	NA	0.578303	0.565708	0.0577975	0.954358	0.71339	0.478856	0.0945194	0.857389	3.7654	0.000431468	0.144222	0.0523476	NA	NA	NA	NA	0.457616	0.649099	0.0933344	0.870237	2.63988
COL1A1	3.69766	0.000532756	0.106701	0.0373588	NA	NA	NA	NA	NA	NA	NA	NA	NA	NA	NA	NA	2.20483	0.032002	0.0920213	0.255904	NA	NA	NA	NA	NA	NA	NA	NA	NA	NA	NA	NA	NA	NA	NA	NA	2.82123	0.00680065	0.0825891	0.155483	NA	NA	NA	NA	NA	NA	NA	NA	4.22005
AP2B1	3.69456	0.000537907	0.303275	0.0373588	1.96332	0.0548657	0.240437	0.227642	1.90581	0.06255	0.328037	0.892434	1.59029	0.119845	0.145268	0.865639	2.6735	0.0100582	0.328768	0.171436	1.17746	0.2447	0.312753	0.995903	0.819698	0.41644	0.23073	0.991077	-0.0678263	0.9462	0.262357	0.99265	2.02689	0.0479172	0.279736	0.779258	0.578589	0.565413	0.291121	0.826625	NA	NA	NA	NA	1.94609	0.056954	0.177925	0.423982	1.77249
BID	3.69428	0.000538371	0.0589895	0.0373588	1.03461	0.305547	0.393231	0.542672	0.0798094	0.936714	0.0703516	0.998244	0.479059	0.634572	0.184753	0.964977	3.14202	0.0027932	0.137488	0.121498	-0.15601	0.876666	0.146348	0.997432	0.424095	0.673391	0.0555752	0.991077	-1.3654	0.178362	0.0722425	0.870638	1.70728	0.0938513	0.0697396	0.779258	-0.0378493	0.969956	0.125678	0.991583	NA	NA	NA	NA	0.506818	0.614385	0.287874	0.857103	1.77446
FAM83H	3.69397	0.000538892	0.143462	0.0373588	NA	NA	NA	NA	NA	NA	NA	NA	NA	NA	NA	NA	0.841391	0.404057	0.150016	0.658227	NA	NA	NA	NA	NA	NA	NA	NA	NA	NA	NA	NA	0.131362	0.896006	0.113921	0.974749	0.473618	0.637794	0.124179	0.863695	NA	NA	NA	NA	NA	NA	NA	NA	NA
PTMA	3.69306	0.000540401	0.806759	0.0373588	2.64214	0.0108058	0.821561	0.094569	3.33516	0.00163115	0.887214	0.503354	-0.444566	0.659091	0.993573	0.964977	1.49577	0.140877	0.836139	0.430846	1.63785	0.107859	0.869342	0.971453	-0.666919	0.508017	0.873375	0.991077	3.8674	0.000324499	0.872183	0.346892	0.996046	0.32393	0.808557	0.8136	2.19008	0.0331165	0.840504	0.298507	0.0385423	0.9702	0.488408	0.994702	0.827546	0.411638	0.84966	0.759397	0.926892
ZNHIT6	3.68881	0.000547572	0.0748979	0.0373588	1.55366	0.126217	0.0735633	0.347438	0.150255	0.88118	0.0996824	0.996518	NA	NA	NA	NA	3.00892	0.00406668	0.100061	0.131324	0.0276729	0.978035	0.0936361	0.997467	1.1818	0.243105	0.0928985	0.991077	-0.0771956	0.938782	0.10553	0.992299	1.19545	0.237441	0.090734	0.796807	0.890607	0.377322	0.121356	0.710299	NA	NA	NA	NA	NA	NA	NA	NA	1.50632
POLR3D	3.68879	0.000547612	0.0637853	0.0373588	1.50319	0.138726	0.064488	0.3629	0.818279	0.41716	0.0584462	0.969597	NA	NA	NA	NA	1.08602	0.282578	0.0704378	0.56528	-0.115582	0.908456	0.0679899	0.997432	NA	NA	NA	NA	NA	NA	NA	NA	NA	NA	NA	NA	2.00966	0.0497722	0.0646211	0.340113	NA	NA	NA	NA	NA	NA	NA	NA	1.68788
EPPK1	3.68068	0.000561519	0.0724412	0.0379961	NA	NA	NA	NA	NA	NA	NA	NA	NA	NA	NA	NA	3.03136	0.00381945	0.126454	0.131324	NA	NA	NA	NA	NA	NA	NA	NA	NA	NA	NA	NA	1.20996	0.231872	0.169713	0.796807	NA	NA	NA	NA	NA	NA	NA	NA	NA	NA	NA	NA	NA
NOP56	3.66364	0.000591881	0.188238	0.0397276	1.76215	0.0838096	0.23052	0.281113	0.565955	0.574007	0.198934	0.971382	-0.398422	0.692492	0.160197	0.966794	2.12676	0.0382994	0.254254	0.276667	0.187234	0.85225	0.21342	0.997432	-0.125477	0.90067	0.140205	0.996097	0.200009	0.842301	0.166682	0.983738	0.940605	0.351341	0.264858	0.817441	2.12598	0.0383672	0.189133	0.308751	NA	NA	NA	NA	1.31287	0.194884	0.187862	0.605573	2.00034
RASGRF1	3.6583	0.000601712	0.274523	0.0400644	NA	NA	NA	NA	NA	NA	NA	NA	NA	NA	NA	NA	NA	NA	NA	NA	NA	NA	NA	NA	NA	NA	NA	NA	NA	NA	NA	NA	NA	NA	NA	NA	NA	NA	NA	NA	NA	NA	NA	NA	NA	NA	NA	NA	NA
SMURF2	3.6557	0.000606559	0.157712	0.0400666	NA	NA	NA	NA	0.352455	0.726009	0.23252	0.98191	NA	NA	NA	NA	2.9294	0.00506789	0.0928148	0.138515	-1.49075	0.142438	0.153421	0.986518	-0.720686	0.474598	0.212467	0.991077	0.826006	0.412805	0.295597	0.916317	0.175303	0.861535	0.115878	0.965116	2.23139	0.0300782	0.145386	0.286515	NA	NA	NA	NA	0.274926	0.784442	0.0758149	0.923766	2.30077
HID1	3.64635	0.000624286	0.0632839	0.0409129	NA	NA	NA	NA	-0.338683	0.736295	0.0539937	0.98191	NA	NA	NA	NA	NA	NA	NA	NA	0.955256	0.344137	0.0723499	0.997432	0.0315648	0.97495	0.0901473	0.997367	-0.0192793	0.984697	0.0846771	0.998032	NA	NA	NA	NA	1.05811	0.29499	0.115729	0.651587	NA	NA	NA	NA	NA	NA	NA	NA	NA
MLLT1	3.63679	0.00064292	0.171508	0.0418049	NA	NA	NA	NA	-0.4897	0.626532	0.240655	0.975277	NA	NA	NA	NA	1.16462	0.24959	0.105905	0.537984	-0.522342	0.603786	0.0950516	0.997432	-0.608068	0.546009	0.0921679	0.991077	-2.72439	0.00890479	0.158661	0.649997	-0.415479	0.679534	0.201983	0.913447	0.557535	0.579601	0.134458	0.833298	NA	NA	NA	NA	NA	NA	NA	NA	-0.780435
RAB31	3.63157	0.000653326	0.306761	0.0421522	1.92846	0.0591613	0.616192	0.236335	0.532147	0.597029	0.157447	0.972359	-1.241	0.222018	0.237691	0.897449	1.21494	0.229984	0.33505	0.52157	-0.230617	0.818573	0.0766382	0.997432	-0.0797947	0.936732	0.127766	0.996097	0.892625	0.376421	0.0928945	0.914544	1.94462	0.0573455	0.305164	0.779258	3.75513	0.000445532	0.33508	0.0523657	NA	NA	NA	NA	-1.11942	0.268009	0.655415	0.666247	3.35388
HMGB3	3.62509	0.000666465	0.185031	0.0424865	3.30526	0.00170649	0.0827529	0.0332306	0.456463	0.650074	0.100751	0.97755	NA	NA	NA	NA	-0.0841868	0.933238	0.449712	0.969636	-1.61809	0.112062	0.0771952	0.971453	NA	NA	NA	NA	NA	NA	NA	NA	0.670627	0.505484	0.230959	0.865089	2.6052	0.0120032	0.351872	0.197781	NA	NA	NA	NA	1.37708	0.174277	0.0615893	0.584007	NA
EPHB4	3.62399	0.000668717	0.105619	0.0424865	NA	NA	NA	NA	-0.167631	0.867564	0.223022	0.996511	NA	NA	NA	NA	3.4665	0.001079	0.104854	0.103649	-1.31877	0.193377	0.198802	0.99484	-0.205594	0.837977	0.159471	0.992169	1.82235	0.0745071	0.295508	0.782692	NA	NA	NA	NA	1.19487	0.237664	0.078666	0.602943	NA	NA	NA	NA	NA	NA	NA	NA	NA
SHISA4	3.62147	0.000673916	0.0702555	0.0424924	NA	NA	NA	NA	-0.299397	0.765904	0.128886	0.98684	NA	NA	NA	NA	2.27325	0.0272535	0.0680664	0.242612	-1.18177	0.243	0.0656781	0.99484	NA	NA	NA	NA	-0.899494	0.372789	0.0575708	0.914544	NA	NA	NA	NA	0.93434	0.354532	0.0746425	0.693802	NA	NA	NA	NA	NA	NA	NA	NA	0.609683
MBD3	3.61842	0.00068026	0.142389	0.04257	2.079	0.0424722	0.0881444	0.198341	-0.0508648	0.95964	0.0882173	0.998244	NA	NA	NA	NA	0.437323	0.663723	0.107488	0.831966	-0.306523	0.760505	0.0720821	0.997432	NA	NA	NA	NA	-0.110127	0.912759	0.086915	0.989483	1.11367	0.270641	0.0623811	0.799668	0.679724	0.499753	0.134026	0.789296	NA	NA	NA	NA	1.53539	0.130638	0.0726918	0.526775	2.30988
CEP70	3.61396	0.000689622	0.23343	0.0428338	NA	NA	NA	NA	-0.50242	0.617623	0.0517308	0.97412	NA	NA	NA	NA	0.248327	0.804878	0.122484	0.906135	NA	NA	NA	NA	NA	NA	NA	NA	NA	NA	NA	NA	0.301485	0.76427	0.179276	0.939604	-0.225998	0.822106	0.170929	0.944969	NA	NA	NA	NA	NA	NA	NA	NA	0.870681
ITPRIPL2	3.60648	0.000705618	0.172633	0.0430338	2.70169	0.00924519	0.135358	0.0860509	-0.0347284	0.972437	0.132463	0.998244	-0.421037	0.676039	0.0635715	0.964977	0.752427	0.455253	0.202959	0.696676	-0.448352	0.655876	0.145652	0.997432	0.938057	0.352912	0.119937	0.991077	-1.59693	0.116711	0.140144	0.837158	0.243537	0.808566	0.105607	0.953212	3.76762	0.000428474	0.157677	0.0523476	NA	NA	NA	NA	1.42006	0.161447	0.152623	0.565659	-0.200809
PAPSS2	-3.60626	0.0007061	0.225341	0.0430338	3.64244	0.000614534	0.227081	0.0180357	-1.36516	0.17844	0.427022	0.96275	NA	NA	NA	NA	-1.38475	0.172158	0.0607353	0.466008	-2.49292	0.0160977	0.142785	0.849473	-1.7378	0.0886583	0.372091	0.976144	-0.36535	0.716423	0.517021	0.97024	NA	NA	NA	NA	0.229549	0.819361	0.087881	0.944154	NA	NA	NA	NA	0.206873	0.836902	0.207595	0.941674	-0.467135
C4orf19	3.60354	0.000712005	0.0875973	0.0430338	NA	NA	NA	NA	NA	NA	NA	NA	NA	NA	NA	NA	NA	NA	NA	NA	NA	NA	NA	NA	NA	NA	NA	NA	NA	NA	NA	NA	2.26081	0.0280676	0.0667122	0.779258	1.76373	0.0837676	0.0725988	0.414424	NA	NA	NA	NA	NA	NA	NA	NA	NA
MAPKAPK2	3.60284	0.000713524	0.263154	0.0430338	4.1974	0.000103523	0.196706	0.00552631	0.698083	0.488425	0.118894	0.969597	-1.38682	0.173374	0.0860927	0.882603	0.640835	0.524499	0.185523	0.74265	0.575306	0.567717	0.153242	0.997432	0.00578357	0.995409	0.102441	0.999113	0.894134	0.375621	0.119865	0.914544	0.67584	0.502196	0.128849	0.864313	1.46159	0.149987	0.215142	0.510495	NA	NA	NA	NA	1.36275	0.178723	0.154762	0.58923	1.8907
B4GALT1	3.59664	0.000727195	0.356168	0.0435428	1.39223	0.169668	0.335467	0.400064	1.41277	0.164045	0.275328	0.958539	2.01267	0.0510909	0.227892	0.798505	2.55573	0.01362	0.319821	0.189977	0.32187	0.74892	0.212763	0.997432	0.34825	0.729175	0.202418	0.992169	1.48232	0.144658	0.218732	0.858131	0.91794	0.362971	0.288422	0.819475	3.96296	0.000230976	0.331026	0.0438067	NA	NA	NA	NA	1.12787	0.264455	0.331927	0.665056	4.22188
EIF5B	3.59046	0.000741068	0.449479	0.0440344	2.99308	0.00418794	0.470408	0.0546947	1.12248	0.267128	0.446743	0.969597	-0.627482	0.534	0.323125	0.957863	2.129	0.0381041	0.454364	0.27624	1.41317	0.163928	0.42915	0.988712	0.67726	0.501492	0.305268	0.991077	1.9869	0.052539	0.387452	0.750169	1.07885	0.28573	0.399259	0.802895	1.98211	0.0528682	0.421909	0.35118	0.948257	0.370759	0.208977	0.994702	1.95721	0.0555991	0.362704	0.422896	1.37574
CYBRD1	-3.5883	0.000745986	0.356942	0.0440344	3.7127	0.000493677	0.0674066	0.0163429	-1.18818	0.240491	0.187704	0.969597	NA	NA	NA	NA	-1.23176	0.223689	0.203373	0.516689	-0.320502	0.749951	0.11725	0.997432	-0.868739	0.389313	0.0845213	0.991077	-1.72997	0.0899298	0.0754132	0.817288	NA	NA	NA	NA	0.497349	0.621081	0.268304	0.855845	NA	NA	NA	NA	1.33312	0.188195	0.1369	0.59637	-0.152036
ZNF277	-3.58244	0.000759447	0.151978	0.0445132	-1.27554	0.207682	0.130922	0.443091	-0.98011	0.331846	0.0731265	0.969597	-0.761264	0.451078	0.0731068	0.950624	1.61515	0.112448	0.119298	0.406091	-1.33009	0.189645	0.0805246	0.99484	NA	NA	NA	NA	0.218865	0.827664	0.0596393	0.98157	0.839559	0.405074	0.0763558	0.834207	-0.38021	0.705368	0.128944	0.89415	NA	NA	NA	NA	1.23909	0.220773	0.121466	0.633142	-1.78498
MAPRE2	-3.57712	0.000771885	0.105531	0.0446256	2.22458	0.0303907	0.129611	0.167556	NA	NA	NA	NA	0.532946	0.597095	0.221802	0.964977	0.999987	0.322038	0.111329	0.59657	0.435468	0.665135	0.143502	0.997432	-0.288642	0.774098	0.271819	0.992169	0.164543	0.869981	0.171734	0.986049	NA	NA	NA	NA	-0.137086	0.891503	0.100562	0.968836	NA	NA	NA	NA	0.971831	0.335549	0.139481	0.711742	0.020957
HRAS	3.57393	0.000779425	0.11458	0.0446256	3.15814	0.00262103	0.0862572	0.0425512	0.573998	0.568595	0.0852905	0.970956	NA	NA	NA	NA	2.74495	0.00833631	0.216228	0.162443	-0.232764	0.816914	0.104029	0.997432	0.363294	0.71798	0.0770252	0.992169	1.61765	0.112159	0.0730148	0.834653	1.03614	0.305025	0.163421	0.811017	1.44048	0.155843	0.0986707	0.513703	NA	NA	NA	NA	1.54331	0.128706	0.0550151	0.524345	2.42299
CALR	3.57202	0.000783992	0.618917	0.0446256	2.65019	0.0105817	0.681734	0.093576	0.088494	0.929845	0.619066	0.998244	-0.081217	0.935685	0.438747	0.993537	1.19329	0.238278	0.577008	0.529619	1.24685	0.218381	0.538579	0.99484	2.39135	0.0207541	0.5153	0.88158	0.697704	0.48866	0.601878	0.933694	1.46721	0.148459	0.515993	0.785382	2.68243	0.00982647	0.605667	0.182226	0.893325	0.397759	0.295997	0.994702	2.20432	0.0318662	0.600644	0.362948	2.28443
CCND2	3.5704	0.000787877	0.267784	0.0446256	NA	NA	NA	NA	0.423183	0.674014	0.0803857	0.981125	1.27738	0.209022	0.105843	0.8956	2.37408	0.021395	0.29274	0.226225	0.573216	0.56912	0.142383	0.997432	NA	NA	NA	NA	0.0365928	0.970958	0.0551798	0.996846	NA	NA	NA	NA	0.248772	0.804536	0.142961	0.937483	NA	NA	NA	NA	2.23486	0.0296652	0.116626	0.356	2.34533
MANF	3.57027	0.000788173	0.240009	0.0446256	3.15323	0.00265837	0.29591	0.0426427	0.665234	0.50902	0.271809	0.969597	-0.354468	0.724897	0.15261	0.967887	2.39662	0.020251	0.24423	0.223058	0.497806	0.620847	0.233184	0.997432	0.222407	0.82494	0.175087	0.992169	0.0513473	0.959258	0.225667	0.993675	1.20676	0.233093	0.210819	0.796807	2.22273	0.0306942	0.257878	0.287701	NA	NA	NA	NA	1.60645	0.114118	0.256654	0.502746	1.98239
EVA1C	3.56437	0.000802491	0.14656	0.0451293	NA	NA	NA	NA	0.36058	0.719963	0.380133	0.98191	NA	NA	NA	NA	3.67147	0.000577736	0.307155	0.0768473	0.0122742	0.990257	0.258534	0.998367	-1.79006	0.0797532	0.133111	0.952736	0.668254	0.507107	0.248072	0.93738	1.56966	0.122679	0.305291	0.779258	3.8602	0.000320251	0.237559	0.0496962	NA	NA	NA	NA	NA	NA	NA	NA	0.838139
YEATS4	-3.56119	0.000810296	0.114235	0.0452427	-0.81652	0.417858	0.142038	0.644695	-2.25911	0.0283603	0.0681566	0.881829	0.57415	0.569164	0.0862714	0.957863	0.323704	0.747486	0.155727	0.875714	0.597465	0.552948	0.0528033	0.997432	NA	NA	NA	NA	NA	NA	NA	NA	-0.0247456	0.980354	0.144381	0.994399	-0.517013	0.607382	0.0988789	0.848838	NA	NA	NA	NA	0.632485	0.52979	0.0962608	0.814794	2.74376
PLXNB2	3.55814	0.000817847	0.337329	0.0452427	2.20845	0.0315597	0.192709	0.170285	0.295023	0.769223	0.0779738	0.986908	NA	NA	NA	NA	1.11499	0.270081	0.336175	0.556952	1.44294	0.1554	0.14206	0.986926	0.0184252	0.985376	0.0546189	0.99798	0.682109	0.498382	0.0773485	0.935587	0.924182	0.359744	0.491013	0.819062	1.11158	0.271534	0.386708	0.630102	NA	NA	NA	NA	1.27607	0.207494	0.183201	0.620249	1.45783
FKBP2	3.55695	0.000820815	0.549316	0.0452427	2.92269	0.00509231	0.486658	0.0611978	1.14798	0.25655	0.430546	0.969597	0.885661	0.381229	0.229785	0.931299	1.30975	0.19615	0.495696	0.490738	0.891817	0.37685	0.360493	0.997432	-0.0960771	0.923859	0.343341	0.996097	1.38361	0.172748	0.338751	0.870285	1.27214	0.209093	0.519437	0.796807	1.40887	0.16494	0.616939	0.525153	NA	NA	NA	NA	1.64554	0.105777	0.410718	0.491972	1.49058
FKBP11	3.54999	0.000838388	0.140499	0.045769	NA	NA	NA	NA	-0.815102	0.418958	0.0679682	0.969597	1.05849	0.296342	0.08944	0.918595	0.51323	0.610007	0.127116	0.797104	2.22648	0.0306111	0.112512	0.867364	0.854645	0.396994	0.0771809	0.991077	0.772047	0.443794	0.0568433	0.920414	5.50186e-05	0.999956	0.0925416	0.999956	1.37306	0.175741	0.151027	0.540367	NA	NA	NA	NA	NA	NA	NA	NA	0.620717
C1orf106	3.54882	0.000841361	0.0670094	0.045769	NA	NA	NA	NA	NA	NA	NA	NA	NA	NA	NA	NA	0.412824	0.681466	0.128341	0.840732	NA	NA	NA	NA	NA	NA	NA	NA	NA	NA	NA	NA	0.329546	0.743092	0.121231	0.932944	-0.367529	0.714745	0.0975766	0.89652	NA	NA	NA	NA	NA	NA	NA	NA	NA
DEXI	3.54543	0.000850075	0.130686	0.0459427	3.70413	0.000507089	0.046782	0.0164999	-0.762312	0.449528	0.104471	0.969597	NA	NA	NA	NA	1.92046	0.0604002	0.12213	0.323574	-0.930961	0.356438	0.108781	0.997432	0.41829	0.677601	0.0972386	0.991077	-0.557625	0.579639	0.074175	0.955809	1.41949	0.161839	0.100675	0.790573	1.7149	0.0924345	0.0933342	0.42916	NA	NA	NA	NA	NA	NA	NA	NA	0.819653
RASEF	3.5363	0.000873976	0.274988	0.0469297	NA	NA	NA	NA	NA	NA	NA	NA	NA	NA	NA	NA	1.30692	0.197101	0.137756	0.491517	NA	NA	NA	NA	NA	NA	NA	NA	NA	NA	NA	NA	1.24895	0.217385	0.190645	0.796807	0.684054	0.497038	0.227245	0.787503	NA	NA	NA	NA	NA	NA	NA	NA	NA
MUC15	-3.53281	0.000883266	0.103744	0.0471245	NA	NA	NA	NA	NA	NA	NA	NA	NA	NA	NA	NA	-1.08922	0.281179	0.0552544	0.564079	NA	NA	NA	NA	NA	NA	NA	NA	NA	NA	NA	NA	0.59904	0.551798	0.456293	0.880358	-1.06175	0.293352	0.15716	0.650377	NA	NA	NA	NA	NA	NA	NA	NA	NA
KCNK1	3.51607	0.000929225	0.170606	0.0491112	NA	NA	NA	NA	NA	NA	NA	NA	NA	NA	NA	NA	1.89935	0.0631808	0.128316	0.32892	NA	NA	NA	NA	NA	NA	NA	NA	NA	NA	NA	NA	1.21068	0.231601	0.18776	0.796807	3.77529	0.000418324	0.140806	0.0523476	NA	NA	NA	NA	NA	NA	NA	NA	NA
QSOX1	3.51319	0.000937351	0.448531	0.0491112	1.68732	0.0974198	0.380494	0.304268	-0.385915	0.70123	0.288001	0.981125	-0.179389	0.858561	0.0852477	0.982933	1.25788	0.214165	0.217795	0.507813	-0.250309	0.803395	0.21136	0.997432	-1.85238	0.0701265	0.176495	0.943343	-2.15193	0.0363567	0.134288	0.743596	1.74986	0.0861581	0.23417	0.779258	1.77063	0.0825991	0.421232	0.412307	NA	NA	NA	NA	1.73427	0.088684	0.252806	0.473273	0.500766
RAB34	3.51289	0.000938205	0.259946	0.0491112	1.79651	0.0781136	0.256557	0.271175	NA	NA	NA	NA	NA	NA	NA	NA	2.89213	0.00561237	0.324184	0.141436	NA	NA	NA	NA	NA	NA	NA	NA	NA	NA	NA	NA	1.03644	0.304885	0.172693	0.811017	-0.352315	0.726054	0.25813	0.901146	NA	NA	NA	NA	1.48816	0.142635	0.183749	0.544933	2.82199
STK11	3.505	0.000960842	0.115473	0.0499818	2.13698	0.0372334	0.0806994	0.186899	1.56413	0.124222	0.0889431	0.94097	NA	NA	NA	NA	0.160318	0.873264	0.103235	0.942584	1.69173	0.0970478	0.0710777	0.963429	NA	NA	NA	NA	0.0922184	0.926901	0.0700634	0.992152	1.30278	0.198501	0.106709	0.796807	2.53894	0.0142125	0.10254	0.213316	NA	NA	NA	NA	NA	NA	NA	NA	NA
PSMG3-AS1	3.50183	0.000970097	0.062474	0.0501498	NA	NA	NA	NA	NA	NA	NA	NA	NA	NA	NA	NA	NA	NA	NA	NA	NA	NA	NA	NA	NA	NA	NA	NA	NA	NA	NA	NA	1.20142	0.235136	0.0790746	0.796807	NA	NA	NA	NA	NA	NA	NA	NA	NA	NA	NA	NA	NA
CLDN1	3.49511	0.000989972	0.211572	0.0508613	NA	NA	NA	NA	NA	NA	NA	NA	NA	NA	NA	NA	3.17895	0.0025129	0.481958	0.118117	NA	NA	NA	NA	NA	NA	NA	NA	NA	NA	NA	NA	1.33052	0.189266	0.298199	0.796807	1.78289	0.0805568	0.175853	0.40866	NA	NA	NA	NA	2.81486	0.00683535	0.0609709	0.244819	NA
S100A11	3.48944	0.00100705	0.723561	0.0510899	-1.4927	0.141445	0.861762	0.366504	2.78108	0.00766791	0.693753	0.733959	-0.14697	0.883913	0.584635	0.988416	1.36158	0.179316	0.758266	0.472712	0.930071	0.356894	0.633235	0.997432	0.600593	0.550936	0.689088	0.991077	1.04387	0.301668	0.624127	0.907646	0.12432	0.90155	0.786648	0.97643	-0.289708	0.773214	0.769429	0.923761	-0.120331	0.907189	0.289123	0.994702	0.241391	0.810184	0.774708	0.934509	0.686638
GNG12	3.48817	0.0010109	0.187913	0.0510899	0.199223	0.84285	0.0702306	0.927513	-0.0190063	0.984913	0.197396	0.999244	NA	NA	NA	NA	0.755691	0.453311	0.208578	0.695309	0.256783	0.798421	0.242723	0.997432	-0.185194	0.853857	0.134657	0.992169	-0.143566	0.886432	0.224479	0.986049	0.536458	0.593975	0.281596	0.890822	1.69024	0.097086	0.146222	0.434951	NA	NA	NA	NA	NA	NA	NA	NA	0.766491
CTTN	3.48331	0.00102581	0.348821	0.0510899	NA	NA	NA	NA	0.0216323	0.982829	0.263809	0.999237	NA	NA	NA	NA	1.28623	0.204172	0.324814	0.497889	1.15174	0.255015	0.299821	0.997432	-0.785287	0.436144	0.211584	0.991077	-0.861251	0.393295	0.261357	0.916317	1.20504	0.233749	0.328933	0.796807	0.955822	0.343671	0.322154	0.685617	NA	NA	NA	NA	NA	NA	NA	NA	1.3202
C5	3.4822	0.00102924	0.11611	0.0510899	NA	NA	NA	NA	NA	NA	NA	NA	NA	NA	NA	NA	1.50304	0.138996	0.065894	0.429639	NA	NA	NA	NA	NA	NA	NA	NA	NA	NA	NA	NA	NA	NA	NA	NA	2.94503	0.00485463	0.0821377	0.13225	NA	NA	NA	NA	NA	NA	NA	NA	NA
TPRN	3.48178	0.00103054	0.0627624	0.0510899	NA	NA	NA	NA	NA	NA	NA	NA	NA	NA	NA	NA	NA	NA	NA	NA	NA	NA	NA	NA	NA	NA	NA	NA	NA	NA	NA	NA	NA	NA	NA	NA	NA	NA	NA	NA	NA	NA	NA	NA	NA	NA	NA	NA	NA
PTK7	3.48155	0.00103125	0.247773	0.0510899	NA	NA	NA	NA	NA	NA	NA	NA	NA	NA	NA	NA	2.14377	0.0368415	0.223925	0.272049	1.53302	0.131702	0.0687569	0.975065	NA	NA	NA	NA	NA	NA	NA	NA	1.59022	0.117965	0.104262	0.779258	1.83965	0.0716441	0.22492	0.386906	NA	NA	NA	NA	NA	NA	NA	NA	1.40286
TRAM1	3.47307	0.0010579	0.58646	0.0521001	1.33937	0.186165	0.473963	0.419351	-0.720808	0.474453	0.393045	0.969597	-0.595744	0.554788	0.305602	0.957863	0.766489	0.446919	0.506768	0.690753	1.14734	0.256811	0.385464	0.997432	0.720953	0.474436	0.428193	0.991077	0.454881	0.651204	0.417982	0.963022	0.115635	0.908396	0.390817	0.978045	2.18698	0.0333552	0.509482	0.299059	NA	NA	NA	NA	0.317763	0.751913	0.427234	0.912328	1.42262
RRS1	3.46472	0.00108479	0.109307	0.0531101	0.513057	0.610044	0.0948218	0.78295	1.96852	0.0546788	0.0730678	0.892434	NA	NA	NA	NA	2.41656	0.0192848	0.111511	0.217707	2.3544	0.0226046	0.0937422	0.849473	NA	NA	NA	NA	NA	NA	NA	NA	1.00442	0.319919	0.0736305	0.812438	3.83037	0.000351868	0.0977619	0.0523476	NA	NA	NA	NA	NA	NA	NA	NA	1.3265
TMEM63B	3.44325	0.00115694	0.372819	0.056311	NA	NA	NA	NA	NA	NA	NA	NA	NA	NA	NA	NA	2.93856	0.00494191	0.237958	0.137445	NA	NA	NA	NA	NA	NA	NA	NA	NA	NA	NA	NA	1.15162	0.254847	0.101422	0.796807	2.3628	0.0219893	0.239754	0.251716	NA	NA	NA	NA	NA	NA	NA	NA	0.598235
AGRN	3.43113	0.00119967	0.24489	0.0577508	2.03727	0.0466297	0.0617289	0.207787	2.05199	0.0455336	0.212729	0.892434	NA	NA	NA	NA	1.19884	0.23613	0.29789	0.527942	1.19543	0.237671	0.134058	0.99484	1.90434	0.0628681	0.0792165	0.931215	1.05959	0.294529	0.167799	0.907646	0.968301	0.337464	0.229733	0.817071	2.12528	0.0384288	0.259983	0.308948	NA	NA	NA	NA	NA	NA	NA	NA	3.23789
HNRNPUL2	3.43093	0.0012004	0.151392	0.0577508	2.46571	0.0169454	0.15469	0.123092	-1.04656	0.30044	0.125345	0.969597	2.02162	0.0501154	0.0651073	0.798505	2.91143	0.00532396	0.14854	0.138552	0.383819	0.702773	0.123483	0.997432	0.067251	0.946661	0.0864592	0.996097	1.16996	0.247675	0.114357	0.888056	1.58538	0.119062	0.153085	0.779258	2.05024	0.0454981	0.15085	0.329415	NA	NA	NA	NA	1.73946	0.0877582	0.122149	0.471879	0.830666
TPD52L2	3.4212	0.00123579	0.173498	0.0591118	4.69124	1.94841e-05	0.222468	0.00208946	-0.574017	0.568582	0.12034	0.970956	1.20213	0.236562	0.0902391	0.902296	1.37983	0.173658	0.155603	0.468212	-0.363647	0.717686	0.164768	0.997432	-0.269028	0.789061	0.102501	0.992169	0.363505	0.717791	0.106673	0.970597	0.438768	0.662683	0.153717	0.91038	1.78061	0.0809335	0.134975	0.409646	NA	NA	NA	NA	1.0642	0.292062	0.201856	0.677866	0.644557
ABCC3	3.4153	0.00125774	0.130824	0.0595876	0.623368	0.535716	0.2353	0.730339	NA	NA	NA	NA	NA	NA	NA	NA	2.73076	0.00865506	0.244317	0.165492	NA	NA	NA	NA	NA	NA	NA	NA	NA	NA	NA	NA	-0.877019	0.384589	0.075622	0.826636	1.93591	0.0584313	0.190052	0.363517	NA	NA	NA	NA	1.11237	0.270999	0.15213	0.668948	NA
GIPC1	3.41468	0.00126005	0.291818	0.0595876	1.40612	0.165524	0.0888135	0.39409	-0.63195	0.530357	0.0756179	0.969597	NA	NA	NA	NA	0.324091	0.747195	0.219747	0.875714	-1.21524	0.230098	0.0933084	0.99484	0.437724	0.66355	0.0754058	0.991077	0.358235	0.721706	0.100498	0.970597	1.67806	0.099454	0.221025	0.779258	2.05885	0.0446329	0.251962	0.329415	NA	NA	NA	NA	NA	NA	NA	NA	0.649192
LTBP3	3.40862	0.00128301	0.203099	0.0603304	1.74758	0.0863287	0.142007	0.284918	1.25543	0.215277	0.214219	0.969597	-0.986003	0.330209	0.113948	0.926571	2.66099	0.0103913	0.225677	0.171436	-0.295773	0.768653	0.128883	0.997432	-0.24132	0.810335	0.0817274	0.992169	0.894013	0.375685	0.121131	0.914544	-0.0302325	0.976	0.179998	0.992804	0.773493	0.442801	0.271603	0.755351	NA	NA	NA	NA	1.93539	0.0582852	0.0711036	0.425793	1.21624
SPECC1	3.40282	0.00130538	0.0992003	0.0610319	NA	NA	NA	NA	NA	NA	NA	NA	NA	NA	NA	NA	0.189151	0.850725	0.115914	0.931848	NA	NA	NA	NA	NA	NA	NA	NA	NA	NA	NA	NA	2.372	0.0215036	0.089708	0.779258	2.27354	0.0272352	0.0669858	0.276344	NA	NA	NA	NA	2.22051	0.0306821	0.0828465	0.357457	NA
DDR1	3.40097	0.00131259	0.252066	0.0610319	NA	NA	NA	NA	NA	NA	NA	NA	NA	NA	NA	NA	2.0421	0.0463291	0.385535	0.293134	NA	NA	NA	NA	NA	NA	NA	NA	NA	NA	NA	NA	1.95893	0.0555996	0.409722	0.779258	2.26123	0.0280398	0.309047	0.279227	NA	NA	NA	NA	NA	NA	NA	NA	NA
SRM	3.39785	0.00132482	0.158011	0.0612582	2.78304	0.00744635	0.213587	0.0771382	0.460587	0.647132	0.142945	0.977474	1.03951	0.304968	0.0941063	0.920305	2.21569	0.031203	0.136725	0.253659	0.790278	0.433174	0.158308	0.997432	-0.671468	0.505141	0.0944576	0.991077	1.51734	0.135607	0.0931291	0.8554	0.452192	0.653048	0.070439	0.909907	1.51629	0.135621	0.146174	0.493367	NA	NA	NA	NA	0.179765	0.858023	0.133665	0.949307	1.799
CTSZ	3.39079	0.00135293	0.297133	0.0620673	2.42094	0.0189382	0.762415	0.131335	1.6262	0.110323	0.261261	0.931904	-0.372834	0.711291	0.301071	0.96741	1.07814	0.286047	0.288581	0.568314	0.720084	0.474894	0.212288	0.997432	1.92774	0.0598161	0.169108	0.931215	-0.762263	0.449557	0.238647	0.925469	1.94162	0.0577169	0.252022	0.779258	1.55661	0.125748	0.284343	0.47906	NA	NA	NA	NA	1.45769	0.150825	0.674281	0.552096	2.14972
RAB13	3.3891	0.00135973	0.383114	0.0620673	0.600819	0.550521	0.550827	0.741563	-0.593389	0.55565	0.445373	0.969597	-3.08295	0.00375347	0.0806292	0.756533	2.17429	0.0343478	0.400575	0.262569	-0.199432	0.84275	0.493691	0.997432	2.87714	0.00597181	0.402995	0.782578	0.48688	0.628514	0.431408	0.958646	0.981756	0.330855	0.317938	0.815142	0.65045	0.518321	0.38758	0.79819	NA	NA	NA	NA	-0.0176891	0.985953	0.314576	0.995498	1.21686
HIVEP2	3.38723	0.00136732	0.109194	0.0620673	NA	NA	NA	NA	0.969023	0.337292	0.0706475	0.969597	NA	NA	NA	NA	2.59617	0.0122847	0.0964328	0.180978	-0.163103	0.871108	0.067984	0.997432	1.35764	0.180926	0.0702324	0.991077	0.853855	0.39734	0.0448683	0.916317	2.59387	0.0123571	0.0952529	0.779258	3.01926	0.003951	0.101002	0.125366	NA	NA	NA	NA	NA	NA	NA	NA	0.80653
CFH	3.38431	0.00137922	0.134832	0.0620673	NA	NA	NA	NA	2.30537	0.0254203	0.189696	0.875038	NA	NA	NA	NA	3.53688	0.000872432	0.375999	0.0953235	2.0955	0.0413166	0.125416	0.884928	NA	NA	NA	NA	NA	NA	NA	NA	1.88345	0.0653477	0.372056	0.779258	1.9553	0.0560382	0.316331	0.359086	NA	NA	NA	NA	NA	NA	NA	NA	2.38673
CTSE	3.38421	0.00137961	0.275903	0.0620673	NA	NA	NA	NA	NA	NA	NA	NA	NA	NA	NA	NA	1.70218	0.0948108	0.0970496	0.382777	NA	NA	NA	NA	NA	NA	NA	NA	NA	NA	NA	NA	NA	NA	NA	NA	2.00937	0.0498037	0.481368	0.340113	NA	NA	NA	NA	NA	NA	NA	NA	NA
UBE2Z	3.38114	0.00139225	0.15965	0.0622995	3.25287	0.00199066	0.178337	0.0359167	1.56764	0.123402	0.162492	0.94097	1.73891	0.0899391	0.0778416	0.842656	1.59229	0.117498	0.180412	0.412335	1.40576	0.166106	0.163963	0.988712	0.485724	0.629373	0.154984	0.991077	-0.917726	0.363258	0.185768	0.914145	0.743794	0.460414	0.189515	0.855578	1.45589	0.151551	0.157809	0.510495	NA	NA	NA	NA	1.13596	0.261085	0.122189	0.664065	2.26953
CCNJL	3.3765	0.00141156	0.0965912	0.0628258	NA	NA	NA	NA	NA	NA	NA	NA	NA	NA	NA	NA	NA	NA	NA	NA	NA	NA	NA	NA	NA	NA	NA	NA	NA	NA	NA	NA	NA	NA	NA	NA	2.21818	0.0310217	0.0882989	0.28796	NA	NA	NA	NA	NA	NA	NA	NA	NA
PHLDA3	3.37394	0.00142228	0.174869	0.062966	-2.54671	0.0138145	0.308343	0.109795	0.442926	0.659769	0.0562907	0.979552	NA	NA	NA	NA	1.54475	0.128591	0.293087	0.421201	0.449304	0.655193	0.0890474	0.997432	1.17794	0.244626	0.101245	0.991077	1.25914	0.213946	0.0865926	0.888056	1.85803	0.0689412	0.0707634	0.779258	2.16401	0.035171	0.178977	0.30258	NA	NA	NA	NA	NA	NA	NA	NA	1.40984
ITGB4	3.37086	0.00143531	0.0810747	0.0629671	NA	NA	NA	NA	-0.178657	0.858944	0.264394	0.996334	NA	NA	NA	NA	3.64733	0.000622412	0.350077	0.0797458	0.965573	0.338999	0.169119	0.997432	NA	NA	NA	NA	-1.01556	0.314828	0.096721	0.907646	1.47783	0.145601	0.209206	0.782514	3.71097	0.000511202	0.122542	0.0543585	NA	NA	NA	NA	NA	NA	NA	NA	NA
ISG20L2	3.36885	0.00144392	0.11248	0.0629671	0.644371	0.522114	0.134404	0.720471	0.228288	0.820372	0.0940553	0.990756	1.54963	0.129309	0.100129	0.867246	1.45375	0.152143	0.138914	0.444259	-0.728394	0.469839	0.0991018	0.997432	NA	NA	NA	NA	-0.141493	0.88806	0.108676	0.986049	1.12506	0.265832	0.0989769	0.798449	4.47518	4.30282e-05	0.126458	0.0184159	NA	NA	NA	NA	1.41245	0.163663	0.104068	0.570357	1.83908
WDR60	3.36859	0.001445	0.153821	0.0629671	1.93716	0.0580631	0.085601	0.234674	1.67715	0.099883	0.141323	0.912209	0.247731	0.805642	0.0799318	0.981339	-0.112249	0.911067	0.156064	0.959393	0.880001	0.383155	0.193948	0.997432	1.542	0.129641	0.138615	0.987767	0.368449	0.714125	0.193224	0.97024	1.2115	0.231288	0.572283	0.796807	1.65032	0.105023	0.149431	0.444682	NA	NA	NA	NA	1.19439	0.237644	0.0651199	0.648977	0.441317
TCEAL3	3.36657	0.00145368	0.243857	0.0630154	0.915705	0.36397	0.219728	0.597435	-0.0857765	0.931994	0.257166	0.998244	0.488436	0.627976	0.0706053	0.964977	2.53575	0.0143275	0.201325	0.193663	-1.01873	0.313334	0.201619	0.997432	-0.536624	0.594006	0.152936	0.991077	1.80023	0.077981	0.161214	0.782692	1.1407	0.259322	0.298672	0.796807	2.44501	0.0179782	0.225983	0.233385	NA	NA	NA	NA	1.46999	0.147477	0.176547	0.549076	0.753935
MCTP2	3.36078	0.00147879	0.150447	0.0636343	NA	NA	NA	NA	NA	NA	NA	NA	NA	NA	NA	NA	1.45339	0.152241	0.181792	0.444259	NA	NA	NA	NA	NA	NA	NA	NA	NA	NA	NA	NA	1.82685	0.0735778	0.0843214	0.779258	2.84542	0.00637132	0.147334	0.152114	NA	NA	NA	NA	NA	NA	NA	NA	1.67556
CASK	3.35977	0.00148325	0.145104	0.0636343	NA	NA	NA	NA	NA	NA	NA	NA	NA	NA	NA	NA	2.81665	0.00688491	0.0785309	0.153915	NA	NA	NA	NA	NA	NA	NA	NA	NA	NA	NA	NA	1.46486	0.149097	0.0864266	0.785382	1.52888	0.132474	0.0742615	0.489671	NA	NA	NA	NA	NA	NA	NA	NA	1.24716
PMEPA1	3.35183	0.00151845	0.173163	0.063992	NA	NA	NA	NA	-0.498077	0.620658	0.16641	0.974752	NA	NA	NA	NA	2.88444	0.00573126	0.245913	0.141998	-0.721755	0.473875	0.0957989	0.997432	1.81564	0.0756749	0.0662898	0.943343	-0.906566	0.369073	0.111519	0.914145	NA	NA	NA	NA	5.84503	3.58373e-07	0.125636	0.00138449	NA	NA	NA	NA	NA	NA	NA	NA	4.26077
STARD13	-3.34963	0.00152836	0.0964157	0.063992	NA	NA	NA	NA	-1.09654	0.278202	0.182809	0.969597	NA	NA	NA	NA	NA	NA	NA	NA	-0.640532	0.524811	0.151328	0.997432	-1.15042	0.255669	0.163325	0.991077	0.241235	0.81038	0.223649	0.98157	NA	NA	NA	NA	NA	NA	NA	NA	NA	NA	NA	NA	-0.0503415	0.960039	0.0775494	0.986523	-0.643556
GPX1	3.34923	0.00153014	0.660767	0.063992	0.359919	0.720338	0.843601	0.852872	0.471079	0.639675	0.60445	0.976909	-1.30273	0.200308	0.634465	0.8956	2.08415	0.042174	0.616903	0.283817	0.772417	0.443577	0.599692	0.997432	0.454885	0.651243	0.630497	0.991077	0.417633	0.67804	0.616628	0.96839	0.136909	0.891642	0.587756	0.973287	2.92996	0.00506013	0.515778	0.135096	-0.0311253	0.975932	0.38838	0.994702	-1.61308	0.112667	0.867706	0.501248	2.61321
CLCF1	3.34845	0.00153367	0.0573461	0.063992	NA	NA	NA	NA	0.877981	0.384239	0.0568095	0.969597	NA	NA	NA	NA	1.91044	0.0617065	0.0402628	0.326234	NA	NA	NA	NA	NA	NA	NA	NA	NA	NA	NA	NA	NA	NA	NA	NA	0.763285	0.44881	0.0719089	0.759801	NA	NA	NA	NA	NA	NA	NA	NA	2.54038
GAREM1	3.34648	0.00154261	0.133743	0.063992	NA	NA	NA	NA	NA	NA	NA	NA	NA	NA	NA	NA	1.98798	0.0521953	0.0783642	0.304811	NA	NA	NA	NA	NA	NA	NA	NA	NA	NA	NA	NA	0.387559	0.699956	0.083455	0.920082	0.695778	0.489727	0.125035	0.783466	NA	NA	NA	NA	NA	NA	NA	NA	NA
POMGNT1	3.34578	0.00154584	0.120228	0.063992	2.38093	0.0208948	0.07598	0.13635	NA	NA	NA	NA	NA	NA	NA	NA	1.50271	0.139081	0.159385	0.429639	0.0318806	0.974697	0.0567632	0.997467	NA	NA	NA	NA	1.09863	0.277299	0.0781585	0.900895	1.60043	0.115681	0.0649254	0.779258	0.782003	0.437828	0.117583	0.752084	NA	NA	NA	NA	NA	NA	NA	NA	1.86426
STK32A	3.34433	0.00155243	0.070936	0.063992	NA	NA	NA	NA	NA	NA	NA	NA	NA	NA	NA	NA	2.44652	0.0179114	0.0785888	0.210866	NA	NA	NA	NA	NA	NA	NA	NA	NA	NA	NA	NA	NA	NA	NA	NA	NA	NA	NA	NA	NA	NA	NA	NA	NA	NA	NA	NA	NA
INPP1	3.34419	0.00155309	0.0992135	0.063992	3.04735	0.00359542	0.0996071	0.0512983	0.241471	0.810197	0.278052	0.989233	NA	NA	NA	NA	0.732991	0.46692	0.185398	0.706434	-0.166559	0.868403	0.297049	0.997432	0.942366	0.350724	0.279437	0.991077	-1.04309	0.302024	0.317832	0.907646	0.839588	0.405058	0.0660415	0.834207	1.45472	0.151874	0.0856505	0.510631	NA	NA	NA	NA	3.20366	0.00229774	0.0689182	0.184238	1.94892
TPPP3	3.33162	0.00161168	0.252532	0.0660791	NA	NA	NA	NA	NA	NA	NA	NA	NA	NA	NA	NA	2.53064	0.0145137	0.23302	0.194179	1.19638	0.237304	0.0862726	0.99484	2.01887	0.0491056	0.0753357	0.896013	0.283431	0.77804	0.0622208	0.978022	-0.340488	0.734888	0.811549	0.932048	-0.369663	0.713164	0.142478	0.896496	NA	NA	NA	NA	NA	NA	NA	NA	4.14022
HLA-DRA	3.32781	0.00162986	0.651383	0.0664968	0.625794	0.534136	0.932004	0.729098	1.13276	0.262829	0.522965	0.969597	-0.766426	0.448037	0.990003	0.950624	0.510097	0.612184	0.439876	0.798739	0.845341	0.402029	0.465955	0.997432	2.22347	0.0309257	0.599296	0.88158	0.374207	0.709865	0.510026	0.97024	1.73462	0.0888486	0.547044	0.779258	0.275266	0.784224	0.717135	0.929069	-1.52065	0.166838	0.964932	0.994702	-0.974221	0.334372	0.961565	0.711664	0.456366
MYLK	-3.31769	0.00167914	0.109141	0.068173	NA	NA	NA	NA	-2.03189	0.047605	0.0694866	0.892434	NA	NA	NA	NA	1.63718	0.107749	0.067208	0.401674	0.174514	0.862181	0.154712	0.997432	1.0052	0.319841	0.322899	0.991077	0.399015	0.691616	0.186975	0.969828	1.8846	0.0651892	0.122988	0.779258	NA	NA	NA	NA	NA	NA	NA	NA	NA	NA	NA	NA	0.145331
ARPC5L	3.31124	0.00171124	0.420012	0.0691391	2.31536	0.0244956	0.248269	0.148349	-0.285575	0.776408	0.372804	0.987499	1.97915	0.0548903	0.371409	0.803522	0.762001	0.449569	0.387901	0.692573	0.0256554	0.979636	0.353294	0.997467	0.569908	0.571398	0.206267	0.991077	1.73374	0.0892536	0.25692	0.817065	0.8205	0.41575	0.305295	0.836517	1.96985	0.0542976	0.352253	0.354272	NA	NA	NA	NA	2.12834	0.0379759	0.193202	0.38098	2.14893
H2AFY2	3.30704	0.00173244	0.0662298	0.0696573	NA	NA	NA	NA	NA	NA	NA	NA	NA	NA	NA	NA	1.45967	0.150512	0.0994245	0.443041	NA	NA	NA	NA	NA	NA	NA	NA	NA	NA	NA	NA	NA	NA	NA	NA	0.346143	0.730659	0.0951884	0.903095	NA	NA	NA	NA	NA	NA	NA	NA	1.33527
MLEC	3.30515	0.00174209	0.408845	0.0697086	4.44993	4.44545e-05	0.306562	0.00327197	1.09768	0.277708	0.150836	0.969597	-0.44069	0.661871	0.140225	0.964977	2.19925	0.0324197	0.28961	0.256286	2.03941	0.0468205	0.297411	0.903069	0.350978	0.727141	0.16373	0.992169	-0.0667207	0.947076	0.173691	0.99265	1.28217	0.20558	0.378273	0.796807	2.40957	0.0196188	0.329932	0.243975	NA	NA	NA	NA	2.86278	0.00600188	0.253391	0.23448	1.69809
KIF3B	3.30168	0.00175987	0.128613	0.0700834	NA	NA	NA	NA	-0.65073	0.51826	0.107525	0.969597	NA	NA	NA	NA	2.60579	0.0119851	0.120252	0.178281	1.58367	0.119703	0.118745	0.97173	0.233911	0.816049	0.0657963	0.992169	-0.704195	0.484645	0.125943	0.933694	1.18115	0.243022	0.338739	0.796807	0.249816	0.803733	0.119238	0.937408	NA	NA	NA	NA	NA	NA	NA	NA	0.791058
KRT7	3.29859	0.00177591	0.562283	0.0703851	NA	NA	NA	NA	NA	NA	NA	NA	NA	NA	NA	NA	0.786588	0.435163	0.590955	0.67998	2.37256	0.0216348	0.0470061	0.849473	NA	NA	NA	NA	NA	NA	NA	NA	-0.0499	0.960397	0.295721	0.988206	0.270744	0.787681	0.73708	0.930534	NA	NA	NA	NA	NA	NA	NA	NA	NA
HLA-DOA	3.2964	0.00178733	0.118861	0.0705023	0.821675	0.414943	0.221511	0.641237	NA	NA	NA	NA	1.76412	0.0855447	0.245756	0.842656	NA	NA	NA	NA	NA	NA	NA	NA	-1.0883	0.281898	0.0495472	0.991077	NA	NA	NA	NA	NA	NA	NA	NA	5.43982	1.52429e-06	0.11035	0.00192111	NA	NA	NA	NA	2.22798	0.030149	0.346665	0.356	NA
GALNT1	3.2934	0.00180308	0.187627	0.0706769	4.3222	6.83382e-05	0.230945	0.00430022	-1.17147	0.247075	0.0936841	0.969597	0.702395	0.486604	0.0870088	0.954326	2.22726	0.0303707	0.177757	0.252095	1.19703	0.237054	0.149498	0.99484	-0.453729	0.652069	0.127947	0.991077	-1.35462	0.181753	0.11748	0.874221	0.584128	0.561709	0.172943	0.881686	2.46874	0.0169503	0.173419	0.227778	NA	NA	NA	NA	1.88314	0.0651736	0.16751	0.439435	2.41199
CLOCK	-3.29233	0.00180874	0.151373	0.0706769	0.505213	0.615503	0.0816972	0.786448	-0.706006	0.483528	0.121058	0.969597	NA	NA	NA	NA	0.390783	0.697585	0.133775	0.849648	-0.260008	0.795947	0.14972	0.997432	0.283218	0.778227	0.102631	0.992169	-0.857496	0.395346	0.142967	0.916317	1.22542	0.226044	0.175537	0.796807	0.222393	0.824896	0.132822	0.946221	NA	NA	NA	NA	0.0243046	0.980701	0.0934472	0.993854	2.55279
SHB	3.28782	0.00183275	0.0930009	0.0711441	NA	NA	NA	NA	0.484417	0.630248	0.0608955	0.975277	NA	NA	NA	NA	2.70577	0.00924367	0.143691	0.167634	1.10598	0.274137	0.0523076	0.997432	NA	NA	NA	NA	0.777165	0.440797	0.0508687	0.920414	0.412177	0.681937	0.062097	0.915044	3.12677	0.00291736	0.103108	0.109664	NA	NA	NA	NA	NA	NA	NA	NA	NA
WWC1	3.28688	0.0018378	0.221003	0.0711441	NA	NA	NA	NA	NA	NA	NA	NA	NA	NA	NA	NA	2.2379	0.0296228	0.0916308	0.249092	NA	NA	NA	NA	NA	NA	NA	NA	NA	NA	NA	NA	0.462539	0.645662	0.232923	0.907013	0.497283	0.621127	0.202196	0.855845	NA	NA	NA	NA	NA	NA	NA	NA	NA
CAPN8	3.28128	0.00186812	0.300685	0.0719832	NA	NA	NA	NA	NA	NA	NA	NA	NA	NA	NA	NA	-0.556129	0.580555	0.163533	0.778552	NA	NA	NA	NA	NA	NA	NA	NA	NA	NA	NA	NA	NA	NA	NA	NA	1.5615	0.124591	0.339121	0.476941	NA	NA	NA	NA	NA	NA	NA	NA	NA
RAD21	-3.27765	0.00188805	0.423385	0.0724159	1.34786	0.183438	0.303385	0.416178	-1.80458	0.0772886	0.388368	0.89271	-0.909686	0.368576	0.323275	0.929154	-0.425124	0.672535	0.360713	0.836985	-0.763182	0.449014	0.320055	0.997432	-0.0963426	0.92365	0.315336	0.996097	0.964758	0.339404	0.344812	0.90994	-0.444739	0.65839	0.294121	0.909935	0.734246	0.466161	0.35831	0.770295	NA	NA	NA	NA	-0.13508	0.893061	0.280004	0.962438	0.472515
ZNF593	3.27508	0.00190226	0.361251	0.0726261	1.31531	0.194069	0.28271	0.428877	1.37589	0.175111	0.151223	0.96275	-1.4459	0.156193	0.125332	0.881932	0.547113	0.586687	0.351615	0.783217	0.536283	0.594189	0.184857	0.997432	0.921242	0.361531	0.0864819	0.991077	0.647829	0.52012	0.135294	0.939684	-0.120195	0.904801	0.216746	0.976971	1.0254	0.310012	0.308895	0.6603	NA	NA	NA	NA	0.634608	0.528414	0.182496	0.814439	1.4526
C19orf54	-3.27338	0.00191175	0.0840029	0.0726552	NA	NA	NA	NA	NA	NA	NA	NA	NA	NA	NA	NA	NA	NA	NA	NA	NA	NA	NA	NA	NA	NA	NA	NA	NA	NA	NA	NA	NA	NA	NA	NA	NA	NA	NA	NA	NA	NA	NA	NA	NA	NA	NA	NA	NA
PIP4K2B	3.26802	0.00194183	0.0817712	0.0734631	NA	NA	NA	NA	0.173898	0.862662	0.0860967	0.996511	NA	NA	NA	NA	1.12793	0.264629	0.085194	0.551992	0.135237	0.892979	0.0863667	0.997432	-0.576463	0.566996	0.0880075	0.991077	0.125048	0.900998	0.0905615	0.987024	1.24662	0.218231	0.0768383	0.796807	1.47236	0.147069	0.0829679	0.505891	NA	NA	NA	NA	NA	NA	NA	NA	1.70119
MYO6	3.26226	0.00197469	0.450095	0.0743681	-1.27677	0.207249	0.129261	0.442512	-0.871494	0.387735	0.232587	0.969597	NA	NA	NA	NA	0.678832	0.500314	0.30431	0.726678	-0.292876	0.770853	0.272025	0.997432	0.715635	0.477684	0.359657	0.991077	0.668931	0.506679	0.263881	0.93738	1.70976	0.093389	0.332577	0.779258	3.21777	0.00224685	0.383717	0.0961538	NA	NA	NA	NA	NA	NA	NA	NA	1.11546
IFITM3	3.25556	0.00201359	0.718607	0.0754915	0.492475	0.624418	0.483754	0.793024	0.509823	0.612464	0.912477	0.972359	-1.31377	0.196601	0.204666	0.893635	1.94283	0.0575674	0.708822	0.318076	0.067379	0.946554	0.815736	0.997432	-0.59824	0.552493	0.861281	0.991077	1.55235	0.127014	0.901094	0.844121	2.07874	0.0426901	0.506105	0.779258	1.67577	0.0999036	0.742357	0.437176	NA	NA	NA	NA	0.723688	0.472439	0.587002	0.786822	1.0023
PABPC1L	3.25327	0.00202704	0.0698438	0.0755007	NA	NA	NA	NA	NA	NA	NA	NA	NA	NA	NA	NA	-0.263525	0.793208	0.0593088	0.901444	NA	NA	NA	NA	NA	NA	NA	NA	NA	NA	NA	NA	-0.20895	0.835319	0.081618	0.96176	0.405712	0.686651	0.0787106	0.885505	NA	NA	NA	NA	NA	NA	NA	NA	NA
IFNAR2	3.25034	0.00204443	0.145293	0.0755007	2.66953	0.0100602	0.187393	0.0909716	0.2516	0.802402	0.236886	0.988549	-1.47294	0.148791	0.153459	0.87848	1.4053	0.165995	0.135737	0.461935	2.06812	0.0439285	0.187204	0.890059	1.06119	0.293916	0.172883	0.991077	-0.424433	0.673108	0.159853	0.966124	2.90276	0.00545171	0.238111	0.779258	3.35662	0.0014971	0.166803	0.0839539	NA	NA	NA	NA	2.23977	0.0293241	0.201345	0.355106	1.84248
MCCC1	-3.24985	0.00204732	0.23098	0.0755007	0.0983424	0.922031	0.0700259	0.964069	NA	NA	NA	NA	0.50596	0.615733	0.0699485	0.964977	2.37985	0.0210968	0.122637	0.225952	NA	NA	NA	NA	NA	NA	NA	NA	NA	NA	NA	NA	-1.3894	0.170748	0.105355	0.796807	-1.27131	0.209386	0.153964	0.577629	NA	NA	NA	NA	NA	NA	NA	NA	-0.150913
PLXNB1	3.24907	0.00205196	0.166721	0.0755007	NA	NA	NA	NA	NA	NA	NA	NA	NA	NA	NA	NA	0.78669	0.435104	0.231701	0.67998	NA	NA	NA	NA	NA	NA	NA	NA	NA	NA	NA	NA	1.66893	0.10126	0.359256	0.779258	1.03871	0.30384	0.155067	0.657413	NA	NA	NA	NA	NA	NA	NA	NA	NA
GDF15	3.24786	0.00205919	0.335668	0.0755007	-1.31589	0.193873	0.0775574	0.428614	NA	NA	NA	NA	NA	NA	NA	NA	0.340103	0.735176	0.300872	0.870852	-1.43588	0.15739	0.0671674	0.986926	-0.513518	0.609945	0.0927424	0.991077	-1.20378	0.23446	0.0747978	0.888056	0.243011	0.808972	0.31686	0.953213	-0.655685	0.514974	0.464433	0.796629	NA	NA	NA	NA	NA	NA	NA	NA	0.571525
RHPN1	3.24167	0.00209657	0.0583869	0.0758788	NA	NA	NA	NA	NA	NA	NA	NA	NA	NA	NA	NA	NA	NA	NA	NA	NA	NA	NA	NA	NA	NA	NA	NA	NA	NA	NA	NA	1.35557	0.18121	0.305581	0.796807	1.71859	0.0917551	0.0938061	0.428962	NA	NA	NA	NA	NA	NA	NA	NA	NA
CDKN1A	3.24092	0.0021011	0.337807	0.0758788	-0.735934	0.465015	0.368855	0.681884	-0.502408	0.617631	0.5291	0.97412	-0.437533	0.664138	0.279271	0.964977	1.13231	0.2628	0.339439	0.550417	-1.28042	0.206425	0.424442	0.99484	0.667886	0.507405	0.353016	0.991077	-0.496574	0.62171	0.412647	0.958378	1.70211	0.0948235	0.419459	0.779258	0.969915	0.336666	0.250451	0.679498	NA	NA	NA	NA	-1.36859	0.176901	0.423841	0.58923	0.448627
HDGF	3.24055	0.00210339	0.3315	0.0758788	3.59927	0.000702328	0.213544	0.019588	-0.342816	0.733203	0.21872	0.98191	-1.05565	0.297625	0.100972	0.918595	1.49342	0.14149	0.307446	0.43151	0.679472	0.500036	0.214041	0.997432	1.51882	0.135368	0.201294	0.991077	1.27577	0.208053	0.160986	0.887305	0.697488	0.488665	0.445703	0.860652	0.407629	0.685252	0.320641	0.884959	0.216465	0.834043	0.214879	0.994702	-0.346775	0.730133	0.160462	0.902829	2.36614
ARSA	3.24013	0.00210597	0.126928	0.0758788	1.86504	0.0677157	0.229059	0.253074	-0.410192	0.683453	0.0997766	0.981125	NA	NA	NA	NA	1.0799	0.285266	0.136456	0.567687	2.3461	0.0230609	0.0974169	0.849473	-0.388603	0.699288	0.0814318	0.992169	1.4412	0.155889	0.0784513	0.859821	2.70316	0.00930703	0.181337	0.779258	2.79473	0.00730179	0.118857	0.161199	NA	NA	NA	NA	1.93793	0.0579677	0.159435	0.424342	1.82135
ABHD2	3.23308	0.00214946	0.417816	0.0771118	2.2269	0.0302251	0.316228	0.166885	-0.299893	0.765527	0.0970736	0.98684	-0.593297	0.556408	0.0768355	0.957863	0.245869	0.80677	0.332386	0.906899	0.17311	0.863278	0.145625	0.997432	0.143709	0.886332	0.112026	0.996097	-1.19045	0.239604	0.105962	0.888056	0.981214	0.331119	0.540589	0.815237	1.69162	0.0968204	0.372935	0.434951	NA	NA	NA	NA	1.07001	0.289462	0.22918	0.677509	2.4612
FGG	3.22985	0.00216964	0.133719	0.0775019	NA	NA	NA	NA	NA	NA	NA	NA	NA	NA	NA	NA	NA	NA	NA	NA	NA	NA	NA	NA	NA	NA	NA	NA	NA	NA	NA	NA	NA	NA	NA	NA	NA	NA	NA	NA	NA	NA	NA	NA	NA	NA	NA	NA	NA
IFT27	3.22243	0.00221677	0.111028	0.0786236	2.25526	0.0282709	0.105238	0.160725	1.30653	0.197473	0.063752	0.969597	NA	NA	NA	NA	0.877144	0.384522	0.143985	0.644215	1.78226	0.0809028	0.0902944	0.947183	-0.667166	0.507861	0.0953442	0.991077	-0.311581	0.756681	0.106954	0.971819	0.0752538	0.940307	0.589262	0.9829	2.93917	0.00493366	0.119646	0.132384	NA	NA	NA	NA	1.52465	0.133292	0.0837631	0.533616	3.13981
TGFB1	3.22194	0.00221994	0.110836	0.0786236	0.888717	0.378171	0.443909	0.610041	0.729925	0.468911	0.320713	0.969597	2.72601	0.00955206	0.197323	0.756533	1.53991	0.129766	0.179646	0.422693	0.229203	0.819665	0.223247	0.997432	0.313892	0.754963	0.184752	0.992169	-0.597117	0.553179	0.21233	0.951855	NA	NA	NA	NA	1.76619	0.0833486	0.0850574	0.413886	NA	NA	NA	NA	0.456299	0.650039	0.392357	0.870237	5.39749
EPHA4	3.21908	0.00223839	0.085275	0.0786727	NA	NA	NA	NA	0.0465411	0.963068	0.147699	0.998244	NA	NA	NA	NA	1.58824	0.118413	0.06217	0.413395	0.67619	0.502099	0.142928	0.997432	NA	NA	NA	NA	-0.737126	0.464561	0.0966036	0.93008	NA	NA	NA	NA	NA	NA	NA	NA	NA	NA	NA	NA	NA	NA	NA	NA	NA
PLPP3	3.21879	0.00224023	0.167029	0.0786727	1.08262	0.283878	0.162768	0.52272	1.73145	0.0896637	0.31924	0.900968	NA	NA	NA	NA	1.55603	0.125885	0.106243	0.417565	-0.52222	0.60387	0.272261	0.997432	-0.114528	0.909297	0.225809	0.996097	3.24687	0.00210802	0.26617	0.391468	NA	NA	NA	NA	1.01424	0.315258	0.0914865	0.663104	NA	NA	NA	NA	NA	NA	NA	NA	-0.147096
KLF16	3.20959	0.00230058	0.0584561	0.0804528	0.826887	0.412009	0.0696463	0.639571	0.670096	0.505942	0.0546414	0.969597	NA	NA	NA	NA	2.70194	0.00933691	0.0592942	0.167634	0.143783	0.886262	0.0642532	0.997432	NA	NA	NA	NA	NA	NA	NA	NA	2.3668	0.021777	0.0735184	0.779258	NA	NA	NA	NA	NA	NA	NA	NA	NA	NA	NA	NA	NA
TAGLN2	3.20711	0.00231717	0.673399	0.0806937	1.93722	0.0580563	0.763637	0.234674	1.72866	0.0901669	0.793989	0.900968	0.751004	0.457158	0.675599	0.950624	2.2876	0.0263411	0.650066	0.239875	0.203401	0.839664	0.695948	0.997432	0.440253	0.66173	0.74875	0.991077	1.55287	0.12689	0.716782	0.844121	2.5571	0.0135726	0.576932	0.779258	1.88286	0.0654284	0.668933	0.376138	0.411362	0.691607	0.259372	0.994702	0.889939	0.377521	0.62605	0.736316	1.85233
MUC4	3.20322	0.00234327	0.084758	0.0812626	NA	NA	NA	NA	NA	NA	NA	NA	NA	NA	NA	NA	2.18932	0.0331754	0.202099	0.258846	NA	NA	NA	NA	NA	NA	NA	NA	NA	NA	NA	NA	2.50778	0.0153738	0.460456	0.779258	3.77692	0.000416191	0.408142	0.0523476	NA	NA	NA	NA	NA	NA	NA	NA	NA
PCSK1N	3.20028	0.00236328	0.0930729	0.0816164	NA	NA	NA	NA	NA	NA	NA	NA	NA	NA	NA	NA	0.627407	0.533192	0.0779598	0.748491	NA	NA	NA	NA	NA	NA	NA	NA	NA	NA	NA	NA	0.826364	0.412447	0.413389	0.836517	1.7444	0.0871146	0.180943	0.419302	NA	NA	NA	NA	NA	NA	NA	NA	NA
EFNA5	3.19253	0.00241662	0.0974784	0.0831137	NA	NA	NA	NA	NA	NA	NA	NA	NA	NA	NA	NA	3.02404	0.00389849	0.171231	0.131324	NA	NA	NA	NA	NA	NA	NA	NA	NA	NA	NA	NA	0.705327	0.483816	0.0844371	0.858645	4.17287	0.000117155	0.0901627	0.0289041	NA	NA	NA	NA	NA	NA	NA	NA	NA
PFN1	3.18377	0.00247831	0.718753	0.0845922	0.175938	0.861013	0.825484	0.935649	-0.334532	0.739406	0.717999	0.98191	0.147669	0.883365	0.886854	0.988416	1.09331	0.279397	0.717874	0.562225	0.640322	0.524947	0.697657	0.997432	0.920633	0.361846	0.727001	0.991077	0.101414	0.919636	0.729131	0.991249	1.55294	0.126621	0.618302	0.779258	1.80923	0.0763113	0.682375	0.397985	-0.399286	0.70013	0.264752	0.994702	-0.233117	0.816569	0.790823	0.936788	3.60112
RCAN2	3.18354	0.00247993	0.0843219	0.0845922	NA	NA	NA	NA	NA	NA	NA	NA	NA	NA	NA	NA	NA	NA	NA	NA	1.32566	0.191099	0.0786806	0.99484	NA	NA	NA	NA	NA	NA	NA	NA	NA	NA	NA	NA	NA	NA	NA	NA	NA	NA	NA	NA	NA	NA	NA	NA	0.85315
NOP16	3.17697	0.00252723	0.147103	0.0854664	2.58599	0.0124943	0.139395	0.102402	1.25244	0.216354	0.175566	0.969597	-0.703545	0.485895	0.0810047	0.954326	0.85636	0.395804	0.202818	0.651937	2.35739	0.0224424	0.139451	0.849473	NA	NA	NA	NA	-0.232618	0.817027	0.0808464	0.98157	0.681798	0.498451	0.0697524	0.864222	3.21525	0.00226332	0.157046	0.0963641	NA	NA	NA	NA	1.78414	0.0801252	0.0860846	0.466361	1.55862
DENND2D	3.17576	0.00253601	0.12676	0.0854664	0.846478	0.401092	0.178511	0.629656	NA	NA	NA	NA	0.763208	0.449932	0.102866	0.950624	2.83958	0.00647263	0.130456	0.150695	NA	NA	NA	NA	NA	NA	NA	NA	NA	NA	NA	NA	1.16733	0.248508	0.127699	0.796807	1.34221	0.185473	0.105618	0.551431	NA	NA	NA	NA	-1.215	0.229751	0.0855424	0.642615	NA
IDH3B	-3.17571	0.00253637	0.173568	0.0854664	0.379999	0.705465	0.224903	0.845167	-0.822039	0.415037	0.193575	0.969597	1.57804	0.122634	0.12808	0.86681	1.24264	0.219685	0.185933	0.513437	2.07551	0.0432095	0.135953	0.888183	0.258379	0.797219	0.137316	0.992169	-0.610492	0.544357	0.153833	0.948911	0.311718	0.756526	0.155463	0.938482	0.594907	0.554536	0.171285	0.81948	NA	NA	NA	NA	1.79188	0.0788611	0.185312	0.464905	0.247493
C1S	3.16651	0.0026042	0.169968	0.0873984	NA	NA	NA	NA	0.826943	0.412279	0.0564214	0.969597	NA	NA	NA	NA	3.51754	0.000925093	0.129764	0.0987267	NA	NA	NA	NA	NA	NA	NA	NA	NA	NA	NA	NA	NA	NA	NA	NA	3.26247	0.00197348	0.147233	0.0940473	NA	NA	NA	NA	NA	NA	NA	NA	0.33336
AP3D1	3.15928	0.00265871	0.270121	0.088599	3.36102	0.00144642	0.238818	0.0309223	-0.644252	0.522417	0.157618	0.969597	1.00492	0.32113	0.094023	0.923851	0.192207	0.848343	0.212609	0.930324	1.69163	0.0970679	0.156281	0.963429	-0.135088	0.893107	0.0819255	0.996097	-0.877451	0.384524	0.123501	0.916317	0.334762	0.739177	0.21932	0.932293	1.4806	0.144865	0.254251	0.502019	NA	NA	NA	NA	1.88692	0.0646532	0.166252	0.438947	0.143564
MRPL12	3.15895	0.00266127	0.151666	0.088599	2.31927	0.0242661	0.176051	0.147432	0.00812519	0.99355	0.124541	0.99956	NA	NA	NA	NA	2.37224	0.0214908	0.132516	0.226305	-1.2493	0.217489	0.107995	0.99484	-1.11968	0.268424	0.0804823	0.991077	-0.754241	0.454314	0.0998951	0.927502	1.53866	0.130069	0.130947	0.779258	0.670293	0.505695	0.14711	0.793358	NA	NA	NA	NA	0.344788	0.731618	0.116259	0.903157	2.15357
PDCD11	3.15738	0.00267323	0.0774458	0.0886427	2.0747	0.0428854	0.0727733	0.199103	NA	NA	NA	NA	NA	NA	NA	NA	1.21137	0.231337	0.103301	0.5229	3.25289	0.00207174	0.0698914	0.57888	NA	NA	NA	NA	-0.269174	0.788926	0.0680678	0.9812	2.08405	0.0421835	0.0989085	0.779258	2.24345	0.0292393	0.0811853	0.284053	NA	NA	NA	NA	0.32933	0.743204	0.0622308	0.908304	2.77965
ASS1	3.15572	0.00268595	0.279589	0.0887109	NA	NA	NA	NA	1.07635	0.287043	0.405011	0.969597	NA	NA	NA	NA	0.691217	0.492564	0.285196	0.721627	1.64899	0.105547	0.232775	0.96732	1.72035	0.0918103	0.223712	0.98269	3.30074	0.0018034	0.23866	0.381992	0.575563	0.567442	0.0839494	0.883407	1.8824	0.0654922	0.344576	0.376138	NA	NA	NA	NA	NA	NA	NA	NA	-0.8334
WBP1L	3.15315	0.00270578	0.113939	0.0890128	2.31906	0.0242784	0.118462	0.147432	0.822327	0.414875	0.144715	0.969597	NA	NA	NA	NA	2.81775	0.0068647	0.137661	0.153915	0.159851	0.873656	0.0921003	0.997432	0.240075	0.811295	0.0689785	0.992169	0.487957	0.627757	0.0867486	0.958646	0.110362	0.912556	0.155697	0.978153	4.4676	4.41365e-05	0.111985	0.0184159	NA	NA	NA	NA	0.692551	0.491615	0.135273	0.79682	0.479343
HLA-DPA1	3.15157	0.00271806	0.554361	0.0890645	-0.885397	0.379942	0.846879	0.611602	-0.924078	0.359974	0.467454	0.969597	0.792573	0.432822	0.919497	0.950207	2.12993	0.0380238	0.249933	0.276162	0.027562	0.978123	0.419233	0.997467	0.92353	0.36035	0.521039	0.991077	1.58487	0.119429	0.496249	0.837158	2.36267	0.0219963	0.340168	0.779258	1.89642	0.0635759	0.527248	0.372833	-1.02428	0.335676	0.777621	0.994702	-1.73748	0.08811	0.899799	0.472227	2.02241
SASH1	-3.14299	0.00278549	0.0897717	0.0906732	-2.15533	0.0356973	0.0844307	0.182661	-0.192605	0.848064	0.373857	0.994066	NA	NA	NA	NA	-0.733832	0.466411	0.0935177	0.70604	-0.145576	0.884853	0.338967	0.997432	0.398088	0.69233	0.421751	0.992169	-1.03915	0.303834	0.41441	0.907646	0.31692	0.752598	0.0688361	0.936486	-1.06252	0.293004	0.0684219	0.650128	NA	NA	NA	NA	-1.83079	0.0727564	0.0653842	0.450791	0.894571
ADGRE5	3.14251	0.00278932	0.292232	0.0906732	2.79195	0.0072705	0.495226	0.0759645	0.0406697	0.967724	0.0975437	0.998244	1.12538	0.267307	0.311958	0.916463	1.44555	0.15442	0.0906658	0.447368	0.572465	0.569624	0.117243	0.997432	0.795549	0.430211	0.131671	0.991077	0.392955	0.696057	0.251426	0.969828	2.54764	0.0139027	0.301309	0.779258	0.85894	0.394393	0.152793	0.722941	NA	NA	NA	NA	1.41458	0.163039	0.365845	0.569	0.0119458
PTPRU	3.1409	0.00280218	0.126886	0.0906732	NA	NA	NA	NA	NA	NA	NA	NA	NA	NA	NA	NA	1.54667	0.128126	0.173514	0.42048	NA	NA	NA	NA	NA	NA	NA	NA	NA	NA	NA	NA	0.628389	0.532553	0.180135	0.873233	0.410251	0.68334	0.13103	0.884132	NA	NA	NA	NA	NA	NA	NA	NA	NA
SUPT5H	3.13983	0.00281073	0.250136	0.0906732	1.92578	0.0595039	0.225322	0.237081	0.0699911	0.944486	0.210823	0.998244	0.454983	0.651644	0.163699	0.964977	0.486873	0.628434	0.204442	0.808357	0.598601	0.552196	0.192716	0.997432	0.404872	0.687371	0.150985	0.992169	1.03209	0.307097	0.160632	0.907646	1.12616	0.265371	0.256882	0.798449	2.18898	0.0332014	0.265467	0.298562	NA	NA	NA	NA	1.76186	0.0838595	0.186767	0.468895	1.10516
ANGPTL4	3.13487	0.00285084	0.0636474	0.0913009	NA	NA	NA	NA	1.1798	0.243777	0.138154	0.969597	NA	NA	NA	NA	NA	NA	NA	NA	0.803809	0.42539	0.0432755	0.997432	NA	NA	NA	NA	NA	NA	NA	NA	NA	NA	NA	NA	NA	NA	NA	NA	NA	NA	NA	NA	NA	NA	NA	NA	2.82306
TFEB	3.13471	0.00285212	0.0700643	0.0913009	4.37242	5.77411e-05	0.0514053	0.0038702	NA	NA	NA	NA	0.93885	0.353586	0.146032	0.926775	1.16623	0.248944	0.0631856	0.53756	NA	NA	NA	NA	NA	NA	NA	NA	NA	NA	NA	NA	1.63989	0.107183	0.0642654	0.779258	NA	NA	NA	NA	NA	NA	NA	NA	0.842771	0.403144	0.0855393	0.75516	NA
HNRNPAB	3.12526	0.00292994	0.364647	0.0934326	2.44902	0.0176648	0.378975	0.126281	0.931474	0.356175	0.330386	0.969597	1.87276	0.0686124	0.197839	0.834734	2.16321	0.0352357	0.376226	0.265497	0.570638	0.570853	0.312737	0.997432	0.805074	0.424747	0.199447	0.991077	0.00193871	0.998461	0.270528	0.999931	0.251543	0.802405	0.263558	0.951395	2.13634	0.0374725	0.347693	0.305392	NA	NA	NA	NA	2.78912	0.00732585	0.283686	0.24873	2.85358
WDTC1	3.12034	0.00297121	0.123816	0.0943871	NA	NA	NA	NA	-0.835573	0.407451	0.0631854	0.969597	NA	NA	NA	NA	-0.988838	0.327411	0.111408	0.601056	-0.191199	0.84916	0.0832595	0.997432	0.347492	0.729741	0.0679972	0.992169	NA	NA	NA	NA	0.77411	0.44244	0.232695	0.848873	0.861782	0.392841	0.11844	0.721766	NA	NA	NA	NA	0.505653	0.615197	0.0651812	0.857583	0.594817
WFDC2	3.11446	0.00302131	0.65209	0.0950954	NA	NA	NA	NA	-0.671404	0.505117	0.0784419	0.969597	NA	NA	NA	NA	0.859426	0.394127	0.626273	0.650711	1.90085	0.063212	0.0721806	0.927964	NA	NA	NA	NA	NA	NA	NA	NA	-0.388067	0.699582	0.67888	0.919874	0.0742882	0.941072	0.808158	0.986243	NA	NA	NA	NA	NA	NA	NA	NA	0.972993
MISP	3.11326	0.00303165	0.103129	0.0950954	NA	NA	NA	NA	NA	NA	NA	NA	NA	NA	NA	NA	1.99658	0.0512214	0.107698	0.302857	NA	NA	NA	NA	NA	NA	NA	NA	NA	NA	NA	NA	2.73283	0.00860768	0.187344	0.779258	-0.520174	0.605193	0.130975	0.847165	NA	NA	NA	NA	NA	NA	NA	NA	NA
TBC1D24	3.11253	0.00303795	0.12464	0.0950954	NA	NA	NA	NA	NA	NA	NA	NA	NA	NA	NA	NA	NA	NA	NA	NA	NA	NA	NA	NA	NA	NA	NA	NA	NA	NA	NA	NA	NA	NA	NA	NA	2.53933	0.0141982	0.093853	0.213316	NA	NA	NA	NA	NA	NA	NA	NA	NA
ANAPC10	-3.11238	0.00303922	0.110578	0.0950954	-0.781359	0.438068	0.12586	0.66177	-0.915677	0.364321	0.0832009	0.969597	-1.03557	0.306783	0.0753226	0.920905	0.367544	0.714734	0.093933	0.859592	-0.255587	0.79934	0.086544	0.997432	-0.41287	0.68154	0.0632922	0.992169	0.146623	0.884031	0.0583063	0.986049	-0.0814458	0.935406	0.0931693	0.982179	-0.854369	0.396896	0.0793481	0.723956	NA	NA	NA	NA	0.2232	0.824238	0.0730037	0.937851	-0.157258
BCL7A	3.10508	0.00310286	0.130853	0.0967232	NA	NA	NA	NA	NA	NA	NA	NA	0.680353	0.5003	0.0990126	0.955958	1.37568	0.174934	0.18228	0.46943	NA	NA	NA	NA	NA	NA	NA	NA	NA	NA	NA	NA	2.10227	0.0404863	0.182035	0.779258	0.125322	0.900761	0.129381	0.971799	NA	NA	NA	NA	NA	NA	NA	NA	NA
NT5DC2	3.10272	0.00312375	0.11184	0.097011	NA	NA	NA	NA	NA	NA	NA	NA	NA	NA	NA	NA	0.236646	0.81388	0.162352	0.909699	NA	NA	NA	NA	NA	NA	NA	NA	NA	NA	NA	NA	NA	NA	NA	NA	-0.0240441	0.980911	0.185567	0.994376	NA	NA	NA	NA	NA	NA	NA	NA	1.174
DYNLL2	3.09901	0.00315679	0.197985	0.0976727	1.18598	0.240921	0.112136	0.47795	-2.19707	0.032774	0.0827786	0.890362	NA	NA	NA	NA	1.05238	0.297587	0.148443	0.577166	-0.882222	0.381964	0.0870722	0.997432	0.675938	0.502324	0.073547	0.991077	-1.23042	0.224413	0.133289	0.888056	0.898581	0.373099	0.146476	0.821043	2.84466	0.00638433	0.200243	0.152114	NA	NA	NA	NA	-0.443855	0.658954	0.0769658	0.874219	-0.493721
KIAA2013	3.09737	0.00317146	0.107455	0.0977632	0.876606	0.384657	0.148039	0.614902	-0.551807	0.583588	0.0889016	0.972359	NA	NA	NA	NA	0.801386	0.426626	0.0890127	0.674285	-0.320301	0.750102	0.0956177	0.997432	-0.182446	0.856001	0.0754981	0.992169	-0.447611	0.656407	0.0723336	0.964342	-0.364798	0.71677	0.158172	0.928155	1.94084	0.0578147	0.115599	0.363027	NA	NA	NA	NA	0.0508196	0.95966	0.0987403	0.986523	1.27399
TMED9	3.09303	0.00321063	0.416322	0.0982938	2.75434	0.0080406	0.517477	0.0801517	0.178944	0.85872	0.419798	0.996334	-0.150625	0.881048	0.228173	0.987666	1.74443	0.0871092	0.470614	0.369228	-0.586678	0.560113	0.384203	0.997432	-0.424309	0.673236	0.317685	0.991077	0.138228	0.890627	0.372097	0.986049	0.822983	0.414349	0.325521	0.836517	2.49895	0.0157182	0.41979	0.219712	NA	NA	NA	NA	1.89229	0.0639205	0.429534	0.437237	3.1149
AMFR	3.09033	0.00323527	0.0807631	0.0982938	2.1796	0.0337514	0.149432	0.17723	-0.864683	0.391426	0.117763	0.969597	-0.702256	0.48669	0.0903975	0.954326	2.20157	0.0322453	0.131202	0.256133	1.22243	0.227391	0.0810324	0.99484	-0.930038	0.357005	0.105012	0.991077	-0.822965	0.414515	0.109431	0.916317	-0.427351	0.670923	0.113266	0.911137	2.90906	0.00535863	0.0874671	0.137719	NA	NA	NA	NA	1.17484	0.245311	0.0958341	0.654105	2.25222
CKAP4	3.08543	0.00328045	0.232953	0.0982938	3.82739	0.000343826	0.140033	0.0126468	-0.905344	0.369714	0.182218	0.969597	NA	NA	NA	NA	1.26235	0.212564	0.238171	0.506406	-0.815473	0.418748	0.150289	0.997432	-0.10697	0.915258	0.087678	0.996097	0.64179	0.524001	0.14034	0.942069	1.14127	0.259088	0.107333	0.796807	3.00172	0.00414905	0.218828	0.128237	NA	NA	NA	NA	NA	NA	NA	NA	2.55108
MST1R	3.08425	0.00329143	0.0647654	0.0982938	NA	NA	NA	NA	NA	NA	NA	NA	NA	NA	NA	NA	1.71148	0.093068	0.077733	0.379129	NA	NA	NA	NA	NA	NA	NA	NA	NA	NA	NA	NA	NA	NA	NA	NA	0.526686	0.600695	0.0695761	0.845614	NA	NA	NA	NA	NA	NA	NA	NA	NA
EIF4G3	3.08421	0.00329178	0.131219	0.0982938	4.38227	5.58596e-05	0.141294	0.00379746	-0.251135	0.80276	0.130866	0.988549	0.230032	0.819269	0.100953	0.982826	-0.394715	0.694699	0.155028	0.848429	1.62728	0.110092	0.168175	0.971453	1.39955	0.168077	0.104289	0.991077	0.817843	0.417406	0.139442	0.916317	1.55269	0.126681	0.257461	0.779258	2.00893	0.0498523	0.116152	0.340113	NA	NA	NA	NA	-0.152232	0.879582	0.115435	0.957177	0.213854
HGSNAT	3.08279	0.00330505	0.173252	0.0982938	3.09482	0.00314243	0.147746	0.0474731	-0.366786	0.715358	0.135482	0.98191	-0.443137	0.660115	0.06636	0.964977	0.899993	0.372354	0.160701	0.634155	-0.210134	0.834434	0.172127	0.997432	-0.440103	0.661838	0.121694	0.991077	0.498114	0.620632	0.122639	0.958378	1.47333	0.146807	0.15572	0.782606	2.31075	0.024926	0.1401	0.266554	NA	NA	NA	NA	1.91458	0.0609513	0.178612	0.432851	1.61696
PHF23	3.08172	0.00331505	0.102193	0.0982938	3.32195	0.00162431	0.084839	0.0323096	0.867464	0.389916	0.0810515	0.969597	NA	NA	NA	NA	0.837325	0.406316	0.113701	0.659564	0.501706	0.618121	0.0668669	0.997432	NA	NA	NA	NA	0.951524	0.346009	0.0651195	0.910581	1.75696	0.0849265	0.0780928	0.779258	2.83216	0.00660344	0.105734	0.154593	NA	NA	NA	NA	1.97194	0.0538449	0.0677865	0.417752	1.86682
BAG1	3.08073	0.00332428	0.414334	0.0982938	1.85116	0.0697224	0.39404	0.257203	-0.324423	0.746999	0.283008	0.984471	-0.416272	0.679493	0.188981	0.964977	3.1944	0.00240362	0.505756	0.118117	-0.196568	0.844978	0.269598	0.997432	0.504304	0.616355	0.21649	0.991077	-0.746337	0.45903	0.20822	0.928083	0.467464	0.642159	0.363141	0.905968	2.96313	0.00461802	0.464798	0.13225	NA	NA	NA	NA	1.50986	0.137018	0.304194	0.540639	2.08748
S100A6	3.08026	0.00332873	0.847683	0.0982938	0.698356	0.488007	0.891876	0.698963	2.29593	0.0259972	0.831956	0.875623	-0.27681	0.783388	0.705761	0.978761	1.25889	0.213801	0.875818	0.5075	1.37402	0.175689	0.772988	0.989473	0.852057	0.398414	0.855119	0.991077	0.581835	0.563345	0.818741	0.954358	-0.160363	0.873229	0.829248	0.968126	2.27858	0.0269113	0.844107	0.275552	0.0889804	0.931285	0.271939	0.994702	-0.424931	0.672607	0.775542	0.879459	1.15274
TESC	3.07999	0.00333129	0.0731185	0.0982938	NA	NA	NA	NA	NA	NA	NA	NA	0.200257	0.84232	0.0974766	0.982826	NA	NA	NA	NA	0.396429	0.69351	0.0741453	0.997432	NA	NA	NA	NA	NA	NA	NA	NA	NA	NA	NA	NA	NA	NA	NA	NA	NA	NA	NA	NA	NA	NA	NA	NA	NA
FAM98A	3.07864	0.00334399	0.10063	0.0982938	4.3098	7.12306e-05	0.0803458	0.00437379	0.70642	0.483273	0.0959983	0.969597	NA	NA	NA	NA	1.97634	0.053537	0.0973374	0.308645	1.68872	0.0976285	0.0938895	0.963429	NA	NA	NA	NA	-0.293102	0.770682	0.0678029	0.976736	0.689257	0.493786	0.105012	0.861856	3.57885	0.000767825	0.0940174	0.0658204	NA	NA	NA	NA	NA	NA	NA	NA	1.99494
COQ10A	-3.07712	0.00335838	0.0633534	0.0982938	NA	NA	NA	NA	NA	NA	NA	NA	NA	NA	NA	NA	0.455504	0.65068	0.0589751	0.822566	NA	NA	NA	NA	NA	NA	NA	NA	NA	NA	NA	NA	1.56535	0.123686	0.161146	0.779258	NA	NA	NA	NA	NA	NA	NA	NA	NA	NA	NA	NA	NA
SMARCC1	3.07711	0.00335851	0.216259	0.0982938	3.04712	0.00359775	0.181839	0.0512983	0.62755	0.533213	0.137337	0.969597	2.20576	0.0333613	0.170476	0.77989	0.969019	0.337109	0.322912	0.60726	1.20146	0.235349	0.172681	0.99484	0.698972	0.487943	0.132056	0.991077	1.60989	0.113846	0.154248	0.834653	2.36852	0.0216862	0.221804	0.779258	2.16778	0.0348668	0.287036	0.302223	NA	NA	NA	NA	2.14026	0.0369549	0.138641	0.379067	0.116523
PPP4R1	3.07667	0.00336263	0.303753	0.0982938	1.19241	0.238413	0.116562	0.475452	0.410411	0.683293	0.170683	0.981125	NA	NA	NA	NA	1.59865	0.116077	0.286655	0.411234	0.591538	0.556879	0.121139	0.997432	-1.04428	0.301589	0.106014	0.991077	0.173875	0.86268	0.108058	0.985824	1.40976	0.16468	0.358486	0.793761	1.2269	0.225494	0.297021	0.595677	NA	NA	NA	NA	-0.0454767	0.963898	0.0981591	0.986998	2.79642
MAPKAPK5-AS1	-3.07515	0.00337711	0.11461	0.0982938	0.139576	0.889524	0.182797	0.949907	0.453707	0.652043	0.0934631	0.97755	-0.1146	0.90935	0.0858752	0.991	0.807554	0.423098	0.122333	0.671252	-0.518164	0.606676	0.132163	0.997432	0.78883	0.434091	0.206001	0.991077	-1.45954	0.150798	0.148331	0.858131	1.53185	0.131739	0.100893	0.779258	-0.172479	0.863743	0.0942734	0.959779	NA	NA	NA	NA	-1.59768	0.11606	0.106864	0.50435	1.1984
KCNK5	3.07509	0.00337763	0.071243	0.0982938	NA	NA	NA	NA	NA	NA	NA	NA	NA	NA	NA	NA	NA	NA	NA	NA	NA	NA	NA	NA	NA	NA	NA	NA	NA	NA	NA	NA	NA	NA	NA	NA	0.708974	0.481569	0.0948576	0.779051	NA	NA	NA	NA	NA	NA	NA	NA	NA
UBFD1	3.06932	0.0034331	0.0697246	0.0988376	NA	NA	NA	NA	NA	NA	NA	NA	NA	NA	NA	NA	1.6567	0.10372	0.0945232	0.395818	-1.17208	0.246833	0.0591625	0.995903	NA	NA	NA	NA	NA	NA	NA	NA	-0.235516	0.814752	0.0959436	0.955009	1.86877	0.0674025	0.0679383	0.379252	NA	NA	NA	NA	NA	NA	NA	NA	0.0960697
PSORS1C1	3.06925	0.00343381	0.0644109	0.0988376	NA	NA	NA	NA	NA	NA	NA	NA	NA	NA	NA	NA	NA	NA	NA	NA	NA	NA	NA	NA	NA	NA	NA	NA	NA	NA	NA	NA	NA	NA	NA	NA	NA	NA	NA	NA	NA	NA	NA	NA	NA	NA	NA	NA	NA
REEP3	3.06872	0.00343894	0.315113	0.0988376	0.307468	0.759692	0.364691	0.878699	-0.257581	0.797809	0.290378	0.987844	-1.85593	0.0710319	0.140628	0.837303	2.05857	0.0446612	0.285551	0.288919	-1.49841	0.140442	0.305123	0.986518	0.681198	0.49902	0.30238	0.991077	-0.00793527	0.993701	0.292463	0.99963	1.76342	0.0838194	0.18857	0.779258	2.81529	0.00691017	0.314109	0.156985	NA	NA	NA	NA	1.61561	0.112116	0.203893	0.500244	1.70933
HN1L	3.06821	0.00344382	0.142678	0.0988376	2.66816	0.0100964	0.0665669	0.09099	1.26809	0.210757	0.0830704	0.969597	NA	NA	NA	NA	1.76794	0.0830519	0.203342	0.361599	0.739731	0.462993	0.0834701	0.997432	NA	NA	NA	NA	-1.79864	0.0782359	0.0506399	0.782692	0.985185	0.329184	0.441495	0.8136	0.601775	0.54999	0.16603	0.815885	NA	NA	NA	NA	NA	NA	NA	NA	3.16533
TPM1	3.06305	0.00349425	0.387468	0.099523	4.75038	1.58816e-05	0.123547	0.00188942	-1.22173	0.227657	0.474599	0.969597	NA	NA	NA	NA	1.87193	0.0669556	0.462644	0.33548	-0.61108	0.543971	0.38803	0.997432	0.487341	0.628235	0.352633	0.991077	-0.736825	0.464742	0.572712	0.93008	0.86645	0.390302	0.342231	0.827953	1.3405	0.186023	0.306237	0.551543	NA	NA	NA	NA	0.212005	0.832916	0.134906	0.940788	-1.09988
GALK1	-3.06234	0.00350129	0.0870129	0.099523	1.98793	0.0519965	0.193577	0.220571	-1.9068	0.0624183	0.103216	0.892434	-0.238571	0.812688	0.0801595	0.9826	0.296917	0.767736	0.0805262	0.888	0.282793	0.778527	0.0951222	0.997432	0.863978	0.391897	0.0698061	0.991077	0.554013	0.58209	0.0840652	0.956685	NA	NA	NA	NA	-0.696892	0.489035	0.0595765	0.783235	NA	NA	NA	NA	2.13533	0.0373743	0.152434	0.3796	1.05951
FAM210A	3.06211	0.00350357	0.0629757	0.099523	2.18742	0.0331443	0.123741	0.175203	1.95173	0.0566979	0.0572128	0.892434	-0.0809008	0.935935	0.098884	0.993537	1.05199	0.297765	0.0858311	0.577166	0.082612	0.934497	0.0908864	0.997432	NA	NA	NA	NA	NA	NA	NA	NA	NA	NA	NA	NA	0.35625	0.723123	0.0546793	0.898921	NA	NA	NA	NA	1.51994	0.13447	0.0890864	0.535626	1.13582
PPP1R1B	3.05911	0.00353322	0.175657	0.100016	NA	NA	NA	NA	NA	NA	NA	NA	NA	NA	NA	NA	NA	NA	NA	NA	NA	NA	NA	NA	NA	NA	NA	NA	NA	NA	NA	NA	NA	NA	NA	NA	3.73225	0.000478471	0.062492	0.0532379	NA	NA	NA	NA	NA	NA	NA	NA	NA
AREG	3.05793	0.00354497	0.4652	0.100016	-0.697352	0.488631	0.287152	0.69933	-0.820902	0.415678	0.0696803	0.969597	0.343277	0.733234	0.300312	0.968294	0.9351	0.354143	0.273979	0.6197	-0.804762	0.424845	0.0678695	0.997432	0.884295	0.380945	0.111685	0.991077	0.170961	0.864959	0.121644	0.985824	1.38914	0.170825	0.195074	0.796807	1.12926	0.26407	0.243673	0.625458	NA	NA	NA	NA	-0.74721	0.458239	0.308874	0.778843	1.42425
SLC35E3	-3.04465	0.00367975	0.0681685	0.102529	-1.95838	0.0554577	0.245486	0.229245	NA	NA	NA	NA	NA	NA	NA	NA	1.25429	0.215456	0.131126	0.508605	NA	NA	NA	NA	NA	NA	NA	NA	NA	NA	NA	NA	2.39862	0.0201521	0.111757	0.779258	-0.620712	0.537554	0.0697391	0.80989	NA	NA	NA	NA	-0.500239	0.618977	0.124043	0.859122	0.220555
AC009133.12	3.04439	0.00368249	0.166337	0.102529	NA	NA	NA	NA	NA	NA	NA	NA	NA	NA	NA	NA	NA	NA	NA	NA	NA	NA	NA	NA	NA	NA	NA	NA	NA	NA	NA	NA	0.888295	0.378553	0.107203	0.823471	1.5019	0.139289	0.0715341	0.494414	NA	NA	NA	NA	NA	NA	NA	NA	NA
VSIG10	-3.04337	0.00369308	0.131661	0.102529	NA	NA	NA	NA	-1.89403	0.0641315	0.0956404	0.892434	NA	NA	NA	NA	-0.0846064	0.932906	0.0646949	0.969636	-0.549832	0.584932	0.0624844	0.997432	-3.22788	0.00225041	0.0864265	0.775453	NA	NA	NA	NA	NA	NA	NA	NA	-0.670364	0.50565	0.0656917	0.793358	NA	NA	NA	NA	NA	NA	NA	NA	NA
C14orf159	-3.04167	0.00371071	0.103721	0.102529	-0.273019	0.785899	0.178193	0.895918	-0.772844	0.443327	0.10869	0.969597	0.75113	0.457083	0.0941203	0.950624	0.336455	0.737908	0.143346	0.872174	2.4827	0.016512	0.0851135	0.849473	NA	NA	NA	NA	-0.551812	0.583585	0.0906831	0.956685	-0.585938	0.560502	0.137923	0.881365	-1.36906	0.176981	0.086674	0.541927	NA	NA	NA	NA	1.27117	0.209219	0.126662	0.622593	-0.366412
CBX6	3.04067	0.00372111	0.158681	0.102529	2.49014	0.0159393	0.0864488	0.118749	-0.883871	0.381082	0.157581	0.969597	-0.834724	0.408958	0.127292	0.941141	2.43437	0.0184576	0.141405	0.213415	-1.33017	0.189619	0.134313	0.99484	1.36858	0.177501	0.130116	0.991077	-0.276009	0.783702	0.110609	0.980329	0.50912	0.612864	0.145379	0.894424	1.8272	0.0735242	0.169999	0.391801	NA	NA	NA	NA	0.498503	0.620192	0.116607	0.859684	0.482513
CIB1	3.03993	0.00372881	0.460801	0.102529	0.00531786	0.995777	0.609349	0.998702	0.535188	0.594941	0.293898	0.972359	0.131165	0.896319	0.501353	0.990699	0.104281	0.917355	0.45248	0.96291	-0.508535	0.613361	0.245788	0.997432	0.5575	0.579776	0.295483	0.991077	0.845619	0.401876	0.259066	0.916317	-0.0075661	0.993993	0.753566	0.997711	1.59711	0.116419	0.491909	0.464938	NA	NA	NA	NA	0.896872	0.373843	0.453386	0.734907	2.03935
SHROOM1	3.03986	0.00372961	0.0854595	0.102529	NA	NA	NA	NA	-2.51546	0.015216	0.200998	0.793314	NA	NA	NA	NA	NA	NA	NA	NA	0.960167	0.341685	0.0725515	0.997432	-1.11925	0.268605	0.0979957	0.991077	-0.607854	0.546091	0.100676	0.950296	NA	NA	NA	NA	NA	NA	NA	NA	NA	NA	NA	NA	NA	NA	NA	NA	4.59087
PIR	-3.03856	0.00374323	0.0637458	0.102529	NA	NA	NA	NA	-2.79213	0.0074461	0.240254	0.733959	NA	NA	NA	NA	-1.46495	0.149072	0.102049	0.441167	-2.50709	0.015538	0.134031	0.849473	-0.0698666	0.94459	0.109815	0.996097	-2.96322	0.00468804	0.128216	0.542437	-1.21719	0.229135	0.14856	0.796807	NA	NA	NA	NA	NA	NA	NA	NA	NA	NA	NA	NA	-0.773243
DUSP6	3.03791	0.00375007	0.437419	0.102529	3.01198	0.00397197	0.296568	0.0533643	0.448314	0.655903	0.292591	0.9777	-1.87585	0.0681748	0.0984251	0.834734	3.91832	0.000266331	0.331202	0.0509248	0.775242	0.441922	0.389402	0.997432	0.906183	0.369366	0.220118	0.991077	-0.935502	0.354117	0.358665	0.91285	2.17756	0.0340899	0.128205	0.779258	1.4561	0.151494	0.247822	0.510495	-0.228481	0.825004	0.192773	0.994702	1.66695	0.101423	0.357213	0.484684	-0.279615
SEC24C	3.03723	0.00375723	0.149663	0.102529	2.66764	0.01011	0.0934958	0.09099	0.647304	0.520457	0.0576021	0.969597	NA	NA	NA	NA	0.829244	0.410831	0.112168	0.663489	-1.31764	0.19375	0.0864989	0.99484	0.371137	0.712169	0.0599712	0.992169	0.0630553	0.949979	0.0652747	0.992926	1.22618	0.225761	0.102119	0.796807	0.791579	0.432272	0.129831	0.74965	NA	NA	NA	NA	2.31511	0.02451	0.0820557	0.339002	0.157297
SGPP2	3.03333	0.00379844	0.142766	0.10309	NA	NA	NA	NA	NA	NA	NA	NA	NA	NA	NA	NA	2.29838	0.0256738	0.159821	0.238195	NA	NA	NA	NA	NA	NA	NA	NA	NA	NA	NA	NA	2.42625	0.0188305	0.114741	0.779258	2.72869	0.00870229	0.121099	0.172495	NA	NA	NA	NA	NA	NA	NA	NA	NA
SUSD6	3.03284	0.00380372	0.202483	0.10309	4.68072	2.02043e-05	0.159246	0.00210734	2.10948	0.0400353	0.127018	0.890688	0.373943	0.710472	0.119217	0.96741	1.58395	0.119387	0.185	0.414222	0.408932	0.684371	0.131089	0.997432	1.03048	0.307948	0.119692	0.991077	-0.420722	0.675797	0.113224	0.967006	1.56884	0.122869	0.185129	0.779258	2.08215	0.0423642	0.171613	0.325833	NA	NA	NA	NA	3.08714	0.00321194	0.192141	0.201201	0.353366
SMCO4	3.03178	0.00381495	0.196286	0.10309	1.26906	0.209965	0.469372	0.445331	0.308957	0.758664	0.0903746	0.985486	-0.351163	0.727356	0.138056	0.968257	1.42826	0.159313	0.0917395	0.454383	0.340691	0.734792	0.129908	0.997432	-2.01552	0.0494681	0.0767664	0.896013	0.789753	0.433477	0.0606527	0.920414	0.947583	0.34781	0.0831367	0.817153	1.89814	0.063344	0.20873	0.372833	NA	NA	NA	NA	1.02903	0.308139	0.277115	0.692055	2.06917
IFITM2	3.03014	0.00383251	0.610959	0.10323	2.09563	0.0409079	0.362949	0.195092	1.88827	0.0649181	0.834741	0.892434	-1.19532	0.239182	0.536509	0.903067	1.412	0.164022	0.542201	0.459487	0.888953	0.378372	0.721472	0.997432	0.727971	0.470168	0.732031	0.991077	0.258862	0.796826	0.819928	0.98157	2.24047	0.0294442	0.348805	0.779258	1.70056	0.0951167	0.564844	0.434548	NA	NA	NA	NA	1.1675	0.248233	0.455431	0.654105	0.229714
GSPT1	3.0289	0.00384591	0.444635	0.103257	2.30735	0.0249712	0.339766	0.14991	0.862063	0.392852	0.233962	0.969597	-1.07278	0.289963	0.141442	0.918595	1.41386	0.163478	0.31231	0.459118	0.762797	0.449241	0.225713	0.997432	0.315858	0.753479	0.122463	0.992169	-0.0561464	0.955454	0.208222	0.993407	2.0529	0.0452289	0.294204	0.779258	0.867658	0.389646	0.405397	0.720814	NA	NA	NA	NA	2.021	0.0483436	0.237657	0.410253	1.564
BMP4	3.02209	0.00391984	0.0583258	0.104903	NA	NA	NA	NA	-0.394373	0.695017	0.131892	0.981125	NA	NA	NA	NA	3.74938	0.000453594	0.0706573	0.0679013	NA	NA	NA	NA	NA	NA	NA	NA	-0.130437	0.896755	0.0651178	0.986204	NA	NA	NA	NA	0.986581	0.328506	0.0569228	0.674676	NA	NA	NA	NA	NA	NA	NA	NA	1.88817
SIL1	3.01857	0.00395863	0.239969	0.105601	3.35622	0.00146722	0.215166	0.0310318	1.07954	0.285631	0.119315	0.969597	NA	NA	NA	NA	1.01554	0.314642	0.228614	0.590066	3.17989	0.00255472	0.0939539	0.57888	-0.363209	0.718044	0.0929756	0.992169	-1.15446	0.253911	0.10317	0.890548	2.08005	0.0425645	0.209759	0.779258	2.01925	0.0487317	0.193718	0.339427	NA	NA	NA	NA	1.98641	0.0521695	0.165926	0.415478	1.72769
ABR	3.01661	0.0039803	0.157141	0.105734	-0.0483518	0.961618	0.249658	0.981732	-0.10363	0.917886	0.199808	0.998244	0.259567	0.796563	0.0868261	0.979964	1.5655	0.123649	0.18961	0.416307	-1.26477	0.211936	0.103557	0.99484	1.45749	0.151492	0.100754	0.991077	-0.553866	0.58219	0.153718	0.956685	0.333291	0.740281	0.158554	0.932293	0.940849	0.351218	0.112539	0.691253	NA	NA	NA	NA	0.40441	0.687539	0.192159	0.883907	3.19993
KIF16B	3.01425	0.00400664	0.108075	0.105734	-0.0400233	0.968225	0.171879	0.985264	NA	NA	NA	NA	-0.498443	0.620972	0.0665089	0.964977	1.15788	0.252307	0.126349	0.541214	0.306804	0.760293	0.053362	0.997432	NA	NA	NA	NA	NA	NA	NA	NA	1.34221	0.185474	0.0663056	0.796807	1.7838	0.0804071	0.0836605	0.40846	NA	NA	NA	NA	1.55282	0.126417	0.0973299	0.522525	1.35553
MCU	3.01331	0.0040172	0.146098	0.105734	NA	NA	NA	NA	NA	NA	NA	NA	NA	NA	NA	NA	1.25882	0.213827	0.145445	0.5075	-0.326724	0.745268	0.0602608	0.997432	NA	NA	NA	NA	NA	NA	NA	NA	0.890591	0.377331	0.185765	0.823267	0.0906142	0.928154	0.153343	0.983327	NA	NA	NA	NA	NA	NA	NA	NA	NA
MUC1	3.01178	0.00403428	0.786562	0.105734	NA	NA	NA	NA	NA	NA	NA	NA	NA	NA	NA	NA	0.35296	0.725573	0.41753	0.865143	0.736357	0.465024	0.0595397	0.997432	NA	NA	NA	NA	-0.752734	0.455211	0.0716613	0.927893	1.31389	0.194764	0.49547	0.796807	2.32134	0.0243013	0.793579	0.264953	NA	NA	NA	NA	NA	NA	NA	NA	0.981698
SYTL1	3.01118	0.00404111	0.15333	0.105734	NA	NA	NA	NA	NA	NA	NA	NA	-0.0859879	0.931916	0.216513	0.993537	1.57882	0.12056	0.359454	0.414222	NA	NA	NA	NA	NA	NA	NA	NA	NA	NA	NA	NA	0.290665	0.772486	0.37924	0.941653	1.58007	0.120275	0.195997	0.47074	NA	NA	NA	NA	NA	NA	NA	NA	NA
ATXN7L3	3.01104	0.00404263	0.0696163	0.105734	NA	NA	NA	NA	-1.00974	0.317581	0.0637947	0.969597	NA	NA	NA	NA	1.61446	0.112598	0.0812272	0.406095	NA	NA	NA	NA	NA	NA	NA	NA	-1.07297	0.288541	0.0526041	0.905659	1.71231	0.0929142	0.0620299	0.779258	1.69138	0.0968667	0.0842954	0.434951	NA	NA	NA	NA	NA	NA	NA	NA	NA
SH3BP5	-3.01017	0.00405252	0.120129	0.105734	0.849834	0.39924	0.409092	0.62845	1.76685	0.083481	0.474119	0.892939	0.0352948	0.972025	0.250336	0.996532	0.0574572	0.954406	0.157235	0.978938	-0.848632	0.400213	0.472214	0.997432	-0.117562	0.906906	0.591456	0.996097	0.69839	0.488235	0.648197	0.933694	2.38895	0.020634	0.094027	0.779258	1.05247	0.297547	0.0877832	0.654291	NA	NA	NA	NA	0.17642	0.860636	0.300176	0.950045	1.11529
PBXIP1	3.00688	0.00408985	0.207891	0.106203	1.61183	0.112939	0.0781862	0.332014	-0.0658825	0.947739	0.108033	0.998244	0.685005	0.497392	0.148423	0.955958	2.13605	0.037497	0.19862	0.274263	2.09001	0.0418287	0.0908228	0.884928	0.0313678	0.975106	0.119446	0.997367	0.148545	0.882523	0.089243	0.986049	0.654549	0.515699	0.185186	0.867157	0.658018	0.513486	0.20927	0.796629	NA	NA	NA	NA	2.50947	0.0151821	0.0659419	0.30237	1.19767
GHDC	-3.00634	0.00409602	0.0723329	0.106203	1.26548	0.211235	0.0837363	0.446239	-0.44932	0.655182	0.0719204	0.97755	NA	NA	NA	NA	2.43589	0.0183884	0.071597	0.213361	1.10751	0.27348	0.0723478	0.997432	0.748981	0.457524	0.0710422	0.991077	-2.04916	0.0458208	0.0531239	0.746953	NA	NA	NA	NA	NA	NA	NA	NA	NA	NA	NA	NA	-0.420647	0.675713	0.0758639	0.879649	NA
CHMP4B	3.00383	0.00412477	0.44455	0.106616	2.51738	0.0148818	0.455179	0.114454	0.552118	0.583377	0.325781	0.972359	2.54293	0.0150731	0.206015	0.756533	1.45627	0.151448	0.410028	0.444002	-0.701016	0.486609	0.25891	0.997432	0.481011	0.632694	0.205276	0.991077	-0.217592	0.828651	0.238565	0.98157	1.30501	0.197746	0.346532	0.796807	1.66217	0.102614	0.47902	0.442816	NA	NA	NA	NA	1.95946	0.0553278	0.342172	0.422363	1.63292
NAP1L1	3.00053	0.00416287	0.53067	0.107013	0.21957	0.82705	0.626382	0.919561	1.57079	0.122666	0.490167	0.94097	0.831934	0.410512	0.667675	0.941368	1.44526	0.154501	0.57892	0.447462	0.903141	0.37087	0.559666	0.997432	1.05717	0.295725	0.405094	0.991077	1.73242	0.08949	0.466166	0.817065	0.415397	0.679594	0.617824	0.913447	0.901299	0.371666	0.503757	0.70553	0.0520172	0.95979	0.305332	0.994702	0.456965	0.649564	0.584848	0.870237	0.362012
RP11-1094M14.11	-2.99938	0.00417621	0.0874084	0.107013	-1.30518	0.19747	0.0776643	0.431539	-0.655242	0.515376	0.0839354	0.969597	0.0666056	0.947236	0.0605446	0.995515	0.734125	0.466235	0.0974349	0.706006	-0.329641	0.743077	0.0692247	0.997432	-2.40012	0.0203168	0.0900856	0.88158	-0.652246	0.517291	0.0524126	0.939492	-0.282058	0.779041	0.104205	0.943395	-0.628745	0.532322	0.0963797	0.807132	NA	NA	NA	NA	0.0221507	0.982411	0.0677336	0.99472	-0.620568
USP40	2.99917	0.00417868	0.131038	0.107013	1.79302	0.0786762	0.066495	0.272291	-0.393694	0.695515	0.057555	0.981125	NA	NA	NA	NA	0.399897	0.690902	0.131863	0.846044	1.08635	0.28264	0.0567686	0.997432	NA	NA	NA	NA	NA	NA	NA	NA	2.17467	0.0343176	0.141457	0.779258	-0.0256861	0.979608	0.144981	0.99436	NA	NA	NA	NA	NA	NA	NA	NA	1.32099
SMYD3	-2.9963	0.00421213	0.128974	0.107538	NA	NA	NA	NA	0.505662	0.615361	0.056669	0.97282	-0.472277	0.639361	0.0628322	0.964977	0.688542	0.494232	0.124266	0.722984	-0.336696	0.737784	0.0628848	0.997432	NA	NA	NA	NA	-1.20448	0.234189	0.0469352	0.888056	1.08302	0.283892	0.192851	0.801967	-0.299196	0.766007	0.116015	0.921159	NA	NA	NA	NA	NA	NA	NA	NA	1.29324
GID8	2.99419	0.00423688	0.175016	0.10784	0.954779	0.344024	0.20542	0.577979	0.0256146	0.979669	0.140624	0.998592	0.508925	0.613672	0.145224	0.964977	1.59723	0.116392	0.223883	0.411234	-0.127933	0.898726	0.139149	0.997432	0.849565	0.399784	0.102236	0.991077	-0.508586	0.613325	0.123296	0.957396	0.61845	0.539031	0.239361	0.874429	-0.241184	0.810379	0.192591	0.940166	NA	NA	NA	NA	0.942268	0.350331	0.158852	0.721925	1.55934
TMEM213	2.99214	0.0042612	0.0582446	0.108008	NA	NA	NA	NA	NA	NA	NA	NA	NA	NA	NA	NA	NA	NA	NA	NA	NA	NA	NA	NA	NA	NA	NA	NA	NA	NA	NA	NA	NA	NA	NA	NA	NA	NA	NA	NA	NA	NA	NA	NA	NA	NA	NA	NA	NA
IGFBP4	2.99144	0.00426943	0.34087	0.108008	NA	NA	NA	NA	0.459767	0.647717	0.763034	0.977474	NA	NA	NA	NA	2.67325	0.0100648	0.36395	0.171436	2.10723	0.0402394	0.634573	0.884928	0.210078	0.834496	0.603473	0.992169	0.0369461	0.970678	0.691895	0.996813	2.10288	0.0404312	0.211	0.779258	2.77696	0.00765653	0.241242	0.1651	NA	NA	NA	NA	3.33499	0.00156276	0.0877364	0.176864	5.50174
SH3BGRL3	2.98377	0.00436134	0.501806	0.109998	1.30709	0.196824	0.820131	0.431145	1.36097	0.179751	0.698912	0.96275	2.27712	0.028344	0.814284	0.771616	2.51421	0.0151273	0.564976	0.197776	0.600169	0.551159	0.656455	0.997432	2.18923	0.0334752	0.650883	0.88158	0.232049	0.817466	0.616028	0.98157	1.48439	0.14386	0.505143	0.78014	1.64086	0.106979	0.47712	0.44749	0.224042	0.82834	0.286997	0.994702	0.293994	0.769911	0.743218	0.919305	2.42259
RBM12	2.98038	0.00440256	0.111907	0.110415	1.90887	0.0617005	0.0935629	0.241881	-0.232932	0.816784	0.0800204	0.990343	0.324231	0.747496	0.0810638	0.969638	0.82757	0.41177	0.0990268	0.664187	0.185283	0.853772	0.0833643	0.997432	NA	NA	NA	NA	-2.57091	0.013231	0.114037	0.658648	0.689044	0.493919	0.132496	0.861856	2.66704	0.0102289	0.120756	0.186376	NA	NA	NA	NA	0.461483	0.64634	0.0757393	0.869716	1.08743
SEC61A1	2.98006	0.0044065	0.344987	0.110415	3.0101	0.00399291	0.279217	0.0533643	0.5037	0.616729	0.212746	0.973922	0.0277954	0.977967	0.109796	0.99768	0.424319	0.673118	0.281582	0.83711	0.0245268	0.980532	0.233242	0.997467	-2.28278	0.0269135	0.161969	0.88158	0.147072	0.883679	0.213548	0.986049	0.63551	0.527937	0.187517	0.87252	4.05804	0.000170148	0.33549	0.0362176	NA	NA	NA	NA	3.60427	0.000691596	0.21894	0.137848	2.49312
UTP14A	2.97915	0.00441765	0.0693183	0.110415	0.944571	0.349164	0.0891351	0.582885	0.560592	0.57763	0.0609712	0.972252	NA	NA	NA	NA	2.98075	0.00439814	0.0550064	0.132934	0.852771	0.397935	0.0790398	0.997432	NA	NA	NA	NA	NA	NA	NA	NA	NA	NA	NA	NA	NA	NA	NA	NA	NA	NA	NA	NA	NA	NA	NA	NA	0.978225
RBM38	2.97481	0.00447115	0.0680711	0.111242	NA	NA	NA	NA	0.0493115	0.960872	0.108948	0.998244	-0.273045	0.786259	0.131085	0.978761	1.92169	0.0602405	0.114142	0.323137	0.4307	0.668575	0.0552789	0.997432	NA	NA	NA	NA	0.00482912	0.996167	0.0558859	0.999886	1.29795	0.200144	0.286255	0.796807	1.43237	0.158139	0.0769142	0.516503	NA	NA	NA	NA	NA	NA	NA	NA	NA
HOMER2	2.9743	0.0044775	0.0825835	0.111242	NA	NA	NA	NA	NA	NA	NA	NA	NA	NA	NA	NA	0.3421	0.733681	0.164948	0.870513	NA	NA	NA	NA	NA	NA	NA	NA	NA	NA	NA	NA	-1.1123	0.271224	0.0723701	0.799668	1.30922	0.196326	0.189576	0.566118	NA	NA	NA	NA	NA	NA	NA	NA	NA
MAT2A	2.96915	0.00454182	0.335816	0.112502	2.32372	0.0240076	0.341243	0.146705	1.00157	0.321473	0.349093	0.969597	-0.110391	0.912665	0.237544	0.991619	2.44981	0.0177662	0.339028	0.210453	-0.247117	0.80585	0.300703	0.997432	1.15858	0.252358	0.148733	0.991077	-0.150623	0.880892	0.297071	0.986049	1.42533	0.160154	0.218412	0.790088	3.22276	0.00221469	0.322872	0.0961315	NA	NA	NA	NA	2.03516	0.0468496	0.36914	0.410253	1.98365
PIGH	-2.96808	0.00455521	0.117045	0.112502	-0.447136	0.656599	0.106187	0.812929	0.619205	0.538649	0.0798096	0.969597	-2.4257	0.0200068	0.091601	0.756533	2.26453	0.0278221	0.121479	0.24426	-0.142253	0.887464	0.101621	0.997432	-0.971268	0.336284	0.0677479	0.991077	NA	NA	NA	NA	-0.742024	0.461476	0.0990689	0.855782	-0.269854	0.788362	0.117763	0.930534	NA	NA	NA	NA	0.585239	0.560871	0.0819079	0.831741	0.692235
TRIM44	2.96332	0.00461566	0.263696	0.113657	1.86502	0.0677191	0.270612	0.253074	0.351016	0.727081	0.221715	0.98191	1.70542	0.09607	0.161952	0.842656	0.497991	0.620631	0.255916	0.803633	-0.12098	0.904202	0.239397	0.997432	-0.54401	0.588952	0.154001	0.991077	2.5836	0.0128113	0.206408	0.658648	2.25813	0.0282453	0.305648	0.779258	0.617528	0.539634	0.24866	0.810545	NA	NA	NA	NA	1.3995	0.167488	0.214083	0.575513	1.76529
ME1	2.962	0.00463247	0.111871	0.113735	-0.676279	0.501805	0.0729367	0.707413	NA	NA	NA	NA	NA	NA	NA	NA	1.52625	0.133125	0.079125	0.424933	NA	NA	NA	NA	NA	NA	NA	NA	NA	NA	NA	NA	-1.01941	0.312821	0.0579484	0.811017	0.986994	0.328305	0.129183	0.674472	NA	NA	NA	NA	-0.159427	0.873938	0.0949855	0.954824	NA
KLHL2	2.95717	0.00469477	0.131954	0.114925	-0.664021	0.509555	0.109246	0.712797	1.36336	0.179	0.111725	0.96275	NA	NA	NA	NA	2.99265	0.00425512	0.0676351	0.131937	0.131075	0.896253	0.0849553	0.997432	NA	NA	NA	NA	-0.605483	0.547652	0.0966946	0.950747	0.959668	0.34175	0.0606462	0.817071	1.53568	0.130798	0.0769204	0.4875	NA	NA	NA	NA	-0.936921	0.353049	0.085689	0.723137	NA
ELK3	2.95451	0.00472928	0.089889	0.115296	4.19661	0.000103791	0.0779148	0.00552631	0.804303	0.425107	0.39317	0.969597	-0.236178	0.814531	0.143094	0.9826	1.49649	0.140689	0.131868	0.430557	1.09997	0.27672	0.47925	0.997432	0.295569	0.768834	0.295005	0.992169	0.00944373	0.992503	0.340258	0.99963	1.03071	0.307541	0.366983	0.811017	1.61683	0.112084	0.100833	0.459071	NA	NA	NA	NA	2.85192	0.00618203	0.11641	0.235668	2.8636
KLHL24	-2.95388	0.00473761	0.268213	0.115296	-0.877531	0.384159	0.149833	0.614468	0.508209	0.613587	0.142872	0.972508	-1.12082	0.26922	0.182644	0.916463	-0.64742	0.520264	0.20322	0.739	-1.28063	0.206352	0.172173	0.99484	-1.34298	0.185594	0.11403	0.991077	-0.258711	0.796942	0.121664	0.98157	0.242713	0.809201	0.205118	0.953213	1.17646	0.244873	0.344973	0.608203	NA	NA	NA	NA	-0.242171	0.809583	0.160879	0.934487	0.280326
ESD	-2.94854	0.00480787	0.383475	0.116438	-0.273175	0.78578	0.412998	0.895917	-1.90296	0.0629291	0.280518	0.892434	-1.11619	0.271172	0.235835	0.91811	0.6203	0.537822	0.345948	0.752345	-0.418705	0.677262	0.264605	0.997432	-2.37767	0.0214536	0.208802	0.88158	-1.39454	0.169445	0.236713	0.870285	-0.918343	0.362762	0.306121	0.819475	0.294133	0.76985	0.294086	0.923444	NA	NA	NA	NA	-0.763709	0.448427	0.32595	0.773584	-0.384863
MT2A	2.94701	0.00482814	0.462905	0.116438	1.04773	0.299517	0.604574	0.537733	-0.167995	0.867279	0.810015	0.996511	-0.528158	0.600382	0.315062	0.964977	1.91648	0.060916	0.654032	0.324394	-0.722599	0.473361	0.66968	0.997432	-0.604743	0.548198	0.654531	0.991077	1.02697	0.309479	0.842167	0.907646	-0.23736	0.813329	0.642725	0.955009	0.168788	0.866631	0.514322	0.960812	NA	NA	NA	NA	1.06069	0.293641	0.474759	0.67976	0.542636
SMIM22	2.94621	0.00483879	0.421616	0.116438	NA	NA	NA	NA	NA	NA	NA	NA	NA	NA	NA	NA	0.305748	0.761041	0.259273	0.884964	NA	NA	NA	NA	NA	NA	NA	NA	NA	NA	NA	NA	-0.230337	0.818752	0.685993	0.956343	0.0233045	0.981498	0.48624	0.99448	NA	NA	NA	NA	NA	NA	NA	NA	NA
MICALL2	2.94609	0.0048405	0.0765938	0.116438	NA	NA	NA	NA	NA	NA	NA	NA	NA	NA	NA	NA	1.25026	0.216912	0.14489	0.509942	0.806588	0.423801	0.0515865	0.997432	NA	NA	NA	NA	NA	NA	NA	NA	3.01202	0.00403158	0.105644	0.779258	2.3319	0.0236931	0.0810924	0.262227	NA	NA	NA	NA	NA	NA	NA	NA	3.65051
ARMCX1	-2.94102	0.0049085	0.071268	0.117488	0.931709	0.355712	0.0648326	0.589806	0.404727	0.687439	0.0598582	0.981125	NA	NA	NA	NA	-0.0151298	0.987988	0.0618378	0.994271	-0.49633	0.621881	0.101323	0.997432	0.973282	0.335293	0.0686544	0.991077	NA	NA	NA	NA	-0.417093	0.678361	0.0725629	0.913276	NA	NA	NA	NA	NA	NA	NA	NA	-0.337893	0.736778	0.0614287	0.905195	0.609695
TSPAN17	2.94073	0.00491241	0.0781104	0.117488	3.25376	0.00198547	0.0677226	0.0359163	-1.21037	0.231944	0.0639054	0.969597	NA	NA	NA	NA	2.71356	0.00905624	0.0805268	0.167238	0.150879	0.880691	0.0644705	0.997432	NA	NA	NA	NA	NA	NA	NA	NA	1.01777	0.313592	0.0821621	0.811017	2.25172	0.0286757	0.074923	0.281635	NA	NA	NA	NA	NA	NA	NA	NA	1.19208
SLC35C1	2.93702	0.00496295	0.0880144	0.117612	1.14026	0.259304	0.0756337	0.496202	-1.08932	0.281343	0.0498253	0.969597	NA	NA	NA	NA	NA	NA	NA	NA	NA	NA	NA	NA	NA	NA	NA	NA	NA	NA	NA	NA	NA	NA	NA	NA	3.47939	0.001038	0.0769001	0.078037	NA	NA	NA	NA	NA	NA	NA	NA	1.14035
GAR1	2.93451	0.00499728	0.128618	0.117612	0.751021	0.455962	0.123749	0.674831	1.27742	0.207473	0.11814	0.969597	NA	NA	NA	NA	3.2764	0.00189494	0.164917	0.114369	1.21127	0.231602	0.120039	0.99484	-0.85939	0.394397	0.0601138	0.991077	-0.285243	0.77666	0.0578458	0.978022	0.476309	0.635889	0.175542	0.903059	0.459664	0.647711	0.132078	0.869431	NA	NA	NA	NA	0.842328	0.403389	0.0751346	0.75516	1.96586
FAM105A	-2.93429	0.0050003	0.167603	0.117612	1.12235	0.266773	0.204509	0.503772	NA	NA	NA	NA	-0.938954	0.353533	0.10662	0.926775	0.17272	0.863555	0.101671	0.937379	NA	NA	NA	NA	NA	NA	NA	NA	NA	NA	NA	NA	NA	NA	NA	NA	-0.475079	0.636759	0.0832494	0.862996	NA	NA	NA	NA	1.16814	0.247979	0.267688	0.654105	NA
SRPRB	2.93306	0.00501728	0.184546	0.117612	4.34094	6.41776e-05	0.154457	0.00417648	-0.398494	0.691997	0.111201	0.981125	1.19525	0.239209	0.0841893	0.903067	1.99416	0.0514944	0.156947	0.302959	0.503657	0.616759	0.129166	0.997432	-0.0458773	0.963598	0.091188	0.996383	-0.431451	0.668033	0.0815427	0.96605	1.36391	0.178587	0.153715	0.796807	3.35741	0.00149362	0.152839	0.0839539	NA	NA	NA	NA	1.94229	0.0574244	0.120328	0.424158	0.81578
SYDE2	-2.93288	0.00501969	0.07622	0.117612	NA	NA	NA	NA	NA	NA	NA	NA	NA	NA	NA	NA	0.576806	0.566608	0.0723416	0.77043	NA	NA	NA	NA	NA	NA	NA	NA	NA	NA	NA	NA	1.32851	0.189924	0.0606062	0.796807	-1.09707	0.277763	0.0709965	0.634354	NA	NA	NA	NA	NA	NA	NA	NA	NA
FAM129B	2.9321	0.00503045	0.430976	0.117612	4.23739	9.06701e-05	0.140315	0.00507619	-0.408965	0.684348	0.221699	0.981125	NA	NA	NA	NA	-1.02151	0.311834	0.305204	0.588917	1.07458	0.287828	0.178371	0.997432	-0.160056	0.873509	0.113121	0.996097	-0.657232	0.514107	0.206835	0.939059	0.542367	0.589928	0.223982	0.890133	0.727347	0.470339	0.411573	0.77173	NA	NA	NA	NA	2.38639	0.0206173	0.144034	0.326038	1.22104
SGSM2	2.93171	0.00503583	0.102588	0.117612	NA	NA	NA	NA	NA	NA	NA	NA	NA	NA	NA	NA	-0.427114	0.671094	0.121766	0.836985	1.57238	0.122299	0.0696833	0.97173	NA	NA	NA	NA	0.394045	0.695258	0.0530382	0.969828	1.10563	0.274076	0.107007	0.799929	0.856579	0.395684	0.186876	0.723417	NA	NA	NA	NA	NA	NA	NA	NA	1.12258
UBE2M	2.93133	0.00504109	0.151718	0.117612	2.51567	0.0149465	0.125154	0.114566	0.721127	0.474258	0.076269	0.969597	NA	NA	NA	NA	1.52517	0.133396	0.114535	0.425084	-0.858199	0.394961	0.0801993	0.997432	NA	NA	NA	NA	0.692935	0.491622	0.0644758	0.933694	0.339106	0.735922	0.157779	0.932161	0.767342	0.446416	0.13138	0.758571	NA	NA	NA	NA	1.74156	0.0873867	0.0796385	0.471879	3.56321
DVL1	2.93107	0.00504476	0.104749	0.117612	NA	NA	NA	NA	0.0315194	0.974983	0.0511472	0.998244	NA	NA	NA	NA	1.29057	0.202672	0.059295	0.496768	NA	NA	NA	NA	NA	NA	NA	NA	NA	NA	NA	NA	0.994436	0.324706	0.0919619	0.8136	-0.28658	0.775595	0.117103	0.924752	NA	NA	NA	NA	NA	NA	NA	NA	1.99616
TMC4	2.9299	0.00506105	0.213071	0.117662	NA	NA	NA	NA	NA	NA	NA	NA	NA	NA	NA	NA	1.48783	0.142954	0.23547	0.432727	NA	NA	NA	NA	NA	NA	NA	NA	NA	NA	NA	NA	2.29068	0.0261488	0.4456	0.779258	3.79809	0.000389474	0.247759	0.0523476	NA	NA	NA	NA	NA	NA	NA	NA	NA
ZADH2	-2.9281	0.00508615	0.0939416	0.117917	0.82251	0.414472	0.0922638	0.64103	0.267859	0.789932	0.105903	0.987764	NA	NA	NA	NA	0.195135	0.846063	0.0757386	0.928713	0.283089	0.778301	0.0789235	0.997432	0.524081	0.602634	0.0601816	0.991077	-0.924662	0.359673	0.0597493	0.914145	0.588359	0.558888	0.072011	0.881365	0.437279	0.663755	0.0704696	0.876846	NA	NA	NA	NA	-0.448863	0.655361	0.0694403	0.873617	0.824406
NME1	2.9246	0.00513527	0.225079	0.118725	2.49415	0.0157797	0.259084	0.118138	0.474792	0.637045	0.128326	0.976477	0.934078	0.356011	0.0874036	0.926775	2.88191	0.00577092	0.275641	0.142256	2.14666	0.0367966	0.208974	0.884928	-0.6777	0.501215	0.123004	0.991077	0.269386	0.788764	0.122212	0.9812	0.85879	0.394475	0.13795	0.829215	0.96906	0.337089	0.255083	0.679798	NA	NA	NA	NA	1.34488	0.184392	0.169635	0.591626	1.9307
BAIAP2L1	2.92286	0.0051598	0.190967	0.118961	NA	NA	NA	NA	1.05026	0.298752	0.0764526	0.969597	NA	NA	NA	NA	0.770456	0.444584	0.162685	0.688557	1.00581	0.319448	0.0673786	0.997432	NA	NA	NA	NA	1.51948	0.135068	0.0859894	0.85494	1.65033	0.105021	0.342583	0.779258	2.12079	0.0388227	0.196999	0.31013	NA	NA	NA	NA	NA	NA	NA	NA	NA
TRIM47	2.92099	0.00518637	0.086538	0.119243	NA	NA	NA	NA	0.0356227	0.971728	0.120204	0.998244	NA	NA	NA	NA	3.04011	0.00372695	0.182117	0.131324	-1.57286	0.122186	0.198666	0.97173	1.56019	0.125284	0.111672	0.987724	0.0954012	0.924385	0.0948792	0.992152	1.69476	0.0962197	0.0903025	0.779258	2.99529	0.004224	0.094286	0.128635	NA	NA	NA	NA	NA	NA	NA	NA	3.35804
DCBLD2	2.91643	0.00525156	0.248788	0.12041	NA	NA	NA	NA	NA	NA	NA	NA	NA	NA	NA	NA	2.72752	0.00872928	0.143781	0.166192	NA	NA	NA	NA	NA	NA	NA	NA	NA	NA	NA	NA	0.802633	0.425912	0.13159	0.839928	2.2213	0.030797	0.137789	0.287701	NA	NA	NA	NA	NA	NA	NA	NA	2.58457
GSK3A	2.91472	0.00527628	0.10819	0.120644	1.2826	0.205212	0.100832	0.440396	-0.410587	0.683165	0.0982504	0.981125	NA	NA	NA	NA	1.52311	0.133907	0.0916219	0.42568	-1.25397	0.215802	0.0822841	0.99484	NA	NA	NA	NA	-0.345459	0.731228	0.0872839	0.970865	0.739208	0.46317	0.0939386	0.856676	2.1495	0.0363613	0.116127	0.305392	NA	NA	NA	NA	0.675677	0.502183	0.0592367	0.801568	NA
CCDC50	-2.90967	0.00534972	0.202536	0.121988	-0.0328637	0.973907	0.215268	0.988183	-0.278168	0.782054	0.439025	0.987764	-1.46443	0.151091	0.341659	0.87848	0.255053	0.799708	0.211557	0.903977	-0.835952	0.40724	0.462115	0.997432	0.338382	0.736551	0.382223	0.992169	-1.46942	0.14811	0.403132	0.858131	1.26799	0.210561	0.153212	0.796807	2.43801	0.0182923	0.159191	0.234484	NA	NA	NA	NA	0.718011	0.475904	0.217754	0.788001	0.113994
SEMA4B	2.90733	0.00538414	0.171691	0.122291	NA	NA	NA	NA	NA	NA	NA	NA	0.579411	0.565644	0.0514722	0.957863	2.95732	0.00469282	0.208015	0.132934	NA	NA	NA	NA	NA	NA	NA	NA	NA	NA	NA	NA	2.27409	0.0271995	0.146707	0.779258	3.42634	0.00121695	0.208835	0.081881	NA	NA	NA	NA	NA	NA	NA	NA	NA
TRAF4	2.90677	0.00539239	0.258736	0.122291	NA	NA	NA	NA	NA	NA	NA	NA	0.716444	0.477986	0.0965491	0.954326	1.59615	0.116635	0.274952	0.411563	1.89428	0.0640978	0.0649261	0.927964	NA	NA	NA	NA	NA	NA	NA	NA	1.18135	0.242944	0.305153	0.796807	-0.133721	0.894149	0.320736	0.9692	NA	NA	NA	NA	NA	NA	NA	NA	1.78416
ST8SIA4	2.90506	0.00541765	0.0849042	0.12253	2.21433	0.0311289	0.0745191	0.169782	NA	NA	NA	NA	-0.750748	0.45731	0.178319	0.950624	0.932107	0.355673	0.114269	0.621075	2.58269	0.0128411	0.103668	0.849473	0.539553	0.592	0.0865737	0.991077	0.957628	0.342951	0.0715346	0.910581	0.865992	0.39055	0.1989	0.827953	1.1055	0.274131	0.160577	0.631908	NA	NA	NA	NA	1.43458	0.157281	0.19845	0.559587	NA
SLC16A3	2.90338	0.00544251	0.102384	0.122759	3.20411	0.00229476	0.509498	0.0395301	0.263116	0.793564	0.139934	0.987844	-0.790823	0.43383	0.210164	0.950207	1.25962	0.213541	0.151118	0.507161	1.19455	0.238014	0.121404	0.99484	-0.193678	0.847246	0.0797463	0.992169	-0.047861	0.962022	0.0592901	0.994378	1.79137	0.0791692	0.157858	0.779258	2.6023	0.0120928	0.106042	0.197998	NA	NA	NA	NA	3.4447	0.0011255	0.440751	0.164415	2.97466
KRIT1	-2.90019	0.00549026	0.184245	0.123015	-0.358033	0.721741	0.130963	0.85371	0.597395	0.552995	0.202848	0.969597	0.161761	0.872329	0.10735	0.985568	0.523744	0.602726	0.188093	0.792864	1.89055	0.0646057	0.159056	0.927964	0.734874	0.465991	0.118025	0.991077	0.682309	0.498257	0.143695	0.935587	1.68866	0.0973908	0.232609	0.779258	1.2061	0.233344	0.161761	0.601563	NA	NA	NA	NA	1.17282	0.246111	0.100175	0.654105	1.45795
SMPDL3A	2.90001	0.00549287	0.112345	0.123015	4.32473	6.77609e-05	0.0959201	0.00429943	NA	NA	NA	NA	NA	NA	NA	NA	1.05523	0.296291	0.0583229	0.576059	NA	NA	NA	NA	-2.05699	0.0451435	0.0645183	0.889374	NA	NA	NA	NA	NA	NA	NA	NA	NA	NA	NA	NA	NA	NA	NA	NA	0.785904	0.435423	0.0864137	0.767942	-1.09024
PRSS22	2.89966	0.00549822	0.132391	0.123015	NA	NA	NA	NA	NA	NA	NA	NA	NA	NA	NA	NA	0.565906	0.573939	0.204708	0.774192	NA	NA	NA	NA	NA	NA	NA	NA	NA	NA	NA	NA	1.32745	0.190272	0.210542	0.796807	-0.30142	0.764319	0.224428	0.919971	NA	NA	NA	NA	NA	NA	NA	NA	NA
LYPLA2	2.8975	0.00553069	0.216	0.12341	2.59054	0.0123489	0.199138	0.101807	0.633531	0.529333	0.145472	0.969597	0.749646	0.457966	0.12521	0.950624	2.30253	0.0254203	0.257422	0.237667	0.0559757	0.955589	0.146816	0.997432	0.982875	0.330597	0.0990663	0.991077	0.959765	0.341886	0.0976411	0.910393	0.362863	0.718207	0.318052	0.928842	1.22341	0.226797	0.210145	0.597499	NA	NA	NA	NA	1.76863	0.0827109	0.137185	0.468895	0.577287
TIGAR	2.89112	0.00562784	0.0688128	0.125242	1.01789	0.313355	0.207106	0.550916	NA	NA	NA	NA	-1.63488	0.110121	0.0988138	0.853292	3.07588	0.00337019	0.0641933	0.130828	0.0805951	0.936092	0.0709417	0.997432	NA	NA	NA	NA	NA	NA	NA	NA	NA	NA	NA	NA	2.73603	0.00853525	0.0585445	0.170807	NA	NA	NA	NA	2.33281	0.0234866	0.143468	0.33694	NA
KDM7A	2.89005	0.00564428	0.0945873	0.125273	2.10948	0.0396431	0.0593955	0.193221	0.3485	0.728958	0.072582	0.98191	-1.05396	0.298389	0.0668286	0.918595	2.66316	0.0103328	0.109116	0.171436	-1.04133	0.302834	0.11668	0.997432	0.66945	0.506416	0.0715055	0.991077	0.166834	0.868187	0.0771973	0.986049	2.4853	0.0162644	0.130727	0.779258	2.40117	0.020027	0.129521	0.244335	NA	NA	NA	NA	1.02902	0.308146	0.126094	0.692055	0.361296
TCF3	2.88854	0.00566758	0.0714636	0.125456	NA	NA	NA	NA	1.85307	0.0698989	0.066484	0.892434	1.64938	0.107103	0.0733372	0.853292	3.09697	0.00317508	0.0695356	0.129562	-0.703582	0.485023	0.0746304	0.997432	NA	NA	NA	NA	-0.244414	0.807931	0.0593324	0.98157	1.94151	0.0577305	0.0583098	0.779258	0.129339	0.897598	0.111124	0.970769	NA	NA	NA	NA	NA	NA	NA	NA	NA
P4HB	2.88273	0.00575797	0.632419	0.127105	3.53323	0.00086021	0.580852	0.0217596	0.0108797	0.991364	0.494594	0.99956	0.399393	0.691782	0.252709	0.966794	0.668758	0.506666	0.556207	0.731015	0.0321079	0.974516	0.427068	0.997467	-0.821099	0.415649	0.382293	0.991077	0.219158	0.827437	0.428789	0.98157	1.20836	0.232481	0.412567	0.796807	0.90368	0.370414	0.62442	0.704124	NA	NA	NA	NA	2.57815	0.0127484	0.482624	0.293019	1.57576
MED11	-2.8818	0.00577263	0.156577	0.127105	0.91164	0.366086	0.128071	0.599476	-0.625163	0.534765	0.0546733	0.969597	1.02566	0.311373	0.0876979	0.920905	1.13492	0.261715	0.134846	0.549333	-0.0140105	0.988879	0.0664309	0.998255	-0.574584	0.568256	0.053026	0.991077	-0.29135	0.772013	0.0623832	0.977108	1.16467	0.249572	0.167341	0.796807	0.680241	0.499428	0.126766	0.78912	NA	NA	NA	NA	-0.141676	0.887873	0.0911827	0.960011	-0.535266
EIF4G1	2.86992	0.00596205	0.392161	0.130929	2.84921	0.00622772	0.294408	0.0696297	0.59285	0.556008	0.283971	0.969597	0.198422	0.843746	0.154067	0.982826	1.75819	0.0847159	0.346302	0.36435	0.401394	0.689875	0.323258	0.997432	0.815776	0.418658	0.214775	0.991077	-0.166818	0.8682	0.268043	0.986049	0.647319	0.520329	0.281759	0.869119	2.52421	0.0147511	0.392898	0.216893	NA	NA	NA	NA	1.36648	0.177558	0.240655	0.58923	1.8458
SLC22A31	2.8684	0.00598678	0.409717	0.131126	NA	NA	NA	NA	NA	NA	NA	NA	NA	NA	NA	NA	NA	NA	NA	NA	NA	NA	NA	NA	NA	NA	NA	NA	NA	NA	NA	NA	NA	NA	NA	NA	2.0318	0.0473988	0.301674	0.33445	NA	NA	NA	NA	NA	NA	NA	NA	NA
SRC	2.86147	0.00610046	0.0773989	0.132706	2.37706	0.0210933	0.0943957	0.137035	NA	NA	NA	NA	NA	NA	NA	NA	2.70983	0.00914545	0.0748384	0.167634	NA	NA	NA	NA	NA	NA	NA	NA	NA	NA	NA	NA	NA	NA	NA	NA	1.51033	0.13713	0.0657457	0.493367	NA	NA	NA	NA	0.891316	0.376788	0.0576724	0.735423	NA
TGM2	2.86116	0.00610546	0.103389	0.132706	1.14754	0.256312	0.294983	0.493129	-1.0559	0.29619	0.656433	0.969597	NA	NA	NA	NA	2.4171	0.0192593	0.108526	0.217687	-2.85302	0.00632673	0.363041	0.778298	-1.16667	0.249107	0.339232	0.991077	0.800263	0.427422	0.594957	0.916634	2.139	0.037245	0.113062	0.779258	1.78358	0.0804429	0.0953763	0.40846	NA	NA	NA	NA	-0.640746	0.524448	0.082088	0.813753	-0.575784
DTX4	2.86109	0.00610676	0.073746	0.132706	0.159858	0.873601	0.0787551	0.942775	NA	NA	NA	NA	NA	NA	NA	NA	0.877462	0.384351	0.0949161	0.64407	NA	NA	NA	NA	NA	NA	NA	NA	NA	NA	NA	NA	1.418	0.162272	0.0685942	0.791127	1.90304	0.0626875	0.171289	0.371804	NA	NA	NA	NA	NA	NA	NA	NA	NA
C17orf89	2.85721	0.0061713	0.317298	0.13376	0.740898	0.462025	0.290464	0.679911	-1.17634	0.245144	0.200413	0.969597	1.59094	0.119697	0.196932	0.865639	1.62437	0.110462	0.342369	0.404562	0.647745	0.520174	0.204272	0.997432	-0.28927	0.773621	0.151135	0.992169	-0.0235695	0.981292	0.144525	0.997739	0.518801	0.606144	0.30567	0.894424	1.94787	0.0569446	0.285669	0.361239	NA	NA	NA	NA	1.6298	0.109073	0.213157	0.494578	1.4471
ST6GALNAC1	2.85519	0.00620517	0.0890187	0.134144	NA	NA	NA	NA	-0.00693581	0.994494	0.0726445	0.99956	NA	NA	NA	NA	0.207095	0.83676	0.264308	0.922981	NA	NA	NA	NA	NA	NA	NA	NA	NA	NA	NA	NA	0.708757	0.481703	0.402221	0.85768	1.03762	0.30434	0.308876	0.657749	NA	NA	NA	NA	NA	NA	NA	NA	NA
NCDN	2.85232	0.00625356	0.0688542	0.134765	NA	NA	NA	NA	NA	NA	NA	NA	NA	NA	NA	NA	0.885083	0.380266	0.060266	0.640939	NA	NA	NA	NA	NA	NA	NA	NA	NA	NA	NA	NA	NA	NA	NA	NA	1.93712	0.0582786	0.0989468	0.363259	NA	NA	NA	NA	NA	NA	NA	NA	1.67199
GLIS3	2.85157	0.00626625	0.127844	0.134765	NA	NA	NA	NA	NA	NA	NA	NA	NA	NA	NA	NA	3.18211	0.00249018	0.199031	0.118117	1.79069	0.0795214	0.0526954	0.947183	NA	NA	NA	NA	NA	NA	NA	NA	1.31154	0.19555	0.322927	0.796807	4.62183	2.62295e-05	0.19596	0.0128756	NA	NA	NA	NA	NA	NA	NA	NA	1.40865
COQ6	-2.84913	0.00630774	0.0760973	0.135308	-0.141773	0.887797	0.0737662	0.949147	0.0402607	0.968049	0.0476813	0.998244	NA	NA	NA	NA	0.939013	0.35215	0.071901	0.618452	NA	NA	NA	NA	0.535296	0.594916	0.061473	0.991077	NA	NA	NA	NA	0.904179	0.370152	0.091939	0.819475	-0.647243	0.520378	0.0746959	0.799513	NA	NA	NA	NA	0.417637	0.677899	0.0575183	0.879723	1.74998
SLC2A3	-2.84801	0.00632692	0.176165	0.13537	0.883497	0.380958	0.396943	0.612461	1.03596	0.305305	0.351907	0.969597	0.340277	0.735474	0.457089	0.968294	NA	NA	NA	NA	-0.203324	0.839724	0.368207	0.997432	-0.085324	0.932359	0.224072	0.996097	-1.33819	0.18701	0.360245	0.874408	NA	NA	NA	NA	NA	NA	NA	NA	0.26675	0.796409	0.323759	0.994702	1.84527	0.0705886	0.384698	0.447912	0.716503
CHST15	2.84687	0.00634635	0.0750359	0.135438	NA	NA	NA	NA	NA	NA	NA	NA	NA	NA	NA	NA	2.33607	0.0234561	0.0966687	0.230157	0.00181247	0.998561	0.127646	0.999948	NA	NA	NA	NA	NA	NA	NA	NA	1.71981	0.09153	0.0736312	0.779258	1.44249	0.155277	0.0868133	0.513703	NA	NA	NA	NA	0.214326	0.831115	0.0753356	0.940788	0.219041
OSBPL3	2.84486	0.00638095	0.115461	0.135828	3.02513	0.00382787	0.090195	0.0526373	NA	NA	NA	NA	-0.455689	0.651141	0.102246	0.964977	1.73256	0.089218	0.097898	0.373389	2.37922	0.0212885	0.0534803	0.849473	NA	NA	NA	NA	NA	NA	NA	NA	0.32432	0.747022	0.336484	0.933991	0.721579	0.473849	0.0974148	0.773406	NA	NA	NA	NA	0.937384	0.352813	0.111756	0.722873	NA
TMED3	2.839	0.00648268	0.304895	0.137641	1.88849	0.0644386	0.294235	0.247422	0.641771	0.524013	0.0861318	0.969597	1.53371	0.133175	0.173673	0.867246	3.6522	0.000613129	0.285986	0.0797458	1.29854	0.200182	0.0801359	0.99484	NA	NA	NA	NA	NA	NA	NA	NA	1.56918	0.122789	0.179403	0.779258	-0.373961	0.709983	0.390602	0.895835	NA	NA	NA	NA	0.998989	0.322339	0.191746	0.703268	0.911922
NFYC	-2.83724	0.00651355	0.161963	0.13767	0.366232	0.71565	0.212056	0.849806	-0.868007	0.389622	0.120803	0.969597	0.602096	0.550595	0.140791	0.957863	0.955465	0.34385	0.135468	0.613071	-0.344454	0.731979	0.137125	0.997432	0.312679	0.755879	0.118714	0.992169	-0.515739	0.608356	0.121088	0.957003	-0.0501463	0.960202	0.111141	0.988206	0.0751054	0.940425	0.130596	0.986243	NA	NA	NA	NA	1.73156	0.089169	0.159281	0.473273	2.06504
TUBE1	-2.83689	0.00651972	0.0686467	0.13767	NA	NA	NA	NA	-2.15042	0.0364825	0.0594716	0.890688	NA	NA	NA	NA	0.459496	0.647831	0.0907583	0.820902	-1.23611	0.222312	0.0546842	0.99484	NA	NA	NA	NA	-0.572554	0.569565	0.0457358	0.954358	0.48254	0.631487	0.104582	0.901845	-0.618278	0.539143	0.0595525	0.810545	NA	NA	NA	NA	NA	NA	NA	NA	1.03043
PRTG	-2.8361	0.00653366	0.108252	0.13767	NA	NA	NA	NA	NA	NA	NA	NA	NA	NA	NA	NA	NA	NA	NA	NA	NA	NA	NA	NA	NA	NA	NA	NA	NA	NA	NA	NA	NA	NA	NA	NA	NA	NA	NA	NA	NA	NA	NA	NA	NA	NA	NA	NA	NA
SYNPO	2.8301	0.00664016	0.130971	0.139303	NA	NA	NA	NA	0.374019	0.710003	0.407919	0.981647	NA	NA	NA	NA	0.120552	0.90452	0.151879	0.957081	0.75533	0.453667	0.28209	0.997432	3.08519	0.00337134	0.230806	0.775453	1.67896	0.099526	0.23303	0.828821	NA	NA	NA	NA	2.57871	0.012846	0.167187	0.201415	NA	NA	NA	NA	NA	NA	NA	NA	1.68352
SLC44A4	2.829	0.00665993	0.178989	0.139303	NA	NA	NA	NA	NA	NA	NA	NA	NA	NA	NA	NA	0.949686	0.346751	0.175678	0.614378	NA	NA	NA	NA	NA	NA	NA	NA	NA	NA	NA	NA	1.4512	0.152847	0.689396	0.787503	1.90616	0.0622717	0.305365	0.37039	NA	NA	NA	NA	NA	NA	NA	NA	NA
S100A4	-2.82892	0.00666135	0.340387	0.139303	-0.19017	0.849903	0.85582	0.9313	0.659241	0.512827	0.403671	0.969597	-1.69304	0.0984227	0.57396	0.842656	-1.42173	0.161191	0.30865	0.455244	-0.128448	0.89832	0.234073	0.997432	1.13725	0.26108	0.572901	0.991077	2.40535	0.0199776	0.420525	0.715957	0.366064	0.715831	0.328099	0.927903	0.269967	0.788275	0.320149	0.930534	0.317003	0.759356	0.29465	0.994702	0.0734781	0.941702	0.743201	0.980482	0.004351
UBXN8	2.82561	0.00672098	0.0664	0.139919	1.40759	0.165089	0.0853001	0.393547	NA	NA	NA	NA	NA	NA	NA	NA	0.797592	0.428805	0.0610902	0.675983	0.122895	0.902693	0.0623774	0.997432	NA	NA	NA	NA	-0.706833	0.483018	0.0485755	0.933694	NA	NA	NA	NA	NA	NA	NA	NA	NA	NA	NA	NA	-0.403517	0.688191	0.05894	0.884199	0.963634
CLEC11A	-2.82471	0.00673729	0.0827601	0.139919	2.56492	0.0131876	0.106294	0.106367	NA	NA	NA	NA	NA	NA	NA	NA	0.588662	0.558686	0.0970099	0.765431	NA	NA	NA	NA	NA	NA	NA	NA	NA	NA	NA	NA	-0.0569356	0.954819	0.0864304	0.986565	-0.42335	0.67382	0.0760879	0.881689	NA	NA	NA	NA	1.07716	0.286286	0.143583	0.675676	3.0522
CFAP97	2.82437	0.00674347	0.250699	0.139919	2.79253	0.0072591	0.116176	0.0759645	0.0781726	0.938009	0.178379	0.998244	1.60854	0.115784	0.134133	0.853979	0.803537	0.425394	0.235961	0.673381	-1.49128	0.142298	0.224116	0.986518	-0.390889	0.697609	0.159642	0.992169	-0.75496	0.453887	0.154523	0.927409	1.04523	0.300846	0.281432	0.811017	1.70877	0.0935728	0.228373	0.431656	NA	NA	NA	NA	1.8085	0.0762025	0.104029	0.460382	2.57342
RALGDS	2.82357	0.00675806	0.181498	0.139919	1.52679	0.132758	0.225823	0.356178	0.85157	0.398596	0.181516	0.969597	NA	NA	NA	NA	1.70209	0.0948268	0.222015	0.382777	1.26348	0.212394	0.243964	0.99484	1.55926	0.125504	0.119264	0.987724	0.0701797	0.944336	0.198464	0.99265	0.50504	0.615707	0.286377	0.895068	1.2915	0.202352	0.217835	0.572366	NA	NA	NA	NA	0.642193	0.523516	0.238946	0.813218	1.75007
ATAD3B	2.82133	0.00679883	0.075325	0.140413	NA	NA	NA	NA	NA	NA	NA	NA	NA	NA	NA	NA	1.20837	0.232476	0.0678042	0.524116	NA	NA	NA	NA	NA	NA	NA	NA	NA	NA	NA	NA	1.0275	0.309033	0.0780068	0.811017	2.3065	0.0251808	0.0744749	0.266554	NA	NA	NA	NA	NA	NA	NA	NA	NA
STK35	2.81812	0.00685775	0.0671278	0.141182	NA	NA	NA	NA	NA	NA	NA	NA	NA	NA	NA	NA	2.22093	0.0308233	0.052937	0.252656	NA	NA	NA	NA	NA	NA	NA	NA	NA	NA	NA	NA	1.76936	0.0828131	0.10163	0.779258	1.22355	0.226746	0.0576347	0.597499	NA	NA	NA	NA	NA	NA	NA	NA	1.82689
SERINC2	2.81746	0.00686994	0.212553	0.141182	0.227042	0.821264	0.222819	0.91755	NA	NA	NA	NA	NA	NA	NA	NA	0.874507	0.385942	0.328267	0.644916	NA	NA	NA	NA	NA	NA	NA	NA	NA	NA	NA	NA	0.144538	0.885645	0.202359	0.971044	1.56972	0.122663	0.212941	0.474369	NA	NA	NA	NA	-1.12515	0.265596	0.0843973	0.665056	NA
PCK2	-2.81651	0.00688764	0.131569	0.141197	2.05755	0.0445679	0.189577	0.204045	NA	NA	NA	NA	-0.834686	0.408978	0.0692755	0.941141	1.14661	0.256893	0.0603609	0.545283	NA	NA	NA	NA	NA	NA	NA	NA	NA	NA	NA	NA	NA	NA	NA	NA	1.25353	0.215729	0.062244	0.585127	NA	NA	NA	NA	0.831467	0.40944	0.103537	0.758027	NA
ZNF280D	-2.81485	0.00691841	0.150586	0.141479	-1.22411	0.226323	0.136535	0.461866	-0.39023	0.698058	0.147508	0.981125	-2.19811	0.0339431	0.0903242	0.77989	0.677237	0.501316	0.157341	0.726984	1.70965	0.093657	0.191912	0.957705	-0.895705	0.37488	0.159582	0.991077	0.320232	0.750154	0.151406	0.971819	0.8203	0.415862	0.165829	0.836517	0.66992	0.505931	0.147565	0.793358	NA	NA	NA	NA	-0.238247	0.812609	0.124421	0.935405	1.68801
GTPBP4	2.81113	0.00698788	0.192791	0.142549	3.05361	0.0035324	0.170589	0.0507466	0.328655	0.743817	0.1383	0.984032	0.329398	0.743618	0.135469	0.968622	2.15329	0.0360473	0.165267	0.268323	0.729184	0.46936	0.168886	0.997432	2.52463	0.0149418	0.0824966	0.873953	0.512209	0.610806	0.123255	0.957003	0.752793	0.455035	0.15606	0.854647	1.30239	0.198634	0.170674	0.567688	NA	NA	NA	NA	2.87576	0.0057928	0.117135	0.233349	1.56107
LRRC59	2.80896	0.00702867	0.271997	0.143031	2.71901	0.00883167	0.291383	0.0835333	1.033	0.306676	0.173729	0.969597	-0.456784	0.65036	0.126367	0.964977	2.12141	0.0387685	0.222771	0.277948	-1.73523	0.0889864	0.198312	0.947183	-0.0947707	0.924891	0.107799	0.996097	0.622441	0.536538	0.124281	0.947143	1.2197	0.228189	0.196793	0.796807	0.518477	0.606368	0.282852	0.848447	NA	NA	NA	NA	2.00378	0.0502175	0.199835	0.41299	2.855
NCEH1	2.80799	0.00704694	0.103447	0.143053	1.05233	0.297421	0.45254	0.535231	NA	NA	NA	NA	NA	NA	NA	NA	0.25726	0.798014	0.0777857	0.903934	NA	NA	NA	NA	NA	NA	NA	NA	NA	NA	NA	NA	1.76606	0.0833707	0.148481	0.779258	1.28079	0.206062	0.0888343	0.575349	NA	NA	NA	NA	-1.50093	0.139308	0.226196	0.542891	-0.487161
CREB3	2.80613	0.00708218	0.152271	0.143114	1.66031	0.102758	0.125641	0.314091	0.918548	0.362832	0.137099	0.969597	NA	NA	NA	NA	0.634412	0.528647	0.193328	0.744731	0.229785	0.819215	0.102192	0.997432	-0.200385	0.842026	0.104278	0.992169	-1.53622	0.130916	0.126189	0.848252	1.51632	0.135612	0.211728	0.779258	1.36055	0.179637	0.157224	0.544326	NA	NA	NA	NA	2.92463	0.00506519	0.086205	0.220212	2.32191
CRYM	2.80497	0.00710416	0.11269	0.143114	NA	NA	NA	NA	NA	NA	NA	NA	NA	NA	NA	NA	-0.511191	0.611423	0.0686477	0.798356	NA	NA	NA	NA	NA	NA	NA	NA	NA	NA	NA	NA	0.644614	0.522067	0.0985483	0.869119	-0.140826	0.888562	0.187142	0.968321	NA	NA	NA	NA	NA	NA	NA	NA	NA
DSC2	2.80427	0.00711762	0.081991	0.143114	-0.490831	0.625572	0.220916	0.793454	NA	NA	NA	NA	NA	NA	NA	NA	1.20367	0.234276	0.0939499	0.525975	NA	NA	NA	NA	NA	NA	NA	NA	NA	NA	NA	NA	NA	NA	NA	NA	NA	NA	NA	NA	NA	NA	NA	NA	-0.436164	0.66449	0.216644	0.877047	NA
MFAP1	2.80421	0.00711871	0.12925	0.143114	1.77804	0.0811343	0.136222	0.276433	0.759614	0.451125	0.110771	0.969597	0.354735	0.724699	0.102819	0.967887	1.62544	0.110233	0.189031	0.404562	-0.0658076	0.947799	0.123209	0.997432	0.563462	0.575743	0.128277	0.991077	0.220196	0.826634	0.10307	0.98157	0.702135	0.485787	0.156163	0.859126	1.28984	0.202925	0.130301	0.573259	NA	NA	NA	NA	1.95035	0.0564322	0.102321	0.423982	2.52194
IDI1	-2.80095	0.00718114	0.401125	0.144021	0.775481	0.441502	0.185396	0.664479	-1.01699	0.314151	0.178079	0.969597	-0.426707	0.671939	0.245369	0.964977	-0.138587	0.890322	0.194605	0.949997	-0.548285	0.585986	0.218727	0.997432	-1.03985	0.303618	0.157884	0.991077	-1.11737	0.269285	0.168046	0.899333	-0.922398	0.360664	0.246854	0.819112	-3.03886	0.00374002	0.264222	0.121532	NA	NA	NA	NA	0.951892	0.345473	0.179757	0.718312	0.192878
NNMT	2.79373	0.0073214	0.395072	0.146021	NA	NA	NA	NA	2.43297	0.0186716	0.566633	0.807311	NA	NA	NA	NA	3.88352	0.000297467	0.125419	0.0544554	0.66872	0.506813	0.392755	0.997432	0.215602	0.830211	0.199085	0.992169	2.94509	0.00492721	0.407148	0.542437	NA	NA	NA	NA	2.75643	0.00808639	0.114697	0.168128	NA	NA	NA	NA	NA	NA	NA	NA	2.21239
LPCAT1	2.79325	0.00733078	0.6838	0.146021	1.60142	0.115228	0.089707	0.334865	0.863988	0.391804	0.0975434	0.969597	-0.0316916	0.97488	0.0965745	0.996532	2.30508	0.0252663	0.122195	0.237596	0.714236	0.47847	0.100302	0.997432	-0.262153	0.794326	0.0807578	0.992169	-0.908739	0.367936	0.091198	0.914145	1.8387	0.0717856	0.109276	0.779258	2.06764	0.0437657	0.356447	0.329173	NA	NA	NA	NA	1.10712	0.273242	0.118571	0.66917	1.26605
HIST1H1E	-2.79311	0.0073335	0.126817	0.146021	-0.754058	0.454151	0.121463	0.673925	-1.92833	0.0596193	0.139817	0.892434	-0.268873	0.789445	0.171958	0.978761	-0.894485	0.375264	0.159624	0.637216	-2.2152	0.0314254	0.10059	0.867364	-1.48664	0.143649	0.106393	0.991077	-2.06238	0.044494	0.107184	0.745018	-1.33332	0.188353	0.0729554	0.796807	-1.68558	0.0979858	0.129663	0.435462	NA	NA	NA	NA	-1.65668	0.103494	0.134189	0.488685	-1.5215
ASH2L	-2.79205	0.00735432	0.0749741	0.14603	0.657642	0.513614	0.0841129	0.71535	-1.90191	0.0630697	0.0667241	0.892434	NA	NA	NA	NA	-0.192307	0.848265	0.0725096	0.930324	-0.241083	0.810497	0.0875745	0.997432	NA	NA	NA	NA	-0.418706	0.677261	0.0663582	0.968369	0.597402	0.552883	0.0843089	0.880358	1.23346	0.223058	0.0664383	0.593169	NA	NA	NA	NA	-0.000217027	0.999828	0.0622198	0.999828	0.430521
SGK1	2.7913	0.00736906	0.287915	0.14603	3.79636	0.000379378	0.513523	0.0136254	1.62181	0.111262	0.386057	0.932874	-2.02657	0.0495831	0.187776	0.798505	2.11432	0.0393973	0.295579	0.279651	0.787707	0.434662	0.471472	0.997432	-0.358006	0.721909	0.614985	0.992169	3.4528	0.00115284	0.63085	0.347309	1.50772	0.137797	0.10457	0.779258	3.0652	0.0034732	0.255974	0.118257	0.0431528	0.966637	0.434959	0.994702	0.373302	0.710413	0.589167	0.894273	0.462199
CLIC1	2.78958	0.00740309	0.559759	0.146356	1.66066	0.102688	0.759012	0.314069	-0.112958	0.910525	0.584913	0.998244	-0.0809228	0.935917	0.72536	0.993537	0.0984405	0.921968	0.558766	0.96486	0.0843716	0.933105	0.636964	0.997432	0.350844	0.72724	0.647523	0.992169	1.17091	0.247297	0.64183	0.888056	1.25292	0.215948	0.650495	0.796807	2.22487	0.0305406	0.55348	0.287329	-0.204155	0.84333	0.238105	0.994702	0.429819	0.66907	0.715411	0.878701	2.90943
SLC41A1	2.78817	0.00743096	0.120435	0.146491	NA	NA	NA	NA	NA	NA	NA	NA	NA	NA	NA	NA	2.18653	0.0333897	0.0612809	0.259065	1.71284	0.0930646	0.0760248	0.956368	NA	NA	NA	NA	-1.24421	0.219342	0.0607527	0.888056	1.50933	0.137385	0.129713	0.779258	-0.246843	0.80602	0.0877473	0.938027	NA	NA	NA	NA	NA	NA	NA	NA	0.499913
TM4SF1	2.78746	0.00744513	0.5507	0.146491	NA	NA	NA	NA	-0.511278	0.611453	0.886781	0.972359	NA	NA	NA	NA	1.25493	0.215225	0.478445	0.508458	-1.45546	0.15192	0.788763	0.986926	-1.35526	0.181679	0.801503	0.991077	-1.1927	0.238729	0.815399	0.888056	-0.918001	0.362939	0.233236	0.819475	1.63929	0.107308	0.581644	0.44775	NA	NA	NA	NA	NA	NA	NA	NA	0.185603
BICD2	2.78627	0.00746874	0.0996808	0.146609	2.33893	0.0231418	0.15668	0.143848	-0.848333	0.400378	0.102143	0.969597	0.122025	0.903506	0.0711671	0.990699	1.93032	0.0591364	0.182684	0.320873	0.0668707	0.946957	0.109728	0.997432	0.0991061	0.921467	0.0731741	0.996097	0.103048	0.918346	0.0868921	0.991249	3.18491	0.00247022	0.0980221	0.779258	1.45563	0.151623	0.0977496	0.510495	NA	NA	NA	NA	2.05365	0.044958	0.141151	0.404736	-0.474541
GSN	2.78431	0.00750787	0.373683	0.147031	3.09638	0.00312853	0.618524	0.0474289	-0.104551	0.917159	0.742285	0.998244	-0.0862851	0.931681	0.257662	0.993537	1.27967	0.206453	0.434774	0.50097	0.0976788	0.922586	0.676154	0.997432	1.48254	0.144734	0.546991	0.991077	-0.484767	0.630002	0.627807	0.959224	1.99968	0.0508755	0.552091	0.779258	3.3394	0.00157516	0.545451	0.0848045	NA	NA	NA	NA	2.27875	0.0267382	0.578004	0.35239	0.85721
SSR4	2.78014	0.00759187	0.670864	0.147884	0.846508	0.401075	0.662415	0.629656	0.771244	0.444266	0.518843	0.969597	0.773354	0.443975	0.561487	0.950624	0.252679	0.801532	0.637715	0.904854	1.04529	0.301016	0.532083	0.997432	0.242605	0.809345	0.451631	0.992169	1.2587	0.214102	0.486451	0.888056	0.0956445	0.924178	0.569479	0.979626	1.26763	0.210689	0.719051	0.579794	NA	NA	NA	NA	2.06364	0.0439635	0.57558	0.402388	1.63866
DOK4	2.77992	0.00759644	0.17076	0.147884	NA	NA	NA	NA	NA	NA	NA	NA	NA	NA	NA	NA	NA	NA	NA	NA	NA	NA	NA	NA	NA	NA	NA	NA	NA	NA	NA	NA	NA	NA	NA	NA	NA	NA	NA	NA	NA	NA	NA	NA	NA	NA	NA	NA	NA
KRT8	2.77882	0.0076188	0.657354	0.147884	NA	NA	NA	NA	NA	NA	NA	NA	NA	NA	NA	NA	1.61973	0.111459	0.6483	0.406012	2.37801	0.021351	0.151388	0.849473	-0.712108	0.479845	0.0838943	0.991077	-1.52335	0.134099	0.0707894	0.85447	-0.559595	0.578205	0.657263	0.886032	1.52941	0.132342	0.650533	0.489536	NA	NA	NA	NA	NA	NA	NA	NA	1.28456
CRBN	-2.77863	0.00762251	0.123423	0.147884	-1.5375	0.130119	0.168147	0.352071	-1.39925	0.168035	0.299673	0.958539	0.371372	0.71237	0.129072	0.96741	2.16589	0.0350191	0.159305	0.264968	-1.70213	0.095068	0.234724	0.959737	0.179832	0.858041	0.205322	0.992169	-0.440584	0.661452	0.21753	0.965653	0.519427	0.60571	0.171079	0.894424	-0.0321736	0.974459	0.137301	0.993309	NA	NA	NA	NA	-0.210905	0.83377	0.133284	0.940928	-0.184639
SLC12A9	2.77517	0.00769327	0.0732431	0.14891	1.98978	0.0517858	0.14755	0.220463	-1.22363	0.226942	0.0728042	0.969597	1.93162	0.0606958	0.0673168	0.831326	1.90284	0.0627137	0.0827826	0.328184	0.499569	0.619614	0.0746361	0.997432	NA	NA	NA	NA	-1.46702	0.148759	0.0515913	0.858131	0.953806	0.344681	0.0754577	0.817071	1.73616	0.0885744	0.0830443	0.42117	NA	NA	NA	NA	1.20495	0.233575	0.146382	0.645404	NA
RCN1	2.7738	0.00772141	0.233038	0.148977	3.53843	0.000846639	0.135602	0.0214877	0.828216	0.411564	0.427927	0.969597	NA	NA	NA	NA	2.22257	0.0307055	0.293352	0.252656	0.580653	0.564136	0.38039	0.997432	0.23141	0.81798	0.219695	0.992169	0.371939	0.711542	0.357952	0.97024	1.46097	0.150157	0.274263	0.785382	2.68831	0.00967657	0.254981	0.180887	NA	NA	NA	NA	1.44332	0.154814	0.0983952	0.556874	1.53804
ING2	2.77326	0.00773253	0.155362	0.148977	0.915285	0.364188	0.145892	0.597485	NA	NA	NA	NA	NA	NA	NA	NA	2.30461	0.0252946	0.160288	0.237619	NA	NA	NA	NA	NA	NA	NA	NA	NA	NA	NA	NA	1.19792	0.236485	0.217689	0.796807	3.02732	0.00386293	0.0998162	0.124464	NA	NA	NA	NA	0.786752	0.434931	0.0935841	0.767942	2.86775
WDR77	2.77065	0.00778636	0.116106	0.149667	2.03837	0.046516	0.118341	0.207482	-0.231619	0.817798	0.0594756	0.9906	-0.495121	0.623293	0.0881839	0.964977	2.06228	0.0442932	0.156564	0.288724	-0.0192406	0.984727	0.0714913	0.997467	0.591793	0.556767	0.0589625	0.991077	NA	NA	NA	NA	0.0554189	0.956021	0.191835	0.986894	2.13815	0.037318	0.0950788	0.305392	NA	NA	NA	NA	1.97767	0.0531758	0.108173	0.417254	-0.352713
PIGU	2.76835	0.00783411	0.0605721	0.150238	NA	NA	NA	NA	NA	NA	NA	NA	NA	NA	NA	NA	2.077	0.042857	0.0730787	0.283916	NA	NA	NA	NA	NA	NA	NA	NA	NA	NA	NA	NA	0.976951	0.333205	0.145448	0.81622	0.989299	0.327187	0.0676968	0.673786	NA	NA	NA	NA	NA	NA	NA	NA	-0.495157
C3orf52	2.76686	0.0078653	0.128503	0.150263	NA	NA	NA	NA	NA	NA	NA	NA	NA	NA	NA	NA	0.363684	0.717597	0.125423	0.860872	NA	NA	NA	NA	NA	NA	NA	NA	NA	NA	NA	NA	0.0293742	0.976681	0.128828	0.992804	1.37462	0.175259	0.102676	0.540081	NA	NA	NA	NA	NA	NA	NA	NA	NA
ARNT	-2.76527	0.00789868	0.110516	0.150263	2.60701	0.0118359	0.0885655	0.0997221	0.147663	0.883215	0.0864231	0.996691	1.06566	0.293132	0.0624873	0.918595	-0.306804	0.760242	0.124581	0.884684	1.08345	0.28391	0.0845653	0.997432	1.55005	0.127699	0.113049	0.987767	1.04545	0.300946	0.0786033	0.907646	0.268684	0.789257	0.102441	0.946985	0.0539537	0.957183	0.11752	0.989433	NA	NA	NA	NA	0.166688	0.86825	0.0851642	0.952466	0.0895222
AQP1	2.76475	0.00790967	0.418145	0.150263	NA	NA	NA	NA	2.76545	0.00799198	0.689787	0.733959	NA	NA	NA	NA	NA	NA	NA	NA	0.838122	0.406032	0.565642	0.997432	2.21758	0.0313514	0.657716	0.88158	2.42362	0.0191047	0.725795	0.715957	NA	NA	NA	NA	2.27165	0.0273573	0.11275	0.276723	NA	NA	NA	NA	NA	NA	NA	NA	-0.392362
REXO4	2.76406	0.00792417	0.0942435	0.150263	1.97249	0.0537807	0.0877384	0.22524	0.325717	0.746025	0.0755589	0.984471	1.51819	0.137032	0.076422	0.86937	0.29796	0.766944	0.138451	0.887618	0.186048	0.853175	0.0900263	0.997432	-0.283893	0.777714	0.0822293	0.992169	-0.199638	0.84259	0.0559091	0.983738	1.12549	0.265651	0.0868853	0.798449	1.74431	0.0871288	0.0997848	0.419302	NA	NA	NA	NA	1.81814	0.0746962	0.0660541	0.45637	-0.946747
NAB1	2.76398	0.00792569	0.0779391	0.150263	0.156673	0.876098	0.0768027	0.943909	-0.603777	0.548777	0.0954039	0.969597	NA	NA	NA	NA	2.79818	0.00723469	0.11907	0.158852	-0.838681	0.405721	0.111743	0.997432	0.615568	0.541088	0.0672387	0.991077	0.433326	0.666679	0.086134	0.96605	0.127359	0.899157	0.186392	0.975617	1.50321	0.138954	0.118562	0.494414	NA	NA	NA	NA	0.156633	0.876129	0.0602367	0.9559	3.70128
HK1	2.76268	0.00795319	0.199218	0.150285	1.64434	0.106025	0.273132	0.319713	-0.520813	0.604843	0.198989	0.972359	0.0203529	0.983866	0.132423	0.997975	1.06859	0.290288	0.240715	0.571622	2.35313	0.0226737	0.167246	0.849473	1.07047	0.289761	0.0996909	0.991077	-1.97515	0.0538981	0.155943	0.750169	0.686131	0.495738	0.259903	0.862872	1.64739	0.105627	0.195675	0.446213	NA	NA	NA	NA	3.11831	0.00293858	0.205779	0.195814	3.27311
ZNF316	2.76096	0.00798959	0.0702081	0.150285	2.75131	0.00810568	0.0854243	0.0803572	NA	NA	NA	NA	NA	NA	NA	NA	-0.903893	0.370302	0.0543951	0.632304	NA	NA	NA	NA	NA	NA	NA	NA	NA	NA	NA	NA	1.59758	0.116314	0.0692982	0.779258	1.64121	0.106908	0.0768572	0.447416	NA	NA	NA	NA	NA	NA	NA	NA	-0.351226
IGFBP2	2.76046	0.0080002	0.0994629	0.150285	1.78718	0.079627	0.148705	0.274501	-0.797402	0.429065	0.223053	0.969597	NA	NA	NA	NA	1.77022	0.0826672	0.545441	0.361123	1.23616	0.222294	0.276716	0.99484	NA	NA	NA	NA	-0.571845	0.570041	0.131611	0.954358	0.894198	0.375417	0.586626	0.822946	4.69791	2.02468e-05	0.242888	0.0121807	NA	NA	NA	NA	NA	NA	NA	NA	3.56279
TSR1	2.75965	0.00801761	0.10463	0.150285	2.85441	0.0061403	0.088793	0.0691601	1.51025	0.137402	0.106727	0.958363	NA	NA	NA	NA	4.32516	7.09688e-05	0.113834	0.0232626	1.2467	0.218433	0.106142	0.99484	NA	NA	NA	NA	NA	NA	NA	NA	1.42931	0.159012	0.094158	0.790088	1.81633	0.0751991	0.120191	0.395095	NA	NA	NA	NA	2.40744	0.0195791	0.0777473	0.326038	1.21549
HABP4	2.75911	0.00802904	0.0570207	0.150285	NA	NA	NA	NA	NA	NA	NA	NA	NA	NA	NA	NA	NA	NA	NA	NA	NA	NA	NA	NA	NA	NA	NA	NA	NA	NA	NA	NA	NA	NA	NA	NA	NA	NA	NA	NA	NA	NA	NA	NA	NA	NA	NA	NA	NA
GSTK1	-2.75882	0.0080352	0.355865	0.150285	-0.0534719	0.957557	0.519951	0.979739	-1.40709	0.165713	0.409894	0.958539	0.516461	0.608449	0.440703	0.964977	1.55217	0.126805	0.467157	0.41874	0.0525856	0.958276	0.382316	0.997432	-0.769631	0.44529	0.325546	0.991077	-1.48989	0.142662	0.32581	0.858131	0.280505	0.780225	0.442631	0.944068	0.655757	0.514928	0.347699	0.796629	NA	NA	NA	NA	1.63829	0.107286	0.471432	0.492142	0.869625
RPL27A	2.75763	0.00806054	0.753553	0.150412	2.04788	0.0455407	0.763533	0.205297	0.373785	0.710177	0.694356	0.981647	1.49167	0.143831	0.908166	0.878086	0.972403	0.33544	0.786642	0.605995	2.47508	0.0168278	0.677175	0.849473	0.36477	0.716885	0.533606	0.992169	0.239964	0.811359	0.578835	0.98157	1.0656	0.291622	0.639274	0.805595	0.742962	0.460914	0.818509	0.768723	0.686679	0.511694	0.345098	0.994702	1.66751	0.101311	0.733602	0.484684	0.170145
MDM2	2.75681	0.00807814	0.230839	0.150412	-1.75953	0.0842583	0.281637	0.281997	-2.3473	0.0229946	0.0944041	0.868748	-1.4508	0.154833	0.143443	0.881932	0.630627	0.5311	0.269068	0.746811	-0.487548	0.628045	0.136279	0.997432	-0.783572	0.437141	0.0640273	0.991077	0.71752	0.47646	0.0938467	0.932842	0.410664	0.683039	0.36114	0.915617	2.15799	0.0356609	0.233257	0.304764	NA	NA	NA	NA	0.447485	0.656348	0.172237	0.874069	-0.109983
MAP2K3	2.75302	0.00815983	0.310249	0.151594	2.38534	0.0206708	0.270707	0.136197	0.195167	0.846069	0.166825	0.993802	0.461317	0.647134	0.131665	0.964977	0.789792	0.433306	0.217152	0.679154	-0.947126	0.348222	0.1524	0.997432	1.43731	0.157116	0.074336	0.991077	0.0100868	0.991993	0.105372	0.99963	1.78574	0.0800877	0.21481	0.779258	1.98777	0.0522183	0.256003	0.349258	NA	NA	NA	NA	2.17118	0.0344158	0.207957	0.371109	1.9218
ZNF33B	-2.75188	0.00818457	0.13391	0.151715	NA	NA	NA	NA	NA	NA	NA	NA	NA	NA	NA	NA	0.177111	0.860122	0.113658	0.936108	-0.0279541	0.977812	0.0737082	0.997467	NA	NA	NA	NA	NA	NA	NA	NA	-0.542151	0.590076	0.238313	0.890133	-0.364297	0.717143	0.143792	0.896602	NA	NA	NA	NA	NA	NA	NA	NA	NA
CXCL17	2.75015	0.00822209	0.653415	0.152072	NA	NA	NA	NA	NA	NA	NA	NA	NA	NA	NA	NA	1.10567	0.27406	0.469964	0.558396	NA	NA	NA	NA	NA	NA	NA	NA	NA	NA	NA	NA	1.11413	0.270446	0.41129	0.799668	1.35775	0.180521	0.779704	0.545816	NA	NA	NA	NA	NA	NA	NA	NA	NA
MRPL10	-2.74922	0.0082425	0.125814	0.152112	-1.08179	0.284243	0.11813	0.523023	-0.707613	0.482538	0.0916954	0.969597	0.40087	0.690704	0.0799099	0.966794	1.61644	0.112169	0.138225	0.406052	-1.18369	0.242248	0.0860535	0.99484	0.0777908	0.938318	0.0881574	0.996097	-0.862969	0.392359	0.079306	0.916317	0.161309	0.872487	0.0710838	0.96798	-0.24828	0.804915	0.104853	0.937484	NA	NA	NA	NA	0.212339	0.832657	0.0909898	0.940788	-0.479393
FBP1	2.74798	0.0082696	0.381875	0.152249	0.877654	0.384093	0.810913	0.614468	-1.82665	0.0738473	0.0526311	0.892434	-0.925281	0.36051	0.102846	0.926775	0.870275	0.388228	0.129761	0.647007	0.510276	0.612149	0.0669152	0.997432	NA	NA	NA	NA	NA	NA	NA	NA	1.15973	0.251561	0.129902	0.796807	1.09944	0.27674	0.326343	0.634258	NA	NA	NA	NA	-0.608033	0.545763	0.385992	0.822422	-2.64925
GJA1	2.74721	0.00828655	0.256882	0.152249	NA	NA	NA	NA	1.85534	0.069569	0.302724	0.892434	NA	NA	NA	NA	1.57356	0.121774	0.157703	0.414862	-0.352599	0.725901	0.305432	0.997432	1.46888	0.148388	0.116209	0.991077	1.01344	0.315826	0.258342	0.907646	NA	NA	NA	NA	1.78756	0.07979	0.147351	0.406913	NA	NA	NA	NA	NA	NA	NA	NA	1.17555
NPLOC4	2.74364	0.00836525	0.138444	0.153357	0.0896982	0.928865	0.117139	0.966965	-1.35001	0.183215	0.109351	0.96275	NA	NA	NA	NA	0.119912	0.905024	0.116635	0.957277	0.133636	0.894238	0.0864361	0.997432	0.736578	0.464964	0.0831772	0.991077	-1.83838	0.0720714	0.0526821	0.776715	1.42812	0.159354	0.134716	0.790088	2.73666	0.00852116	0.112999	0.170807	NA	NA	NA	NA	1.88671	0.0646826	0.0862966	0.438947	0.421824
FAM135A	2.74074	0.00842955	0.16311	0.153564	NA	NA	NA	NA	-0.847122	0.401046	0.0902185	0.969597	NA	NA	NA	NA	2.83516	0.00655027	0.120614	0.151612	1.02384	0.310941	0.0652006	0.997432	NA	NA	NA	NA	0.138459	0.890445	0.0557716	0.986049	0.0197924	0.984286	0.0715116	0.995631	1.24672	0.218197	0.120749	0.588084	NA	NA	NA	NA	1.18663	0.240666	0.0672195	0.650835	NA
DCAF12	2.74074	0.0084297	0.160068	0.153564	1.08908	0.281045	0.147648	0.519766	1.09055	0.280806	0.0821448	0.969597	NA	NA	NA	NA	2.64017	0.0109681	0.140186	0.173275	-1.02331	0.311186	0.114885	0.997432	NA	NA	NA	NA	0.670445	0.505722	0.0598279	0.93738	1.42027	0.161614	0.131644	0.790573	4.26495	8.65973e-05	0.184149	0.0250406	NA	NA	NA	NA	1.6746	0.0999039	0.117726	0.482569	1.87453
HLA-DMB	2.74064	0.0084319	0.138102	0.153564	-0.463153	0.645151	0.604314	0.805407	-1.30089	0.199381	0.0890969	0.969597	0.393072	0.696407	0.503876	0.966794	0.985667	0.32895	0.0494294	0.602283	-1.21087	0.231755	0.0840028	0.99484	0.330935	0.742134	0.108454	0.992169	1.08998	0.281055	0.116776	0.902276	2.35428	0.0224479	0.084855	0.779258	2.40761	0.0197132	0.128292	0.243975	-0.881241	0.403885	0.321261	0.994702	1.56637	0.123213	0.699717	0.516027	NA
TCF20	2.73892	0.00847026	0.0800622	0.153926	NA	NA	NA	NA	-0.701754	0.486152	0.0625233	0.969597	NA	NA	NA	NA	0.797898	0.428629	0.0899169	0.675938	NA	NA	NA	NA	NA	NA	NA	NA	NA	NA	NA	NA	1.63325	0.108576	0.0935671	0.779258	-0.685883	0.495893	0.0824493	0.787234	NA	NA	NA	NA	NA	NA	NA	NA	NA
EMC10	2.73538	0.00854986	0.393164	0.155034	2.81096	0.00690754	0.394474	0.0739719	2.58556	0.0127477	0.193078	0.783028	0.422975	0.674636	0.219297	0.964977	2.27782	0.0269604	0.301259	0.241604	-0.12117	0.904052	0.193504	0.997432	0.908886	0.367951	0.10234	0.991077	0.785226	0.436101	0.137105	0.920414	1.86317	0.0682013	0.283119	0.779258	1.17092	0.247071	0.340244	0.608922	NA	NA	NA	NA	1.21233	0.230763	0.275216	0.642615	1.57029
ALPL	2.73291	0.00860602	0.456353	0.155713	NA	NA	NA	NA	3.31197	0.00174538	0.0918478	0.505992	NA	NA	NA	NA	2.07015	0.0435198	0.142493	0.286121	-0.252811	0.801472	0.0704269	0.997432	NA	NA	NA	NA	0.187294	0.852204	0.0578328	0.985529	NA	NA	NA	NA	2.41917	0.0191617	0.203919	0.24082	NA	NA	NA	NA	NA	NA	NA	NA	NA
ANP32B	2.72889	0.00869786	0.475116	0.156666	1.56463	0.12362	0.596312	0.344772	-0.598654	0.552161	0.355332	0.969597	0.551791	0.58424	0.55321	0.959257	1.81494	0.0754162	0.470581	0.350523	0.367385	0.714914	0.397259	0.997432	0.818919	0.41688	0.302451	0.991077	0.447536	0.65646	0.266542	0.964342	0.458838	0.6483	0.328581	0.908209	3.06718	0.00345389	0.45539	0.118257	NA	NA	NA	NA	0.660227	0.511968	0.486908	0.805363	1.23126
PHLDA1	2.72821	0.00871344	0.120592	0.156666	1.65907	0.103009	0.334653	0.314604	1.07495	0.28766	0.214621	0.969597	NA	NA	NA	NA	3.82711	0.000355502	0.176904	0.0593235	-2.06061	0.0446696	0.233867	0.895408	0.287621	0.774875	0.285808	0.992169	0.583645	0.562136	0.323596	0.954358	NA	NA	NA	NA	3.41509	0.0012585	0.115934	0.081881	NA	NA	NA	NA	1.06817	0.290283	0.222471	0.677509	3.09367
UGP2	2.7266	0.00875053	0.289206	0.156666	1.19926	0.23576	0.444217	0.472886	-0.0584084	0.953661	0.137094	0.998244	0.229313	0.819824	0.206073	0.982826	1.38879	0.170932	0.291136	0.465189	-0.142592	0.887197	0.213268	0.997432	-0.128034	0.898657	0.151246	0.996097	-0.991175	0.32647	0.179898	0.908087	1.39127	0.170183	0.319643	0.796807	1.65414	0.104241	0.263492	0.444083	NA	NA	NA	NA	0.972999	0.334974	0.297057	0.711742	2.18897
C19orf24	2.72516	0.00878368	0.258354	0.156666	2.24069	0.0292606	0.385439	0.164178	1.23604	0.222338	0.167881	0.969597	2.27078	0.0287609	0.164586	0.771616	2.04354	0.0461812	0.244974	0.29312	1.04729	0.300103	0.199613	0.997432	0.276744	0.783165	0.144292	0.992169	0.341603	0.734111	0.126036	0.970865	0.46116	0.646644	0.225992	0.907434	-0.250714	0.803042	0.216915	0.937388	NA	NA	NA	NA	1.35046	0.182605	0.250538	0.589302	2.76385
MBD2	2.72506	0.00878603	0.146109	0.156666	0.848163	0.400162	0.308604	0.62938	1.56517	0.12398	0.111848	0.94097	0.347713	0.729925	0.10621	0.968294	1.07521	0.287339	0.157544	0.569033	0.265587	0.791671	0.106005	0.997432	-0.935832	0.354044	0.0934135	0.991077	-0.0459857	0.963509	0.0959869	0.994378	0.785342	0.435886	0.169442	0.846008	1.46922	0.147914	0.166897	0.508378	NA	NA	NA	NA	0.328434	0.743877	0.182541	0.908315	-0.128917
ZDHHC21	2.72495	0.0087886	0.266356	0.156666	1.80265	0.0771299	0.0925767	0.2706	-0.525009	0.601945	0.0785908	0.972359	0.813688	0.420764	0.0956623	0.947507	0.8334	0.408505	0.140692	0.661245	-0.304811	0.761801	0.0978538	0.997432	NA	NA	NA	NA	0.0702166	0.944307	0.0825866	0.99265	2.1306	0.037966	0.106043	0.779258	1.75745	0.0848417	0.228577	0.416718	NA	NA	NA	NA	0.521024	0.60452	0.0601155	0.851656	1.32531
ETFB	2.72487	0.00879047	0.399517	0.156666	1.80687	0.0764601	0.375577	0.269148	-1.88023	0.0660285	0.27142	0.892434	0.386934	0.700909	0.248103	0.96741	0.824725	0.413369	0.329468	0.664629	-0.470813	0.639864	0.218212	0.997432	-0.216799	0.829284	0.181224	0.992169	0.497132	0.621319	0.230815	0.958378	0.680199	0.499454	0.375548	0.864222	2.06879	0.0436527	0.329095	0.328981	NA	NA	NA	NA	1.70978	0.0931556	0.271832	0.478928	1.48621
PLPP2	2.7224	0.00884793	0.092937	0.1572	NA	NA	NA	NA	0.17336	0.863083	0.0597471	0.996511	NA	NA	NA	NA	1.17255	0.246426	0.380835	0.535313	1.92117	0.0605375	0.114383	0.927964	NA	NA	NA	NA	NA	NA	NA	NA	1.05759	0.295224	0.528754	0.807009	0.694983	0.49022	0.435966	0.783466	NA	NA	NA	NA	NA	NA	NA	NA	NA
GNAS	2.72135	0.00887244	0.650405	0.1572	1.57831	0.120444	0.648111	0.341042	1.28028	0.206476	0.633282	0.969597	0.117041	0.907428	0.489311	0.990699	1.17236	0.2465	0.530314	0.535347	1.10095	0.276298	0.546981	0.997432	0.558223	0.579287	0.424123	0.991077	-0.01774	0.985918	0.489788	0.998032	1.34911	0.18326	0.577297	0.796807	1.10137	0.275908	0.622328	0.633597	0.0853	0.934119	0.210256	0.994702	0.856327	0.395672	0.577318	0.749427	0.632561
FHL2	2.72115	0.00887707	0.0690557	0.1572	NA	NA	NA	NA	NA	NA	NA	NA	NA	NA	NA	NA	2.68664	0.00971895	0.361734	0.17023	NA	NA	NA	NA	NA	NA	NA	NA	NA	NA	NA	NA	NA	NA	NA	NA	3.01406	0.00400875	0.140665	0.126274	NA	NA	NA	NA	NA	NA	NA	NA	5.33261
AGO4	-2.71914	0.00892418	0.0677143	0.157476	2.0159	0.0488921	0.0964586	0.212365	-1.43232	0.158402	0.0608854	0.958539	NA	NA	NA	NA	-0.0743052	0.941058	0.0615608	0.972748	0.122367	0.903109	0.0671816	0.997432	-0.907476	0.368689	0.0633014	0.991077	-0.384812	0.702042	0.076409	0.970164	1.55385	0.126404	0.0904657	0.779258	1.4554	0.151686	0.0684502	0.510495	NA	NA	NA	NA	0.459544	0.647723	0.0954133	0.870058	NA
CNOT6	2.71849	0.00893943	0.100686	0.157476	NA	NA	NA	NA	0.244538	0.807835	0.0563004	0.988783	NA	NA	NA	NA	3.09527	0.00319036	0.0773092	0.129562	1.02975	0.308184	0.0571674	0.997432	NA	NA	NA	NA	-0.135353	0.892887	0.0443038	0.986049	0.252954	0.80132	0.148985	0.951181	2.14425	0.036801	0.109851	0.305392	NA	NA	NA	NA	NA	NA	NA	NA	NA
STK17A	2.71807	0.00894946	0.325873	0.157476	1.39945	0.167503	0.155082	0.396817	-0.348485	0.728969	0.10562	0.98191	2.16919	0.0362262	0.482805	0.77989	2.02464	0.0481561	0.336974	0.296881	0.491488	0.625276	0.16089	0.997432	0.781204	0.438519	0.0861714	0.991077	1.17182	0.246935	0.0787872	0.888056	2.60464	0.0120204	0.290418	0.779258	2.87849	0.00582483	0.261239	0.144238	NA	NA	NA	NA	1.63645	0.107671	0.150221	0.492877	3.33371
PABPN1	2.71719	0.00897015	0.3229	0.157507	3.34992	0.00149497	0.26778	0.0312299	0.579767	0.564728	0.206667	0.97024	0.427825	0.671132	0.209426	0.964977	1.24043	0.220493	0.378424	0.514083	-1.04308	0.302029	0.2413	0.997432	2.13163	0.0381836	0.172948	0.88158	1.56087	0.124991	0.210203	0.844121	1.871	0.0670868	0.314089	0.779258	2.16724	0.0349101	0.348282	0.302223	NA	NA	NA	NA	2.28667	0.0262376	0.241821	0.348693	1.023
RRM2B	2.71619	0.00899382	0.199237	0.157591	-1.70398	0.0942411	0.135409	0.299316	-0.895732	0.374775	0.0620108	0.969597	-2.30195	0.026764	0.14893	0.770791	0.881407	0.382233	0.177679	0.642515	0.11039	0.912551	0.0942319	0.997432	-0.618056	0.53946	0.0689772	0.991077	-0.735974	0.465255	0.073966	0.93051	1.28031	0.206227	0.245649	0.796807	1.69057	0.0970226	0.176483	0.434951	NA	NA	NA	NA	-1.92821	0.0591934	0.115219	0.428476	0.605958
SGPL1	2.71414	0.00904237	0.0846163	0.158108	4.40259	5.21629e-05	0.10094	0.00357809	NA	NA	NA	NA	NA	NA	NA	NA	2.24789	0.0289351	0.133562	0.247039	NA	NA	NA	NA	NA	NA	NA	NA	NA	NA	NA	NA	1.22122	0.227617	0.199326	0.796807	2.23093	0.0301107	0.116524	0.286515	NA	NA	NA	NA	2.14425	0.0366175	0.122981	0.379067	1.82301
ARL2BP	-2.71075	0.00912354	0.255514	0.158947	1.91837	0.0604581	0.222133	0.239007	1.71583	0.0925111	0.36049	0.912209	0.0115524	0.990842	0.186705	0.998299	3.04324	0.00369436	0.194463	0.131324	0.440623	0.661424	0.265339	0.997432	-0.885491	0.380306	0.292101	0.991077	0.421505	0.67523	0.292771	0.966788	1.01789	0.313536	0.238435	0.811017	0.704817	0.48413	0.161433	0.780689	NA	NA	NA	NA	0.549871	0.584718	0.181777	0.843117	2.00926
KIF1C	2.71054	0.00912851	0.295515	0.158947	3.26995	0.00189345	0.0889006	0.0352487	1.0681	0.290709	0.176484	0.969597	NA	NA	NA	NA	1.7416	0.0876072	0.163727	0.369512	-0.152651	0.8793	0.138675	0.997432	2.49208	0.016206	0.135883	0.88158	-0.264897	0.7922	0.194945	0.98157	0.214217	0.831232	0.116442	0.960996	0.68429	0.49689	0.232671	0.787425	NA	NA	NA	NA	NA	NA	NA	NA	-0.642666
PPP1R14C	2.7073	0.0092065	0.191162	0.159569	NA	NA	NA	NA	NA	NA	NA	NA	NA	NA	NA	NA	2.0865	0.0419525	0.172869	0.283641	NA	NA	NA	NA	NA	NA	NA	NA	NA	NA	NA	NA	0.94398	0.34963	0.323479	0.817441	1.07785	0.286171	0.161987	0.644561	NA	NA	NA	NA	NA	NA	NA	NA	NA
GTF2B	-2.7059	0.00924055	0.155428	0.159569	-1.78691	0.0796721	0.265087	0.274501	-0.0906967	0.928103	0.105786	0.998244	0.240493	0.811207	0.183947	0.9826	1.39549	0.168916	0.176607	0.463748	-0.434435	0.66588	0.132234	0.997432	-0.148426	0.882628	0.0811662	0.996097	0.35751	0.722245	0.0927508	0.970597	0.171414	0.864576	0.207101	0.966085	-0.710935	0.480363	0.146086	0.778643	NA	NA	NA	NA	-0.32636	0.745437	0.19678	0.908697	0.209179
GRWD1	2.70496	0.00926324	0.0814418	0.159569	2.13106	0.037741	0.085691	0.18868	0.0309542	0.975432	0.0707931	0.998244	0.74333	0.461737	0.0717357	0.950624	2.84274	0.00641768	0.102609	0.150259	1.39753	0.168551	0.0867719	0.988712	NA	NA	NA	NA	-0.118477	0.906174	0.0626546	0.988814	1.07135	0.289056	0.0987029	0.802954	1.27806	0.207015	0.0809685	0.575384	NA	NA	NA	NA	0.353492	0.725122	0.0602208	0.89962	1.6031
NUDT3	2.70371	0.00929377	0.173653	0.159569	2.3915	0.020361	0.264289	0.135875	-0.698262	0.488314	0.283097	0.969597	1.63284	0.110552	0.115857	0.853292	0.541176	0.590743	0.201062	0.785318	-0.0467759	0.962882	0.223734	0.997467	-0.574772	0.56813	0.14375	0.991077	-0.516221	0.608022	0.209905	0.957003	1.014	0.315369	0.311068	0.811143	1.55965	0.125027	0.155262	0.477567	NA	NA	NA	NA	2.16767	0.0346957	0.304429	0.371109	1.65285
NAALADL2	2.70361	0.00929618	0.050223	0.159569	NA	NA	NA	NA	NA	NA	NA	NA	NA	NA	NA	NA	NA	NA	NA	NA	NA	NA	NA	NA	NA	NA	NA	NA	NA	NA	NA	NA	1.0474	0.299856	0.11739	0.811017	NA	NA	NA	NA	NA	NA	NA	NA	NA	NA	NA	NA	2.83874
C1orf122	2.70322	0.00930571	0.251573	0.159569	3.38029	0.00136562	0.276591	0.0297933	1.93456	0.0588284	0.16122	0.892434	-0.0909726	0.92798	0.0870815	0.993468	1.44602	0.15429	0.200979	0.447133	0.543253	0.589419	0.169215	0.997432	-0.562522	0.576379	0.127672	0.991077	0.242021	0.809774	0.106485	0.98157	0.820093	0.41598	0.117443	0.836517	0.911919	0.366102	0.184907	0.702811	NA	NA	NA	NA	1.45736	0.150916	0.169737	0.552096	2.53636
CANT1	2.70318	0.00930662	0.128672	0.159569	2.00538	0.0500407	0.093809	0.214929	1.96938	0.0545774	0.10149	0.892434	NA	NA	NA	NA	2.17637	0.0341833	0.099709	0.261894	0.300281	0.765233	0.0902533	0.997432	NA	NA	NA	NA	0.667939	0.507306	0.060946	0.93738	0.802008	0.42627	0.081561	0.839928	2.64322	0.0108818	0.0958105	0.192392	NA	NA	NA	NA	3.0259	0.00381958	0.0734339	0.209813	2.62713
CLSTN1	2.70273	0.00931762	0.157449	0.159569	4.36253	5.96917e-05	0.100883	0.00395211	-0.786108	0.435589	0.169745	0.969597	0.845169	0.403172	0.0973035	0.938333	1.32529	0.190983	0.360847	0.485003	-0.285858	0.776192	0.214101	0.997432	2.18336	0.0339306	0.187534	0.88158	1.78225	0.0809056	0.158567	0.788576	1.885	0.0651339	0.398066	0.779258	3.02395	0.00389951	0.21081	0.125159	NA	NA	NA	NA	2.42685	0.0186634	0.101996	0.325355	0.754125
VSTM4	-2.69978	0.00938995	0.054804	0.160477	NA	NA	NA	NA	NA	NA	NA	NA	NA	NA	NA	NA	NA	NA	NA	NA	NA	NA	NA	NA	NA	NA	NA	NA	NA	NA	NA	NA	NA	NA	NA	NA	NA	NA	NA	NA	NA	NA	NA	NA	NA	NA	NA	NA	0.662312
TEAD3	2.69853	0.00942083	0.101264	0.160675	NA	NA	NA	NA	NA	NA	NA	NA	NA	NA	NA	NA	2.40494	0.0198429	0.146698	0.221286	NA	NA	NA	NA	NA	NA	NA	NA	NA	NA	NA	NA	1.76337	0.0838284	0.0682898	0.779258	0.957931	0.342617	0.131694	0.684881	NA	NA	NA	NA	NA	NA	NA	NA	-0.504382
ALDH18A1	2.69762	0.00944334	0.0834959	0.16073	NA	NA	NA	NA	0.97648	0.333623	0.0489206	0.969597	NA	NA	NA	NA	1.39141	0.17014	0.0961679	0.464919	NA	NA	NA	NA	NA	NA	NA	NA	NA	NA	NA	NA	0.966226	0.338491	0.102315	0.817071	1.64545	0.106028	0.110874	0.44657	NA	NA	NA	NA	NA	NA	NA	NA	2.11301
BACE2	2.69662	0.00946828	0.179045	0.160825	NA	NA	NA	NA	0.383568	0.702958	0.181276	0.981125	NA	NA	NA	NA	2.31414	0.0247245	0.311127	0.237099	1.12653	0.265429	0.333198	0.997432	0.105397	0.9165	0.107754	0.996097	-1.46453	0.149436	0.0736436	0.858131	1.83052	0.0730176	0.2669	0.779258	2.05239	0.0452807	0.264394	0.329415	NA	NA	NA	NA	NA	NA	NA	NA	0.117933
HIST2H2BE	-2.69563	0.00949282	0.0995212	0.160826	NA	NA	NA	NA	NA	NA	NA	NA	NA	NA	NA	NA	-0.839955	0.404854	0.0737666	0.658587	NA	NA	NA	NA	NA	NA	NA	NA	NA	NA	NA	NA	-0.872424	0.387066	0.135914	0.826636	-2.01508	0.0491823	0.067912	0.339427	NA	NA	NA	NA	NA	NA	NA	NA	NA
DCBLD1	2.69506	0.00950693	0.110857	0.160826	NA	NA	NA	NA	1.34099	0.186107	0.0543932	0.967989	NA	NA	NA	NA	0.381043	0.704754	0.0745257	0.854118	1.59001	0.118264	0.0653291	0.97173	2.32075	0.0245956	0.100944	0.88158	1.90091	0.0632036	0.10451	0.750169	NA	NA	NA	NA	1.33814	0.186786	0.103099	0.551996	NA	NA	NA	NA	NA	NA	NA	NA	1.87552
KDM5C	2.69265	0.00956709	0.144763	0.16149	1.79708	0.0780212	0.0911413	0.271175	-0.794607	0.430674	0.0987407	0.969597	-2.34325	0.0243094	0.0636894	0.770791	-0.23827	0.812627	0.139744	0.909247	1.05776	0.295353	0.0829535	0.997432	-1.52959	0.132682	0.0927797	0.989869	0.781211	0.438437	0.0892051	0.920414	0.810373	0.421491	0.153217	0.838321	1.74664	0.0867203	0.152946	0.419302	NA	NA	NA	NA	0.881428	0.382066	0.0861236	0.739851	-0.148227
RASGRP1	2.69187	0.00958663	0.0650196	0.16149	NA	NA	NA	NA	NA	NA	NA	NA	NA	NA	NA	NA	NA	NA	NA	NA	NA	NA	NA	NA	NA	NA	NA	NA	NA	NA	NA	NA	NA	NA	NA	NA	NA	NA	NA	NA	NA	NA	NA	NA	NA	NA	NA	NA	NA
RARG	2.69117	0.00960442	0.064864	0.16149	NA	NA	NA	NA	0.795615	0.430093	0.0551357	0.969597	NA	NA	NA	NA	1.83462	0.0723985	0.147213	0.345797	-0.19358	0.847305	0.0531975	0.997432	NA	NA	NA	NA	NA	NA	NA	NA	0.77313	0.443014	0.0600533	0.848873	0.346791	0.730175	0.122313	0.903022	NA	NA	NA	NA	NA	NA	NA	NA	1.29041
PHC2	2.68931	0.00965115	0.198818	0.161949	1.28617	0.203973	0.191109	0.439087	-1.10623	0.274028	0.130636	0.969597	NA	NA	NA	NA	1.64975	0.105141	0.129021	0.397605	-0.077948	0.938187	0.161479	0.997432	0.659686	0.512608	0.148249	0.991077	0.868695	0.389249	0.150651	0.916317	0.978179	0.332603	0.108701	0.81622	3.32226	0.00165671	0.15743	0.0871909	NA	NA	NA	NA	1.99695	0.0509775	0.195526	0.413111	3.30105
COA4	2.6878	0.00968931	0.282411	0.162262	1.17066	0.246971	0.308382	0.484025	-0.140295	0.889002	0.206441	0.996894	0.746107	0.460077	0.154913	0.950624	1.32545	0.190929	0.2822	0.485003	1.21476	0.230278	0.201585	0.99484	0.803748	0.425505	0.109548	0.991077	2.9046	0.00550282	0.140074	0.565658	0.805779	0.424112	0.216762	0.839178	0.88219	0.381813	0.264087	0.713442	NA	NA	NA	NA	-0.0491904	0.960952	0.216755	0.986645	0.563992
OSBPL2	2.68493	0.00976245	0.127303	0.162736	0.27022	0.788041	0.0860566	0.897151	-0.639082	0.525746	0.0561248	0.969597	NA	NA	NA	NA	1.72523	0.0905419	0.138013	0.374782	-0.0749761	0.940539	0.0756507	0.997432	NA	NA	NA	NA	NA	NA	NA	NA	0.129626	0.897372	0.131128	0.974985	-0.0659045	0.947712	0.127114	0.988182	NA	NA	NA	NA	-0.317164	0.752365	0.0616304	0.912475	1.69477
SOCS1	2.68491	0.00976294	0.111319	0.162736	-0.824607	0.413291	0.152634	0.640325	-0.263839	0.79301	0.0941575	0.987844	2.0331	0.048889	0.220894	0.798505	-0.0354339	0.971872	0.0907184	0.987672	NA	NA	NA	NA	NA	NA	NA	NA	NA	NA	NA	NA	NA	NA	NA	NA	0.166654	0.868301	0.0722722	0.961567	NA	NA	NA	NA	0.372318	0.711141	0.129892	0.894273	2.07903
PM20D2	2.68439	0.00977629	0.0827314	0.162736	NA	NA	NA	NA	NA	NA	NA	NA	NA	NA	NA	NA	1.30363	0.198215	0.138708	0.492275	NA	NA	NA	NA	NA	NA	NA	NA	NA	NA	NA	NA	-0.67146	0.504958	0.116159	0.864989	0.659591	0.512484	0.116063	0.796628	NA	NA	NA	NA	NA	NA	NA	NA	NA
TMEM8A	2.6836	0.0097964	0.160044	0.162745	2.52628	0.0145503	0.110257	0.112753	NA	NA	NA	NA	NA	NA	NA	NA	0.72288	0.473056	0.0753573	0.710541	2.24359	0.0294119	0.0817773	0.867364	NA	NA	NA	NA	0.648833	0.519476	0.0758912	0.939492	0.779088	0.439528	0.093444	0.847911	1.12896	0.264199	0.114102	0.625458	NA	NA	NA	NA	0.274728	0.784593	0.0693442	0.923766	NA
RANBP1	2.68249	0.0098248	0.342919	0.162892	1.91406	0.0610194	0.396164	0.240379	-0.0998095	0.920903	0.352481	0.998244	1.31896	0.194876	0.259128	0.893635	2.39437	0.0203628	0.383481	0.223553	1.4837	0.144294	0.317645	0.986518	0.748187	0.457997	0.297927	0.991077	-0.593461	0.555603	0.268	0.952578	1.45009	0.153157	0.363014	0.787503	-0.284465	0.777206	0.350007	0.925351	NA	NA	NA	NA	2.65825	0.0103614	0.290226	0.280899	1.12805
ZNF562	2.67962	0.00989867	0.0863326	0.163207	1.49013	0.142117	0.0880371	0.366807	-0.0157422	0.987504	0.111002	0.99956	NA	NA	NA	NA	0.401685	0.689595	0.117245	0.84503	0.0652337	0.948253	0.0943563	0.997432	NA	NA	NA	NA	1.19235	0.238865	0.0782073	0.888056	0.759082	0.451298	0.0839305	0.853306	1.09782	0.277441	0.110786	0.634354	NA	NA	NA	NA	0.911683	0.366064	0.0970398	0.729467	1.0465
ZNF770	2.67934	0.00990595	0.149278	0.163207	0.00254869	0.997976	0.0938673	0.999026	-0.193507	0.847361	0.144796	0.993802	-0.670331	0.506597	0.0917028	0.955958	4.41657	5.2358e-05	0.154086	0.0192217	0.803807	0.425391	0.175159	0.997432	1.10248	0.275752	0.0953527	0.991077	1.11412	0.270661	0.0957152	0.900485	-0.118529	0.906114	0.152173	0.977102	1.49891	0.140062	0.148488	0.495263	NA	NA	NA	NA	0.454933	0.651016	0.0801648	0.870544	0.967559
FAM104A	2.67916	0.00991067	0.0916479	0.163207	0.643367	0.52276	0.148387	0.720471	0.044467	0.964713	0.106573	0.998244	-1.4364	0.158863	0.0919342	0.881932	2.54678	0.0139331	0.140541	0.191873	-0.573224	0.569115	0.125196	0.997432	-1.00666	0.319144	0.0874886	0.991077	-0.952899	0.345318	0.0749854	0.910581	-0.327459	0.744661	0.120911	0.933522	1.08104	0.284765	0.104276	0.643304	NA	NA	NA	NA	1.46025	0.150125	0.0939944	0.551748	0.868259
UTP20	2.67871	0.00992221	0.0745673	0.163207	NA	NA	NA	NA	-0.527744	0.600059	0.0608617	0.972359	NA	NA	NA	NA	0.825289	0.413051	0.0848452	0.664629	1.57363	0.122008	0.0806835	0.97173	NA	NA	NA	NA	NA	NA	NA	NA	-0.297423	0.767352	0.0818311	0.939969	0.123033	0.902565	0.0762636	0.972433	NA	NA	NA	NA	NA	NA	NA	NA	0.116151
PHPT1	2.67571	0.0100004	0.527233	0.164169	1.42246	0.160752	0.463135	0.388802	0.334549	0.739393	0.325789	0.98191	0.738291	0.464757	0.290913	0.952116	1.56262	0.124326	0.499148	0.417082	0.652451	0.51716	0.328319	0.997432	0.719959	0.475042	0.277787	0.991077	0.0935745	0.925829	0.25646	0.992152	0.566808	0.573331	0.449265	0.884485	1.24918	0.217301	0.472048	0.586855	NA	NA	NA	NA	0.628461	0.532401	0.353394	0.816295	2.75574
FGFR1OP2	-2.67365	0.0100542	0.204094	0.164726	0.451431	0.653521	0.301679	0.81054	0.231221	0.818106	0.247328	0.9906	0.152696	0.879425	0.24866	0.987572	0.215941	0.829895	0.229527	0.918775	-1.00551	0.319589	0.23619	0.997432	-0.105786	0.916193	0.170291	0.996097	-0.507864	0.613827	0.188079	0.957396	1.21106	0.231453	0.133361	0.796807	1.38845	0.171036	0.158829	0.535174	NA	NA	NA	NA	-0.966435	0.338216	0.267059	0.712453	1.0712
CFL1	2.6709	0.0101266	0.681808	0.165494	2.34864	0.0226042	0.823219	0.14271	1.35588	0.181355	0.750836	0.96275	0.264685	0.792646	0.862313	0.978761	0.773696	0.442682	0.699764	0.687003	0.996774	0.323771	0.731836	0.997432	2.3683	0.0219446	0.747776	0.88158	-0.207736	0.836296	0.746193	0.982461	1.6486	0.105378	0.561548	0.779258	1.8864	0.064941	0.662393	0.375954	0.864951	0.41225	0.312252	0.994702	0.271929	0.786733	0.783067	0.924424	2.3884
DYNC2LI1	-2.67036	0.0101408	0.102099	0.165494	NA	NA	NA	NA	-0.793706	0.431194	0.0532925	0.969597	NA	NA	NA	NA	1.00288	0.320656	0.110201	0.595383	0.832811	0.408992	0.0605637	0.997432	NA	NA	NA	NA	NA	NA	NA	NA	0.476141	0.636007	0.405091	0.903059	0.539409	0.591952	0.0994269	0.839249	NA	NA	NA	NA	NA	NA	NA	NA	0.26275
TMC5	2.66925	0.0101701	0.392553	0.165647	NA	NA	NA	NA	NA	NA	NA	NA	NA	NA	NA	NA	0.0406496	0.967734	0.294773	0.985778	NA	NA	NA	NA	NA	NA	NA	NA	NA	NA	NA	NA	1.95195	0.0564456	0.676603	0.779258	2.54007	0.0141716	0.525125	0.213316	NA	NA	NA	NA	NA	NA	NA	NA	NA
TMEM134	2.66746	0.0102177	0.283865	0.165737	1.84289	0.0709403	0.287959	0.259309	0.864345	0.39161	0.155236	0.969597	-1.10452	0.276136	0.20613	0.918595	1.20618	0.233315	0.287378	0.525101	-0.155856	0.876787	0.138523	0.997432	-1.15081	0.25551	0.110006	0.991077	0.131871	0.895626	0.0832099	0.986049	1.3689	0.177028	0.269252	0.796807	0.756054	0.453095	0.282478	0.762621	NA	NA	NA	NA	1.23218	0.223321	0.199058	0.636402	-0.595349
S100A16	2.66743	0.0102184	0.343341	0.165737	NA	NA	NA	NA	-0.59436	0.555006	0.561891	0.969597	NA	NA	NA	NA	1.282	0.205639	0.442328	0.499698	0.544435	0.588612	0.515114	0.997432	-0.700706	0.48687	0.491392	0.991077	0.195008	0.846193	0.495867	0.984516	-0.0559116	0.955631	0.0787185	0.986782	0.479674	0.63351	0.440275	0.861162	NA	NA	NA	NA	NA	NA	NA	NA	1.75378
TPM3	2.6668	0.0102353	0.472468	0.165737	3.67565	0.000554257	0.73707	0.0172955	0.214541	0.831016	0.643664	0.99269	0.272948	0.786333	0.651848	0.978761	1.64993	0.105103	0.454719	0.397605	0.315647	0.753611	0.591703	0.997432	2.79066	0.0075251	0.592711	0.833137	0.0891104	0.929357	0.591214	0.992152	0.547151	0.586661	0.424153	0.888507	0.785662	0.4357	0.407639	0.751068	-0.878864	0.405098	0.396631	0.994702	2.14069	0.0369182	0.668023	0.379067	1.80771
FAM234A	2.66108	0.0103887	0.120255	0.167814	4.57046	2.95007e-05	0.0882402	0.00258182	-0.863184	0.392242	0.0964438	0.969597	NA	NA	NA	NA	0.404443	0.687578	0.0984457	0.843465	-0.24084	0.810684	0.0915675	0.997432	1.06374	0.292768	0.0856751	0.991077	-0.216872	0.829209	0.082106	0.98157	0.305718	0.761064	0.0934774	0.938806	0.319147	0.750918	0.131641	0.911947	NA	NA	NA	NA	NA	NA	NA	NA	0.506983
SORL1	2.66011	0.0104151	0.117826	0.167814	1.21002	0.231641	0.152298	0.468107	NA	NA	NA	NA	1.05237	0.299106	0.0755377	0.918595	2.59871	0.0122048	0.198687	0.18048	NA	NA	NA	NA	NA	NA	NA	NA	NA	NA	NA	NA	0.165763	0.868999	0.114598	0.967258	1.81435	0.0755073	0.172576	0.396046	NA	NA	NA	NA	2.25943	0.0279934	0.206778	0.352597	NA
HIST1H1C	-2.65978	0.0104241	0.207121	0.167814	-1.7361	0.0883564	0.101597	0.288484	-2.14506	0.0369312	0.15566	0.890688	1.08176	0.286001	0.169971	0.918595	-1.53995	0.129754	0.211436	0.422693	-2.28076	0.0269488	0.125806	0.867364	0.448589	0.655747	0.112454	0.991077	-0.141407	0.888128	0.0870476	0.986049	-0.107949	0.91446	0.341142	0.978153	-1.9974	0.0511297	0.190585	0.345488	NA	NA	NA	NA	-1.11962	0.267924	0.108029	0.666247	-0.712234
GALNT10	2.65788	0.0104757	0.236547	0.168245	NA	NA	NA	NA	0.393211	0.695869	0.0806952	0.981125	NA	NA	NA	NA	0.969451	0.336895	0.100009	0.607167	-0.112274	0.911065	0.0903575	0.997432	NA	NA	NA	NA	0.656983	0.514266	0.0532995	0.939059	NA	NA	NA	NA	0.146418	0.884169	0.118457	0.967193	NA	NA	NA	NA	NA	NA	NA	NA	0.998159
RPS17	2.65645	0.0105146	0.681256	0.168245	2.92074	0.00511975	0.686953	0.0612547	0.537029	0.593678	0.618648	0.972359	1.35193	0.184187	0.8403	0.889646	1.28282	0.205355	0.702067	0.499412	1.65042	0.105254	0.651806	0.96732	1.09272	0.27997	0.517626	0.991077	1.2869	0.204174	0.513716	0.884798	1.20595	0.233404	0.614461	0.796807	1.40637	0.165678	0.707539	0.52624	NA	NA	NA	NA	2.28628	0.026262	0.656286	0.348693	0.583144
PFKP	2.65389	0.0105848	0.0905884	0.168245	1.82762	0.0732382	0.122197	0.263907	0.14278	0.887049	0.128213	0.996894	-0.388149	0.700016	0.0840381	0.96741	1.4911	0.142096	0.177287	0.432269	1.76032	0.0845941	0.113539	0.947183	NA	NA	NA	NA	NA	NA	NA	NA	1.62881	0.109515	0.161975	0.779258	3.19765	0.00238123	0.106872	0.0993569	NA	NA	NA	NA	0.19067	0.849513	0.0903329	0.944786	2.26271
OTUD1	-2.65375	0.0105887	0.0715154	0.168245	-0.252002	0.802014	0.203371	0.905074	-0.279612	0.780952	0.0844854	0.987764	-0.591004	0.557928	0.0755964	0.957863	-3.01437	0.00400532	0.0642535	0.131324	-1.90991	0.0620072	0.0535253	0.927964	NA	NA	NA	NA	-1.97051	0.0544436	0.0956508	0.750169	-0.850927	0.398787	0.10639	0.830996	NA	NA	NA	NA	NA	NA	NA	NA	-0.925363	0.358972	0.198635	0.725678	NA
ARHGEF35	2.65359	0.0105929	0.0811654	0.168245	NA	NA	NA	NA	NA	NA	NA	NA	NA	NA	NA	NA	0.367854	0.714505	0.120612	0.859466	NA	NA	NA	NA	NA	NA	NA	NA	NA	NA	NA	NA	1.33509	0.187776	0.0821717	0.796807	3.22579	0.00219531	0.0906552	0.0961315	NA	NA	NA	NA	NA	NA	NA	NA	NA
NEK6	2.65354	0.0105943	0.0915099	0.168245	1.67627	0.0995749	0.28333	0.308534	NA	NA	NA	NA	1.34612	0.186036	0.114753	0.889646	1.67958	0.0991561	0.107878	0.389745	0.560368	0.577782	0.0475022	0.997432	NA	NA	NA	NA	NA	NA	NA	NA	3.10949	0.00306432	0.0613793	0.779258	2.29268	0.0260243	0.0873661	0.270452	NA	NA	NA	NA	0.257786	0.79757	0.201807	0.930083	1.57896
IQCB1	2.65315	0.0106052	0.0829012	0.168245	-0.788764	0.433764	0.0861073	0.65859	NA	NA	NA	NA	1.08364	0.285176	0.0931045	0.918595	0.955233	0.343966	0.12261	0.613071	NA	NA	NA	NA	NA	NA	NA	NA	NA	NA	NA	NA	0.928663	0.357438	0.267506	0.818975	-0.40798	0.684996	0.110381	0.884959	NA	NA	NA	NA	1.94144	0.0575297	0.0694113	0.424158	2.33249
SNRPD1	2.65288	0.0106126	0.36306	0.168245	1.38312	0.172428	0.434684	0.404331	1.34655	0.18432	0.34344	0.965619	-0.562959	0.576685	0.295208	0.957863	1.57825	0.120692	0.419976	0.414222	1.20495	0.234011	0.330394	0.99484	0.701713	0.486247	0.271131	0.991077	0.911551	0.366468	0.292954	0.914145	0.424265	0.673157	0.359365	0.911654	1.41953	0.161828	0.3461	0.520873	NA	NA	NA	NA	0.875928	0.385022	0.328283	0.741146	2.24598
ILF3-AS1	-2.65083	0.0106693	0.170838	0.168799	-2.04042	0.0463046	0.165367	0.207147	-1.31877	0.193375	0.160264	0.969597	-0.0679007	0.946212	0.181942	0.994818	0.190489	0.849682	0.199448	0.931039	-0.751766	0.455788	0.14612	0.997432	1.60449	0.115166	0.0837768	0.986538	-2.19179	0.0331764	0.122419	0.732576	-0.883933	0.380881	0.279667	0.82409	0.212008	0.832946	0.198601	0.949511	NA	NA	NA	NA	-1.49676	0.140387	0.121784	0.544889	-1.43602
LTBR	2.65015	0.0106881	0.328182	0.168799	2.25284	0.0284333	0.276764	0.16096	-0.0205215	0.983711	0.282217	0.999237	NA	NA	NA	NA	1.4786	0.145398	0.359752	0.436242	-1.80977	0.0764665	0.270947	0.936628	0.328667	0.743837	0.228125	0.992169	0.434309	0.66597	0.295675	0.96605	2.29472	0.0258982	0.214788	0.779258	2.69769	0.0094416	0.289036	0.178491	NA	NA	NA	NA	1.04682	0.299932	0.248879	0.684461	2.29711
MBOAT7	2.64866	0.0107293	0.169128	0.169005	4.45491	4.37113e-05	0.115535	0.00327197	-1.57298	0.122159	0.0895434	0.94097	NA	NA	NA	NA	0.564495	0.574892	0.165474	0.774682	-0.103956	0.917628	0.0978808	0.997432	NA	NA	NA	NA	0.127548	0.899029	0.0585768	0.987024	1.71114	0.0931322	0.206886	0.779258	3.17444	0.00254564	0.136638	0.101601	NA	NA	NA	NA	3.00568	0.00404272	0.135896	0.211945	1.82674
TXLNA	2.64792	0.01075	0.132811	0.169005	0.643944	0.522389	0.110476	0.720471	0.260298	0.795725	0.121149	0.987844	NA	NA	NA	NA	2.43235	0.0185494	0.114649	0.213609	-0.533461	0.596126	0.118199	0.997432	0.821601	0.415367	0.0904277	0.991077	-0.446304	0.657344	0.0910978	0.964342	0.612944	0.542637	0.156986	0.87657	2.15522	0.0358883	0.131921	0.305289	NA	NA	NA	NA	1.64766	0.105339	0.0790911	0.491212	2.31219
MFHAS1	2.64749	0.0107621	0.178319	0.169005	2.6401	0.0108632	0.116438	0.0948536	0.145648	0.884797	0.0978927	0.996894	NA	NA	NA	NA	2.01117	0.0496075	0.10692	0.300413	0.361147	0.719542	0.0754562	0.997432	NA	NA	NA	NA	NA	NA	NA	NA	1.16472	0.249552	0.0742575	0.796807	2.07781	0.042779	0.154494	0.32697	NA	NA	NA	NA	NA	NA	NA	NA	1.68589
HN1	2.64662	0.0107863	0.27401	0.16902	-1.36978	0.17653	0.535822	0.409196	-1.67089	0.10112	0.188684	0.912209	1.31536	0.196069	0.251787	0.893635	1.83667	0.0720901	0.337911	0.344785	-0.105998	0.916016	0.163542	0.997432	1.20455	0.234282	0.173586	0.991077	-0.842398	0.403658	0.232462	0.916317	1.68685	0.0977411	0.224176	0.779258	0.811863	0.420643	0.234853	0.739627	NA	NA	NA	NA	1.59471	0.116725	0.409562	0.505311	1.27623
LSR	2.646	0.0108036	0.340721	0.16902	NA	NA	NA	NA	1.59794	0.116486	0.23299	0.94097	NA	NA	NA	NA	3.15147	0.00271882	0.30831	0.120989	-0.0366859	0.970885	0.126179	0.997467	0.545587	0.587877	0.129712	0.991077	0.900529	0.372244	0.155051	0.914544	1.78483	0.0802368	0.232174	0.779258	0.564227	0.575073	0.397872	0.830992	NA	NA	NA	NA	NA	NA	NA	NA	NA
KLF3	-2.64319	0.0108826	0.189334	0.169936	-1.51628	0.13539	0.228449	0.359576	-0.706943	0.48295	0.361954	0.969597	-0.563406	0.576384	0.167649	0.957863	0.0284491	0.977415	0.274064	0.989708	-2.62217	0.011609	0.287874	0.849473	0.442867	0.659851	0.396559	0.991077	0.0102063	0.991898	0.311083	0.99963	1.02587	0.309794	0.220442	0.811017	0.0787006	0.937579	0.253529	0.985901	NA	NA	NA	NA	-0.506627	0.614518	0.19569	0.857103	0.545434
ZNF219	2.63994	0.0109745	0.116499	0.17105	NA	NA	NA	NA	NA	NA	NA	NA	NA	NA	NA	NA	0.416943	0.67847	0.120541	0.839703	NA	NA	NA	NA	NA	NA	NA	NA	NA	NA	NA	NA	NA	NA	NA	NA	0.955962	0.343601	0.0911759	0.685617	NA	NA	NA	NA	NA	NA	NA	NA	NA
RBM28	2.6367	0.0110669	0.0971171	0.172167	2.89131	0.00555134	0.106945	0.064503	0.193504	0.847364	0.0964149	0.993802	0.259129	0.796898	0.0655304	0.979964	1.10733	0.273346	0.134705	0.558396	-0.430367	0.668816	0.127597	0.997432	0.586775	0.560104	0.0793746	0.991077	0.371926	0.711551	0.0818359	0.97024	1.03309	0.306437	0.112119	0.811017	4.91835	9.49173e-06	0.112593	0.00738735	NA	NA	NA	NA	2.05428	0.0448949	0.0877327	0.404736	0.0671763
ATP9A	2.63381	0.01115	0.0860912	0.172875	NA	NA	NA	NA	NA	NA	NA	NA	NA	NA	NA	NA	0.697277	0.488796	0.0751467	0.719281	NA	NA	NA	NA	NA	NA	NA	NA	NA	NA	NA	NA	1.8755	0.0664535	0.271675	0.779258	1.81612	0.0752315	0.0926937	0.395095	NA	NA	NA	NA	NA	NA	NA	NA	1.21002
PDXK	2.63307	0.0111714	0.369614	0.172875	3.25921	0.00195402	0.465949	0.0356784	-1.63778	0.107875	0.0621874	0.931904	NA	NA	NA	NA	0.790025	0.433171	0.286173	0.679154	0.583046	0.562537	0.0967635	0.997432	0.210136	0.834451	0.0668888	0.992169	-0.962192	0.340678	0.083454	0.90994	1.037	0.304626	0.294304	0.811017	0.97593	0.333706	0.281817	0.679034	NA	NA	NA	NA	1.66762	0.10129	0.334326	0.484684	1.52457
STK39	2.63296	0.0111747	0.0764712	0.172875	NA	NA	NA	NA	NA	NA	NA	NA	NA	NA	NA	NA	1.91556	0.0610356	0.0638703	0.324649	NA	NA	NA	NA	NA	NA	NA	NA	NA	NA	NA	NA	0.452937	0.652515	0.0569959	0.909907	-1.29488	0.201194	0.0751231	0.570404	NA	NA	NA	NA	NA	NA	NA	NA	NA
SERPINF1	2.6317	0.0112109	0.0912232	0.173113	-1.01915	0.312761	0.0877218	0.550349	NA	NA	NA	NA	-0.422073	0.675289	0.118504	0.964977	1.68936	0.0972557	0.514441	0.386987	NA	NA	NA	NA	NA	NA	NA	NA	NA	NA	NA	NA	-1.46157	0.149995	0.341763	0.785382	3.97203	0.000224368	0.394104	0.0435431	NA	NA	NA	NA	0.580466	0.56406	0.198989	0.833178	1.67292
ATP2A2	2.62679	0.011354	0.284647	0.173827	2.73792	0.00839979	0.268871	0.0818263	1.74843	0.086653	0.226208	0.900968	NA	NA	NA	NA	1.91499	0.0611108	0.371439	0.324649	0.26212	0.794328	0.225562	0.997432	1.40851	0.165425	0.112023	0.991077	-0.492638	0.624469	0.187226	0.958378	1.24449	0.219009	0.553146	0.796807	3.3977	0.00132541	0.328389	0.0819866	NA	NA	NA	NA	2.05389	0.0449337	0.21676	0.404736	0.896982
COL27A1	2.62479	0.0114128	0.0723942	0.173827	NA	NA	NA	NA	NA	NA	NA	NA	NA	NA	NA	NA	0.91839	0.362738	0.106457	0.626893	NA	NA	NA	NA	NA	NA	NA	NA	NA	NA	NA	NA	NA	NA	NA	NA	1.77615	0.0816737	0.0667428	0.411078	NA	NA	NA	NA	NA	NA	NA	NA	0.616057
KRT18	2.62379	0.0114424	0.669583	0.173827	NA	NA	NA	NA	0.747719	0.458203	0.0779071	0.969597	NA	NA	NA	NA	1.63094	0.109065	0.714966	0.403702	0.197599	0.844176	0.154047	0.997432	-0.485645	0.629428	0.0739044	0.991077	NA	NA	NA	NA	-0.126599	0.899756	0.584749	0.975665	0.504541	0.616054	0.69351	0.853729	NA	NA	NA	NA	NA	NA	NA	NA	1.4701
RPL28	2.6237	0.0114449	0.816048	0.173827	-0.438624	0.662717	0.831715	0.816837	0.660651	0.51193	0.807922	0.969597	-0.249605	0.804203	0.984048	0.981339	1.17488	0.245498	0.814386	0.534816	1.87694	0.0664874	0.806463	0.927964	0.709634	0.481364	0.750419	0.991077	2.3172	0.024714	0.765004	0.724556	0.346329	0.73052	0.772778	0.930296	1.80271	0.0773437	0.837715	0.401389	-0.0589299	0.954453	0.248963	0.994702	0.251114	0.802697	0.804072	0.931364	0.105922
FN1	2.6236	0.0114478	0.209346	0.173827	2.4791	0.016387	0.519308	0.120668	0.613696	0.542255	0.541216	0.969597	NA	NA	NA	NA	4.74167	1.74348e-05	0.122375	0.00941274	0.318896	0.751161	0.326337	0.997432	0.373936	0.710099	0.190868	0.992169	1.81778	0.0752136	0.124405	0.782692	NA	NA	NA	NA	2.74932	0.0082402	0.0955823	0.168128	NA	NA	NA	NA	1.41694	0.162352	0.228415	0.567447	1.54635
MRPS31	-2.62327	0.0114576	0.118966	0.173827	-0.47017	0.640163	0.112848	0.802073	-1.43917	0.156459	0.134899	0.958539	0.10471	0.917142	0.136137	0.992754	-0.215854	0.829962	0.156321	0.918775	-0.755931	0.45331	0.134907	0.997432	1.03	0.308173	0.0767275	0.991077	-1.13427	0.262202	0.118344	0.895355	0.316983	0.752551	0.633344	0.936486	-1.34797	0.183624	0.134985	0.549227	NA	NA	NA	NA	2.69726	0.00935366	0.0833793	0.269335	1.90585
BOD1	2.62298	0.0114663	0.171101	0.173827	1.17831	0.243935	0.105465	0.481376	-1.1194	0.268427	0.153985	0.969597	0.00162343	0.998713	0.059978	0.999798	0.353019	0.725529	0.187804	0.865143	-1.111	0.271989	0.131972	0.997432	-0.626372	0.534039	0.0786482	0.991077	-0.102643	0.918665	0.11179	0.991249	0.942312	0.350476	0.118215	0.817441	1.2353	0.22238	0.148395	0.592598	NA	NA	NA	NA	1.17271	0.246156	0.0687686	0.654105	1.0513
GPC1	2.62195	0.0114966	0.110831	0.173827	NA	NA	NA	NA	NA	NA	NA	NA	NA	NA	NA	NA	2.43844	0.018273	0.294545	0.21313	NA	NA	NA	NA	NA	NA	NA	NA	NA	NA	NA	NA	0.426984	0.671188	0.0673388	0.911158	2.28162	0.0267184	0.103912	0.274557	NA	NA	NA	NA	NA	NA	NA	NA	1.02972
LY6E	2.62183	0.0115004	0.431678	0.173827	-1.51338	0.136123	0.619187	0.360375	-1.19355	0.238399	0.592235	0.969597	-0.343751	0.73288	0.346261	0.968294	1.62476	0.110378	0.558241	0.404562	-1.75302	0.0858538	0.469614	0.947183	-1.24617	0.218749	0.498411	0.991077	-3.46214	0.00112123	0.566258	0.347309	0.497579	0.620919	0.360133	0.896926	1.97824	0.053316	0.635988	0.35237	NA	NA	NA	NA	-0.368774	0.713765	0.352954	0.895286	1.28639
GULP1	-2.62121	0.0115187	0.114173	0.173827	NA	NA	NA	NA	-1.76002	0.0846464	0.10997	0.893903	NA	NA	NA	NA	2.74338	0.00837092	0.159512	0.162772	0.668822	0.506748	0.122882	0.997432	0.785286	0.436145	0.0909429	0.991077	-0.539973	0.591662	0.0960579	0.956685	0.367031	0.715115	0.245751	0.927604	-0.175825	0.861128	0.134804	0.958938	NA	NA	NA	NA	NA	NA	NA	NA	1.66019
STX10	-2.6212	0.011519	0.251329	0.173827	0.699197	0.487486	0.279931	0.698836	-0.5817	0.563436	0.137884	0.97024	-1.77483	0.0837324	0.104344	0.842656	0.98648	0.328555	0.187309	0.601891	-0.886498	0.37968	0.149883	0.997432	-0.313171	0.755507	0.138805	0.992169	0.523042	0.603302	0.142487	0.957003	0.0440057	0.965072	0.171758	0.98961	0.904127	0.370179	0.152887	0.704124	NA	NA	NA	NA	0.49768	0.620769	0.19937	0.859771	-0.212593
VAMP8	2.62097	0.0115259	0.636661	0.173827	1.19131	0.23884	0.779886	0.475929	-0.0578169	0.95413	0.380162	0.998244	-1.47012	0.149553	0.502226	0.87848	1.2028	0.234609	0.609669	0.52608	0.497663	0.620948	0.257244	0.997432	0.376083	0.708512	0.275924	0.992169	0.658971	0.512999	0.343556	0.939059	0.853495	0.397376	0.664153	0.830461	1.44797	0.153745	0.665072	0.512197	1.15515	0.281364	0.248802	0.994702	1.65891	0.103041	0.691061	0.488563	1.51746
AUTS2	2.62055	0.0115382	0.177157	0.173827	NA	NA	NA	NA	NA	NA	NA	NA	NA	NA	NA	NA	1.30861	0.196533	0.172409	0.491025	NA	NA	NA	NA	NA	NA	NA	NA	NA	NA	NA	NA	1.4841	0.143938	0.140145	0.78014	0.571021	0.570493	0.222276	0.829415	NA	NA	NA	NA	NA	NA	NA	NA	0.735857
GOLGA3	2.62008	0.0115523	0.18537	0.173827	0.2017	0.840923	0.132679	0.926895	-1.67407	0.100489	0.118668	0.912209	-0.448551	0.656238	0.060738	0.964977	1.02775	0.308915	0.13414	0.586881	1.43147	0.158645	0.116728	0.988504	0.565392	0.574441	0.0624438	0.991077	1.02421	0.310764	0.101674	0.907646	1.27145	0.209335	0.13522	0.796807	1.74541	0.0869371	0.186835	0.419302	NA	NA	NA	NA	2.89039	0.00556549	0.0904798	0.230709	3.35281
AKR1B1	2.61947	0.0115704	0.0918202	0.173827	-2.33638	0.023285	0.424924	0.144313	-3.45616	0.00114138	0.313272	0.503354	-0.662974	0.511247	0.184142	0.957111	1.79777	0.0781349	0.169618	0.355187	-0.624099	0.535458	0.170087	0.997432	-0.560213	0.577939	0.127295	0.991077	-1.04139	0.302804	0.177663	0.907646	1.17271	0.24636	0.159894	0.796807	2.1296	0.0380525	0.0893342	0.308	NA	NA	NA	NA	0.816016	0.418143	0.430567	0.761182	0.718707
STAU1	2.61806	0.0116126	0.38586	0.174093	1.30776	0.196599	0.339996	0.431145	0.640759	0.524665	0.331977	0.969597	0.991116	0.327739	0.208752	0.926571	1.66233	0.102582	0.355694	0.394278	-0.63614	0.527645	0.316261	0.997432	0.916114	0.364187	0.228437	0.991077	-1.16539	0.249505	0.270716	0.888056	1.44316	0.155091	0.372212	0.788113	-0.546753	0.586933	0.323075	0.8374	NA	NA	NA	NA	1.67198	0.100423	0.244736	0.483794	0.775788
ARL4C	2.61747	0.0116301	0.133322	0.174093	2.95173	0.00469912	0.11569	0.059139	NA	NA	NA	NA	0.488412	0.627993	0.144741	0.964977	0.945447	0.348889	0.201855	0.61556	NA	NA	NA	NA	NA	NA	NA	NA	NA	NA	NA	NA	NA	NA	NA	NA	1.22815	0.225027	0.200759	0.594964	-0.0570505	0.955904	0.239882	0.994702	0.382528	0.703599	0.30865	0.892327	1.30581
DMKN	2.61633	0.0116644	0.467252	0.174093	NA	NA	NA	NA	NA	NA	NA	NA	NA	NA	NA	NA	2.25993	0.0281259	0.426743	0.24538	NA	NA	NA	NA	NA	NA	NA	NA	NA	NA	NA	NA	0.256607	0.798514	0.633052	0.950574	0.38471	0.702052	0.386723	0.892402	NA	NA	NA	NA	NA	NA	NA	NA	-0.533985
GSTP1	2.61609	0.0116718	0.811253	0.174093	0.864932	0.390974	0.726244	0.620823	0.174541	0.862159	0.659113	0.996511	-0.607251	0.547204	0.581729	0.957863	1.51338	0.136355	0.817745	0.427853	0.533843	0.595864	0.585408	0.997432	-0.00763693	0.993938	0.575986	0.998805	-1.54917	0.127775	0.57414	0.844121	0.256373	0.798694	0.849856	0.950574	1.2299	0.224377	0.81935	0.594757	1.22899	0.253997	0.230637	0.994702	0.5527	0.582792	0.680405	0.843117	0.223266
DOHH	2.61368	0.0117442	0.0927412	0.174861	2.09787	0.0407009	0.0779604	0.195092	NA	NA	NA	NA	NA	NA	NA	NA	1.35928	0.180037	0.0750431	0.47319	0.671072	0.505326	0.0851147	0.997432	NA	NA	NA	NA	-0.512851	0.61036	0.0499715	0.957003	0.823442	0.414091	0.081143	0.836517	1.62593	0.110129	0.0600247	0.453841	NA	NA	NA	NA	NA	NA	NA	NA	0.156651
NR2F6	2.61277	0.0117717	0.160921	0.174875	NA	NA	NA	NA	NA	NA	NA	NA	NA	NA	NA	NA	0.668681	0.506714	0.140568	0.731015	-0.40515	0.687131	0.0611001	0.997432	NA	NA	NA	NA	1.0763	0.287065	0.0505565	0.904682	0.528325	0.599565	0.177784	0.891857	0.141058	0.88838	0.181132	0.968321	NA	NA	NA	NA	NA	NA	NA	NA	2.80063
TEPP	2.61172	0.0118038	0.0545392	0.174875	NA	NA	NA	NA	NA	NA	NA	NA	NA	NA	NA	NA	4.69246	2.06268e-05	0.0780099	0.00983587	NA	NA	NA	NA	NA	NA	NA	NA	NA	NA	NA	NA	NA	NA	NA	NA	0.203179	0.839804	0.0806592	0.952807	NA	NA	NA	NA	NA	NA	NA	NA	NA
MYO1B	2.61102	0.0118251	0.453055	0.174875	NA	NA	NA	NA	NA	NA	NA	NA	NA	NA	NA	NA	1.10185	0.2757	0.258808	0.559942	0.491139	0.625521	0.175608	0.997432	0.52674	0.6008	0.122175	0.991077	0.829876	0.410634	0.0846387	0.916317	1.44047	0.155845	0.188568	0.788162	0.444951	0.658238	0.276564	0.874561	NA	NA	NA	NA	NA	NA	NA	NA	1.17073
AFTPH	2.61088	0.0118292	0.200022	0.174875	0.902874	0.370678	0.215684	0.603452	0.247508	0.805549	0.131469	0.988549	0.026737	0.978806	0.204998	0.99768	-0.276405	0.783354	0.196121	0.896126	-0.40506	0.687197	0.119652	0.997432	1.42749	0.159911	0.119314	0.991077	1.0106	0.317174	0.0986043	0.907646	0.381246	0.704604	0.254684	0.921853	1.839	0.0717405	0.183741	0.386906	NA	NA	NA	NA	-0.0703184	0.944205	0.166745	0.981015	0.763906
CDCP1	2.60951	0.0118709	0.1016	0.174914	0.303841	0.762439	0.211336	0.880778	NA	NA	NA	NA	NA	NA	NA	NA	0.841896	0.403777	0.150925	0.658227	NA	NA	NA	NA	NA	NA	NA	NA	NA	NA	NA	NA	0.90824	0.368023	0.1581	0.819475	0.539265	0.59205	0.0915647	0.839249	NA	NA	NA	NA	1.59577	0.116487	0.152562	0.504862	NA
EIF3B	2.60941	0.0118739	0.228047	0.174914	3.02047	0.00387834	0.173142	0.0531026	0.404491	0.687612	0.181389	0.981125	-0.531282	0.598237	0.0881739	0.964977	0.959991	0.341589	0.178045	0.611251	1.42697	0.159931	0.193872	0.988504	1.18849	0.240489	0.132784	0.991077	0.210922	0.833823	0.136896	0.982366	0.407629	0.685252	0.177258	0.916405	1.52116	0.134395	0.221904	0.492298	NA	NA	NA	NA	1.43536	0.15706	0.117979	0.559079	4.3659
TUBGCP6	2.60853	0.0119008	0.0762781	0.175	NA	NA	NA	NA	NA	NA	NA	NA	NA	NA	NA	NA	1.10935	0.272481	0.0722791	0.558396	NA	NA	NA	NA	NA	NA	NA	NA	NA	NA	NA	NA	0.322593	0.748323	0.0938994	0.934753	1.35381	0.181766	0.0758158	0.547596	NA	NA	NA	NA	NA	NA	NA	NA	1.48263
HOXD1	2.60551	0.0119937	0.0778383	0.176056	NA	NA	NA	NA	NA	NA	NA	NA	NA	NA	NA	NA	NA	NA	NA	NA	NA	NA	NA	NA	NA	NA	NA	NA	NA	NA	NA	NA	NA	NA	NA	NA	NA	NA	NA	NA	NA	NA	NA	NA	NA	NA	NA	NA	NA
RP11-635O16.2	-2.60414	0.0120361	0.0701418	0.176366	NA	NA	NA	NA	NA	NA	NA	NA	NA	NA	NA	NA	NA	NA	NA	NA	NA	NA	NA	NA	NA	NA	NA	NA	NA	NA	NA	NA	NA	NA	NA	NA	NA	NA	NA	NA	NA	NA	NA	NA	NA	NA	NA	NA	NA
ATP5C1	-2.6029	0.0120743	0.428188	0.176616	-0.88448	0.380432	0.524779	0.612132	-1.62684	0.110185	0.392668	0.931904	-0.380476	0.705657	0.35875	0.96741	-0.804956	0.424582	0.420709	0.672678	0.190309	0.849853	0.403536	0.997432	0.0628124	0.950177	0.287009	0.996097	-1.08593	0.282825	0.327508	0.902825	-0.729881	0.468802	0.358637	0.857389	-2.05063	0.0454587	0.383023	0.329415	NA	NA	NA	NA	-1.12269	0.266631	0.461957	0.665056	0.324804
STYXL1	2.59999	0.0121648	0.088519	0.177517	2.92919	0.00500177	0.125914	0.060795	0.52888	0.599277	0.0660771	0.972359	NA	NA	NA	NA	1.30475	0.197833	0.120574	0.492064	NA	NA	NA	NA	NA	NA	NA	NA	0.37688	0.70789	0.0491454	0.97024	1.23985	0.220706	0.325972	0.796807	2.35965	0.0221579	0.107149	0.253298	NA	NA	NA	NA	1.65038	0.10478	0.0926979	0.490854	0.335627
CEP57	-2.59955	0.0121785	0.218955	0.177517	0.435567	0.66492	0.172391	0.81828	-1.10777	0.27337	0.145124	0.969597	-0.559518	0.579008	0.227982	0.957863	0.677658	0.501051	0.232786	0.726764	0.482478	0.631615	0.155404	0.997432	-0.307568	0.759742	0.124223	0.992169	0.284933	0.776896	0.130087	0.978022	0.776749	0.440895	0.305985	0.847911	-0.485195	0.629616	0.163501	0.860308	NA	NA	NA	NA	-0.166782	0.868177	0.151406	0.952466	1.06126
MAGED1	2.59814	0.0122227	0.209749	0.177848	NA	NA	NA	NA	0.95742	0.343055	0.0873512	0.969597	NA	NA	NA	NA	2.37641	0.0212741	0.160582	0.226188	0.590414	0.557627	0.0917696	0.997432	NA	NA	NA	NA	1.61386	0.11298	0.0678607	0.834653	0.335455	0.738658	0.243778	0.932293	1.52867	0.132525	0.278372	0.489671	NA	NA	NA	NA	NA	NA	NA	NA	3.49083
CLDN7	2.59723	0.0122512	0.534467	0.177952	-0.367795	0.714491	0.184016	0.848966	NA	NA	NA	NA	NA	NA	NA	NA	1.41229	0.163937	0.407345	0.459424	NA	NA	NA	NA	NA	NA	NA	NA	NA	NA	NA	NA	1.10923	0.272536	0.45686	0.799668	1.2084	0.232465	0.497762	0.601456	NA	NA	NA	NA	1.78027	0.0807645	0.0627746	0.466973	NA
VDR	2.59509	0.0123187	0.093743	0.178123	0.678274	0.500549	0.0974469	0.706821	NA	NA	NA	NA	NA	NA	NA	NA	NA	NA	NA	NA	NA	NA	NA	NA	NA	NA	NA	NA	NA	NA	NA	NA	NA	NA	NA	NA	0.99604	0.323933	0.0650294	0.670442	NA	NA	NA	NA	0.81026	0.421414	0.0977065	0.761669	NA
HIF1A	2.59489	0.0123251	0.379844	0.178123	2.6227	0.0113653	0.373766	0.0972304	-0.881691	0.382248	0.487084	0.969597	0.455168	0.651512	0.369691	0.964977	2.29822	0.0256835	0.320866	0.238195	0.783941	0.436848	0.428451	0.997432	0.542993	0.589647	0.25621	0.991077	1.09365	0.279455	0.338244	0.901316	1.56965	0.122681	0.14202	0.779258	0.666499	0.508096	0.253	0.794913	-0.297542	0.773633	0.268007	0.994702	1.17572	0.244962	0.505582	0.654105	1.4576
PAK6	2.59482	0.0123272	0.0600339	0.178123	NA	NA	NA	NA	NA	NA	NA	NA	NA	NA	NA	NA	2.62921	0.0112834	0.0510248	0.174123	NA	NA	NA	NA	NA	NA	NA	NA	NA	NA	NA	NA	NA	NA	NA	NA	-0.199353	0.842779	0.0544194	0.953445	NA	NA	NA	NA	NA	NA	NA	NA	NA
DENR	2.59281	0.012391	0.227167	0.17826	1.51411	0.13594	0.267913	0.360268	0.927506	0.35821	0.179093	0.969597	-0.511487	0.611894	0.183584	0.964977	2.23494	0.0298288	0.254774	0.249982	1.91899	0.0608203	0.177786	0.927964	0.330812	0.742226	0.120671	0.992169	1.29123	0.202681	0.155085	0.884115	1.16122	0.25096	0.252717	0.796807	0.394615	0.694773	0.263045	0.888379	NA	NA	NA	NA	1.45306	0.152104	0.179508	0.553605	1.07774
CD63	2.59129	0.0124392	0.778696	0.17826	1.58921	0.117962	0.842842	0.338847	0.346418	0.730511	0.696664	0.98191	-1.71887	0.0935675	0.45453	0.842656	2.27909	0.0268792	0.737806	0.241387	0.106578	0.915559	0.683449	0.997432	1.53618	0.131061	0.634212	0.987767	0.327183	0.744923	0.708258	0.971819	0.787318	0.43474	0.658149	0.845481	1.25816	0.214064	0.773657	0.583434	0.814345	0.439013	0.211117	0.994702	0.683154	0.497485	0.767791	0.799971	2.80398
DKC1	2.59081	0.0124546	0.16108	0.17826	2.50004	0.0155474	0.15307	0.116628	0.803016	0.425844	0.123214	0.969597	-0.863328	0.393236	0.142202	0.93587	1.79251	0.0789829	0.193842	0.356351	0.0949906	0.92471	0.158628	0.997432	0.247012	0.805952	0.0965828	0.992169	0.617307	0.539891	0.106896	0.947937	0.518907	0.60607	0.139599	0.894424	0.0681953	0.945897	0.164519	0.987429	NA	NA	NA	NA	2.53931	0.0140772	0.0998331	0.296078	0.946697
FAT1	2.5906	0.0124612	0.155907	0.17826	NA	NA	NA	NA	NA	NA	NA	NA	NA	NA	NA	NA	2.45058	0.0177323	0.255736	0.210453	NA	NA	NA	NA	3.05417	0.00367623	0.0780437	0.775453	2.64037	0.0110782	0.0856766	0.656245	1.59529	0.116826	0.204718	0.779258	1.22963	0.224477	0.24321	0.594757	NA	NA	NA	NA	NA	NA	NA	NA	2.05241
TYMP	2.5896	0.0124932	0.298403	0.17826	4.03294	0.000177559	0.676183	0.00795255	-0.134526	0.893538	0.214447	0.996986	-0.354275	0.725041	0.36313	0.967887	1.85971	0.0686986	0.246318	0.339239	-1.4192	0.162171	0.186696	0.988504	1.79882	0.0783362	0.251177	0.946026	0.152183	0.879668	0.192388	0.986049	2.30182	0.025464	0.451408	0.779258	3.08629	0.00327248	0.245558	0.115809	NA	NA	NA	NA	2.56824	0.0130762	0.661453	0.29336	2.90858
ERP27	2.58953	0.0124953	0.0958079	0.17826	NA	NA	NA	NA	NA	NA	NA	NA	NA	NA	NA	NA	0.981152	0.331149	0.0488998	0.60314	NA	NA	NA	NA	NA	NA	NA	NA	NA	NA	NA	NA	0.733356	0.466699	0.129059	0.857389	1.984	0.0526502	0.272055	0.350436	NA	NA	NA	NA	NA	NA	NA	NA	NA
DCTPP1	2.58941	0.0124992	0.135405	0.17826	2.2112	0.0313578	0.205967	0.169996	-1.29833	0.20025	0.159219	0.969597	0.862147	0.393877	0.153683	0.93587	2.99006	0.00428586	0.163438	0.132443	2.10724	0.0402384	0.146986	0.884928	-0.79592	0.429997	0.0917143	0.991077	-0.993057	0.325561	0.123357	0.907916	1.09863	0.27709	0.164962	0.80012	1.60895	0.113801	0.143257	0.46184	NA	NA	NA	NA	0.835847	0.406994	0.134612	0.755694	1.11339
TKT	2.58805	0.0125428	0.624431	0.17826	-0.508303	0.61335	0.62035	0.785146	-1.13541	0.261728	0.222065	0.969597	-1.1518	0.256417	0.334912	0.91087	0.456432	0.650018	0.545452	0.822424	-0.70401	0.484759	0.287205	0.997432	-0.302865	0.763301	0.180509	0.992169	-0.860276	0.393826	0.211081	0.916317	-0.0429365	0.96592	0.387105	0.98961	2.49134	0.0160207	0.522846	0.221149	NA	NA	NA	NA	-0.744288	0.45999	0.495009	0.779959	-0.275291
PPP4R3A	2.5879	0.0125477	0.199403	0.17826	0.685181	0.496216	0.183474	0.703796	0.157062	0.875841	0.136832	0.996511	2.5209	0.0159055	0.139313	0.756533	1.68677	0.0977556	0.20531	0.387727	-1.27908	0.206895	0.137868	0.99484	0.814675	0.419282	0.115043	0.991077	1.32216	0.192255	0.170958	0.879375	0.887442	0.379007	0.21321	0.823471	2.12417	0.0385254	0.222053	0.30913	NA	NA	NA	NA	0.58153	0.563349	0.172559	0.832833	0.795897
RHOC	2.58748	0.0125611	0.264394	0.17826	4.42534	4.83081e-05	0.278847	0.00343755	-0.183048	0.855515	0.673937	0.99501	0.0775021	0.93862	0.180371	0.993537	2.54973	0.0138292	0.440788	0.191152	-0.246417	0.806389	0.621992	0.997432	-0.915317	0.364601	0.64068	0.991077	-0.119011	0.905754	0.682417	0.988814	0.981315	0.33107	0.158144	0.815237	1.3917	0.170055	0.326672	0.5339	NA	NA	NA	NA	2.7209	0.00878772	0.318801	0.265494	2.02575
RNF41	2.58713	0.0125722	0.137593	0.17826	-0.646674	0.520634	0.142307	0.719533	-0.594731	0.55476	0.0908461	0.969597	-0.0570572	0.954791	0.0821014	0.996325	-0.481214	0.632422	0.135897	0.810806	0.636668	0.527304	0.0887794	0.997432	NA	NA	NA	NA	-0.574317	0.56838	0.0859349	0.954358	1.14832	0.256194	0.118651	0.796807	1.38802	0.171166	0.10721	0.535174	NA	NA	NA	NA	1.61965	0.111242	0.116522	0.498513	-1.23241
MARCKSL1	2.58497	0.0126421	0.0765852	0.178486	3.02899	0.00378654	0.0552024	0.0525963	-0.9332	0.355293	0.307945	0.969597	2.40149	0.0211927	0.283436	0.756533	2.27337	0.0272458	0.200076	0.242612	0.894893	0.375219	0.405762	0.997432	1.43583	0.157536	0.320945	0.991077	0.612984	0.542722	0.414059	0.948169	1.92369	0.0599834	0.0710441	0.779258	2.71862	0.00893639	0.214541	0.174178	NA	NA	NA	NA	3.18404	0.0024322	0.0822564	0.186591	3.90653
SCGB3A1	2.58375	0.0126813	0.481395	0.178486	2.84105	0.00636732	0.24652	0.0704013	1.02548	0.310171	0.303062	0.969597	2.91146	0.00592085	0.278945	0.756533	0.98877	0.327444	0.504935	0.601056	2.41186	0.0196624	0.291345	0.849473	1.5874	0.118989	0.307206	0.986538	1.79998	0.0780221	0.271229	0.782692	0.0457486	0.963689	0.422856	0.98961	1.97513	0.0536778	0.784668	0.353175	NA	NA	NA	NA	2.46617	0.0169258	0.252339	0.310224	2.62186
SUDS3	2.58343	0.0126919	0.180596	0.178486	2.28224	0.0265164	0.133313	0.155185	-0.332517	0.740918	0.101832	0.982967	-0.0577649	0.954231	0.136396	0.996325	0.563361	0.575658	0.247504	0.775373	0.179395	0.858367	0.0900468	0.997432	0.242255	0.809615	0.0985324	0.992169	-0.69331	0.491389	0.104467	0.933694	1.49828	0.140224	0.364285	0.779258	3.3632	0.00146826	0.209522	0.0839539	NA	NA	NA	NA	1.25042	0.216638	0.0971051	0.629947	1.14936
MIF4GD	-2.5831	0.0127025	0.106581	0.178486	0.402772	0.688736	0.230561	0.835486	-0.802231	0.426293	0.0933828	0.969597	-0.789812	0.434413	0.138713	0.950207	-0.368323	0.714157	0.101633	0.859272	-1.52843	0.132835	0.0968014	0.975065	-0.308557	0.758994	0.0775633	0.992169	-0.347779	0.729496	0.0787937	0.970865	0.321098	0.749448	0.132715	0.935159	1.06536	0.291733	0.0800485	0.648684	NA	NA	NA	NA	2.02173	0.0482661	0.198051	0.410253	0.205283
CAMK1D	2.58245	0.0127237	0.14741	0.178486	0.366832	0.715205	0.181708	0.849543	-0.911297	0.3666	0.10083	0.969597	-0.711508	0.481004	0.210671	0.954326	1.26024	0.21332	0.175172	0.507161	0.34369	0.73255	0.0852913	0.997432	NA	NA	NA	NA	0.705345	0.483936	0.0736688	0.933694	0.245239	0.807256	0.155857	0.95291	1.81354	0.0756348	0.143008	0.396465	NA	NA	NA	NA	0.197779	0.843975	0.221341	0.94245	NA
NRIP1	2.58206	0.0127364	0.152668	0.178486	-0.823283	0.414036	0.24528	0.640486	-1.81535	0.0755931	0.100647	0.892434	NA	NA	NA	NA	2.01327	0.0493788	0.178899	0.299894	-0.350174	0.727709	0.130469	0.997432	0.472797	0.638501	0.0927479	0.991077	1.10719	0.273619	0.102296	0.900895	2.63324	0.0111665	0.108845	0.779258	2.19291	0.0329006	0.164699	0.297718	NA	NA	NA	NA	-0.191611	0.848779	0.179529	0.944582	0.755311
LYSMD2	2.582	0.0127383	0.1104	0.178486	-0.0710607	0.943617	0.241212	0.972375	0.284898	0.776923	0.164932	0.987499	2.3689	0.0228889	0.161503	0.762055	1.78273	0.0805824	0.111206	0.358304	-0.220204	0.826627	0.16041	0.997432	0.260354	0.795705	0.172078	0.992169	0.758767	0.451627	0.157544	0.925497	1.58213	0.119803	0.188689	0.779258	1.80347	0.0772231	0.0810524	0.401012	NA	NA	NA	NA	-0.497569	0.620846	0.1784	0.859771	0.737007
MECOM	2.58123	0.0127634	0.372562	0.178538	NA	NA	NA	NA	-1.16969	0.247784	0.486522	0.969597	NA	NA	NA	NA	1.18318	0.242224	0.263098	0.532419	1.0379	0.30441	0.249468	0.997432	-0.232182	0.817384	0.107175	0.992169	-0.664405	0.509546	0.161472	0.938486	1.55054	0.127196	0.298063	0.779258	0.0570123	0.954758	0.401576	0.988182	NA	NA	NA	NA	NA	NA	NA	NA	NA
BTG1	-2.57977	0.0128112	0.581324	0.178724	-0.287537	0.774823	0.654669	0.889149	-2.09591	0.0412784	0.591871	0.890688	1.26241	0.214299	0.878154	0.8956	0.209507	0.834887	0.551301	0.922024	-0.37015	0.712866	0.637475	0.997432	-0.21888	0.827672	0.597336	0.992169	-3.65798	0.000620724	0.567292	0.347309	0.049044	0.961076	0.412124	0.988752	-2.07237	0.0433042	0.570598	0.328223	0.615671	0.555218	0.361336	0.994702	-0.959309	0.341759	0.692666	0.714588	-1.50807
MKL2	-2.57715	0.012897	0.110199	0.178724	NA	NA	NA	NA	-2.9257	0.00519545	0.294096	0.733959	NA	NA	NA	NA	1.72817	0.0900081	0.147945	0.374544	0.462352	0.645875	0.355006	0.997432	0.416958	0.678568	0.200288	0.991077	-0.376404	0.708242	0.30435	0.97024	-0.6241	0.535343	0.136273	0.873233	-0.397302	0.692803	0.114278	0.886977	NA	NA	NA	NA	NA	NA	NA	NA	-0.0726056
PGD	-2.57705	0.0129004	0.260303	0.178724	-1.17567	0.24498	0.574647	0.481983	0.0864331	0.931474	0.0872237	0.998244	-2.01929	0.0503677	0.182442	0.798505	-0.413595	0.680905	0.275723	0.840732	-0.703561	0.485036	0.100867	0.997432	1.59928	0.116322	0.0607774	0.986538	1.51	0.137465	0.074865	0.857363	-0.538468	0.592597	0.200661	0.890133	0.335444	0.738666	0.213079	0.906896	NA	NA	NA	NA	-2.07219	0.0431285	0.409674	0.398324	0.502192
MT1X	2.57699	0.0129023	0.307796	0.178724	3.12347	0.00289555	0.212902	0.0449016	0.754293	0.454283	0.580701	0.969597	-1.00899	0.319201	0.0965671	0.923638	2.96861	0.0045485	0.613654	0.132934	-0.900448	0.372287	0.336973	0.997432	-0.367477	0.714879	0.30773	0.992169	-0.497676	0.620938	0.532084	0.958378	-0.220058	0.826704	0.237507	0.959281	-0.171012	0.864891	0.354908	0.96016	NA	NA	NA	NA	3.66277	0.00057693	0.204229	0.135009	1.30206
FAM120A	2.57672	0.0129113	0.354069	0.178724	2.62766	0.01122	0.36581	0.0968527	0.916673	0.363804	0.220787	0.969597	0.175037	0.861956	0.14178	0.983006	-0.568054	0.572491	0.326685	0.773171	2.5535	0.0138272	0.243047	0.849473	0.990828	0.326738	0.225699	0.991077	-1.12277	0.267007	0.249427	0.898888	1.38147	0.173156	0.418973	0.796807	2.23935	0.0295223	0.357765	0.285347	NA	NA	NA	NA	1.71895	0.0914596	0.289489	0.475649	1.14792
STARD4	-2.57579	0.0129421	0.148726	0.178724	-0.0610656	0.951537	0.0824676	0.976157	0.0167598	0.986696	0.0904577	0.99956	NA	NA	NA	NA	NA	NA	NA	NA	-1.06765	0.290909	0.0876718	0.997432	0.621859	0.536978	0.107934	0.991077	0.270236	0.788114	0.162938	0.9812	NA	NA	NA	NA	0.34246	0.733412	0.079115	0.90428	NA	NA	NA	NA	0.173597	0.862844	0.0719326	0.950715	NA
PVRL4	2.57565	0.0129465	0.101277	0.178724	NA	NA	NA	NA	NA	NA	NA	NA	NA	NA	NA	NA	-0.212949	0.832215	0.134032	0.92025	NA	NA	NA	NA	NA	NA	NA	NA	NA	NA	NA	NA	0.389014	0.698885	0.15768	0.919874	-0.531616	0.5973	0.253477	0.843376	NA	NA	NA	NA	NA	NA	NA	NA	NA
AES	2.57483	0.0129737	0.450754	0.178724	1.66278	0.10226	0.367211	0.313576	1.90692	0.0624024	0.56913	0.892434	-0.592043	0.557238	0.294128	0.957863	1.54427	0.128706	0.510654	0.421278	0.0727009	0.94234	0.369761	0.997432	0.867815	0.389814	0.439633	0.991077	-1.06809	0.290714	0.498463	0.90759	1.13834	0.260297	0.535848	0.796807	0.391293	0.697211	0.449497	0.889766	NA	NA	NA	NA	0.676694	0.501543	0.26961	0.801568	0.470787
CLIP4	2.57269	0.0130446	0.0914878	0.178724	0.147194	0.883537	0.276888	0.946834	NA	NA	NA	NA	NA	NA	NA	NA	1.65895	0.103264	0.0846741	0.395082	NA	NA	NA	NA	NA	NA	NA	NA	NA	NA	NA	NA	NA	NA	NA	NA	-0.371402	0.711877	0.0721399	0.896496	NA	NA	NA	NA	-0.96841	0.337238	0.100082	0.711946	0.752434
RNF34	2.57268	0.0130449	0.101088	0.178724	1.75677	0.0847331	0.0845098	0.282592	-0.0230184	0.981729	0.0661441	0.999123	-0.814977	0.420035	0.0948993	0.947119	0.427045	0.671144	0.109282	0.836985	-0.318764	0.75126	0.0740645	0.997432	-0.540823	0.591131	0.0515191	0.991077	1.25007	0.217213	0.0675406	0.888056	1.67853	0.099361	0.111517	0.779258	1.91061	0.0616846	0.0982658	0.368738	NA	NA	NA	NA	-0.45733	0.649303	0.0818499	0.870237	1.40147
AGR2	2.5725	0.0130511	0.485073	0.178724	NA	NA	NA	NA	NA	NA	NA	NA	NA	NA	NA	NA	0.311872	0.756409	0.375002	0.882387	NA	NA	NA	NA	NA	NA	NA	NA	NA	NA	NA	NA	0.488454	0.627322	0.67228	0.899226	2.29461	0.025905	0.62937	0.269884	NA	NA	NA	NA	NA	NA	NA	NA	NA
ERO1A	2.57247	0.0130521	0.173215	0.178724	4.29016	7.60624e-05	0.206138	0.00452279	0.337031	0.737533	0.0937191	0.98191	-1.36013	0.181601	0.0913021	0.887104	1.24992	0.217033	0.148517	0.510097	0.501938	0.617959	0.111456	0.997432	-0.40889	0.684439	0.0577479	0.992169	-1.39074	0.170588	0.107867	0.870285	1.81029	0.0761443	0.129976	0.779258	2.95815	0.00468199	0.163213	0.13225	NA	NA	NA	NA	-0.22646	0.821715	0.143302	0.937562	-0.371646
CRYZL1	-2.57216	0.0130623	0.0998554	0.178724	0.756608	0.452635	0.125139	0.67325	-0.865895	0.390768	0.101814	0.969597	0.47786	0.635417	0.078764	0.964977	0.78983	0.433284	0.136085	0.679154	0.506478	0.614792	0.12513	0.997432	-2.24765	0.0292298	0.0682053	0.88158	0.159541	0.873899	0.0699066	0.986049	0.196655	0.844879	0.182755	0.962615	0.505799	0.615177	0.0953263	0.853191	NA	NA	NA	NA	0.884811	0.380255	0.098654	0.738551	-0.899212
ENY2	2.57171	0.0130774	0.454545	0.178724	0.812038	0.420402	0.57784	0.646917	-1.54642	0.128438	0.498173	0.951969	-1.18869	0.241751	0.389619	0.903067	2.67827	0.00993361	0.441824	0.171423	-0.271523	0.787129	0.468919	0.997432	0.678895	0.500465	0.364295	0.991077	1.0052	0.319739	0.442707	0.907646	0.338826	0.736132	0.357618	0.932161	1.29085	0.202575	0.398472	0.572659	NA	NA	NA	NA	1.16919	0.24756	0.471141	0.654105	2.48616
SDF2L1	2.5694	0.0131544	0.289161	0.179232	4.12824	0.00013003	0.380978	0.00634648	-2.25112	0.0288972	0.175999	0.881829	0.749665	0.457955	0.154876	0.950624	2.04186	0.046354	0.213113	0.293134	0.833292	0.408723	0.164545	0.997432	0.854751	0.396935	0.143095	0.991077	0.138725	0.890236	0.158692	0.986049	0.628723	0.532336	0.256189	0.873233	2.86143	0.00610104	0.252864	0.148435	NA	NA	NA	NA	2.10702	0.039865	0.295572	0.387244	3.57134
EBNA1BP2	2.56931	0.0131576	0.207978	0.179232	2.73813	0.00839511	0.20135	0.0818263	-0.881686	0.382252	0.170503	0.969597	-0.462941	0.64598	0.0983071	0.964977	1.01766	0.313641	0.222666	0.589892	1.01869	0.313353	0.189981	0.997432	0.411831	0.682296	0.165579	0.992169	0.337804	0.736954	0.146582	0.970865	1.10189	0.275682	0.323093	0.799996	2.10091	0.040611	0.194229	0.317917	NA	NA	NA	NA	3.15114	0.00267441	0.110719	0.186591	2.3319
LLPH	2.56866	0.0131795	0.153891	0.179236	1.47589	0.14589	0.244818	0.370822	0.929044	0.357421	0.171417	0.969597	-0.296569	0.76837	0.135463	0.976724	2.77243	0.00774955	0.16612	0.160567	0.480925	0.63271	0.165933	0.997432	1.66075	0.103283	0.0887907	0.986538	-0.699231	0.487714	0.11314	0.933694	1.61324	0.112865	0.134309	0.779258	1.61589	0.112287	0.144385	0.459175	NA	NA	NA	NA	1.13753	0.260433	0.156738	0.664065	0.837949
DMTN	2.56793	0.0132039	0.0799712	0.179276	NA	NA	NA	NA	0.746779	0.458765	0.0746072	0.969597	NA	NA	NA	NA	0.403494	0.688272	0.0666082	0.844062	-1.19736	0.236926	0.0781027	0.99484	NA	NA	NA	NA	NA	NA	NA	NA	0.242019	0.809736	0.12559	0.953325	1.91131	0.0615926	0.080311	0.368716	NA	NA	NA	NA	NA	NA	NA	NA	NA
GPM6A	-2.5666	0.0132486	0.0749149	0.17959	NA	NA	NA	NA	NA	NA	NA	NA	NA	NA	NA	NA	NA	NA	NA	NA	NA	NA	NA	NA	NA	NA	NA	NA	NA	NA	NA	NA	NA	NA	NA	NA	NA	NA	NA	NA	NA	NA	NA	NA	NA	NA	NA	NA	NA
PITPNA	2.56505	0.0133011	0.141419	0.179929	3.27583	0.00186099	0.160988	0.0349866	0.564768	0.574808	0.113094	0.971382	-0.688164	0.495423	0.0606447	0.955958	2.88608	0.00570568	0.0923855	0.141915	1.40143	0.167388	0.103575	0.988712	1.53514	0.131315	0.0731314	0.987767	-1.13894	0.260265	0.0897635	0.894391	1.40532	0.165989	0.191932	0.796807	1.11654	0.269422	0.116948	0.629542	NA	NA	NA	NA	1.61293	0.1127	0.112348	0.501248	1.61898
NFIC	2.56442	0.0133223	0.486437	0.179929	1.88452	0.064984	0.284183	0.248263	-0.150252	0.881182	0.360277	0.996518	-0.110378	0.912675	0.11798	0.991619	0.571468	0.570193	0.445573	0.771458	0.844807	0.402325	0.413645	0.997432	-0.355317	0.723908	0.359797	0.992169	-0.244878	0.807573	0.38496	0.98157	-0.213642	0.831678	0.412693	0.961305	2.10713	0.0400443	0.479831	0.315552	NA	NA	NA	NA	0.637553	0.526509	0.297371	0.81435	1.57921
NDN	-2.56395	0.0133385	0.100439	0.179929	NA	NA	NA	NA	NA	NA	NA	NA	NA	NA	NA	NA	1.1509	0.255141	0.118193	0.544043	NA	NA	NA	NA	NA	NA	NA	NA	NA	NA	NA	NA	-0.0449874	0.964293	0.148017	0.98961	0.0408835	0.967548	0.0676905	0.990904	NA	NA	NA	NA	NA	NA	NA	NA	0.350259
EIF3J	2.56241	0.0133906	0.301885	0.18034	2.33337	0.0234549	0.331838	0.144838	2.24767	0.0291323	0.299275	0.881829	1.35649	0.182744	0.173812	0.889646	1.66477	0.10209	0.290759	0.393857	-0.128172	0.898538	0.318298	0.997432	-0.462082	0.64611	0.250151	0.991077	-0.124419	0.901493	0.266166	0.987024	0.714826	0.477976	0.212572	0.857389	3.65736	0.000603467	0.288995	0.0578843	NA	NA	NA	NA	0.620617	0.537512	0.252733	0.818865	0.92295
NXN	2.55795	0.0135434	0.117504	0.182103	NA	NA	NA	NA	1.22438	0.226662	0.122031	0.969597	NA	NA	NA	NA	1.67386	0.100282	0.150281	0.391167	-0.428185	0.670393	0.112496	0.997432	NA	NA	NA	NA	0.0154254	0.987755	0.0930383	0.998613	0.293315	0.770472	0.115414	0.940793	2.73206	0.00862529	0.151635	0.17148	NA	NA	NA	NA	NA	NA	NA	NA	1.88253
WDR43	2.55615	0.0136056	0.184652	0.182317	1.38972	0.170423	0.18178	0.40119	0.281511	0.779504	0.157015	0.987764	-0.304447	0.762406	0.160118	0.974609	2.82441	0.00674274	0.254556	0.152517	0.0570218	0.95476	0.171992	0.997432	-1.79958	0.078215	0.107778	0.946026	1.15486	0.253749	0.123596	0.890548	0.565674	0.574096	0.128317	0.884812	1.65066	0.104954	0.196012	0.444682	NA	NA	NA	NA	1.75702	0.0846892	0.124431	0.46988	2.07805
TGFB1I1	-2.55585	0.0136158	0.0905908	0.182317	NA	NA	NA	NA	-0.709767	0.481213	0.226868	0.969597	NA	NA	NA	NA	1.35621	0.181008	0.0974355	0.474455	-0.0256871	0.979611	0.214946	0.997467	-0.515534	0.608547	0.154262	0.991077	-0.0580637	0.953934	0.208713	0.993149	NA	NA	NA	NA	NA	NA	NA	NA	NA	NA	NA	NA	NA	NA	NA	NA	1.93947
ZC3H13	2.55559	0.0136251	0.286482	0.182317	1.44068	0.155558	0.333389	0.382424	1.05692	0.295733	0.310665	0.969597	0.798576	0.429373	0.215992	0.950207	-0.525677	0.601391	0.274954	0.792012	0.828375	0.411475	0.275546	0.997432	2.19265	0.0332122	0.235831	0.88158	1.45401	0.15232	0.230227	0.858131	0.797373	0.428931	0.25465	0.841757	1.6003	0.11571	0.270999	0.46462	NA	NA	NA	NA	0.840461	0.404425	0.255402	0.755499	0.728478
PAWR	2.5539	0.0136837	0.203804	0.182808	NA	NA	NA	NA	-0.377168	0.707677	0.115836	0.981647	0.111713	0.911624	0.0628187	0.991619	1.82745	0.0734854	0.24119	0.347475	-0.495594	0.622396	0.110193	0.997432	-0.420195	0.676218	0.108797	0.991077	0.691835	0.492306	0.147469	0.934352	0.443432	0.659328	0.218538	0.909935	1.69994	0.0952348	0.271504	0.434548	NA	NA	NA	NA	NA	NA	NA	NA	-0.83159
ADCK3	-2.5517	0.0137603	0.0956019	0.183447	-0.924644	0.359342	0.0801477	0.59283	NA	NA	NA	NA	0.1561	0.876759	0.0632035	0.986864	-0.80632	0.423803	0.0839949	0.671905	1.14749	0.256751	0.0815443	0.997432	NA	NA	NA	NA	NA	NA	NA	NA	-0.485889	0.629127	0.111616	0.900284	-1.03162	0.307119	0.0770339	0.659015	NA	NA	NA	NA	-1.09577	0.278133	0.0445044	0.670304	NA
TFF3	2.55039	0.013806	0.054262	0.183447	NA	NA	NA	NA	NA	NA	NA	NA	NA	NA	NA	NA	-0.421605	0.675085	0.145732	0.838242	-0.964996	0.339285	0.0874705	0.997432	NA	NA	NA	NA	NA	NA	NA	NA	-0.326228	0.745587	0.438139	0.933783	0.883287	0.381226	0.264447	0.712823	NA	NA	NA	NA	NA	NA	NA	NA	NA
RNF145	2.54824	0.0138815	0.669037	0.183447	5.91142	2.50396e-07	0.207603	0.000177889	0.359192	0.720995	0.289464	0.98191	0.00594186	0.995289	0.226177	0.999188	2.30196	0.0254551	0.490346	0.237667	0.285252	0.776653	0.293192	0.997432	0.224568	0.823269	0.293358	0.992169	0.135556	0.892728	0.2804	0.986049	0.748581	0.457548	0.388448	0.855235	3.1953	0.00239744	0.646706	0.0995355	NA	NA	NA	NA	3.28216	0.00182669	0.251772	0.179158	3.01321
NSDHL	-2.54786	0.0138949	0.0918605	0.183447	1.07737	0.286196	0.0715545	0.524957	NA	NA	NA	NA	NA	NA	NA	NA	0.859999	0.393814	0.0732372	0.650686	NA	NA	NA	NA	NA	NA	NA	NA	NA	NA	NA	NA	-0.806401	0.423756	0.0973367	0.839178	-0.533897	0.595732	0.061666	0.842465	NA	NA	NA	NA	NA	NA	NA	NA	NA
EPS8	2.54771	0.0139002	0.417215	0.183447	4.78636	1.40181e-05	0.0764195	0.00174973	2.1731	0.0346362	0.269544	0.890688	NA	NA	NA	NA	0.507999	0.613644	0.287314	0.799167	2.55479	0.0137823	0.20587	0.849473	2.24139	0.0296608	0.0887662	0.88158	-0.962361	0.340594	0.125947	0.90994	2.69599	0.00948383	0.393266	0.779258	2.71493	0.0090236	0.373024	0.174714	NA	NA	NA	NA	-0.533328	0.596036	0.158739	0.846175	2.00491
RNASET2	2.54731	0.0139144	0.128766	0.183447	1.51793	0.134974	0.562873	0.359291	0.687569	0.494966	0.0721274	0.969597	-0.831278	0.410877	0.557722	0.941368	1.60854	0.113892	0.179184	0.407663	-0.6746	0.503101	0.0649882	0.997432	0.0875177	0.930624	0.108915	0.996097	-1.20013	0.235861	0.146397	0.888056	2.30222	0.0254393	0.127352	0.779258	0.76434	0.448187	0.189718	0.759406	1.41856	0.193788	0.244147	0.994702	1.83338	0.0723644	0.584813	0.450791	1.8958
TMEM125	2.5459	0.013964	0.486265	0.183447	NA	NA	NA	NA	-1.60988	0.113848	0.0528942	0.940362	NA	NA	NA	NA	-1.99004	0.0519605	0.202581	0.304335	NA	NA	NA	NA	NA	NA	NA	NA	NA	NA	NA	NA	0.205889	0.837697	0.306907	0.961834	1.63094	0.109063	0.39164	0.450914	NA	NA	NA	NA	NA	NA	NA	NA	NA
C9orf16	2.54503	0.0139949	0.383623	0.183447	0.408009	0.68491	0.577717	0.832134	-1.83049	0.0732622	0.41623	0.892434	-1.0666	0.29271	0.433346	0.918595	0.714183	0.47837	0.424728	0.713622	0.376911	0.707867	0.414032	0.997432	0.341416	0.734281	0.330664	0.992169	-0.25135	0.802595	0.326608	0.98157	0.506997	0.614342	0.370209	0.894945	0.672513	0.504293	0.400334	0.792825	NA	NA	NA	NA	1.1418	0.258671	0.440379	0.661522	2.30795
ATAD3A	2.54499	0.0139965	0.0663269	0.183447	2.15092	0.0360616	0.0617456	0.18403	-0.446195	0.657422	0.0481705	0.978336	NA	NA	NA	NA	2.1052	0.0402191	0.0511547	0.280586	NA	NA	NA	NA	NA	NA	NA	NA	NA	NA	NA	NA	1.37923	0.173842	0.0997013	0.796807	0.308014	0.759326	0.0737209	0.916638	NA	NA	NA	NA	NA	NA	NA	NA	1.29175
MGAT2	2.54492	0.0139987	0.0851633	0.183447	2.75368	0.00805468	0.152969	0.0801517	0.926895	0.358524	0.0969526	0.969597	-0.70002	0.48807	0.091883	0.954326	1.10735	0.273337	0.0894389	0.558396	0.172131	0.864043	0.101685	0.997432	NA	NA	NA	NA	-0.110151	0.91274	0.0674473	0.989483	-0.208103	0.835977	0.125836	0.961834	2.61791	0.011617	0.0790704	0.195048	NA	NA	NA	NA	0.631721	0.530285	0.123825	0.814794	1.42695
ECE1	2.54459	0.0140106	0.130202	0.183447	NA	NA	NA	NA	2.16011	0.0356836	0.584712	0.890688	-1.34845	0.185292	0.101667	0.889646	1.67996	0.0990815	0.269646	0.389745	-0.772808	0.443348	0.383849	0.997432	-0.619037	0.538819	0.22742	0.991077	0.32178	0.748988	0.509888	0.971819	1.34977	0.18305	0.0860785	0.796807	3.78363	0.000407541	0.217645	0.0523476	NA	NA	NA	NA	NA	NA	NA	NA	0.222467
THBS1	2.54349	0.0140497	0.122921	0.183447	-3.07436	0.00333069	0.388105	0.0492349	-0.466084	0.64322	0.128961	0.977474	NA	NA	NA	NA	3.17468	0.00254386	0.220738	0.118117	0.356212	0.723211	0.187595	0.997432	-0.976919	0.333507	0.079234	0.991077	NA	NA	NA	NA	NA	NA	NA	NA	1.95286	0.0563345	0.108216	0.359688	NA	NA	NA	NA	-1.48696	0.14295	0.286081	0.544933	-0.689692
SLC4A4	2.54331	0.0140561	0.162905	0.183447	NA	NA	NA	NA	NA	NA	NA	NA	NA	NA	NA	NA	2.1964	0.0326353	0.177385	0.257011	NA	NA	NA	NA	NA	NA	NA	NA	NA	NA	NA	NA	NA	NA	NA	NA	6.19342	1.01963e-07	0.184241	0.000850881	NA	NA	NA	NA	NA	NA	NA	NA	NA
FLOT1	2.54298	0.0140678	0.348372	0.183447	3.24215	0.00205403	0.385897	0.0366262	1.0141	0.315516	0.507746	0.969597	-0.947357	0.34929	0.221374	0.926571	1.01738	0.313775	0.338158	0.589892	-0.765036	0.447919	0.439688	0.997432	1.46661	0.149005	0.34924	0.991077	1.14696	0.256968	0.417835	0.894274	0.951171	0.346004	0.360406	0.817071	2.92182	0.00517459	0.340256	0.136652	NA	NA	NA	NA	2.71752	0.00886665	0.3661	0.265627	1.08832
NUP188	2.54273	0.0140767	0.087252	0.183447	1.26659	0.21084	0.0775639	0.445926	-1.45075	0.15322	0.0729917	0.958539	NA	NA	NA	NA	0.635162	0.528162	0.0897513	0.744731	-0.77504	0.44204	0.0589313	0.997432	NA	NA	NA	NA	1.38287	0.172975	0.0798489	0.870285	NA	NA	NA	NA	3.607	0.000704492	0.0774655	0.063057	NA	NA	NA	NA	NA	NA	NA	NA	2.97238
USP36	2.54215	0.0140973	0.130059	0.183447	0.397443	0.692637	0.142497	0.83847	-0.275697	0.78394	0.100259	0.987764	0.335242	0.739239	0.0935046	0.968622	2.09535	0.0411239	0.12549	0.282945	1.11578	0.269959	0.11423	0.997432	NA	NA	NA	NA	-0.0332069	0.973645	0.0875878	0.997371	2.23821	0.0296009	0.0812357	0.779258	2.48292	0.0163614	0.132228	0.22322	NA	NA	NA	NA	0.248666	0.80458	0.146851	0.931937	2.50371
RND3	2.5419	0.0141063	0.0843894	0.183447	-2.47105	0.0167206	0.145978	0.122388	-0.601667	0.550169	0.0981802	0.969597	NA	NA	NA	NA	-0.254209	0.800357	0.266534	0.904305	1.53954	0.130107	0.0733014	0.97173	NA	NA	NA	NA	0.948256	0.347653	0.0759881	0.910581	1.17587	0.245107	0.242702	0.796807	2.37382	0.0214085	0.174071	0.24894	NA	NA	NA	NA	NA	NA	NA	NA	0.753491
PTPRF	2.54069	0.0141494	0.349767	0.183722	NA	NA	NA	NA	NA	NA	NA	NA	NA	NA	NA	NA	1.56477	0.123822	0.369942	0.416503	0.320349	0.750066	0.0433787	0.997432	NA	NA	NA	NA	NA	NA	NA	NA	0.698343	0.488135	0.539703	0.86045	1.64225	0.106691	0.385662	0.447179	NA	NA	NA	NA	NA	NA	NA	NA	1.57994
MBD5	-2.53967	0.014186	0.0742382	0.183909	NA	NA	NA	NA	-1.39756	0.168541	0.0745553	0.958539	0.445158	0.658667	0.0558466	0.964977	0.347183	0.729882	0.0788395	0.86784	-1.25597	0.215081	0.073759	0.99484	NA	NA	NA	NA	-0.801376	0.426783	0.0672052	0.916317	0.854987	0.396557	0.0738329	0.830203	0.26959	0.788563	0.067512	0.930641	NA	NA	NA	NA	NA	NA	NA	NA	-0.168539
ITGB6	2.53665	0.0142948	0.524245	0.185002	NA	NA	NA	NA	NA	NA	NA	NA	NA	NA	NA	NA	4.34103	6.73304e-05	0.253441	0.0228873	NA	NA	NA	NA	NA	NA	NA	NA	NA	NA	NA	NA	1.2718	0.209214	0.0748075	0.796807	2.34921	0.0227247	0.243116	0.25731	NA	NA	NA	NA	NA	NA	NA	NA	NA
GBP3	2.53602	0.0143176	0.0843199	0.185002	-0.344123	0.732116	0.129028	0.859926	-1.20925	0.232368	0.129592	0.969597	NA	NA	NA	NA	2.72601	0.00876412	0.0922796	0.166192	-1.16001	0.251664	0.077637	0.997432	0.423564	0.673776	0.134702	0.991077	0.537414	0.593414	0.163559	0.956685	3.0157	0.00399039	0.221715	0.779258	1.74207	0.0875238	0.104562	0.419302	NA	NA	NA	NA	1.07926	0.28536	0.064234	0.674623	3.31039
CHP1	2.53506	0.0143527	0.47394	0.185002	0.687414	0.494819	0.34031	0.703412	1.07225	0.288861	0.102977	0.969597	-0.282132	0.779334	0.109803	0.978761	0.33204	0.74122	0.295072	0.873029	-0.2142	0.83128	0.138762	0.997432	0.248845	0.804542	0.0939828	0.992169	-1.03449	0.305987	0.144703	0.907646	0.942541	0.350359	0.211525	0.817441	1.10536	0.274193	0.340703	0.631908	NA	NA	NA	NA	0.568096	0.572369	0.214737	0.837383	0.158955
COL8A1	2.53488	0.0143592	0.245222	0.185002	NA	NA	NA	NA	-1.95771	0.0559717	0.173515	0.892434	NA	NA	NA	NA	NA	NA	NA	NA	NA	NA	NA	NA	NA	NA	NA	NA	NA	NA	NA	NA	NA	NA	NA	NA	NA	NA	NA	NA	NA	NA	NA	NA	NA	NA	NA	NA	4.00321
MAP2K2	2.53423	0.0143826	0.226879	0.185018	1.60409	0.114638	0.188236	0.33417	0.839044	0.405519	0.114463	0.969597	1.03249	0.308201	0.10245	0.920905	-0.60312	0.549102	0.181293	0.759291	-0.240556	0.810903	0.132509	0.997432	1.642	0.107126	0.107402	0.986538	0.0964026	0.923594	0.1359	0.992152	0.428129	0.67036	0.16757	0.910799	1.75945	0.0844995	0.226013	0.415527	NA	NA	NA	NA	2.28879	0.0261057	0.152548	0.348693	-0.540805
VAMP4	-2.53356	0.0144071	0.0802088	0.185047	1.37816	0.173944	0.165012	0.406011	-2.89404	0.00566284	0.110672	0.733959	NA	NA	NA	NA	-0.212219	0.832782	0.0841812	0.920655	0.20333	0.839719	0.091086	0.997432	-0.399121	0.691574	0.082096	0.992169	-0.176937	0.860287	0.0810297	0.985824	NA	NA	NA	NA	1.77167	0.0824238	0.0648193	0.412119	NA	NA	NA	NA	0.319406	0.750674	0.0999968	0.911962	1.29816
TOP1	2.53108	0.0144976	0.580714	0.185922	1.24098	0.220079	0.417838	0.455224	-0.660823	0.511821	0.326874	0.969597	-0.984676	0.330853	0.307339	0.926571	1.42987	0.158853	0.460405	0.453908	0.0785189	0.937735	0.320726	0.997432	0.510056	0.61235	0.298795	0.991077	-0.160259	0.873336	0.361884	0.986049	1.58355	0.119479	0.311573	0.779258	1.92607	0.0596789	0.559296	0.364469	1.51042	0.169381	0.246453	0.994702	1.25202	0.216058	0.380686	0.629947	1.8118
TSPAN7	-2.52976	0.0145458	0.0933777	0.185997	NA	NA	NA	NA	-1.48063	0.145106	0.640088	0.958539	NA	NA	NA	NA	-0.0509494	0.959565	0.081762	0.981868	-0.133776	0.894128	0.436082	0.997432	-0.623228	0.536085	0.207695	0.991077	-2.28017	0.0269866	0.571517	0.727067	NA	NA	NA	NA	NA	NA	NA	NA	NA	NA	NA	NA	NA	NA	NA	NA	NA
NDRG1	-2.5297	0.0145481	0.259974	0.185997	3.32729	0.00159884	0.140145	0.0319697	0.304778	0.761826	0.413079	0.986653	NA	NA	NA	NA	0.223631	0.823938	0.186467	0.916285	-0.394047	0.695256	0.406425	0.997432	0.756817	0.452859	0.230222	0.991077	1.33214	0.188978	0.286019	0.87787	NA	NA	NA	NA	-2.57929	0.012827	0.170496	0.201415	NA	NA	NA	NA	0.76964	0.44493	0.114574	0.771674	0.969629
UBE2G2	2.52757	0.0146265	0.266836	0.186439	1.15841	0.251892	0.250834	0.489616	0.29686	0.767828	0.217621	0.98684	-0.394627	0.695268	0.164268	0.966794	0.586336	0.560236	0.246427	0.766558	1.63305	0.10887	0.24537	0.971453	0.666357	0.508373	0.18472	0.991077	1.99106	0.0520649	0.185289	0.750169	-0.412058	0.682024	0.202953	0.915044	1.26348	0.212164	0.260849	0.581186	NA	NA	NA	NA	1.15484	0.253335	0.193021	0.657569	1.47207
SHC1	2.52755	0.0146275	0.171523	0.186439	1.57451	0.121321	0.142395	0.341843	-0.216761	0.829295	0.192706	0.99269	0.0957297	0.924225	0.0761918	0.993468	3.0027	0.00413776	0.221389	0.131324	2.06985	0.0437588	0.359263	0.890059	2.36781	0.0219708	0.160651	0.88158	2.09738	0.0411417	0.188796	0.743596	1.63897	0.107374	0.0892781	0.779258	1.9445	0.0573597	0.142968	0.361926	NA	NA	NA	NA	0.806844	0.423362	0.101145	0.762137	4.24724
COPS7B	2.52494	0.014724	0.0774441	0.187382	2.17059	0.0344629	0.0712886	0.178991	0.0686891	0.945517	0.0644108	0.998244	-1.35531	0.183118	0.0919206	0.889646	1.3622	0.17912	0.0763943	0.472712	0.772874	0.443309	0.0798884	0.997432	NA	NA	NA	NA	-1.62263	0.111086	0.0542982	0.834653	1.7964	0.0783551	0.112623	0.779258	0.702221	0.485734	0.0792502	0.781373	NA	NA	NA	NA	NA	NA	NA	NA	0.0514588
TRIM13	-2.5226	0.0148112	0.157497	0.188204	-1.40296	0.16646	0.105461	0.395575	-2.03774	0.0469939	0.110369	0.892434	-0.370617	0.712928	0.12225	0.96741	-0.0781783	0.937992	0.173104	0.971329	1.29573	0.201138	0.119183	0.99484	0.550994	0.584194	0.0741686	0.991077	-0.555014	0.58141	0.109382	0.956685	0.194627	0.846458	0.222409	0.962994	0.313595	0.755108	0.170374	0.914784	NA	NA	NA	NA	0.841504	0.403847	0.0988452	0.75516	1.64218
HM13	2.52099	0.0148713	0.373261	0.18868	3.76983	0.000412548	0.437858	0.0145825	0.0878241	0.930374	0.266192	0.998244	0.219849	0.827135	0.212455	0.982826	-0.456757	0.649785	0.303768	0.822357	1.11223	0.271468	0.241683	0.997432	-0.227231	0.821209	0.197047	0.992169	-1.18738	0.240803	0.227307	0.888056	0.866246	0.390412	0.265693	0.827953	1.27451	0.208259	0.383634	0.577249	NA	NA	NA	NA	0.96037	0.34123	0.401721	0.714588	-0.00987432
TNFRSF1A	2.52026	0.0148987	0.367145	0.188739	2.41179	0.0193707	0.358574	0.133021	0.962973	0.34029	0.508959	0.969597	-0.727304	0.471383	0.0701219	0.954271	3.29025	0.00181979	0.324955	0.113926	0.509543	0.612659	0.388624	0.997432	-0.385345	0.701684	0.398945	0.992169	2.52357	0.0149099	0.441474	0.672387	2.02297	0.0483335	0.181636	0.779258	3.81159	0.000373299	0.265762	0.0523476	NA	NA	NA	NA	2.49992	0.0155523	0.371137	0.30717	1.76865
NAPSA	2.51922	0.014938	0.8475	0.18895	-1.11885	0.268249	0.0690344	0.505105	-0.519714	0.605603	0.0760678	0.972359	NA	NA	NA	NA	1.03804	0.304149	0.185719	0.583478	-0.696023	0.489703	0.0745918	0.997432	-0.769269	0.445503	0.0927473	0.991077	-1.2452	0.21898	0.0926078	0.888056	-1.01893	0.313046	0.10072	0.811017	2.27436	0.0271823	0.485501	0.276344	NA	NA	NA	NA	-0.799249	0.427713	0.0651704	0.765269	0.357274
OSBP	2.51417	0.015129	0.131346	0.190319	1.46972	0.147549	0.0870112	0.372245	-1.21918	0.228614	0.0849407	0.969597	NA	NA	NA	NA	0.807192	0.423304	0.0998353	0.671368	-0.0416276	0.966965	0.0740584	0.997467	NA	NA	NA	NA	-0.627648	0.533149	0.0867235	0.946345	1.35798	0.180449	0.156661	0.796807	1.24303	0.219539	0.123037	0.589572	NA	NA	NA	NA	-0.459874	0.647488	0.0717708	0.869919	1.90072
ADH5	-2.51387	0.0151401	0.369455	0.190319	0.179157	0.858498	0.297952	0.935204	-1.32692	0.190687	0.205478	0.969597	1.91436	0.0629317	0.139747	0.831326	1.23276	0.223318	0.385717	0.516215	1.26641	0.211352	0.191063	0.99484	0.668944	0.506736	0.15706	0.991077	-1.4893	0.142817	0.198783	0.858131	-0.564273	0.575042	0.26058	0.884956	-0.962321	0.340429	0.245354	0.683069	NA	NA	NA	NA	0.261304	0.794871	0.194868	0.928478	-0.331224
TP53BP1	2.51375	0.0151451	0.109201	0.190319	2.15501	0.0357235	0.0786202	0.182672	-1.05679	0.295791	0.0826529	0.969597	-1.70369	0.0963961	0.0829215	0.842656	0.993996	0.324917	0.124494	0.599609	3.22331	0.00225602	0.0755609	0.57888	NA	NA	NA	NA	-0.896587	0.374323	0.0723163	0.914544	1.009	0.317736	0.338543	0.812438	1.74606	0.0868217	0.105634	0.419302	NA	NA	NA	NA	NA	NA	NA	NA	0.836381
NOP2	2.51309	0.0151699	0.0893986	0.190319	1.00359	0.320134	0.0871635	0.557143	-0.0448241	0.96443	0.0844559	0.998244	NA	NA	NA	NA	1.56713	0.123268	0.111006	0.416307	0.750502	0.456541	0.0877314	0.997432	NA	NA	NA	NA	NA	NA	NA	NA	3.81806	0.000365775	0.062091	0.779258	2.30659	0.0251752	0.0780974	0.266554	NA	NA	NA	NA	0.0780734	0.938064	0.0760517	0.980027	2.88311
AC079630.4	2.51305	0.0151716	0.159826	0.190319	NA	NA	NA	NA	NA	NA	NA	NA	NA	NA	NA	NA	NA	NA	NA	NA	NA	NA	NA	NA	NA	NA	NA	NA	NA	NA	NA	NA	NA	NA	NA	NA	NA	NA	NA	NA	NA	NA	NA	NA	NA	NA	NA	NA	NA
DCAF5	2.51262	0.015188	0.164782	0.190319	0.325423	0.746142	0.154287	0.868674	0.0599658	0.952427	0.150881	0.998244	0.0190525	0.984896	0.078615	0.997975	0.685324	0.496243	0.183535	0.72451	-1.24837	0.217827	0.142048	0.99484	1.47295	0.147292	0.0894174	0.991077	-0.303554	0.762753	0.0981158	0.973927	1.55132	0.12701	0.217178	0.779258	1.2441	0.219151	0.18687	0.588991	NA	NA	NA	NA	1.58397	0.11915	0.0927405	0.510374	-0.384171
MGST1	2.51214	0.0152063	0.747205	0.190319	-0.707382	0.482428	0.375097	0.694763	NA	NA	NA	NA	NA	NA	NA	NA	2.00717	0.0500458	0.679457	0.300866	-0.618193	0.539311	0.0742758	0.997432	-2.01703	0.0493042	0.0688445	0.896013	NA	NA	NA	NA	-1.03861	0.303885	0.520847	0.811017	1.1982	0.236377	0.794875	0.602734	NA	NA	NA	NA	-2.55034	0.0136874	0.104723	0.296078	0.0158601
RABIF	2.5098	0.0152959	0.118302	0.1908	0.881237	0.382169	0.173398	0.61305	-1.03205	0.307114	0.0869243	0.969597	0.700049	0.488052	0.0959499	0.954326	0.723626	0.472601	0.114656	0.710247	0.602995	0.549293	0.0862601	0.997432	-0.428525	0.670186	0.0621741	0.991077	-1.90749	0.0623276	0.0695405	0.750169	0.724038	0.472351	0.122712	0.857389	-0.098563	0.921872	0.118945	0.980182	NA	NA	NA	NA	0.647759	0.519937	0.135506	0.811095	1.88822
TBCE	-2.50965	0.0153018	0.0585555	0.1908	NA	NA	NA	NA	NA	NA	NA	NA	NA	NA	NA	NA	NA	NA	NA	NA	NA	NA	NA	NA	NA	NA	NA	NA	NA	NA	NA	NA	NA	NA	NA	NA	NA	NA	NA	NA	NA	NA	NA	NA	NA	NA	NA	NA	NA
ORC4	-2.50935	0.0153135	0.129809	0.1908	-1.56326	0.123944	0.109551	0.345302	-1.20914	0.232411	0.0777253	0.969597	1.01133	0.318093	0.0914889	0.923273	0.845353	0.401862	0.152597	0.657548	-1.76885	0.0831431	0.101217	0.947183	-0.21687	0.829229	0.0712262	0.992169	-1.80855	0.0766587	0.076107	0.782692	1.17454	0.245634	0.22961	0.796807	-0.807917	0.422891	0.124863	0.740886	NA	NA	NA	NA	-1.21174	0.230986	0.0653829	0.642615	1.46211
STRN4	2.50588	0.0154474	0.104293	0.191766	1.3602	0.179523	0.0859334	0.411289	0.726985	0.470695	0.100188	0.969597	NA	NA	NA	NA	-1.17939	0.243717	0.0819235	0.533854	-1.21523	0.230101	0.102204	0.99484	NA	NA	NA	NA	-0.444021	0.658982	0.0847965	0.964869	0.108914	0.913698	0.10766	0.978153	1.93323	0.0587681	0.103258	0.36356	NA	NA	NA	NA	-0.66217	0.510731	0.0634463	0.80494	2.29558
NRP1	2.5056	0.0154585	0.068381	0.191766	3.2637	0.00192846	0.247356	0.0355528	-0.779669	0.439335	0.206025	0.969597	NA	NA	NA	NA	1.28215	0.205587	0.0841063	0.499698	1.32275	0.192057	0.381936	0.99484	0.734711	0.46609	0.294876	0.991077	-1.0522	0.297867	0.320098	0.907646	NA	NA	NA	NA	1.98695	0.0523118	0.0909349	0.349513	NA	NA	NA	NA	0.261963	0.794366	0.247588	0.928478	0.286911
MLXIP	2.50555	0.0154602	0.18996	0.191766	2.295	0.0257208	0.137267	0.152354	0.711968	0.479861	0.153453	0.969597	-0.549926	0.585506	0.0865429	0.959303	1.28387	0.204991	0.176299	0.499073	1.70898	0.0937826	0.184459	0.957705	0.449464	0.65512	0.0798568	0.991077	1.47367	0.146966	0.112042	0.858131	0.539724	0.591737	0.326917	0.890133	0.487718	0.62784	0.255278	0.859888	NA	NA	NA	NA	0.425507	0.67219	0.151637	0.879454	2.02014
CRIP1	2.50492	0.0154846	0.311608	0.191784	2.35896	0.0220447	0.633902	0.140999	3.8428	0.000350478	0.294248	0.266784	0.950905	0.347509	0.584696	0.926571	1.13116	0.26328	0.305326	0.550741	1.41834	0.16242	0.227402	0.988504	1.24394	0.219564	0.201679	0.991077	2.44006	0.0183488	0.200537	0.715957	1.97077	0.054189	0.620879	0.779258	1.94167	0.0577112	0.356772	0.362924	NA	NA	NA	NA	1.82334	0.0738933	0.450468	0.453451	3.8904
SLC12A7	2.50408	0.0155173	0.120129	0.191903	2.048	0.0455291	0.102123	0.205297	-0.28871	0.774021	0.0978301	0.987499	NA	NA	NA	NA	0.306855	0.760204	0.087729	0.884684	1.33406	0.188353	0.133181	0.99484	1.85338	0.069979	0.0650088	0.943343	-1.25023	0.217153	0.0888936	0.888056	2.04757	0.0457691	0.229075	0.779258	4.04031	0.000180169	0.115526	0.036671	NA	NA	NA	NA	0.0945741	0.92501	0.102103	0.975239	1.56909
OSMR	2.50323	0.0155504	0.276056	0.192026	NA	NA	NA	NA	0.189816	0.850237	0.214025	0.99417	NA	NA	NA	NA	3.93691	0.000251014	0.212436	0.0490171	-0.625366	0.534633	0.214256	0.997432	1.22425	0.226832	0.0879915	0.991077	1.52837	0.13285	0.291008	0.852649	3.56671	0.000796776	0.123417	0.779258	2.91807	0.00522801	0.250068	0.137627	NA	NA	NA	NA	NA	NA	NA	NA	2.82378
DHCR24	2.50201	0.015598	0.7222	0.192068	2.81986	0.00674361	0.114715	0.0727279	0.525321	0.601729	0.0597997	0.972359	NA	NA	NA	NA	1.40023	0.167498	0.502084	0.462797	0.816197	0.418338	0.0625219	0.997432	NA	NA	NA	NA	NA	NA	NA	NA	-0.132413	0.895179	0.508106	0.974303	2.95342	0.00474363	0.628405	0.13225	NA	NA	NA	NA	NA	NA	NA	NA	-0.0799722
BAHD1	2.50197	0.0155999	0.0870152	0.192068	NA	NA	NA	NA	NA	NA	NA	NA	NA	NA	NA	NA	NA	NA	NA	NA	NA	NA	NA	NA	NA	NA	NA	NA	NA	NA	NA	NA	NA	NA	NA	NA	NA	NA	NA	NA	NA	NA	NA	NA	NA	NA	NA	NA	NA
RPL13A	2.50036	0.0156629	0.766735	0.192559	1.38445	0.172021	0.772722	0.403752	1.29259	0.202216	0.756406	0.969597	1.50643	0.140015	0.954045	0.872702	1.53058	0.132053	0.860162	0.424292	2.62378	0.0115612	0.763086	0.849473	1.19997	0.236039	0.667553	0.991077	0.533976	0.595773	0.65967	0.956685	0.685162	0.496344	0.733524	0.863057	0.864583	0.391316	0.835887	0.721221	0.0237604	0.981626	0.379258	0.994702	0.995925	0.323812	0.77037	0.704413	0.98795
DNALI1	2.49832	0.015743	0.134396	0.193258	NA	NA	NA	NA	NA	NA	NA	NA	NA	NA	NA	NA	1.52052	0.134557	0.123573	0.425706	NA	NA	NA	NA	NA	NA	NA	NA	NA	NA	NA	NA	0.542441	0.589878	0.640665	0.890133	-0.168842	0.866589	0.124501	0.960812	NA	NA	NA	NA	NA	NA	NA	NA	0.952392
SYTL2	2.49654	0.0158136	0.0695058	0.193838	NA	NA	NA	NA	NA	NA	NA	NA	NA	NA	NA	NA	1.0603	0.294003	0.0885918	0.574485	NA	NA	NA	NA	NA	NA	NA	NA	NA	NA	NA	NA	1.6665	0.101744	0.250756	0.779258	NA	NA	NA	NA	NA	NA	NA	NA	NA	NA	NA	NA	2.40638
ODC1	2.4947	0.0158867	0.361	0.194417	1.81567	0.0750799	0.21253	0.266632	1.1407	0.25954	0.0947363	0.969597	1.02925	0.309705	0.243216	0.920905	0.733446	0.466645	0.193923	0.706278	-0.616776	0.540238	0.180545	0.997432	NA	NA	NA	NA	NA	NA	NA	NA	2.09885	0.0408004	0.216944	0.779258	1.38344	0.172558	0.225814	0.537436	NA	NA	NA	NA	0.297162	0.767505	0.116052	0.918173	1.5607
SLC34A2	2.49391	0.0159181	0.832284	0.194417	NA	NA	NA	NA	NA	NA	NA	NA	NA	NA	NA	NA	0.680174	0.499471	0.437524	0.726242	NA	NA	NA	NA	NA	NA	NA	NA	-1.78577	0.0803262	0.077605	0.787819	1.6883	0.0974599	0.576969	0.779258	2.95583	0.00471215	0.698461	0.13225	NA	NA	NA	NA	NA	NA	NA	NA	-0.15515
CAMLG	-2.49293	0.0159571	0.275744	0.194417	0.491927	0.624802	0.297162	0.793139	0.416998	0.678501	0.27775	0.981125	-0.326428	0.745846	0.278194	0.969465	0.865365	0.390891	0.309599	0.648752	0.499032	0.61999	0.288217	0.997432	-1.23376	0.223299	0.259593	0.991077	-1.2433	0.219674	0.228555	0.888056	0.0830858	0.934109	0.223775	0.982133	-0.594907	0.554536	0.266202	0.81948	NA	NA	NA	NA	0.321285	0.749258	0.226902	0.911018	-0.505084
PCGF2	2.49278	0.0159633	0.106204	0.194417	NA	NA	NA	NA	-1.10313	0.275358	0.185773	0.969597	NA	NA	NA	NA	0.574246	0.568326	0.106627	0.770699	-0.0646586	0.948709	0.183438	0.997432	0.332951	0.740621	0.134387	0.992169	-0.368264	0.714263	0.183472	0.97024	NA	NA	NA	NA	2.39311	0.0204256	0.0948372	0.245608	NA	NA	NA	NA	NA	NA	NA	NA	1.67993
CRACR2B	2.49242	0.0159776	0.116619	0.194417	NA	NA	NA	NA	0.477485	0.63514	0.145862	0.975277	NA	NA	NA	NA	-1.90279	0.0627204	0.157923	0.328184	-0.413451	0.68108	0.115083	0.997432	0.291339	0.772047	0.0752911	0.992169	-0.928257	0.357824	0.123723	0.913642	0.105083	0.916722	0.166413	0.978214	1.46819	0.148194	0.395909	0.508412	NA	NA	NA	NA	NA	NA	NA	NA	NA
SERF2	2.4915	0.0160143	0.779952	0.19458	1.78267	0.0803671	0.847246	0.275503	2.06841	0.0438995	0.787157	0.890688	1.04575	0.302117	0.894044	0.918595	1.61611	0.11224	0.758863	0.406052	1.54876	0.127875	0.774243	0.97173	1.57487	0.121856	0.759702	0.986538	0.199829	0.842441	0.770947	0.983738	1.21721	0.229129	0.776461	0.796807	1.09998	0.276506	0.787257	0.634258	0.863554	0.412973	0.318838	0.994702	1.7526	0.0854546	0.793581	0.470989	1.69464
RAB3D	2.49049	0.0160548	0.135154	0.194658	NA	NA	NA	NA	-0.0472476	0.962508	0.0587235	0.998244	NA	NA	NA	NA	-0.950471	0.346356	0.107615	0.613857	NA	NA	NA	NA	NA	NA	NA	NA	NA	NA	NA	NA	NA	NA	NA	NA	3.01396	0.00400991	0.13153	0.126274	NA	NA	NA	NA	NA	NA	NA	NA	NA
C5orf56	-2.49018	0.0160675	0.086099	0.194658	-1.35848	0.180065	0.0814099	0.411779	-2.69812	0.00953802	0.162854	0.740851	1.79761	0.079984	0.0970073	0.842656	-0.0847769	0.932771	0.0826709	0.969636	-1.64716	0.105924	0.114711	0.96732	-1.19571	0.237683	0.182882	0.991077	-0.993727	0.325238	0.135631	0.907916	0.832222	0.409164	0.0883714	0.835372	1.63977	0.107207	0.0649282	0.44775	NA	NA	NA	NA	1.27476	0.207955	0.0546211	0.620526	0.598053
CFI	2.48926	0.0161043	0.245467	0.19482	NA	NA	NA	NA	1.34297	0.185471	0.209081	0.967989	NA	NA	NA	NA	3.12439	0.00293722	0.17284	0.125385	2.27679	0.0272027	0.229337	0.867364	NA	NA	NA	NA	0.452621	0.652819	0.0786795	0.963973	NA	NA	NA	NA	2.80576	0.00708923	0.246913	0.159891	NA	NA	NA	NA	NA	NA	NA	NA	2.26033
WSB2	2.48756	0.0161731	0.146254	0.195368	4.6203	2.4871e-05	0.160652	0.0024278	-1.24301	0.219778	0.0877124	0.969597	NA	NA	NA	NA	1.36898	0.177005	0.0907084	0.471857	-2.02609	0.0482183	0.0811324	0.903482	NA	NA	NA	NA	NA	NA	NA	NA	2.43223	0.0185553	0.0647219	0.779258	1.54059	0.129598	0.0974799	0.486064	NA	NA	NA	NA	1.3893	0.17055	0.115407	0.577246	2.58099
ACTR3C	-2.48608	0.0162327	0.0801807	0.195552	NA	NA	NA	NA	NA	NA	NA	NA	NA	NA	NA	NA	NA	NA	NA	NA	NA	NA	NA	NA	NA	NA	NA	NA	NA	NA	NA	NA	0.510212	0.612104	0.0752319	0.894424	NA	NA	NA	NA	NA	NA	NA	NA	NA	NA	NA	NA	NA
CTBP2	2.48575	0.0162464	0.156746	0.195552	0.353507	0.725111	0.18118	0.855591	-0.27067	0.787782	0.234793	0.987764	NA	NA	NA	NA	0.0792114	0.937174	0.24665	0.970987	0.369245	0.713536	0.210452	0.997432	0.821057	0.415673	0.190933	0.991077	0.204929	0.838477	0.208909	0.983039	1.56502	0.123763	0.330492	0.779258	0.273582	0.785511	0.221316	0.929536	NA	NA	NA	NA	0.346646	0.73023	0.140928	0.902829	1.34652
SGF29	-2.48512	0.016272	0.0979303	0.195552	-2.62587	0.0112721	0.120963	0.0968527	0.135023	0.893147	0.0769914	0.996986	0.410515	0.683675	0.0860039	0.966794	-0.265049	0.79204	0.0826642	0.900663	-1.59187	0.117845	0.0534957	0.97173	-0.0880893	0.930172	0.0501954	0.996097	0.58219	0.563108	0.0617165	0.954358	0.134402	0.893614	0.0815857	0.973983	0.459198	0.648044	0.06926	0.869441	NA	NA	NA	NA	-0.215833	0.829947	0.0700395	0.940483	0.181079
EIF4EBP3	-2.48486	0.0162823	0.116647	0.195552	-1.16394	0.249659	0.166982	0.486863	NA	NA	NA	NA	NA	NA	NA	NA	0.647326	0.520324	0.0964426	0.739	0.156552	0.876241	0.0425448	0.997432	NA	NA	NA	NA	NA	NA	NA	NA	-0.939766	0.351767	0.180639	0.817441	0.172749	0.863532	0.0681037	0.959672	NA	NA	NA	NA	-0.284847	0.776871	0.0945438	0.921746	-0.60179
CALM3	2.48421	0.016309	0.328318	0.195591	5.15747	3.80544e-06	0.488275	0.000683413	-0.151597	0.880128	0.251016	0.996511	0.378317	0.707247	0.302764	0.96741	0.984257	0.329636	0.290162	0.602419	1.71642	0.0924011	0.272959	0.953428	1.16841	0.248411	0.25481	0.991077	-0.113603	0.910016	0.278883	0.989371	2.17037	0.0346594	0.38578	0.779258	-0.713009	0.47909	0.298299	0.77752	NA	NA	NA	NA	1.14271	0.258295	0.393562	0.661124	3.03431
RCAN1	2.48309	0.0163545	0.132603	0.195762	1.90512	0.0621965	0.103258	0.242603	1.65381	0.104559	0.28096	0.927038	NA	NA	NA	NA	-0.832367	0.409083	0.0693909	0.661766	1.10606	0.2741	0.233415	0.997432	1.24245	0.220107	0.180384	0.991077	0.227315	0.821125	0.169408	0.98157	NA	NA	NA	NA	1.23501	0.222487	0.103011	0.592612	NA	NA	NA	NA	1.23452	0.222456	0.0912264	0.634577	3.5481
NENF	2.4827	0.0163704	0.340178	0.195762	1.43116	0.158254	0.434973	0.385766	0.16921	0.866328	0.265535	0.996511	-0.144506	0.885845	0.207632	0.988858	1.27557	0.207887	0.369034	0.502699	0.179653	0.858166	0.240633	0.997432	-0.64128	0.524391	0.258364	0.991077	0.701268	0.486453	0.268921	0.933694	2.04392	0.0461425	0.232814	0.779258	1.4849	0.143726	0.385412	0.501208	NA	NA	NA	NA	1.36014	0.179543	0.330393	0.58923	1.22912
ECE2	2.48184	0.0164056	0.0551588	0.195879	1.03644	0.304704	0.055529	0.54168	NA	NA	NA	NA	NA	NA	NA	NA	1.69628	0.0959302	0.0580965	0.384741	NA	NA	NA	NA	NA	NA	NA	NA	NA	NA	NA	NA	NA	NA	NA	NA	-0.0253003	0.979914	0.0633077	0.99436	NA	NA	NA	NA	NA	NA	NA	NA	NA
SULT1C2	2.48109	0.0164364	0.0659398	0.195879	NA	NA	NA	NA	NA	NA	NA	NA	NA	NA	NA	NA	NA	NA	NA	NA	NA	NA	NA	NA	NA	NA	NA	NA	NA	NA	NA	NA	NA	NA	NA	NA	NA	NA	NA	NA	NA	NA	NA	NA	NA	NA	NA	NA	NA
HIF1AN	2.48003	0.01648	0.0765471	0.195879	2.6934	0.00944911	0.0876964	0.0868908	-1.17146	0.247079	0.0696537	0.969597	NA	NA	NA	NA	1.32044	0.192582	0.0979112	0.486309	NA	NA	NA	NA	NA	NA	NA	NA	NA	NA	NA	NA	0.98456	0.329488	0.140805	0.8136	0.982432	0.330525	0.0806366	0.676047	NA	NA	NA	NA	1.2038	0.234017	0.0594172	0.645719	-0.470694
HOPX	2.47996	0.0164829	0.796505	0.195879	-1.55669	0.125496	0.0629618	0.347114	-1.00568	0.31951	0.072663	0.969597	2.70984	0.00995136	0.213282	0.756533	-0.035237	0.972028	0.452611	0.987672	0.925045	0.359476	0.0687024	0.997432	0.497772	0.620918	0.177152	0.991077	-1.83034	0.0732852	0.0907872	0.778516	-1.06856	0.2903	0.203742	0.804545	0.542903	0.589562	0.757101	0.838194	NA	NA	NA	NA	-1.62484	0.11013	0.0635221	0.495864	0.471268
RPL8	2.4796	0.0164978	0.814386	0.195879	1.71996	0.0912749	0.800639	0.293952	-0.765568	0.447606	0.799787	0.969597	0.85595	0.397254	0.966312	0.935873	0.74393	0.460333	0.83799	0.701467	1.16038	0.251518	0.803763	0.997432	-0.279046	0.781408	0.750623	0.992169	1.14379	0.258267	0.770839	0.894391	0.176385	0.86069	0.750862	0.964988	0.663357	0.510089	0.848537	0.795956	0.2987	0.772781	0.21214	0.994702	0.597116	0.552972	0.779047	0.826756	0.169284
PARP1	2.4779	0.016568	0.267842	0.196061	3.14399	0.00273002	0.216915	0.0432149	1.0788	0.285958	0.21805	0.969597	1.4905	0.144137	0.386632	0.878414	1.09022	0.280742	0.300824	0.563695	0.747295	0.458456	0.191761	0.997432	0.762794	0.449319	0.189057	0.991077	0.506696	0.614641	0.195493	0.957396	0.883342	0.381197	0.233588	0.824354	2.53783	0.0142524	0.243986	0.213445	NA	NA	NA	NA	2.26459	0.0276532	0.23711	0.352597	1.08814
DYNC1LI2	2.47721	0.0165963	0.305017	0.196061	1.76601	0.0831542	0.182643	0.28033	1.04223	0.302421	0.348187	0.969597	-0.714634	0.479091	0.0990617	0.954326	1.55128	0.127019	0.293511	0.418829	-0.113207	0.910329	0.323257	0.997432	1.5808	0.120492	0.289731	0.986538	-0.716091	0.477334	0.353518	0.932842	0.907127	0.368606	0.356454	0.819475	1.44623	0.15423	0.310561	0.512565	NA	NA	NA	NA	0.811387	0.420773	0.138905	0.761669	1.64761
EPB41L4A-AS1	-2.4769	0.0166093	0.166187	0.196061	-3.6948	0.000522102	0.204024	0.0167029	-0.941428	0.351104	0.154099	0.969597	-0.275837	0.78413	0.226641	0.978761	0.910103	0.36705	0.272997	0.630503	-0.757682	0.45227	0.179996	0.997432	NA	NA	NA	NA	0.647829	0.520119	0.0693339	0.939684	-0.718822	0.475531	0.148525	0.857389	-0.903706	0.3704	0.213379	0.704124	NA	NA	NA	NA	-2.69847	0.00932381	0.150859	0.269335	-0.962765
BCL9L	2.4765	0.0166258	0.170726	0.196061	NA	NA	NA	NA	-0.678955	0.500361	0.0785443	0.969597	NA	NA	NA	NA	1.03689	0.304679	0.123528	0.583971	0.236766	0.813825	0.0535683	0.997432	NA	NA	NA	NA	-0.512801	0.610395	0.0624541	0.957003	0.243211	0.808817	0.166552	0.953213	0.498483	0.620287	0.147725	0.855586	NA	NA	NA	NA	NA	NA	NA	NA	1.55145
ARPC4	2.47613	0.0166411	0.227858	0.196061	2.3561	0.0221985	0.440257	0.14132	0.234829	0.81532	0.206183	0.990301	0.807791	0.424111	0.295917	0.947671	1.10386	0.274833	0.205855	0.558875	0.502685	0.617438	0.216551	0.997432	1.23139	0.224176	0.198687	0.991077	1.13878	0.260332	0.172527	0.894391	2.08186	0.0423925	0.158067	0.779258	2.64418	0.0108549	0.194148	0.192323	NA	NA	NA	NA	2.03498	0.0468678	0.366056	0.410253	1.01808
MSRB1	2.47576	0.0166563	0.104346	0.196061	1.73146	0.0891868	0.163982	0.289706	-0.00902972	0.992832	0.0715184	0.99956	NA	NA	NA	NA	1.69747	0.095703	0.111406	0.384404	NA	NA	NA	NA	NA	NA	NA	NA	NA	NA	NA	NA	1.2672	0.210841	0.158231	0.796807	1.51444	0.136089	0.0937092	0.493367	NA	NA	NA	NA	1.98366	0.0524846	0.0886253	0.415559	0.712861
RAD51C	-2.47457	0.0167059	0.108877	0.196061	0.881924	0.3818	0.113302	0.613038	-0.358806	0.721282	0.116812	0.98191	NA	NA	NA	NA	1.17902	0.243863	0.112817	0.533854	0.329135	0.743457	0.0922254	0.997432	NA	NA	NA	NA	0.313283	0.755395	0.0684208	0.971819	1.38637	0.171665	0.098716	0.796807	0.638412	0.526062	0.0919849	0.803417	NA	NA	NA	NA	2.62039	0.0114333	0.101135	0.282274	0.670244
C6orf62	2.47433	0.016716	0.356793	0.196061	2.70078	0.00926736	0.398885	0.0860509	0.100617	0.920265	0.21746	0.998244	1.22297	0.22868	0.234301	0.898625	0.601982	0.549853	0.305035	0.75968	-0.621138	0.537388	0.222059	0.997432	0.79337	0.431467	0.202925	0.991077	-1.123	0.266909	0.224972	0.898888	1.09651	0.278007	0.321231	0.80012	1.62103	0.111178	0.321447	0.456809	0.0738856	0.942915	0.212855	0.994702	0.869767	0.38835	0.387169	0.74335	2.38321
RPA2	-2.47387	0.0167351	0.0993315	0.196061	0.23407	0.815833	0.14818	0.913627	0.21076	0.833949	0.119075	0.99269	2.18137	0.0352487	0.226642	0.77989	2.14173	0.037014	0.136918	0.272863	-0.359714	0.720607	0.100869	0.997432	0.593577	0.555582	0.0712771	0.991077	-1.40577	0.166101	0.0776158	0.870285	1.41342	0.163607	0.160011	0.792678	0.121422	0.903834	0.0903784	0.972472	NA	NA	NA	NA	1.64427	0.106041	0.125115	0.492	1.80597
TCEAL2	2.4734	0.0167548	0.0901065	0.196061	NA	NA	NA	NA	-0.081984	0.934993	0.0911012	0.998244	NA	NA	NA	NA	1.98906	0.0520714	0.0841563	0.304742	NA	NA	NA	NA	NA	NA	NA	NA	1.45124	0.153085	0.0681857	0.858131	NA	NA	NA	NA	NA	NA	NA	NA	NA	NA	NA	NA	NA	NA	NA	NA	NA
DVL3	2.47298	0.0167722	0.132894	0.196061	0.901649	0.371323	0.104225	0.603664	1.08925	0.281374	0.0856472	0.969597	NA	NA	NA	NA	2.70616	0.00923416	0.12154	0.167634	1.57077	0.122671	0.0769545	0.97173	NA	NA	NA	NA	-3.30665	0.00177266	0.0641093	0.381992	0.225234	0.822698	0.13266	0.958137	1.11043	0.272023	0.136448	0.630306	NA	NA	NA	NA	-0.791163	0.432375	0.0812564	0.76699	1.90345
ATG101	2.47032	0.0168837	0.170298	0.197087	2.12691	0.0381003	0.190384	0.189481	-0.915293	0.36452	0.173081	0.969597	0.78608	0.436571	0.14441	0.950624	1.60516	0.114633	0.21106	0.408426	-0.444623	0.65855	0.138349	0.997432	-1.77383	0.0824354	0.122138	0.962045	0.467226	0.642409	0.136139	0.96154	0.352977	0.72556	0.210573	0.929815	2.78256	0.00754309	0.16165	0.16438	NA	NA	NA	NA	2.53035	0.0144012	0.132201	0.296534	2.00297
ARFGAP1	2.46901	0.0169388	0.111054	0.197224	2.27256	0.0271347	0.0840111	0.157472	-0.56769	0.572838	0.0845422	0.971382	NA	NA	NA	NA	1.71018	0.0933097	0.0669255	0.379777	-0.494873	0.622902	0.0675235	0.997432	0.269198	0.788931	0.0522725	0.992169	NA	NA	NA	NA	0.676272	0.501924	0.101255	0.864313	0.72345	0.472708	0.110989	0.773378	NA	NA	NA	NA	1.80623	0.0765626	0.0595244	0.460717	1.28191
TM7SF3	2.46892	0.0169428	0.246522	0.197224	3.72982	0.000467878	0.1592	0.0157629	0.956234	0.343648	0.113955	0.969597	-0.376459	0.708616	0.0653274	0.96741	2.64457	0.0108437	0.296372	0.173275	0.547549	0.586487	0.113079	0.997432	-0.144513	0.885701	0.0855921	0.996097	-0.318149	0.751724	0.0655296	0.971819	1.64747	0.10561	0.147725	0.779258	1.39347	0.16952	0.190507	0.533024	NA	NA	NA	NA	1.07187	0.288633	0.111823	0.677509	1.06599
CHSY1	2.46684	0.0170304	0.0700928	0.197924	4.16725	0.000114362	0.0640505	0.00590296	2.64976	0.0108133	0.293387	0.765874	NA	NA	NA	NA	3.44886	0.00113766	0.127838	0.103649	0.928535	0.357682	0.162213	0.997432	-0.318815	0.75125	0.0866415	0.992169	-0.218212	0.82817	0.246754	0.98157	NA	NA	NA	NA	2.82952	0.00665056	0.0751009	0.154593	NA	NA	NA	NA	2.76465	0.00782225	0.105451	0.252365	1.69136
ACAT1	-2.46554	0.0170858	0.29363	0.197924	0.702951	0.485163	0.245146	0.697106	0.309572	0.758199	0.271366	0.985343	0.57168	0.570819	0.146634	0.957863	-0.607168	0.546433	0.157388	0.758036	0.129512	0.897483	0.213947	0.997432	-1.31878	0.193499	0.207423	0.991077	-0.712316	0.479648	0.253775	0.932842	0.405709	0.686654	0.284229	0.916781	-2.17945	0.033941	0.141305	0.300996	NA	NA	NA	NA	-0.893699	0.375523	0.138677	0.735423	-0.282739
PPP2R5C	2.46524	0.0170987	0.308392	0.197924	0.740396	0.462327	0.248689	0.679961	-0.900229	0.372401	0.124469	0.969597	-0.319041	0.751398	0.214119	0.971356	1.77555	0.0817745	0.192455	0.360137	-1.5218	0.134488	0.158253	0.978103	-0.216934	0.829179	0.130975	0.992169	-0.550413	0.584537	0.153086	0.956685	-0.168502	0.866855	0.320467	0.966841	-0.178536	0.85901	0.244796	0.957776	NA	NA	NA	NA	0.584405	0.561428	0.189837	0.83222	-0.669143
NDNF	2.46456	0.0171274	0.291512	0.197924	NA	NA	NA	NA	-0.760308	0.450714	0.0806464	0.969597	NA	NA	NA	NA	1.04651	0.30026	0.157374	0.579651	NA	NA	NA	NA	0.0884759	0.929867	0.11525	0.996097	-0.90014	0.372449	0.0983399	0.914544	1.48159	0.144602	0.182384	0.780547	1.8891	0.0645699	0.126857	0.375819	NA	NA	NA	NA	NA	NA	NA	NA	1.31962
AHCTF1	2.46453	0.0171286	0.119702	0.197924	0.445335	0.657891	0.127696	0.81352	-1.15254	0.254689	0.167788	0.969597	2.30625	0.026498	0.0647388	0.770791	2.74783	0.00827287	0.142273	0.162443	1.64445	0.106485	0.210676	0.968762	-1.04201	0.302626	0.0816178	0.991077	0.173001	0.863363	0.0755554	0.985824	0.437521	0.663581	0.163788	0.9107	0.667687	0.507344	0.133121	0.794246	NA	NA	NA	NA	0.931836	0.355647	0.104043	0.723542	-0.476373
MPZL2	2.46413	0.0171457	0.443438	0.197924	-1.58042	0.11996	0.0884411	0.340156	0.500046	0.619281	0.226432	0.974614	NA	NA	NA	NA	2.42456	0.0189093	0.512798	0.216237	2.49668	0.0159475	0.274281	0.849473	NA	NA	NA	NA	2.09293	0.0415559	0.0637219	0.743596	1.97678	0.0534853	0.206541	0.779258	2.01383	0.0493177	0.396991	0.339427	NA	NA	NA	NA	NA	NA	NA	NA	NA
DNAL1	2.4627	0.0172067	0.0766624	0.198076	NA	NA	NA	NA	NA	NA	NA	NA	NA	NA	NA	NA	0.990493	0.326609	0.0779966	0.600485	0.837825	0.406197	0.068274	0.997432	NA	NA	NA	NA	NA	NA	NA	NA	1.40078	0.167335	0.466564	0.796807	-0.41145	0.682466	0.077298	0.884004	NA	NA	NA	NA	NA	NA	NA	NA	2.85685
SLC31A1	2.4622	0.0172282	0.143832	0.198076	2.05937	0.0443867	0.381917	0.203468	NA	NA	NA	NA	NA	NA	NA	NA	-0.101538	0.919521	0.114662	0.963838	NA	NA	NA	NA	NA	NA	NA	NA	-0.226125	0.822045	0.0531264	0.98157	0.4313	0.668068	0.115437	0.9107	-0.846473	0.401244	0.157242	0.72545	NA	NA	NA	NA	0.420326	0.675946	0.20954	0.879649	3.11512
AIM1	2.46163	0.0172525	0.148331	0.198076	1.43691	0.15662	0.223289	0.38356	-0.450143	0.654592	0.0563979	0.97755	0.974694	0.335719	0.204784	0.926571	1.82813	0.0733824	0.176369	0.347469	-0.0667157	0.947079	0.097553	0.997432	NA	NA	NA	NA	-0.85102	0.398898	0.0660798	0.916317	1.52967	0.132277	0.0963162	0.779258	-0.245401	0.807131	0.110219	0.938485	NA	NA	NA	NA	1.43754	0.156444	0.162584	0.558575	NA
HMGB2	-2.4612	0.0172712	0.197184	0.198076	-0.267278	0.790293	0.319626	0.898371	-0.0565995	0.955094	0.215447	0.998244	-0.135226	0.893129	0.244465	0.990204	0.292573	0.771036	0.172259	0.889953	0.308906	0.758702	0.191576	0.997432	-0.188955	0.850925	0.137473	0.992169	-1.52977	0.132504	0.143515	0.852232	-0.113908	0.909758	0.372035	0.978045	0.126124	0.90013	0.140523	0.971707	NA	NA	NA	NA	0.546022	0.587342	0.342114	0.843117	-0.563379
SOX4	2.46073	0.0172914	0.280437	0.198076	1.08512	0.282778	0.193527	0.521234	-0.744291	0.460255	0.259285	0.969597	0.429471	0.669944	0.118642	0.964977	0.624324	0.535198	0.501169	0.75016	0.131983	0.895538	0.341102	0.997432	-0.504737	0.616053	0.263177	0.991077	1.24161	0.220292	0.185834	0.888056	0.638542	0.525978	0.460671	0.871732	2.24564	0.0290889	0.654358	0.283583	NA	NA	NA	NA	1.34923	0.182998	0.117394	0.589302	2.35471
RTKN2	-2.46049	0.0173016	0.0930567	0.198076	NA	NA	NA	NA	NA	NA	NA	NA	NA	NA	NA	NA	NA	NA	NA	NA	NA	NA	NA	NA	NA	NA	NA	NA	NA	NA	NA	NA	NA	NA	NA	NA	NA	NA	NA	NA	NA	NA	NA	NA	NA	NA	NA	NA	NA
FAAP20	2.45424	0.0175722	0.361885	0.200898	2.58984	0.0123713	0.304035	0.101807	-2.0715	0.0435984	0.209698	0.890688	-1.54069	0.131468	0.299292	0.867246	0.880944	0.382481	0.323344	0.642697	-0.797072	0.429255	0.242266	0.997432	-0.17108	0.86488	0.193871	0.994729	-0.210721	0.833979	0.208965	0.982366	0.201807	0.84087	0.286195	0.962615	0.85025	0.39916	0.308237	0.724431	NA	NA	NA	NA	2.42054	0.0189568	0.258992	0.325692	1.98074
MAL2	2.45357	0.0176014	0.506401	0.200956	NA	NA	NA	NA	NA	NA	NA	NA	NA	NA	NA	NA	1.83712	0.0720225	0.367866	0.344785	NA	NA	NA	NA	NA	NA	NA	NA	NA	NA	NA	NA	1.02554	0.30995	0.336346	0.811017	1.27853	0.206849	0.478004	0.575384	NA	NA	NA	NA	NA	NA	NA	NA	NA
DCTN5	2.45228	0.0176575	0.105997	0.201085	1.69857	0.0952641	0.102697	0.300975	-0.38053	0.705197	0.111261	0.981125	-0.073095	0.942104	0.0696966	0.993919	1.77717	0.0815038	0.116451	0.359867	-0.886321	0.379774	0.0866291	0.997432	1.4299	0.159224	0.0819714	0.991077	1.0254	0.310208	0.0816456	0.907646	1.6488	0.105336	0.0876193	0.779258	1.80449	0.0770612	0.104043	0.400917	NA	NA	NA	NA	2.47147	0.0167031	0.0790739	0.310224	1.59463
DONSON	2.4522	0.0176611	0.126863	0.201085	NA	NA	NA	NA	0.734275	0.466281	0.11075	0.969597	2.76938	0.0085534	0.110861	0.756533	0.245385	0.807143	0.114707	0.906917	0.347499	0.729705	0.109076	0.997432	0.491254	0.625486	0.124969	0.991077	NA	NA	NA	NA	NA	NA	NA	NA	NA	NA	NA	NA	NA	NA	NA	NA	NA	NA	NA	NA	0.49477
MGEA5	-2.45109	0.0177098	0.269352	0.201145	-1.21126	0.23117	0.237958	0.467829	-0.54608	0.587489	0.23713	0.972359	0.339776	0.735848	0.27436	0.968294	-1.22579	0.225907	0.296617	0.517506	-0.374189	0.709878	0.244136	0.997432	0.485788	0.629328	0.171818	0.991077	-0.100876	0.92006	0.211056	0.991249	-1.34828	0.183527	0.304743	0.796807	0.353598	0.725098	0.260953	0.900566	NA	NA	NA	NA	-0.86142	0.392887	0.211075	0.746689	0.907732
ACOT13	-2.45098	0.0177147	0.219251	0.201145	1.54037	0.12942	0.261795	0.351442	-0.624752	0.535032	0.0867967	0.969597	0.885671	0.381224	0.0881272	0.931299	1.51967	0.134769	0.145935	0.425933	0.0137899	0.989054	0.116497	0.998255	0.138053	0.890776	0.0864819	0.996097	0.831551	0.409696	0.0636258	0.916317	0.28763	0.774796	0.158783	0.942367	0.980419	0.331507	0.134763	0.676388	NA	NA	NA	NA	0.127834	0.898765	0.138883	0.964841	1.29496
ANKLE2	2.44995	0.0177599	0.198473	0.201383	1.46241	0.149532	0.174467	0.374085	-0.446036	0.657536	0.158657	0.978336	0.434116	0.666597	0.191489	0.964977	2.02219	0.0484165	0.202798	0.297047	-0.167995	0.867279	0.151683	0.997432	0.650846	0.518249	0.113748	0.991077	-2.10464	0.0404747	0.10549	0.743596	0.916447	0.363746	0.194372	0.819475	0.0503631	0.96003	0.198694	0.989712	NA	NA	NA	NA	0.546424	0.587068	0.148182	0.843117	1.44694
UBXN6	2.44812	0.0178407	0.181882	0.201818	1.55012	0.127063	0.152164	0.347882	-0.527254	0.600396	0.103266	0.972359	NA	NA	NA	NA	1.22557	0.225992	0.172218	0.517506	0.669022	0.506622	0.105554	0.997432	-0.661222	0.511632	0.0904991	0.991077	0.788316	0.434309	0.0895888	0.920414	0.33979	0.73541	0.169044	0.932161	0.618048	0.539294	0.181801	0.810545	NA	NA	NA	NA	1.48455	0.143586	0.110812	0.544933	1.97591
STK26	2.44714	0.0178837	0.0954146	0.201818	NA	NA	NA	NA	NA	NA	NA	NA	1.92932	0.0609897	0.0720887	0.831326	0.86503	0.391073	0.073332	0.64882	NA	NA	NA	NA	NA	NA	NA	NA	NA	NA	NA	NA	NA	NA	NA	NA	-0.455628	0.650591	0.0770918	0.871878	NA	NA	NA	NA	NA	NA	NA	NA	NA
MRI1	-2.44707	0.0178872	0.0595523	0.201818	NA	NA	NA	NA	0.94358	0.350014	0.0689505	0.969597	NA	NA	NA	NA	1.61679	0.112093	0.0763081	0.406052	-0.173423	0.863033	0.0761141	0.997432	-0.178107	0.859389	0.0627966	0.992588	0.152519	0.879404	0.0795632	0.986049	0.35742	0.722252	0.110549	0.929236	0.418448	0.677376	0.0623188	0.882546	NA	NA	NA	NA	NA	NA	NA	NA	1.85779
ARHGAP27	2.44688	0.0178952	0.102318	0.201818	0.198093	0.84373	0.0883792	0.927956	2.45022	0.0178952	0.11535	0.806964	2.35433	0.0236866	0.0930836	0.765557	1.27915	0.206633	0.0798011	0.50097	0.17693	0.860293	0.12219	0.997432	0.362649	0.718459	0.108086	0.992169	0.331118	0.741967	0.112152	0.970915	0.122215	0.903209	0.0641161	0.976791	1.28207	0.205615	0.0709832	0.575349	NA	NA	NA	NA	1.87927	0.0657109	0.117913	0.441166	NA
UBL7	-2.44615	0.0179276	0.161286	0.20191	-0.368691	0.713826	0.197862	0.848966	0.274463	0.784882	0.146815	0.987764	0.207277	0.836872	0.14102	0.982826	2.15429	0.0359648	0.151453	0.267926	1.56352	0.124367	0.123411	0.97173	-1.85038	0.0704195	0.121722	0.943343	-2.09815	0.0410703	0.0997205	0.743596	0.355706	0.723528	0.115048	0.929298	-0.001185	0.999059	0.117875	0.999179	NA	NA	NA	NA	-1.16015	0.251188	0.154475	0.656515	1.14496
LRRC23	-2.44528	0.0179662	0.182203	0.202072	2.51317	0.0150412	0.0827451	0.114868	-1.27705	0.207604	0.0637718	0.969597	NA	NA	NA	NA	0.0206932	0.983571	0.0999756	0.992656	2.0846	0.0423395	0.0508967	0.887484	NA	NA	NA	NA	NA	NA	NA	NA	0.879519	0.383246	0.665266	0.825874	-1.41197	0.164031	0.142988	0.524258	NA	NA	NA	NA	NA	NA	NA	NA	2.2576
STRN3	2.44441	0.0180053	0.130708	0.202182	1.14025	0.25931	0.11213	0.496202	-0.208576	0.835644	0.10919	0.99269	NA	NA	NA	NA	1.34842	0.183481	0.120679	0.477307	-1.29179	0.202488	0.103871	0.99484	0.970446	0.336689	0.0680542	0.991077	-0.227053	0.821327	0.0910154	0.98157	0.370008	0.712909	0.121484	0.926167	-0.633054	0.529527	0.141924	0.805884	NA	NA	NA	NA	1.00302	0.320408	0.0751029	0.701932	1.47129
JTB	2.44358	0.0180422	0.533316	0.202182	1.91429	0.0609886	0.557491	0.240379	1.30016	0.19963	0.421304	0.969597	-0.581583	0.564194	0.392034	0.957863	0.995073	0.324399	0.480465	0.599181	0.73833	0.463836	0.381844	0.997432	0.0809081	0.935851	0.387155	0.996097	0.740761	0.462373	0.339678	0.928999	1.0524	0.297576	0.460753	0.809704	2.01262	0.0494488	0.477207	0.339427	NA	NA	NA	NA	1.73687	0.0882196	0.43868	0.472227	1.78211
WTIP	2.44343	0.018049	0.0812601	0.202182	NA	NA	NA	NA	NA	NA	NA	NA	NA	NA	NA	NA	0.416052	0.679117	0.0630101	0.839703	NA	NA	NA	NA	NA	NA	NA	NA	NA	NA	NA	NA	NA	NA	NA	NA	0.155798	0.876807	0.092822	0.964916	NA	NA	NA	NA	NA	NA	NA	NA	1.76635
SPPL2B	2.44283	0.0180754	0.0971394	0.202207	NA	NA	NA	NA	NA	NA	NA	NA	0.473849	0.638249	0.0773091	0.964977	1.25971	0.213507	0.0829065	0.507161	-0.136059	0.892332	0.0652622	0.997432	NA	NA	NA	NA	-0.633713	0.529215	0.0467268	0.944964	0.840359	0.40463	0.287639	0.834069	-0.1433	0.886618	0.107959	0.967967	NA	NA	NA	NA	NA	NA	NA	NA	0.530818
RMDN2	-2.44107	0.0181543	0.14556	0.202317	NA	NA	NA	NA	NA	NA	NA	NA	NA	NA	NA	NA	1.03054	0.307618	0.156579	0.585938	NA	NA	NA	NA	NA	NA	NA	NA	NA	NA	NA	NA	NA	NA	NA	NA	-0.57328	0.568974	0.0781673	0.828929	NA	NA	NA	NA	NA	NA	NA	NA	0.915866
RP11-350J20.12	2.44066	0.0181729	0.0630262	0.202317	NA	NA	NA	NA	NA	NA	NA	NA	NA	NA	NA	NA	1.37554	0.174975	0.0676794	0.46943	NA	NA	NA	NA	NA	NA	NA	NA	NA	NA	NA	NA	NA	NA	NA	NA	0.810722	0.421292	0.0885831	0.739833	NA	NA	NA	NA	NA	NA	NA	NA	NA
TAPBP	2.44042	0.0181837	0.439238	0.202317	2.32582	0.0238863	0.548323	0.146315	-1.24193	0.220176	0.409596	0.969597	1.65271	0.10642	0.457388	0.853292	1.77124	0.082496	0.385253	0.361123	-0.481524	0.632288	0.375657	0.997432	1.68774	0.097949	0.383798	0.98347	0.513142	0.610158	0.416518	0.957003	1.55527	0.126065	0.348578	0.779258	2.28118	0.0267457	0.413217	0.274557	NA	NA	NA	NA	1.91033	0.0615078	0.416156	0.434639	1.77424
CDC34	2.43895	0.0182497	0.0975448	0.202317	2.30412	0.0251653	0.0786372	0.150423	-1.35449	0.181794	0.0722164	0.96275	NA	NA	NA	NA	3.23322	0.00214857	0.0684278	0.114649	0.161678	0.872224	0.0670641	0.997432	1.74197	0.0879194	0.0627351	0.976144	-1.06639	0.291475	0.0753183	0.907646	1.63736	0.107711	0.089877	0.779258	1.0596	0.29432	0.0824861	0.650795	NA	NA	NA	NA	NA	NA	NA	NA	NA
ALKBH3	-2.43798	0.0182936	0.0883822	0.202317	0.382423	0.703677	0.108641	0.844362	-1.25895	0.214013	0.0601812	0.969597	-0.447146	0.657243	0.0555896	0.964977	0.551402	0.583766	0.0813199	0.780593	0.320697	0.749804	0.0645518	0.997432	NA	NA	NA	NA	-1.65628	0.104056	0.046813	0.828821	0.461835	0.646164	0.103104	0.907172	0.390879	0.697515	0.0701751	0.889766	NA	NA	NA	NA	1.37623	0.174536	0.0625105	0.58452	0.624236
RAB1A	2.43747	0.0183166	0.409596	0.202317	2.28635	0.0262576	0.533096	0.154502	0.849339	0.399823	0.423491	0.969597	-0.929334	0.358433	0.211037	0.926775	0.305509	0.761222	0.362397	0.885039	-0.967175	0.338206	0.366629	0.997432	-0.923952	0.360133	0.377438	0.991077	-2.10863	0.040112	0.405138	0.743596	-0.02406	0.980899	0.364773	0.994579	-0.137519	0.891162	0.411457	0.968836	NA	NA	NA	NA	0.796606	0.429234	0.433975	0.766643	2.17445
ELOVL5	-2.43701	0.0183377	0.360597	0.202317	0.253047	0.801211	0.213551	0.904825	-1.02534	0.310238	0.328523	0.969597	-0.419006	0.677511	0.339912	0.964977	0.957956	0.342604	0.209204	0.612304	0.670698	0.505562	0.295606	0.997432	1.53307	0.131823	0.148686	0.989468	-1.49146	0.142252	0.185276	0.858131	-0.558672	0.57883	0.297918	0.886118	-1.07651	0.286766	0.224855	0.644875	NA	NA	NA	NA	0.541692	0.590301	0.210018	0.844302	1.23852
HSPG2	2.43626	0.0183715	0.275214	0.202317	NA	NA	NA	NA	-0.313586	0.755167	0.594303	0.985343	NA	NA	NA	NA	1.44685	0.154057	0.238658	0.44692	2.39477	0.0204992	0.588671	0.849473	0.448164	0.656052	0.21341	0.991077	-0.979883	0.331958	0.253266	0.90994	1.91176	0.0615327	0.0793716	0.779258	1.76954	0.082782	0.15457	0.412432	NA	NA	NA	NA	NA	NA	NA	NA	2.10277
HMOX1	2.43488	0.0184342	0.163805	0.202317	0.502783	0.6172	0.468161	0.787797	NA	NA	NA	NA	0.612889	0.543507	0.108477	0.957863	NA	NA	NA	NA	-0.220295	0.826556	0.0497032	0.997432	NA	NA	NA	NA	NA	NA	NA	NA	NA	NA	NA	NA	2.17294	0.0344548	0.0658121	0.301652	NA	NA	NA	NA	1.60832	0.113708	0.456172	0.502314	-0.731053
YWHAE	2.43455	0.0184493	0.619795	0.202317	2.74253	0.00829739	0.572665	0.0816043	1.62253	0.111107	0.598341	0.932874	-0.99678	0.325016	0.352879	0.926571	0.282008	0.779079	0.628418	0.893687	0.340786	0.734722	0.568853	0.997432	0.348584	0.728926	0.576261	0.992169	0.35826	0.721688	0.527324	0.970597	0.992787	0.325501	0.686995	0.8136	1.831	0.0729453	0.58171	0.390211	NA	NA	NA	NA	1.63312	0.108371	0.492787	0.493558	1.66681
CSRNP2	2.4344	0.0184559	0.0714779	0.202317	NA	NA	NA	NA	1.97925	0.0534212	0.0540661	0.892434	NA	NA	NA	NA	-0.257419	0.797891	0.0634173	0.903934	NA	NA	NA	NA	NA	NA	NA	NA	NA	NA	NA	NA	NA	NA	NA	NA	NA	NA	NA	NA	NA	NA	NA	NA	NA	NA	NA	NA	NA
GNL3	2.43427	0.0184621	0.200557	0.202317	2.22349	0.0304684	0.182957	0.167656	-0.274834	0.7846	0.176496	0.987764	-0.440426	0.66206	0.137907	0.964977	1.66748	0.101549	0.264654	0.392788	0.411068	0.682815	0.218041	0.997432	NA	NA	NA	NA	-0.201936	0.840803	0.0967301	0.98314	1.00544	0.319431	0.16535	0.812438	0.589122	0.55838	0.291558	0.821757	NA	NA	NA	NA	1.82959	0.0729388	0.131582	0.450791	2.01352
SCAI	-2.43419	0.0184658	0.151794	0.202317	NA	NA	NA	NA	NA	NA	NA	NA	NA	NA	NA	NA	0.324283	0.74705	0.0885075	0.875714	NA	NA	NA	NA	NA	NA	NA	NA	NA	NA	NA	NA	0.705184	0.483904	0.0971855	0.858645	-0.113968	0.909711	0.129648	0.975687	NA	NA	NA	NA	NA	NA	NA	NA	NA
CCDC137	2.43413	0.0184683	0.0919468	0.202317	2.82476	0.0066548	0.109542	0.0720357	1.57117	0.122579	0.103672	0.94097	0.168541	0.867029	0.10083	0.983274	3.41794	0.00124786	0.114792	0.104268	3.22401	0.00225146	0.0788565	0.57888	0.0346246	0.972523	0.055708	0.997367	0.746801	0.458752	0.0972421	0.928083	1.87598	0.0663872	0.109395	0.779258	1.08763	0.281872	0.0984676	0.640464	NA	NA	NA	NA	1.36296	0.178657	0.0804706	0.58923	0.357129
GALNT12	2.43365	0.0184904	0.107922	0.202317	0.0812081	0.935582	0.0855938	0.970827	NA	NA	NA	NA	NA	NA	NA	NA	-0.787385	0.434701	0.0732091	0.67998	NA	NA	NA	NA	NA	NA	NA	NA	NA	NA	NA	NA	0.920676	0.361554	0.0853734	0.819475	0.123868	0.901907	0.102074	0.972289	NA	NA	NA	NA	NA	NA	NA	NA	NA
KCMF1	2.43339	0.018502	0.138129	0.202317	2.1136	0.0392738	0.142	0.192427	0.829735	0.410713	0.126161	0.969597	1.91203	0.0632386	0.0820958	0.831326	0.097033	0.92308	0.156751	0.965477	-0.844416	0.402541	0.124526	0.997432	-1.19687	0.237236	0.0918733	0.991077	0.766117	0.447282	0.104465	0.923939	1.4986	0.140143	0.168907	0.779258	1.68529	0.0980424	0.14709	0.435462	NA	NA	NA	NA	1.94429	0.057177	0.0922901	0.423982	0.79744
SPRYD7	-2.43319	0.0185112	0.167019	0.202317	1.4348	0.157218	0.109115	0.384197	1.24883	0.217662	0.0962623	0.969597	NA	NA	NA	NA	0.312218	0.756148	0.138927	0.882269	1.44942	0.153592	0.103385	0.986926	-0.639167	0.525753	0.0706126	0.991077	NA	NA	NA	NA	0.132782	0.894888	0.111401	0.974214	-0.722928	0.473026	0.105826	0.773378	NA	NA	NA	NA	-0.539308	0.591933	0.0619657	0.844332	0.412781
DNAJB2	2.43265	0.0185361	0.17287	0.202317	1.25642	0.214475	0.111413	0.449494	-0.141329	0.88819	0.0798603	0.996894	-0.697733	0.489483	0.0905799	0.954326	1.81613	0.075231	0.144397	0.350393	1.5409	0.129776	0.0925156	0.97173	1.30523	0.198035	0.0873177	0.991077	-0.216974	0.829129	0.0617956	0.98157	0.97467	0.334325	0.255343	0.81622	1.14812	0.256277	0.143854	0.617744	NA	NA	NA	NA	2.08576	0.04183	0.0915961	0.395604	0.648619
OCIAD2	2.4324	0.0185471	0.379202	0.202317	NA	NA	NA	NA	1.12928	0.264279	0.488788	0.969597	-0.30375	0.762933	0.220206	0.974609	1.58347	0.119497	0.435624	0.414222	0.729904	0.468924	0.211843	0.997432	-0.792146	0.432173	0.199796	0.991077	-0.145449	0.884953	0.281566	0.986049	0.85859	0.394584	0.349437	0.829215	1.02672	0.309399	0.371691	0.659893	NA	NA	NA	NA	NA	NA	NA	NA	0.986225
TNPO2	2.43156	0.0185858	0.0913435	0.202473	NA	NA	NA	NA	-0.618439	0.53915	0.0768204	0.969597	NA	NA	NA	NA	0.185475	0.853592	0.116734	0.93315	0.318845	0.751199	0.0984683	0.997432	NA	NA	NA	NA	NA	NA	NA	NA	1.00187	0.321137	0.115374	0.812438	0.695419	0.489949	0.0965235	0.783466	NA	NA	NA	NA	NA	NA	NA	NA	0.732699
MLST8	-2.42771	0.0187631	0.152769	0.203749	0.350652	0.727239	0.141191	0.857019	-0.538188	0.592884	0.082005	0.972359	0.785792	0.436738	0.0606828	0.950624	0.172637	0.86362	0.145298	0.937379	-0.775765	0.441616	0.0777636	0.997432	NA	NA	NA	NA	0.0516767	0.958996	0.0843393	0.993675	1.192	0.23878	0.101791	0.796807	-0.270451	0.787905	0.11305	0.930534	NA	NA	NA	NA	-0.183629	0.855005	0.100898	0.947993	1.35076
HNRNPH1	2.42753	0.0187713	0.431688	0.203749	0.77337	0.442739	0.408842	0.665588	-0.222609	0.824766	0.395273	0.991232	0.594437	0.555653	0.343484	0.957863	0.339423	0.735685	0.470919	0.870936	0.445974	0.65758	0.400264	0.997432	0.631357	0.530802	0.36595	0.991077	-0.912585	0.365929	0.384618	0.914145	1.68271	0.0985439	0.369314	0.779258	1.80135	0.0775607	0.469709	0.401492	NA	NA	NA	NA	0.552898	0.582658	0.368244	0.843117	2.4391
CTSH	2.42665	0.0188123	0.803062	0.203749	0.579347	0.564809	0.674613	0.751398	-0.418886	0.67713	0.311878	0.981125	-1.22499	0.227927	0.614812	0.898625	1.44065	0.155795	0.54282	0.44965	1.33754	0.187222	0.308278	0.99484	0.782128	0.437981	0.188918	0.991077	-0.888784	0.378462	0.27734	0.915732	1.25352	0.215732	0.566113	0.796807	-0.364726	0.716824	0.613977	0.896602	1.44441	0.186624	0.21082	0.994702	0.483583	0.630674	0.649054	0.864161	0.952845
LRRCC1	-2.42643	0.0188225	0.103122	0.203749	0.644193	0.522229	0.0656523	0.720471	-0.0651326	0.948333	0.0851802	0.998244	NA	NA	NA	NA	2.30054	0.0255415	0.10481	0.237749	NA	NA	NA	NA	NA	NA	NA	NA	0.167075	0.867999	0.0482865	0.986049	0.304006	0.76236	0.166566	0.938806	0.748634	0.457517	0.0990256	0.766478	NA	NA	NA	NA	NA	NA	NA	NA	1.37463
RPL39	2.42637	0.0188253	0.797315	0.203749	2.04333	0.0460051	0.805867	0.206623	2.54614	0.0140868	0.798284	0.785171	2.14789	0.0379933	0.985388	0.77989	0.899327	0.372705	0.802751	0.634519	1.4716	0.147522	0.794036	0.986926	0.928952	0.357562	0.736531	0.991077	0.710658	0.480665	0.740643	0.933048	-0.362501	0.718476	0.738441	0.928842	1.23588	0.222166	0.836088	0.592598	0.318149	0.758518	0.280854	0.994702	1.40419	0.166094	0.790562	0.572932	0.51937
SLC3A2	-2.42476	0.0188998	0.316319	0.204146	-1.62091	0.110972	0.480925	0.328735	-1.48676	0.143486	0.430726	0.958539	-0.987081	0.329688	0.187705	0.926571	0.219435	0.827187	0.319816	0.918229	-0.32923	0.743385	0.378538	0.997432	-0.0974835	0.922748	0.392337	0.996097	-1.21141	0.23155	0.427168	0.888056	-0.225209	0.822717	0.181098	0.958137	-0.263667	0.793099	0.250527	0.933634	NA	NA	NA	NA	-0.747234	0.458225	0.39716	0.778843	-0.208372
KLHDC4	2.42409	0.0189309	0.0839723	0.204146	2.27486	0.0269863	0.0684597	0.15709	NA	NA	NA	NA	0.951023	0.34745	0.0753377	0.926571	0.101696	0.919396	0.0830989	0.963817	-0.724156	0.472414	0.0534446	0.997432	NA	NA	NA	NA	NA	NA	NA	NA	1.8347	0.0723854	0.0774082	0.779258	2.00816	0.0499364	0.0879981	0.340179	NA	NA	NA	NA	0.912673	0.365548	0.067363	0.729421	NA
MACC1	2.42306	0.0189792	0.188471	0.204146	-0.0827497	0.934362	0.135835	0.970345	NA	NA	NA	NA	NA	NA	NA	NA	-0.256769	0.79839	0.141931	0.903977	NA	NA	NA	NA	NA	NA	NA	NA	NA	NA	NA	NA	0.796469	0.429452	0.21265	0.841966	2.44392	0.0180271	0.236112	0.233385	NA	NA	NA	NA	1.39025	0.170265	0.0613171	0.577246	NA
PIAS3	2.42277	0.0189926	0.0889471	0.204146	NA	NA	NA	NA	0.180759	0.857302	0.112854	0.995695	NA	NA	NA	NA	1.77963	0.0810959	0.128665	0.359217	2.35635	0.0224987	0.0938179	0.849473	0.590929	0.55734	0.10924	0.991077	0.173134	0.863259	0.0718792	0.985824	1.5542	0.126321	0.236039	0.779258	1.84862	0.0703139	0.127439	0.384109	NA	NA	NA	NA	NA	NA	NA	NA	0.91214
RP11-390E23.6	-2.42263	0.0189993	0.0838884	0.204146	NA	NA	NA	NA	NA	NA	NA	NA	NA	NA	NA	NA	-0.0652068	0.948264	0.0993551	0.97636	NA	NA	NA	NA	NA	NA	NA	NA	NA	NA	NA	NA	-0.741165	0.461992	0.153584	0.855854	-1.38802	0.171165	0.0748516	0.535174	NA	NA	NA	NA	NA	NA	NA	NA	NA
SLC27A1	2.42242	0.0190092	0.0604711	0.204146	2.84926	0.00622697	0.0860236	0.0696297	NA	NA	NA	NA	NA	NA	NA	NA	2.82339	0.00676126	0.106919	0.152517	NA	NA	NA	NA	NA	NA	NA	NA	NA	NA	NA	NA	0.847844	0.400487	0.120543	0.831397	2.80279	0.00714578	0.0627557	0.160673	NA	NA	NA	NA	0.370911	0.712182	0.0783758	0.894487	NA
MTDH	2.42035	0.019106	0.541611	0.204921	1.92154	0.0600475	0.659391	0.23825	0.0934451	0.925931	0.483647	0.998244	-0.546733	0.587677	0.556041	0.959999	0.513746	0.609648	0.511287	0.797104	-0.404256	0.687783	0.491306	0.997432	-0.344992	0.731608	0.411867	0.992169	0.152511	0.87941	0.47456	0.986049	0.898032	0.373389	0.480361	0.821297	0.850975	0.398761	0.474144	0.724431	NA	NA	NA	NA	1.44744	0.153663	0.624585	0.555025	1.52318
SLC48A1	-2.41953	0.0191446	0.11839	0.205072	NA	NA	NA	NA	-0.329821	0.742941	0.127443	0.983867	NA	NA	NA	NA	0.770923	0.444309	0.0962663	0.688379	1.25318	0.216088	0.101506	0.99484	0.485342	0.629642	0.10561	0.991077	-1.7001	0.0954529	0.101329	0.825705	NA	NA	NA	NA	-0.54081	0.590993	0.0681873	0.838648	NA	NA	NA	NA	NA	NA	NA	NA	2.01076
SRP72	2.41866	0.0191855	0.263703	0.205105	0.43671	0.664096	0.375806	0.817662	-1.4239	0.160811	0.273093	0.958539	0.783726	0.437935	0.269668	0.950624	0.487596	0.627926	0.266367	0.808229	0.0953756	0.924405	0.285048	0.997432	-0.581352	0.563724	0.160923	0.991077	-0.490884	0.6257	0.196512	0.958378	0.518471	0.606372	0.168779	0.894424	1.36828	0.177222	0.222895	0.541927	NA	NA	NA	NA	0.46222	0.645816	0.285737	0.869716	1.1754
NIPAL3	2.41842	0.0191971	0.121599	0.205105	NA	NA	NA	NA	NA	NA	NA	NA	-0.0917169	0.927392	0.0556136	0.993468	-1.05518	0.296314	0.139666	0.576059	1.64672	0.106016	0.0486125	0.96732	NA	NA	NA	NA	NA	NA	NA	NA	1.42299	0.160826	0.0923445	0.790088	1.2473	0.217984	0.103189	0.587901	NA	NA	NA	NA	NA	NA	NA	NA	NA
TLCD2	2.41672	0.0192773	0.093036	0.205699	1.1236	0.266249	0.0811581	0.503406	NA	NA	NA	NA	NA	NA	NA	NA	0.102478	0.918779	0.0670812	0.96372	NA	NA	NA	NA	NA	NA	NA	NA	NA	NA	NA	NA	1.44221	0.155357	0.144292	0.788113	1.12566	0.265578	0.0844378	0.626901	NA	NA	NA	NA	NA	NA	NA	NA	1.03899
GADD45A	2.41387	0.0194129	0.14815	0.20679	-0.269145	0.788863	0.106437	0.897289	1.15693	0.252911	0.216125	0.969597	-0.684313	0.497824	0.0748906	0.955958	2.00229	0.0505847	0.299755	0.302454	0.161383	0.872455	0.237379	0.997432	1.75473	0.085688	0.12816	0.976144	-0.38035	0.705329	0.132498	0.97024	1.14409	0.257929	0.179417	0.796807	1.6237	0.110605	0.128537	0.455127	NA	NA	NA	NA	-1.97705	0.0532485	0.0745847	0.417254	1.43003
NUP62	2.41311	0.019449	0.0970789	0.20679	3.32914	0.0015901	0.159332	0.0319697	0.16496	0.869654	0.095957	0.996511	1.54047	0.131522	0.113932	0.867246	-0.176562	0.860552	0.129446	0.936354	1.23904	0.221232	0.108225	0.99484	-0.0515765	0.95908	0.0838177	0.996097	-0.482409	0.631664	0.0859707	0.960251	0.123148	0.902474	0.120797	0.976791	2.83412	0.00656865	0.109508	0.154524	NA	NA	NA	NA	2.3128	0.0246466	0.173134	0.339002	0.486177
MAPKAPK3	2.41283	0.0194623	0.192753	0.20679	3.0405	0.00366565	0.290667	0.0518778	NA	NA	NA	NA	NA	NA	NA	NA	3.05226	0.00360194	0.109006	0.131185	NA	NA	NA	NA	NA	NA	NA	NA	NA	NA	NA	NA	NA	NA	NA	NA	0.464864	0.644008	0.105192	0.866394	NA	NA	NA	NA	1.37367	0.175327	0.211773	0.585792	NA
HLA-A	2.41235	0.0194853	0.681163	0.20679	0.803199	0.425447	0.809477	0.651781	-0.718564	0.475822	0.863221	0.969597	1.46935	0.14976	0.936477	0.87848	1.23375	0.222951	0.689593	0.516138	-0.446791	0.656995	0.830823	0.997432	-0.562123	0.576648	0.874834	0.991077	-1.48208	0.144723	0.880709	0.858131	1.41218	0.163971	0.651599	0.79294	1.82308	0.0741558	0.698715	0.392664	0.427067	0.680592	0.264326	0.994702	-0.085058	0.932536	0.786639	0.977562	1.82176
SYCE1L	2.41197	0.0195038	0.083978	0.20679	NA	NA	NA	NA	NA	NA	NA	NA	NA	NA	NA	NA	1.85236	0.0697654	0.117643	0.341261	0.377523	0.707415	0.0748528	0.997432	NA	NA	NA	NA	NA	NA	NA	NA	NA	NA	NA	NA	1.43122	0.158465	0.140353	0.516599	NA	NA	NA	NA	NA	NA	NA	NA	NA
IQCE	2.41137	0.0195325	0.0631115	0.206831	NA	NA	NA	NA	NA	NA	NA	NA	NA	NA	NA	NA	NA	NA	NA	NA	NA	NA	NA	NA	NA	NA	NA	NA	NA	NA	NA	NA	0.930068	0.356717	0.324196	0.818975	0.0993664	0.921237	0.0618624	0.980182	NA	NA	NA	NA	NA	NA	NA	NA	1.66604
ZC3H15	2.41072	0.0195635	0.364675	0.206896	1.58454	0.11902	0.464565	0.339717	0.612973	0.542729	0.332064	0.969597	-0.744559	0.461001	0.319359	0.950624	2.63065	0.0112413	0.373381	0.174123	1.36083	0.179794	0.347777	0.989473	0.28798	0.774602	0.228738	0.992169	-0.97417	0.334757	0.285069	0.90994	1.81445	0.0754928	0.296431	0.779258	2.9034	0.00544223	0.343018	0.137719	NA	NA	NA	NA	0.668422	0.506765	0.376223	0.803634	1.81697
MUT	-2.40823	0.0196832	0.134459	0.207898	-0.122624	0.902869	0.076605	0.955687	-1.48821	0.143103	0.0670005	0.958539	NA	NA	NA	NA	0.464158	0.64451	0.110885	0.818501	-2.22377	0.030805	0.0649026	0.867364	-1.86781	0.0679006	0.0838668	0.943343	0.672261	0.504576	0.0507396	0.937031	-0.494919	0.622783	0.12737	0.897676	-0.484787	0.629903	0.110035	0.860308	NA	NA	NA	NA	NA	NA	NA	NA	0.847436
PLIN3	2.4076	0.0197138	0.129415	0.207957	2.99855	0.00412428	0.347608	0.0543873	0.657401	0.513999	0.110694	0.969597	1.07374	0.289537	0.145077	0.918595	0.869184	0.388819	0.190769	0.647185	0.108765	0.913833	0.112566	0.997432	NA	NA	NA	NA	0.410893	0.682943	0.0733864	0.969717	0.932451	0.355497	0.28049	0.818949	1.53099	0.131952	0.13639	0.489408	NA	NA	NA	NA	2.32738	0.0237968	0.273863	0.337288	3.39628
NFATC1	2.40435	0.0198717	0.0748062	0.209357	NA	NA	NA	NA	-0.0940163	0.92548	0.192791	0.998244	0.304197	0.762595	0.095254	0.974609	0.521347	0.604382	0.0696791	0.793792	1.93209	0.0591412	0.150731	0.927964	0.978012	0.332972	0.102825	0.991077	1.96144	0.0555222	0.162406	0.750169	1.05864	0.29475	0.0876258	0.806664	2.39471	0.0203458	0.0584655	0.245103	NA	NA	NA	NA	0.934204	0.354435	0.0799647	0.723542	4.03191
BCKDHA	-2.40278	0.0199479	0.108667	0.209842	0.262567	0.793903	0.102506	0.900747	-0.228786	0.819987	0.0830655	0.990756	NA	NA	NA	NA	0.238959	0.812095	0.126695	0.909174	-0.586367	0.56032	0.0895051	0.997432	0.0467115	0.962937	0.0686086	0.996097	1.03459	0.305941	0.0611836	0.907646	1.15701	0.252661	0.0522738	0.796807	-0.073049	0.942053	0.071284	0.986378	NA	NA	NA	NA	0.991539	0.325928	0.0799736	0.706342	-0.529826
METRN	2.40237	0.0199682	0.0737128	0.209842	NA	NA	NA	NA	NA	NA	NA	NA	NA	NA	NA	NA	NA	NA	NA	NA	NA	NA	NA	NA	NA	NA	NA	NA	NA	NA	NA	NA	0.898799	0.372984	0.35919	0.821043	1.55527	0.126066	0.086721	0.479164	NA	NA	NA	NA	NA	NA	NA	NA	NA
TOMM34	2.40034	0.0200674	0.0973771	0.210619	NA	NA	NA	NA	2.22791	0.0305093	0.0579043	0.881829	0.730894	0.469213	0.0923452	0.954271	1.42482	0.160299	0.123437	0.455087	0.165077	0.869563	0.0828422	0.997432	NA	NA	NA	NA	0.986331	0.328816	0.0498824	0.909936	0.819907	0.416085	0.225831	0.836517	2.14465	0.0367676	0.100759	0.305392	NA	NA	NA	NA	NA	NA	NA	NA	NA
TPBG	2.39476	0.0203432	0.120551	0.213245	NA	NA	NA	NA	-1.35165	0.182694	0.0662023	0.96275	NA	NA	NA	NA	3.96959	0.000226127	0.298475	0.0461199	-0.271248	0.787339	0.102683	0.997432	NA	NA	NA	NA	NA	NA	NA	NA	1.61387	0.112728	0.119685	0.779258	2.83735	0.00651161	0.184548	0.153936	NA	NA	NA	NA	NA	NA	NA	NA	1.11809
FBXO8	-2.39417	0.0203729	0.0859302	0.213288	-1.10884	0.272506	0.115528	0.510045	-1.12501	0.266067	0.0898608	0.969597	NA	NA	NA	NA	-1.1089	0.272675	0.0841629	0.558396	-0.34635	0.730563	0.0925863	0.997432	0.450468	0.654401	0.0996431	0.991077	0.526498	0.600917	0.0778728	0.957003	0.984243	0.329643	0.162854	0.8136	0.361768	0.71902	0.0727738	0.896991	NA	NA	NA	NA	NA	NA	NA	NA	0.867075
COBL	2.39194	0.0204841	0.144937	0.213301	NA	NA	NA	NA	NA	NA	NA	NA	NA	NA	NA	NA	1.82794	0.0734102	0.0905611	0.347469	NA	NA	NA	NA	NA	NA	NA	NA	NA	NA	NA	NA	1.46528	0.148982	0.300506	0.785382	2.23654	0.0297177	0.1122	0.285347	NA	NA	NA	NA	NA	NA	NA	NA	NA
RPS12	2.39158	0.0205021	0.86121	0.213301	0.939641	0.351665	0.817295	0.585518	1.42447	0.160647	0.821787	0.958539	0.517667	0.607615	0.970418	0.964977	2.1966	0.0326198	0.866709	0.257011	2.89842	0.00559593	0.825012	0.728497	1.28323	0.205573	0.780881	0.991077	-0.446036	0.657536	0.787762	0.964342	-0.390698	0.697647	0.740412	0.919874	0.803665	0.42532	0.872799	0.743464	0.0270813	0.979058	0.346209	0.994702	-0.938885	0.352049	0.806569	0.722566	0.558429
ORAI3	2.39058	0.0205521	0.0709729	0.213301	0.828252	0.411242	0.219307	0.639307	-1.16783	0.248528	0.0667171	0.969597	0.36174	0.719499	0.0709174	0.967887	1.89505	0.0637612	0.125921	0.330055	-0.099532	0.921122	0.0575567	0.997432	-0.0392741	0.968835	0.0644397	0.997367	NA	NA	NA	NA	0.685758	0.495971	0.115919	0.862872	0.292055	0.771429	0.0658722	0.923545	NA	NA	NA	NA	1.63231	0.108541	0.135026	0.493558	0.349525
KLC2	2.39042	0.0205599	0.0769616	0.213301	NA	NA	NA	NA	NA	NA	NA	NA	NA	NA	NA	NA	0.815807	0.418404	0.0769635	0.668079	NA	NA	NA	NA	NA	NA	NA	NA	NA	NA	NA	NA	1.53431	0.131135	0.0768293	0.779258	3.60432	0.000710289	0.0630831	0.063057	NA	NA	NA	NA	NA	NA	NA	NA	0.209792
ZCCHC2	2.39035	0.0205638	0.0715219	0.213301	0.539041	0.592116	0.217532	0.770914	0.506532	0.614755	0.08028	0.97277	NA	NA	NA	NA	2.38346	0.0209119	0.058062	0.225715	0.12503	0.901012	0.0914223	0.997432	0.721773	0.473935	0.0903041	0.991077	-0.180897	0.857195	0.0584139	0.985824	0.404194	0.68776	0.0843461	0.917438	0.796423	0.429478	0.0723419	0.747177	NA	NA	NA	NA	-0.878586	0.383592	0.132796	0.740045	NA
SLC39A7	2.39019	0.0205718	0.266967	0.213301	2.48644	0.0160883	0.171853	0.119289	0.34479	0.731728	0.20445	0.98191	-1.04093	0.304319	0.0838539	0.91983	1.43869	0.156348	0.193781	0.450397	-0.338196	0.73666	0.172584	0.997432	0.500855	0.618763	0.154693	0.991077	0.517169	0.607365	0.185452	0.957003	1.44769	0.153823	0.166123	0.787503	3.55709	0.000820465	0.244462	0.0671253	NA	NA	NA	NA	0.670363	0.505537	0.125062	0.80278	1.92292
CLPTM1L	2.39006	0.0205781	0.280693	0.213301	1.65298	0.104246	0.167225	0.316354	1.35598	0.181321	0.0989623	0.96275	NA	NA	NA	NA	-0.348082	0.729211	0.182497	0.867604	1.15727	0.252773	0.118628	0.997432	1.48892	0.143049	0.0781194	0.991077	0.639983	0.525165	0.116977	0.943076	0.64804	0.519866	0.189848	0.868861	-0.375853	0.708585	0.226552	0.894982	NA	NA	NA	NA	0.724598	0.471885	0.0983374	0.786822	1.76215
TOP2B	2.39004	0.0205792	0.197064	0.213301	2.40946	0.0194821	0.133771	0.133516	1.67104	0.10109	0.142411	0.912209	1.46245	0.151631	0.0764627	0.87848	0.852662	0.397833	0.207547	0.653772	-0.525943	0.6013	0.1444	0.997432	0.838068	0.406147	0.0944876	0.991077	0.352848	0.725716	0.144488	0.970597	0.754468	0.454038	0.273239	0.854498	1.92651	0.0596225	0.210326	0.364469	NA	NA	NA	NA	0.661985	0.510849	0.112059	0.80494	1.43826
FAM20A	2.3895	0.0206066	0.282075	0.213311	4.90833	9.16166e-06	0.0858153	0.00129179	NA	NA	NA	NA	NA	NA	NA	NA	1.35616	0.181023	0.127317	0.474455	NA	NA	NA	NA	NA	NA	NA	NA	NA	NA	NA	NA	NA	NA	NA	NA	3.22593	0.00219445	0.241172	0.0961315	NA	NA	NA	NA	2.82029	0.0067358	0.111513	0.244819	1.59699
SFTPB	2.389	0.0206314	0.919786	0.213311	-0.577939	0.565753	0.252643	0.75177	0.0944431	0.925142	0.289564	0.998244	0.274092	0.785461	0.239854	0.978761	0.75249	0.455216	0.550164	0.696676	-0.376987	0.707811	0.256302	0.997432	-0.182931	0.855623	0.258	0.992169	-0.350422	0.727524	0.281985	0.970865	-0.662592	0.510575	0.331967	0.865484	2.17419	0.034356	0.966394	0.301652	NA	NA	NA	NA	0.121171	0.904014	0.235193	0.96723	-0.292861
AGPAT2	2.38798	0.0206829	0.478916	0.213578	0.59005	0.557664	0.412858	0.746362	-0.628223	0.532775	0.157893	0.969597	-2.2821	0.0280209	0.142726	0.771616	1.90313	0.0626749	0.241429	0.328184	-0.755622	0.453493	0.136658	0.997432	-0.779618	0.439443	0.110248	0.991077	-1.18507	0.241707	0.103713	0.888056	0.947825	0.347688	0.295602	0.817071	-0.0143818	0.988582	0.267004	0.995961	NA	NA	NA	NA	0.564405	0.574859	0.22723	0.837676	0.884729
BAG3	2.38633	0.0207663	0.255481	0.213866	-0.168181	0.867081	0.131169	0.939111	-0.630767	0.531124	0.333112	0.969597	NA	NA	NA	NA	2.15514	0.0358945	0.344503	0.26762	-0.450399	0.654409	0.278282	0.997432	-1.17599	0.245399	0.19147	0.991077	-0.25391	0.800628	0.271649	0.98157	1.51418	0.136153	0.201845	0.779258	1.78974	0.0794341	0.247962	0.406673	NA	NA	NA	NA	-0.977058	0.332979	0.112156	0.711137	-0.319499
HSPA4	2.38621	0.0207724	0.235524	0.213866	1.18099	0.24288	0.294291	0.480132	-1.38213	0.173199	0.157228	0.96275	1.76925	0.0846715	0.215407	0.842656	2.39007	0.0205779	0.231873	0.224038	-0.0721419	0.942783	0.191635	0.997432	0.448674	0.655686	0.120475	0.991077	0.626701	0.533764	0.186758	0.946717	0.8791	0.383471	0.275766	0.826168	0.872831	0.386846	0.224613	0.717864	NA	NA	NA	NA	2.16079	0.0352508	0.228252	0.373169	2.72984
EMB	2.38457	0.0208555	0.104446	0.213866	4.16435	0.00011546	0.073494	0.00590296	NA	NA	NA	NA	2.06008	0.0461079	0.217266	0.792465	3.27189	0.00192003	0.12671	0.114369	NA	NA	NA	NA	NA	NA	NA	NA	NA	NA	NA	NA	3.04515	0.00367468	0.162869	0.779258	1.79438	0.0786811	0.0880363	0.403809	NA	NA	NA	NA	1.45854	0.150594	0.201311	0.552096	NA
TTC7A	2.38456	0.0208564	0.0889921	0.213866	0.59695	0.553082	0.212302	0.743629	NA	NA	NA	NA	0.657307	0.514844	0.0976544	0.957863	0.0600291	0.952367	0.0810798	0.978049	NA	NA	NA	NA	NA	NA	NA	NA	NA	NA	NA	NA	1.38663	0.171587	0.149103	0.796807	1.3079	0.196773	0.089213	0.566817	NA	NA	NA	NA	2.0677	0.0435656	0.149349	0.400287	2.39889
ACOT9	2.38417	0.0208762	0.127985	0.213866	3.17145	0.00252232	0.259781	0.0417499	-0.464824	0.644116	0.122872	0.977474	-0.957924	0.344002	0.161236	0.926571	1.89149	0.0642444	0.166638	0.330736	-1.59277	0.117642	0.155261	0.97173	-0.233053	0.816711	0.152515	0.992169	0.950061	0.346744	0.127078	0.910581	2.14134	0.0370469	0.148272	0.779258	0.645308	0.52162	0.0852462	0.800139	NA	NA	NA	NA	0.877762	0.384035	0.215449	0.740045	2.09964
CLEC16A	2.38367	0.0209015	0.12022	0.213866	NA	NA	NA	NA	NA	NA	NA	NA	NA	NA	NA	NA	2.00729	0.0500321	0.102141	0.300866	1.15108	0.255283	0.0541042	0.997432	NA	NA	NA	NA	NA	NA	NA	NA	1.85333	0.0696246	0.0977313	0.779258	0.0512716	0.959309	0.103806	0.989712	NA	NA	NA	NA	NA	NA	NA	NA	-0.120578
ANKRD13D	2.3832	0.0209252	0.0858977	0.213866	1.13355	0.262084	0.127465	0.498752	NA	NA	NA	NA	0.225639	0.82266	0.0753804	0.982826	1.99459	0.0514461	0.112561	0.302959	0.549027	0.58548	0.0655187	0.997432	NA	NA	NA	NA	NA	NA	NA	NA	1.07274	0.288437	0.219704	0.802954	3.35939	0.00148488	0.09031	0.0839539	NA	NA	NA	NA	1.36811	0.17705	0.125306	0.58923	NA
KLHL18	2.38284	0.0209437	0.0740424	0.213866	1.29923	0.199489	0.159187	0.43385	0.446358	0.657305	0.0510318	0.978336	-0.188327	0.851597	0.0802965	0.982933	1.61102	0.113348	0.0703267	0.407167	-0.922788	0.360639	0.0772757	0.997432	NA	NA	NA	NA	NA	NA	NA	NA	NA	NA	NA	NA	NA	NA	NA	NA	NA	NA	NA	NA	0.30217	0.763705	0.0814767	0.916395	0.566602
KDM1A	2.38276	0.020948	0.105215	0.213866	0.595515	0.554034	0.103931	0.74412	0.804593	0.424941	0.093422	0.969597	NA	NA	NA	NA	-0.0770075	0.938919	0.145582	0.971604	1.46359	0.149692	0.0959052	0.986926	NA	NA	NA	NA	0.167562	0.867617	0.101983	0.986049	0.468887	0.641149	0.178307	0.905468	0.784109	0.436603	0.134294	0.751382	NA	NA	NA	NA	1.63481	0.108016	0.0628189	0.493109	3.34784
CAPN3	2.38237	0.0209678	0.104679	0.213866	NA	NA	NA	NA	NA	NA	NA	NA	NA	NA	NA	NA	NA	NA	NA	NA	NA	NA	NA	NA	NA	NA	NA	NA	NA	NA	NA	NA	NA	NA	NA	NA	0.364761	0.716798	0.0637224	0.896602	NA	NA	NA	NA	NA	NA	NA	NA	NA
KCNQ3	2.38133	0.0210209	0.0725013	0.214122	NA	NA	NA	NA	NA	NA	NA	NA	NA	NA	NA	NA	NA	NA	NA	NA	NA	NA	NA	NA	NA	NA	NA	NA	NA	NA	NA	NA	NA	NA	NA	NA	NA	NA	NA	NA	NA	NA	NA	NA	NA	NA	NA	NA	NA
SAE1	-2.38087	0.0210443	0.164556	0.214122	1.01687	0.313833	0.12744	0.551344	-0.858671	0.394703	0.154676	0.969597	0.72183	0.474705	0.105548	0.954326	0.646326	0.520966	0.141784	0.739243	0.577032	0.566559	0.137362	0.997432	-0.771621	0.444121	0.151178	0.991077	-1.73235	0.0895015	0.150714	0.817065	0.965936	0.338634	0.0938928	0.817071	1.03705	0.304607	0.16088	0.657749	NA	NA	NA	NA	2.39925	0.0199774	0.102733	0.326038	-0.173752
SYNCRIP	2.37897	0.0211423	0.357315	0.214404	3.24524	0.0020356	0.372117	0.0363827	-0.0322525	0.974402	0.301383	0.998244	0.574103	0.569195	0.24173	0.957863	1.01986	0.312609	0.398312	0.589465	0.380734	0.705047	0.352776	0.997432	-0.283496	0.778016	0.235401	0.992169	0.982703	0.330581	0.267025	0.90994	1.96097	0.0553545	0.288177	0.779258	3.27799	0.0018862	0.368139	0.0929589	-0.176874	0.864003	0.360523	0.994702	1.10528	0.274029	0.303338	0.669578	1.40008
MSRB2	2.37887	0.0211474	0.187769	0.214404	1.77637	0.0814126	0.211525	0.276854	-0.0300089	0.976182	0.0865984	0.998244	NA	NA	NA	NA	2.03156	0.0474245	0.186982	0.296435	-0.226091	0.822071	0.100429	0.997432	-1.37425	0.175748	0.0822021	0.991077	-0.191945	0.848578	0.0650714	0.985529	0.273524	0.785555	0.181716	0.94599	1.00957	0.317465	0.15427	0.664804	NA	NA	NA	NA	0.491541	0.625074	0.164615	0.862113	1.16752
LGALS9	2.37883	0.0211493	0.0637637	0.214404	0.264379	0.792513	0.571451	0.899686	0.460548	0.64716	0.261745	0.977474	0.487652	0.628526	0.232908	0.964977	0.583307	0.562257	0.140893	0.767132	-0.880173	0.383062	0.204499	0.997432	1.15397	0.254224	0.165435	0.991077	0.974652	0.33452	0.193363	0.90994	2.25786	0.0282634	0.101095	0.779258	2.57039	0.0131215	0.195088	0.203529	NA	NA	NA	NA	0.22674	0.821498	0.420232	0.937562	1.80217
RAP1GAP	2.37826	0.0211788	0.18167	0.214442	NA	NA	NA	NA	NA	NA	NA	NA	NA	NA	NA	NA	NA	NA	NA	NA	NA	NA	NA	NA	NA	NA	NA	NA	NA	NA	NA	NA	NA	NA	NA	NA	0.373362	0.710426	0.0960026	0.89604	NA	NA	NA	NA	NA	NA	NA	NA	NA
ZNF83	-2.37669	0.02126	0.0847595	0.215002	-0.772387	0.443316	0.0740167	0.666024	0.862858	0.392419	0.120374	0.969597	NA	NA	NA	NA	0.614231	0.541793	0.139377	0.754564	-0.120668	0.904447	0.105229	0.997432	-0.901057	0.372057	0.110325	0.991077	0.95293	0.345303	0.103098	0.910581	0.786885	0.434991	0.159251	0.845481	1.25547	0.215029	0.117555	0.584644	NA	NA	NA	NA	0.547883	0.586073	0.0651247	0.843117	0.782966
ACSL5	2.37596	0.0212976	0.263701	0.215121	2.93478	0.00492507	0.137742	0.0606788	-0.576601	0.566848	0.163542	0.970283	-1.01933	0.31433	0.0691268	0.920905	2.87797	0.00583309	0.151282	0.142675	0.977835	0.332959	0.118233	0.997432	0.296665	0.768002	0.0684827	0.992169	-0.618018	0.539426	0.144052	0.94769	2.05772	0.0447461	0.0838571	0.779258	3.75759	0.000442119	0.280494	0.0523657	NA	NA	NA	NA	0.6254	0.534392	0.107063	0.817819	NA
PUM3	2.37481	0.0213574	0.196764	0.215464	1.47437	0.146298	0.155474	0.370994	-0.0756421	0.940012	0.142344	0.998244	0.860647	0.394693	0.132554	0.93587	1.14636	0.256996	0.214305	0.545283	0.286311	0.775847	0.174361	0.997432	-0.877684	0.384488	0.0831556	0.991077	-0.567732	0.572809	0.0996032	0.954358	1.24398	0.219193	0.117647	0.796807	1.6708	0.100888	0.198047	0.439179	NA	NA	NA	NA	0.562828	0.575926	0.115461	0.838715	0.664097
C19orf33	2.37296	0.0214537	0.519763	0.216173	NA	NA	NA	NA	-1.06973	0.289984	0.23478	0.969597	NA	NA	NA	NA	1.81277	0.0757558	0.610137	0.350944	1.12401	0.266484	0.10252	0.997432	-0.428123	0.670477	0.0677241	0.991077	-0.127604	0.898985	0.0916928	0.987024	-0.268304	0.789547	0.400184	0.946985	1.02349	0.310908	0.611404	0.661363	NA	NA	NA	NA	NA	NA	NA	NA	NA
PPFIA1	2.3722	0.0214931	0.167882	0.216309	1.83756	0.0717352	0.241022	0.260712	-1.4018	0.167277	0.120985	0.958539	NA	NA	NA	NA	1.56616	0.123495	0.146715	0.416307	0.0613538	0.951327	0.157591	0.997432	0.229107	0.819759	0.0809691	0.992169	-0.824424	0.413694	0.113793	0.916317	0.74264	0.461107	0.156559	0.855782	1.27298	0.208796	0.146811	0.577249	NA	NA	NA	NA	-0.393837	0.695282	0.140359	0.887827	0.306557
TMEM18	-2.36996	0.0216102	0.219816	0.217048	0.321731	0.748922	0.212971	0.871111	-0.192898	0.847836	0.139314	0.993951	0.122417	0.903197	0.10113	0.990699	1.87139	0.0670321	0.169167	0.33548	0.332252	0.741116	0.185126	0.997432	-1.4117	0.164488	0.138471	0.991077	-0.516218	0.608024	0.11776	0.957003	-0.211009	0.833721	0.174461	0.961513	-2.09864	0.0408202	0.210966	0.318657	NA	NA	NA	NA	0.324521	0.746821	0.150996	0.909158	0.197763
BTD	-2.36898	0.021662	0.0741006	0.217048	-0.293682	0.770148	0.0891718	0.886218	0.381301	0.704629	0.0634992	0.981125	NA	NA	NA	NA	1.63451	0.10831	0.0471715	0.402295	0.956529	0.343501	0.0748421	0.997432	NA	NA	NA	NA	NA	NA	NA	NA	1.50583	0.13828	0.106124	0.779258	NA	NA	NA	NA	NA	NA	NA	NA	0.311018	0.757007	0.0505014	0.91282	1.04359
KCNQ1	2.36883	0.0216698	0.124743	0.217048	1.53317	0.131182	0.0886129	0.353504	NA	NA	NA	NA	NA	NA	NA	NA	2.44833	0.0178313	0.0810123	0.210453	NA	NA	NA	NA	NA	NA	NA	NA	NA	NA	NA	NA	1.7572	0.0848858	0.0599817	0.779258	1.86849	0.0674423	0.111382	0.379252	NA	NA	NA	NA	-0.0705791	0.943998	0.0906044	0.981015	NA
NSUN6	-2.36791	0.0217184	0.0789521	0.217048	NA	NA	NA	NA	-0.265279	0.791908	0.093463	0.987764	NA	NA	NA	NA	2.41846	0.0191949	0.0916258	0.217673	-0.928122	0.357894	0.109753	0.997432	NA	NA	NA	NA	-1.66688	0.101918	0.0493255	0.828821	0.396324	0.69352	0.100944	0.919066	0.846408	0.401279	0.0696776	0.72545	NA	NA	NA	NA	-0.734296	0.466005	0.0572461	0.78419	0.551863
ADGRF5	2.36773	0.021728	0.560394	0.217048	NA	NA	NA	NA	0.381915	0.704176	0.466531	0.981125	NA	NA	NA	NA	0.691911	0.492131	0.25015	0.721415	0.0108651	0.991375	0.436775	0.998367	0.951926	0.345903	0.510246	0.991077	1.01738	0.313968	0.630104	0.907646	1.24995	0.217023	0.216743	0.796807	1.56743	0.1232	0.475105	0.475532	NA	NA	NA	NA	NA	NA	NA	NA	NA
CRELD2	2.36756	0.0217368	0.166179	0.217048	3.99144	0.000203151	0.18785	0.0087886	1.13956	0.260009	0.140346	0.969597	0.731572	0.468803	0.136144	0.954271	1.33766	0.186941	0.18862	0.480332	1.20641	0.233453	0.117732	0.99484	0.552393	0.583242	0.102532	0.991077	0.552607	0.583045	0.10972	0.956685	2.11441	0.0393895	0.205234	0.779258	1.97139	0.0541169	0.179788	0.353646	NA	NA	NA	NA	2.44185	0.0179823	0.157557	0.3202	1.32263
ANKRA2	-2.36671	0.0217817	0.09038	0.217048	-1.30714	0.196809	0.0781208	0.431145	-0.70928	0.481512	0.0518506	0.969597	0.46687	0.643191	0.0720477	0.964977	-0.278751	0.781563	0.149256	0.895305	-1.31449	0.1948	0.0617571	0.99484	0.190421	0.849782	0.061798	0.992169	-0.717963	0.47619	0.0842544	0.932842	1.2249	0.226241	0.148639	0.796807	-1.07077	0.289313	0.117701	0.646809	NA	NA	NA	NA	1.00826	0.317912	0.0536419	0.699391	0.923998
CRYBG3	2.36661	0.0217869	0.100368	0.217048	1.137	0.260651	0.106987	0.49728	1.66482	0.102332	0.163972	0.919655	NA	NA	NA	NA	1.17268	0.246373	0.146349	0.535313	2.20454	0.0322125	0.183876	0.871146	-0.72858	0.469799	0.162258	0.991077	-1.29586	0.201096	0.211208	0.884115	1.9356	0.0584705	0.142996	0.779258	1.56969	0.122671	0.101525	0.474369	NA	NA	NA	NA	2.18065	0.0336695	0.0802375	0.37028	-0.902582
FKBP14	2.36513	0.0218653	0.0636478	0.217048	NA	NA	NA	NA	NA	NA	NA	NA	NA	NA	NA	NA	0.249322	0.804113	0.0853813	0.906135	NA	NA	NA	NA	NA	NA	NA	NA	NA	NA	NA	NA	NA	NA	NA	NA	NA	NA	NA	NA	NA	NA	NA	NA	NA	NA	NA	NA	2.35127
SBNO2	2.36499	0.0218728	0.138637	0.217048	2.09602	0.0408717	0.0933471	0.195092	0.245867	0.806812	0.155899	0.988783	NA	NA	NA	NA	2.517	0.0150217	0.103519	0.19736	1.64399	0.10658	0.121284	0.968762	0.273937	0.785308	0.0908499	0.992169	0.567935	0.572673	0.174219	0.954358	2.63381	0.0111499	0.105588	0.779258	3.17095	0.00257123	0.149513	0.101601	NA	NA	NA	NA	1.1025	0.275226	0.0882723	0.670304	2.08698
CHPF	2.36482	0.0218816	0.232766	0.217048	NA	NA	NA	NA	NA	NA	NA	NA	NA	NA	NA	NA	1.76805	0.0830343	0.19713	0.361599	NA	NA	NA	NA	NA	NA	NA	NA	NA	NA	NA	NA	1.52187	0.134219	0.113174	0.779258	1.15677	0.252756	0.178917	0.613642	NA	NA	NA	NA	NA	NA	NA	NA	2.77086
PKP4	2.36458	0.0218943	0.122897	0.217048	NA	NA	NA	NA	0.214081	0.831372	0.121695	0.99269	NA	NA	NA	NA	0.479021	0.633971	0.196905	0.811972	1.43591	0.157381	0.247284	0.986926	0.663142	0.510412	0.124716	0.991077	1.66831	0.101633	0.183627	0.828821	1.30265	0.198548	0.17459	0.796807	1.46465	0.149155	0.174201	0.509288	NA	NA	NA	NA	NA	NA	NA	NA	NA
FTSJ3	2.36437	0.0219056	0.093869	0.217048	0.443543	0.659178	0.0966826	0.814032	0.783112	0.43733	0.116466	0.969597	NA	NA	NA	NA	1.18379	0.241983	0.143088	0.532419	0.638441	0.52616	0.114666	0.997432	0.164932	0.86969	0.0605484	0.995538	2.04579	0.0461636	0.076892	0.746953	1.6927	0.0966134	0.11372	0.779258	2.66127	0.0103837	0.100286	0.187966	NA	NA	NA	NA	2.13093	0.0377517	0.0722301	0.380643	-0.0856818
PDZD8	2.35962	0.0221591	0.196758	0.218906	0.159223	0.874099	0.0827525	0.942956	0.56387	0.575415	0.100171	0.971382	NA	NA	NA	NA	1.81437	0.0755049	0.152131	0.350523	0.745426	0.459575	0.131803	0.997432	-0.315165	0.754003	0.0892618	0.992169	-0.715597	0.477636	0.114725	0.932842	1.40216	0.166926	0.204226	0.796807	2.31548	0.0246457	0.108273	0.26536	NA	NA	NA	NA	0.11395	0.909708	0.0760976	0.96986	2.19567
AP1B1	2.35951	0.0221655	0.14679	0.218906	3.49414	0.000969037	0.248313	0.0238008	-1.47198	0.14742	0.104468	0.958539	0.525997	0.601869	0.173042	0.964977	0.708434	0.481901	0.150349	0.715646	0.11014	0.912748	0.115654	0.997432	0.6537	0.516425	0.110747	0.991077	1.00292	0.320825	0.102012	0.907646	1.12604	0.265418	0.151088	0.798449	1.02887	0.308394	0.144313	0.659893	NA	NA	NA	NA	2.33716	0.023241	0.337605	0.33694	3.1127
TMEM259	2.35874	0.0222066	0.281306	0.218906	0.22613	0.82197	0.253936	0.91762	0.204137	0.839092	0.20038	0.993802	-0.456645	0.65046	0.132009	0.964977	1.31142	0.195591	0.239717	0.490205	-1.27501	0.20832	0.187896	0.99484	0.156913	0.875972	0.164424	0.996097	0.330629	0.742334	0.222085	0.970915	0.849968	0.399315	0.234199	0.830996	1.57641	0.121114	0.236878	0.472288	NA	NA	NA	NA	0.0743641	0.941001	0.199123	0.980419	1.59802
IER2	-2.35861	0.0222138	0.503303	0.218906	-0.454975	0.650985	0.414917	0.808848	-0.357524	0.722235	0.606259	0.98191	0.266014	0.79163	0.581495	0.978761	-0.28772	0.774727	0.513031	0.891561	-1.64802	0.105746	0.518322	0.96732	-2.68505	0.00992657	0.527649	0.843079	-0.82654	0.412504	0.556998	0.916317	-1.26925	0.210112	0.397649	0.796807	-3.0079	0.00407817	0.539384	0.126986	0.589606	0.571726	0.291353	0.994702	0.106168	0.91585	0.49306	0.97217	-0.886015
NEO1	2.35829	0.0222306	0.088757	0.218906	NA	NA	NA	NA	NA	NA	NA	NA	NA	NA	NA	NA	0.514459	0.609153	0.128923	0.797093	NA	NA	NA	NA	NA	NA	NA	NA	0.618329	0.539222	0.148321	0.94769	1.49364	0.141431	0.087832	0.779258	1.31562	0.194186	0.108654	0.563253	NA	NA	NA	NA	NA	NA	NA	NA	1.53801
TEX261	2.35759	0.0222684	0.105801	0.218906	3.03741	0.00369772	0.0681298	0.0522345	-0.225932	0.822194	0.055731	0.990756	NA	NA	NA	NA	-1.4664	0.148678	0.0984115	0.440628	0.550063	0.584775	0.0756383	0.997432	1.266	0.211623	0.0610269	0.991077	2.25604	0.0285651	0.0686059	0.727067	-0.200943	0.841543	0.0969079	0.962615	3.12207	0.00295668	0.0911538	0.110643	NA	NA	NA	NA	NA	NA	NA	NA	2.37047
CACUL1	2.357	0.0223006	0.173537	0.218906	1.90831	0.0617742	0.271214	0.241881	0.739799	0.462952	0.131468	0.969597	-1.08361	0.285192	0.160631	0.918595	0.606795	0.546679	0.201695	0.758078	0.337848	0.736921	0.171757	0.997432	0.149841	0.881518	0.15831	0.996097	1.01364	0.315733	0.121593	0.907646	1.14853	0.256109	0.206336	0.796807	0.776496	0.441043	0.180005	0.754356	NA	NA	NA	NA	1.09816	0.277099	0.240056	0.670304	-0.322627
AC058791.1	2.35631	0.0223378	0.0857161	0.218906	0.856069	0.395814	0.0649529	0.624897	NA	NA	NA	NA	NA	NA	NA	NA	2.48723	0.0161861	0.0785611	0.204341	NA	NA	NA	NA	NA	NA	NA	NA	NA	NA	NA	NA	NA	NA	NA	NA	1.06761	0.290723	0.0542119	0.648262	NA	NA	NA	NA	0.509325	0.612638	0.0761265	0.856424	0.716638
MDFIC	2.35612	0.0223479	0.102029	0.218906	0.697537	0.488516	0.209288	0.699303	-0.586695	0.560102	0.0900241	0.969597	-0.38859	0.699693	0.127065	0.96741	1.40236	0.166865	0.0919328	0.462405	-0.211183	0.83362	0.134797	0.997432	-0.584629	0.561536	0.120972	0.991077	-0.799627	0.427786	0.139728	0.916634	0.612566	0.542885	0.113841	0.876608	1.90781	0.0620531	0.0780306	0.369978	NA	NA	NA	NA	-0.614944	0.541223	0.135244	0.819902	1.26848
METTL23	-2.35574	0.0223687	0.181454	0.218906	0.890204	0.37738	0.204095	0.60941	1.30939	0.19651	0.133734	0.969597	1.15268	0.256059	0.184266	0.91087	0.932153	0.355649	0.166158	0.621075	-1.7605	0.084564	0.144648	0.947183	-1.69248	0.0970373	0.133624	0.98269	1.09782	0.277649	0.0868642	0.900895	0.55669	0.580174	0.161952	0.886439	0.343608	0.732554	0.135822	0.904251	NA	NA	NA	NA	0.779906	0.438915	0.177806	0.76911	1.37939
CCDC126	-2.35481	0.0224188	0.0666076	0.218906	0.0774633	0.938547	0.0659761	0.972264	NA	NA	NA	NA	NA	NA	NA	NA	2.0757	0.0429824	0.0771817	0.283916	NA	NA	NA	NA	NA	NA	NA	NA	NA	NA	NA	NA	0.460952	0.646793	0.095616	0.907434	NA	NA	NA	NA	NA	NA	NA	NA	NA	NA	NA	NA	1.57196
KRT19	2.35469	0.0224256	0.629998	0.218906	NA	NA	NA	NA	-0.023183	0.981598	0.0625657	0.999123	NA	NA	NA	NA	1.36963	0.176804	0.756549	0.471726	1.12735	0.265083	0.063146	0.997432	-0.271752	0.786978	0.0705738	0.992169	NA	NA	NA	NA	-0.484507	0.6301	0.589643	0.901232	1.12732	0.264882	0.623743	0.62601	NA	NA	NA	NA	NA	NA	NA	NA	-0.267416
FOXP4	2.35378	0.0224748	0.133597	0.218906	NA	NA	NA	NA	NA	NA	NA	NA	NA	NA	NA	NA	0.989009	0.327328	0.0808873	0.601056	NA	NA	NA	NA	NA	NA	NA	NA	NA	NA	NA	NA	1.02928	0.308204	0.0702601	0.811017	-0.0136619	0.989153	0.137077	0.995961	NA	NA	NA	NA	NA	NA	NA	NA	NA
CLTC	2.35335	0.0224982	0.435631	0.218906	3.53874	0.000845821	0.436028	0.0214877	-1.14914	0.256075	0.292309	0.969597	-1.57333	0.123722	0.199582	0.86681	1.55536	0.126044	0.339148	0.417628	-0.892969	0.376238	0.330216	0.997432	1.33949	0.18672	0.307621	0.991077	-0.199477	0.842715	0.321104	0.983738	0.86221	0.392608	0.449996	0.829036	0.569621	0.571435	0.432224	0.829713	NA	NA	NA	NA	0.938594	0.352197	0.417919	0.722566	1.16345
MAGED2	-2.35269	0.0225339	0.199045	0.218906	2.2123	0.0312771	0.131917	0.169996	1.45074	0.153226	0.309703	0.958539	-0.451504	0.654127	0.123779	0.964977	1.61654	0.112148	0.263209	0.406052	-0.477407	0.635195	0.250292	0.997432	1.12116	0.267798	0.260293	0.991077	0.998854	0.322773	0.278755	0.907916	1.55341	0.12651	0.320952	0.779258	2.18573	0.0334522	0.172712	0.299205	NA	NA	NA	NA	2.4862	0.0160978	0.119729	0.310224	0.826236
PRAF2	2.35263	0.0225373	0.0854161	0.218906	NA	NA	NA	NA	0.572573	0.569552	0.131738	0.970956	NA	NA	NA	NA	2.46651	0.0170444	0.0701793	0.207778	0.514951	0.608903	0.0975836	0.997432	-0.825173	0.413356	0.0970135	0.991077	0.979319	0.332233	0.0982758	0.90994	1.13705	0.260832	0.0862256	0.797688	1.88445	0.0652093	0.0881463	0.376138	NA	NA	NA	NA	NA	NA	NA	NA	1.84749
RPS6KA3	2.35258	0.0225402	0.251517	0.218906	2.71909	0.00882983	0.187519	0.0835333	-1.64289	0.106808	0.232479	0.931904	-0.675931	0.503073	0.134884	0.955958	2.02373	0.048253	0.164287	0.296881	-0.198187	0.843718	0.244378	0.997432	0.417316	0.678308	0.205209	0.991077	0.470647	0.639981	0.212481	0.96154	0.402745	0.688819	0.163453	0.91776	1.39851	0.168012	0.297716	0.530837	NA	NA	NA	NA	2.0959	0.040883	0.193284	0.393382	0.888948
MGC32805	2.35181	0.0225822	0.0964019	0.219058	NA	NA	NA	NA	NA	NA	NA	NA	NA	NA	NA	NA	NA	NA	NA	NA	NA	NA	NA	NA	NA	NA	NA	NA	NA	NA	NA	NA	NA	NA	NA	NA	2.11591	0.0392556	0.0635656	0.311988	NA	NA	NA	NA	NA	NA	NA	NA	NA
SNHG15	2.34952	0.0227074	0.222607	0.219768	1.60077	0.115372	0.205189	0.335156	1.55788	0.125698	0.222393	0.94097	0.673855	0.504378	0.251455	0.955958	2.65101	0.0106643	0.227215	0.172556	0.951738	0.345901	0.202528	0.997432	-0.746161	0.459209	0.074329	0.991077	-1.79716	0.078475	0.0936095	0.782692	0.78634	0.435307	0.0870784	0.845481	0.0475554	0.962256	0.205269	0.989893	NA	NA	NA	NA	-0.121864	0.903468	0.192432	0.967213	0.893865
TRIP6	2.34951	0.0227082	0.220266	0.219768	0.907252	0.36838	0.178921	0.601419	-1.3643	0.178708	0.0592931	0.96275	NA	NA	NA	NA	1.5986	0.116088	0.311862	0.411234	NA	NA	NA	NA	NA	NA	NA	NA	NA	NA	NA	NA	0.759549	0.451021	0.102613	0.853306	0.885609	0.379985	0.251269	0.711939	NA	NA	NA	NA	0.813398	0.419629	0.11257	0.761182	2.53322
AC008268.1	-2.34774	0.0228052	0.0836158	0.22045	NA	NA	NA	NA	NA	NA	NA	NA	NA	NA	NA	NA	NA	NA	NA	NA	NA	NA	NA	NA	NA	NA	NA	NA	NA	NA	NA	NA	NA	NA	NA	NA	-1.81683	0.0751213	0.0990132	0.395095	NA	NA	NA	NA	NA	NA	NA	NA	NA
IFITM1	2.34601	0.0229007	0.327783	0.221116	NA	NA	NA	NA	0.79997	0.427589	0.625606	0.969597	1.30288	0.200257	0.267353	0.8956	3.89829	0.000283846	0.424336	0.0531661	4.12102	0.000144943	0.377667	0.299756	1.06856	0.290613	0.24881	0.991077	1.18609	0.241306	0.404183	0.888056	1.53934	0.129904	0.153261	0.779258	1.26303	0.212321	0.415189	0.581186	NA	NA	NA	NA	1.5668	0.123114	0.0778952	0.516027	1.17109
CELSR2	2.34468	0.0229743	0.0602907	0.221175	NA	NA	NA	NA	NA	NA	NA	NA	NA	NA	NA	NA	3.26045	0.00198516	0.108512	0.114577	NA	NA	NA	NA	NA	NA	NA	NA	NA	NA	NA	NA	NA	NA	NA	NA	0.555297	0.581119	0.0751233	0.834037	NA	NA	NA	NA	NA	NA	NA	NA	NA
NIFK	2.34419	0.0230017	0.195697	0.221175	1.79645	0.0781222	0.244641	0.271175	1.5408	0.129799	0.178109	0.952708	0.498209	0.621135	0.185252	0.964977	1.7765	0.0816149	0.230114	0.359946	-0.231567	0.817839	0.194176	0.997432	-0.569947	0.571372	0.114747	0.991077	2.8481	0.00641095	0.120891	0.596631	1.5904	0.117924	0.159212	0.779258	2.11771	0.0390956	0.207223	0.311013	NA	NA	NA	NA	2.37179	0.0213665	0.180931	0.331427	0.428108
AP1S1	2.34404	0.0230102	0.185412	0.221175	3.57792	0.000750078	0.202115	0.0201805	0.313738	0.755052	0.12787	0.985343	0.247706	0.805662	0.120243	0.981339	2.22633	0.0304366	0.238752	0.252346	-0.0995992	0.921069	0.165952	0.997432	-1.5051	0.138851	0.119929	0.991077	0.0383597	0.969557	0.120726	0.996421	0.817093	0.417676	0.141491	0.836786	2.96141	0.00464011	0.189256	0.13225	NA	NA	NA	NA	1.33739	0.186807	0.123983	0.593819	1.6769
PCSK9	-2.34351	0.0230396	0.101927	0.221175	NA	NA	NA	NA	NA	NA	NA	NA	NA	NA	NA	NA	NA	NA	NA	NA	NA	NA	NA	NA	NA	NA	NA	NA	NA	NA	NA	NA	NA	NA	NA	NA	NA	NA	NA	NA	NA	NA	NA	NA	NA	NA	NA	NA	NA
ALKBH2	2.34351	0.0230396	0.075167	0.221175	NA	NA	NA	NA	-0.029706	0.976422	0.0856186	0.998244	NA	NA	NA	NA	1.91439	0.0611885	0.122785	0.324805	2.64351	0.0109889	0.0746014	0.849473	NA	NA	NA	NA	NA	NA	NA	NA	1.08765	0.281864	0.0681059	0.801967	1.84246	0.071225	0.0830494	0.385929	NA	NA	NA	NA	NA	NA	NA	NA	0.693944
HLA-DPB1	2.34295	0.0230708	0.53839	0.221219	-1.31078	0.195584	0.847093	0.430244	0.560436	0.577736	0.417531	0.972252	0.854398	0.398103	0.947586	0.937489	2.14757	0.0365225	0.230143	0.270762	0.430241	0.668907	0.399048	0.997432	0.307225	0.760001	0.450567	0.992169	0.702712	0.485561	0.42296	0.933694	2.72841	0.00870885	0.239259	0.779258	2.40839	0.0196758	0.520394	0.243975	-0.0562029	0.956559	0.872439	0.994702	-0.88427	0.380545	0.915338	0.738911	1.85686
CCM2	2.34243	0.0230996	0.109884	0.22124	2.2661	0.0275542	0.160317	0.158578	-0.00353291	0.997195	0.111105	0.99956	0.204	0.839415	0.0955941	0.982826	1.99662	0.0512175	0.132837	0.302857	-0.742375	0.461405	0.0994666	0.997432	1.69222	0.0970876	0.0687614	0.98269	0.268741	0.789258	0.0742155	0.9812	1.26536	0.211493	0.0612893	0.796807	1.60378	0.114938	0.0749544	0.46336	NA	NA	NA	NA	1.15452	0.253467	0.137274	0.657569	0.267883
ID4	-2.34087	0.0231864	0.247975	0.221816	NA	NA	NA	NA	-2.02328	0.0485166	0.0627522	0.892434	NA	NA	NA	NA	1.67533	0.0999917	0.202942	0.39102	NA	NA	NA	NA	NA	NA	NA	NA	NA	NA	NA	NA	0.0204924	0.983731	0.104773	0.995554	-0.449511	0.654968	0.174513	0.873589	NA	NA	NA	NA	NA	NA	NA	NA	0.81531
TMEM191B	2.33805	0.0233446	0.0691981	0.222632	NA	NA	NA	NA	NA	NA	NA	NA	NA	NA	NA	NA	NA	NA	NA	NA	NA	NA	NA	NA	NA	NA	NA	NA	NA	NA	NA	NA	NA	NA	NA	NA	NA	NA	NA	NA	NA	NA	NA	NA	NA	NA	NA	NA	NA
C12orf75	2.33791	0.0233525	0.0660048	0.222632	NA	NA	NA	NA	NA	NA	NA	NA	0.389799	0.698806	0.187841	0.96741	0.542497	0.589839	0.122069	0.785056	1.06296	0.293011	0.065717	0.997432	NA	NA	NA	NA	NA	NA	NA	NA	0.913851	0.365095	0.640075	0.819475	1.81317	0.0756927	0.0666757	0.396519	NA	NA	NA	NA	NA	NA	NA	NA	1.7122
UBR7	-2.33737	0.0233831	0.0741774	0.222632	NA	NA	NA	NA	-0.769937	0.445033	0.071112	0.969597	0.0150159	0.988096	0.0563628	0.99799	0.827335	0.411902	0.0821181	0.664283	-0.387689	0.699925	0.0852562	0.997432	NA	NA	NA	NA	NA	NA	NA	NA	1.85312	0.0696553	0.0796139	0.779258	0.177402	0.859896	0.068218	0.958334	NA	NA	NA	NA	NA	NA	NA	NA	0.779898
UBA52	2.33704	0.0234015	0.738492	0.222632	1.50235	0.138943	0.803792	0.363168	-0.227589	0.820913	0.757156	0.990756	1.58447	0.121164	0.954532	0.86681	1.63931	0.107303	0.750103	0.400892	0.92521	0.359391	0.747065	0.997432	0.226588	0.821706	0.675873	0.992169	1.30242	0.198861	0.702297	0.883872	0.102797	0.918527	0.678416	0.978253	0.721885	0.473662	0.772237	0.773406	0.689821	0.509819	0.374058	0.994702	-0.0157115	0.987524	0.770688	0.995498	0.178421
ISCU	2.33697	0.0234054	0.508322	0.222632	0.251317	0.802541	0.544978	0.90512	-0.104235	0.917408	0.474804	0.998244	0.263766	0.793349	0.507077	0.978761	2.22098	0.0308199	0.479883	0.252656	1.25392	0.215821	0.384502	0.99484	0.809553	0.422192	0.413271	0.991077	-0.748467	0.457756	0.431467	0.928083	0.62521	0.534621	0.459606	0.873233	0.497627	0.620886	0.423244	0.855845	NA	NA	NA	NA	0.359733	0.720476	0.426575	0.898076	1.49851
MINOS1	2.33581	0.0234708	0.415591	0.222788	1.32829	0.189774	0.546672	0.424198	0.00378604	0.996995	0.328327	0.99956	0.863912	0.392919	0.326142	0.93587	0.0170797	0.98644	0.423737	0.994113	0.328174	0.744179	0.31772	0.997432	0.767757	0.446392	0.257026	0.991077	0.807187	0.423459	0.275772	0.916317	0.168772	0.866644	0.484906	0.966776	1.37176	0.176144	0.364345	0.540612	NA	NA	NA	NA	1.14646	0.256755	0.437133	0.659223	2.66126
MOSPD2	-2.33573	0.0234754	0.0840333	0.222788	0.175708	0.861193	0.194924	0.935649	-0.883681	0.381184	0.0813129	0.969597	NA	NA	NA	NA	0.462423	0.645745	0.0598269	0.819524	-0.681502	0.498762	0.0867657	0.997432	-0.724571	0.472232	0.0618897	0.991077	0.543398	0.589319	0.0712684	0.956685	-0.035708	0.971655	0.093019	0.990952	0.549886	0.584798	0.0632941	0.8365	NA	NA	NA	NA	2.38497	0.0206892	0.111799	0.326038	0.688411
CRIP2	2.33466	0.023536	0.252526	0.222898	4.24338	8.88835e-05	0.0654156	0.00501303	-0.248316	0.804928	0.80124	0.988549	NA	NA	NA	NA	1.06544	0.291693	0.452386	0.5729	1.36034	0.179947	0.698409	0.989473	-0.737878	0.464181	0.660965	0.991077	0.572805	0.569396	0.727838	0.954358	0.63675	0.527136	0.498991	0.872275	3.69433	0.00053829	0.388707	0.0544562	NA	NA	NA	NA	NA	NA	NA	NA	3.79711
PSMD5-AS1	-2.33458	0.0235404	0.115074	0.222898	-0.228512	0.820128	0.0918229	0.916798	-0.953005	0.345265	0.101878	0.969597	0.34405	0.732657	0.122217	0.968294	-0.436156	0.664564	0.108908	0.832565	-0.876353	0.385114	0.0903718	0.997432	0.656319	0.514753	0.0770266	0.991077	-0.402725	0.688902	0.076178	0.969828	-1.3452	0.184512	0.135488	0.796807	0.288612	0.774048	0.105985	0.923993	NA	NA	NA	NA	-0.150385	0.881032	0.0917321	0.957877	0.0438569
PAK1IP1	2.33363	0.0235946	0.0895257	0.223157	0.258261	0.797206	0.146758	0.902708	0.181197	0.85696	0.101933	0.995449	NA	NA	NA	NA	1.48319	0.144178	0.120131	0.434286	0.242285	0.80957	0.10362	0.997432	-0.355801	0.723549	0.0568003	0.992169	1.23775	0.221706	0.061335	0.888056	1.84581	0.0707284	0.0620542	0.779258	1.69284	0.0965863	0.0894487	0.434951	NA	NA	NA	NA	0.392873	0.695989	0.104526	0.887827	1.59987
S100A14	2.33225	0.023673	0.615094	0.223373	NA	NA	NA	NA	NA	NA	NA	NA	NA	NA	NA	NA	0.331459	0.741656	0.498014	0.873029	NA	NA	NA	NA	NA	NA	NA	NA	NA	NA	NA	NA	-0.638886	0.525756	0.101202	0.871732	1.66501	0.102042	0.609089	0.441821	NA	NA	NA	NA	NA	NA	NA	NA	NA
ZYG11B	-2.33164	0.0237077	0.149128	0.223373	-0.424938	0.672602	0.148509	0.823475	-1.63078	0.109348	0.0820273	0.931904	NA	NA	NA	NA	1.77114	0.0825128	0.102811	0.361123	-0.0741664	0.94118	0.0881253	0.997432	-0.173899	0.862676	0.066615	0.994162	0.595619	0.554171	0.0851553	0.951855	0.499691	0.619442	0.091955	0.895952	1.03289	0.30653	0.104949	0.658966	NA	NA	NA	NA	-0.20545	0.838008	0.0983068	0.941674	1.00106
RPS21	2.3309	0.0237499	0.787857	0.223373	1.33012	0.189176	0.78222	0.423518	-0.452049	0.653228	0.780123	0.97755	1.23578	0.223932	0.965591	0.897449	1.51022	0.137158	0.837112	0.427926	1.43848	0.156655	0.778823	0.986926	0.601557	0.5503	0.645721	0.991077	-0.338363	0.736535	0.679822	0.970865	0.0452979	0.964047	0.700025	0.98961	-1.19119	0.239094	0.821909	0.602943	0.296804	0.774176	0.389179	0.994702	0.0562961	0.955318	0.780418	0.986523	-0.649288
SRSF8	2.33061	0.0237666	0.192595	0.223373	1.85015	0.0698699	0.134705	0.257259	-0.186049	0.853174	0.149824	0.994238	1.25368	0.217423	0.161123	0.895843	1.21878	0.228537	0.223137	0.519959	-0.183897	0.854853	0.180666	0.997432	0.305349	0.76142	0.152634	0.992169	-1.51541	0.136093	0.13445	0.856244	0.788727	0.433923	0.168138	0.845481	2.43639	0.0183656	0.225084	0.235063	NA	NA	NA	NA	1.51192	0.136494	0.112758	0.539021	-0.035823
DUSP14	2.32978	0.0238141	0.073176	0.223373	NA	NA	NA	NA	1.4323	0.158406	0.0710851	0.958539	NA	NA	NA	NA	2.65886	0.010449	0.151591	0.171558	1.41678	0.162873	0.0873012	0.988504	NA	NA	NA	NA	NA	NA	NA	NA	0.467568	0.642085	0.273904	0.905968	2.88186	0.00577158	0.104369	0.143773	NA	NA	NA	NA	NA	NA	NA	NA	2.04391
RBM25	2.3297	0.0238188	0.468735	0.223373	2.16946	0.0345528	0.452649	0.179213	1.75443	0.0856089	0.445848	0.893903	1.19039	0.24109	0.408837	0.903067	0.711982	0.47972	0.45453	0.714509	0.082201	0.934822	0.427358	0.997432	0.474751	0.637118	0.297293	0.991077	1.14331	0.258466	0.369213	0.894391	0.533339	0.596116	0.425117	0.891124	1.85822	0.0689138	0.435045	0.380806	-0.192974	0.851788	0.207766	0.994702	1.64687	0.105503	0.418655	0.491657	2.11072
CCDC68	2.32955	0.023827	0.0878722	0.223373	NA	NA	NA	NA	-1.5913	0.117974	0.230531	0.94097	NA	NA	NA	NA	NA	NA	NA	NA	-1.06821	0.290659	0.129846	0.997432	-1.8623	0.0686874	0.164067	0.943343	1.61048	0.113717	0.253706	0.834653	NA	NA	NA	NA	0.441695	0.660577	0.0937032	0.875202	NA	NA	NA	NA	NA	NA	NA	NA	1.43649
TMEM263	2.32946	0.0238322	0.16142	0.223373	NA	NA	NA	NA	0.873072	0.386882	0.111388	0.969597	1.00708	0.320102	0.058609	0.923638	0.615817	0.540754	0.147436	0.753575	-1.964	0.0552158	0.0930213	0.915777	0.948044	0.347856	0.0752128	0.991077	1.18496	0.241749	0.0544803	0.888056	2.11374	0.039449	0.122293	0.779258	1.66483	0.10208	0.176278	0.441821	NA	NA	NA	NA	2.99801	0.00413049	0.0532757	0.212716	0.210158
ACADVL	2.32705	0.0239709	0.453191	0.224385	0.88976	0.377616	0.453066	0.609542	0.992453	0.325852	0.27177	0.969597	-0.207899	0.83639	0.260132	0.982826	1.14389	0.258008	0.407901	0.546126	0.694409	0.490705	0.297086	0.997432	2.22067	0.0311274	0.222723	0.88158	0.698426	0.488213	0.269408	0.933694	1.71184	0.0930009	0.35082	0.779258	2.46161	0.0172535	0.432067	0.228866	NA	NA	NA	NA	1.4088	0.164733	0.356175	0.571341	1.11586
PRRG2	2.32644	0.0240057	0.0905771	0.224385	NA	NA	NA	NA	NA	NA	NA	NA	NA	NA	NA	NA	1.46612	0.148753	0.113146	0.440691	NA	NA	NA	NA	NA	NA	NA	NA	NA	NA	NA	NA	-0.0390389	0.969012	0.0758384	0.990289	0.0901339	0.928534	0.0870355	0.983327	NA	NA	NA	NA	NA	NA	NA	NA	NA
TBCC	-2.32541	0.0240655	0.0834678	0.224385	1.20665	0.232926	0.0889572	0.469677	-0.0433757	0.965578	0.0947529	0.998244	1.05201	0.299272	0.150153	0.918595	0.171902	0.864195	0.112751	0.937428	1.23727	0.221882	0.0663871	0.99484	-1.69313	0.0969123	0.0714301	0.98269	1.19526	0.237739	0.0673358	0.888056	1.24641	0.21831	0.0884497	0.796807	0.253783	0.800684	0.0732539	0.936075	NA	NA	NA	NA	0.74786	0.45785	0.0661397	0.778757	1.50347
RAPGEF2	-2.3244	0.024124	0.136125	0.224385	1.90155	0.0626724	0.0963488	0.244064	-1.2117	0.231437	0.159621	0.969597	NA	NA	NA	NA	0.513196	0.61003	0.0950748	0.797104	1.05335	0.297346	0.175912	0.997432	-0.272316	0.786547	0.101305	0.992169	-2.00187	0.0508503	0.154866	0.750169	0.141247	0.888231	0.123134	0.97172	-0.630294	0.531317	0.0877081	0.806886	NA	NA	NA	NA	-0.491447	0.62514	0.0683042	0.862113	NA
KLHL7	-2.32416	0.0241379	0.0709339	0.224385	1.47206	0.146918	0.0925768	0.371774	-1.28592	0.204516	0.0699607	0.969597	NA	NA	NA	NA	1.0232	0.31104	0.0650948	0.588869	-0.574749	0.568091	0.0568567	0.997432	NA	NA	NA	NA	NA	NA	NA	NA	0.597987	0.552495	0.123038	0.880358	0.00750947	0.994038	0.0712099	0.997775	NA	NA	NA	NA	1.05685	0.295375	0.0477423	0.680791	1.02136
H2AFY	2.32387	0.0241548	0.37339	0.224385	1.49337	0.141271	0.723045	0.366504	0.622195	0.536698	0.295833	0.969597	0.926452	0.359909	0.31221	0.926775	1.50099	0.139525	0.41265	0.430155	1.00169	0.321416	0.294124	0.997432	0.367697	0.714716	0.255783	0.992169	0.517075	0.60743	0.262935	0.957003	1.77007	0.0826934	0.455784	0.779258	1.8773	0.0662023	0.439638	0.378137	NA	NA	NA	NA	0.271378	0.787155	0.636376	0.924495	2.38554
ZBTB18	2.32378	0.0241598	0.103768	0.224385	NA	NA	NA	NA	NA	NA	NA	NA	NA	NA	NA	NA	NA	NA	NA	NA	NA	NA	NA	NA	NA	NA	NA	NA	-1.36128	0.179654	0.0594173	0.872379	1.61247	0.113032	0.159964	0.779258	0.951778	0.345699	0.0820631	0.687775	NA	NA	NA	NA	NA	NA	NA	NA	NA
TRAPPC13	2.32359	0.0241707	0.0626712	0.224385	1.02017	0.312282	0.0610577	0.549633	NA	NA	NA	NA	NA	NA	NA	NA	0.245871	0.806769	0.0565016	0.906899	-0.0954409	0.924354	0.0442143	0.997432	NA	NA	NA	NA	-0.0789968	0.937357	0.0653905	0.992152	0.696299	0.489403	0.0560824	0.860775	NA	NA	NA	NA	NA	NA	NA	NA	NA	NA	NA	NA	NA
ANKRD44	-2.32338	0.0241828	0.117998	0.224385	1.30704	0.196841	0.144051	0.431145	0.435381	0.665198	0.0879394	0.981125	1.15689	0.254356	0.404415	0.909451	NA	NA	NA	NA	NA	NA	NA	NA	-0.0145816	0.988426	0.110644	0.99798	1.23981	0.220949	0.11509	0.888056	-0.122052	0.903338	0.0842271	0.976791	-0.272926	0.786012	0.0785113	0.929776	NA	NA	NA	NA	1.40988	0.164416	0.20817	0.571341	-0.625549
HSP90AB1	2.32233	0.024244	0.734924	0.224702	0.765011	0.447658	0.742177	0.670186	2.24031	0.0296387	0.724849	0.881829	-1.15205	0.256313	0.799965	0.91087	2.08158	0.0424184	0.758218	0.283817	-0.0499761	0.960345	0.741509	0.997432	-0.691391	0.49265	0.660336	0.991077	0.23079	0.818439	0.683745	0.98157	-0.0419748	0.966683	0.796606	0.989767	-0.0243646	0.980657	0.744823	0.99436	NA	NA	NA	NA	-0.713558	0.478631	0.723147	0.78934	0.13976
CHPF2	2.32098	0.0243225	0.0856845	0.224702	2.2814	0.0265694	0.0713623	0.155376	NA	NA	NA	NA	NA	NA	NA	NA	1.61945	0.111518	0.0664823	0.406012	2.3396	0.0234237	0.0600217	0.85099	1.50185	0.139685	0.0788875	0.991077	NA	NA	NA	NA	2.1099	0.0397933	0.0728007	0.779258	3.44896	0.00113734	0.0678332	0.079757	NA	NA	NA	NA	2.68571	0.00964218	0.0599235	0.271734	1.3852
HDLBP	2.32094	0.0243247	0.464542	0.224702	2.669	0.0100741	0.409909	0.0909892	0.183162	0.855426	0.290622	0.99501	-0.097121	0.923128	0.156626	0.993468	1.14065	0.259343	0.453663	0.546807	0.00052665	0.999582	0.25905	0.999948	1.96403	0.0553319	0.261425	0.925388	-0.584621	0.561485	0.208231	0.954358	1.58732	0.118622	0.585828	0.779258	1.64281	0.106574	0.491399	0.447179	NA	NA	NA	NA	1.45298	0.152124	0.319372	0.553605	1.81211
ARHGAP31	-2.32094	0.0243249	0.13224	0.224702	0.862468	0.392316	0.141218	0.62188	-0.699752	0.487391	0.310357	0.969597	-0.291274	0.772386	0.0914663	0.977394	NA	NA	NA	NA	-1.4824	0.144637	0.315656	0.986518	0.758219	0.452027	0.208449	0.991077	-0.940834	0.351405	0.302531	0.912	NA	NA	NA	NA	NA	NA	NA	NA	NA	NA	NA	NA	1.5391	0.12973	0.134885	0.525773	NA
RPS10	2.31928	0.0244218	0.740409	0.225215	1.1627	0.250162	0.753347	0.487268	-0.44928	0.65521	0.723411	0.97755	0.377116	0.708132	0.947022	0.96741	2.20261	0.032168	0.74585	0.256133	1.88669	0.065135	0.721679	0.927964	0.382661	0.70366	0.645281	0.992169	-0.573802	0.568726	0.646898	0.954358	-0.00392735	0.996882	0.641927	0.999579	0.677138	0.501378	0.780161	0.790637	-0.169017	0.869979	0.271039	0.994702	1.6389	0.107157	0.74201	0.492142	-0.159726
SLC6A14	2.31906	0.0244346	0.289379	0.225215	NA	NA	NA	NA	NA	NA	NA	NA	NA	NA	NA	NA	-0.133075	0.894658	0.0678069	0.951954	NA	NA	NA	NA	NA	NA	NA	NA	NA	NA	NA	NA	NA	NA	NA	NA	1.83719	0.0720114	0.0970437	0.38745	NA	NA	NA	NA	NA	NA	NA	NA	NA
KMT5B	2.31712	0.0245489	0.159446	0.225565	1.88816	0.0644832	0.114409	0.247422	-1.32491	0.191348	0.104504	0.969597	0.408854	0.684884	0.0793257	0.966794	1.31479	0.194463	0.151236	0.488712	-0.959582	0.341977	0.133181	0.997432	NA	NA	NA	NA	0.723323	0.47292	0.110437	0.932842	0.96216	0.340509	0.224316	0.817071	1.64021	0.107115	0.205884	0.44761	NA	NA	NA	NA	2.17426	0.0341715	0.0950667	0.371109	0.166275
TBC1D4	-2.31711	0.0245495	0.124415	0.225565	-0.653843	0.51604	0.0966392	0.716341	1.11974	0.268283	0.0467283	0.969597	NA	NA	NA	NA	NA	NA	NA	NA	0.175697	0.861256	0.109424	0.997432	0.180332	0.857651	0.0596105	0.992169	0.477071	0.635432	0.0841013	0.961406	NA	NA	NA	NA	-0.595956	0.553841	0.0861346	0.819086	NA	NA	NA	NA	0.592258	0.556196	0.0667279	0.827735	-0.498531
RIOK2	2.31703	0.0245538	0.0669194	0.225565	0.377427	0.707363	0.0820683	0.845793	0.40713	0.685686	0.0459973	0.981125	NA	NA	NA	NA	0.32817	0.744126	0.0867766	0.874457	-1.50772	0.138046	0.070325	0.985631	NA	NA	NA	NA	0.0935408	0.925855	0.0770775	0.992152	0.938158	0.352585	0.0610105	0.817441	NA	NA	NA	NA	NA	NA	NA	NA	1.78955	0.0792409	0.0575522	0.464905	0.810934
HEBP2	2.31522	0.0246608	0.270366	0.226298	2.10008	0.040498	0.185126	0.195092	0.396765	0.693264	0.199674	0.981125	-0.659836	0.513237	0.0904238	0.957863	0.53564	0.594535	0.317905	0.787298	0.131242	0.896121	0.190832	0.997432	0.659367	0.512811	0.139191	0.991077	-0.649367	0.519134	0.123095	0.939492	0.839883	0.404894	0.308912	0.834207	1.96068	0.0553887	0.253773	0.35665	NA	NA	NA	NA	1.0455	0.300539	0.13106	0.684557	1.9053
LRRC8B	2.31355	0.0247597	0.113827	0.226955	NA	NA	NA	NA	NA	NA	NA	NA	NA	NA	NA	NA	1.76579	0.0834167	0.102761	0.361781	1.19591	0.237489	0.0834258	0.99484	0.158973	0.874357	0.0516639	0.996097	-1.16994	0.247684	0.0585632	0.888056	1.50484	0.138533	0.167354	0.779258	2.57521	0.012961	0.0915313	0.201415	NA	NA	NA	NA	NA	NA	NA	NA	NA
PPP2CB	2.3129	0.0247982	0.332867	0.227058	2.93537	0.00491706	0.15674	0.0606782	1.19554	0.23763	0.252224	0.969597	NA	NA	NA	NA	1.01964	0.31271	0.253359	0.589465	-0.53171	0.597329	0.176511	0.997432	2.01493	0.0495321	0.186801	0.896013	0.858052	0.395042	0.233269	0.916317	0.254783	0.799915	0.348631	0.950662	1.09908	0.276895	0.28472	0.634258	NA	NA	NA	NA	2.06798	0.0435376	0.106542	0.400287	2.7874
HNRNPA1	2.31111	0.0249044	0.714952	0.227779	1.78318	0.0802831	0.675965	0.275457	1.06516	0.292022	0.669006	0.969597	2.58791	0.0134957	0.801507	0.756533	0.763072	0.448936	0.736822	0.692573	1.00243	0.321061	0.694534	0.997432	2.61712	0.0118241	0.468577	0.856672	-0.950363	0.346592	0.525481	0.910581	0.645866	0.521262	0.602937	0.869119	1.83843	0.0718265	0.743123	0.386906	0.55697	0.592784	0.242817	0.994702	1.70863	0.0933698	0.684187	0.478928	1.1433
TRIP11	2.31054	0.0249388	0.21006	0.227844	1.85407	0.0692971	0.145064	0.256178	0.808244	0.422857	0.188402	0.969597	-0.125791	0.900544	0.077648	0.990699	0.477521	0.635032	0.208004	0.812257	1.25415	0.215737	0.180473	0.99484	0.827391	0.41211	0.131249	0.991077	1.50313	0.139224	0.18395	0.858131	1.31672	0.193819	0.282799	0.796807	1.25133	0.216523	0.227866	0.58619	NA	NA	NA	NA	1.35089	0.182471	0.125085	0.58923	0.556972
AGPAT3	2.30817	0.0250805	0.148468	0.228887	1.73185	0.0891178	0.119433	0.289706	-0.580608	0.564165	0.0781228	0.97024	NA	NA	NA	NA	1.10947	0.27243	0.119864	0.558396	-0.154993	0.877464	0.0579777	0.997432	NA	NA	NA	NA	0.258165	0.797361	0.0651015	0.98157	0.957283	0.342941	0.212908	0.817071	2.53231	0.0144527	0.126359	0.214923	NA	NA	NA	NA	1.70867	0.0933628	0.0990113	0.478928	1.19424
PML	2.30674	0.0251664	0.134266	0.22942	-0.215446	0.830246	0.137649	0.921278	-0.535883	0.594464	0.208887	0.972359	0.18379	0.855131	0.0942421	0.982933	0.433085	0.666779	0.130372	0.834201	0.0702733	0.944262	0.253442	0.997432	1.43663	0.15731	0.226176	0.991077	1.26348	0.212395	0.272244	0.888056	0.471679	0.639168	0.0789495	0.904531	5.0442	6.1313e-06	0.105665	0.00639571	NA	NA	NA	NA	0.392443	0.696304	0.102193	0.887827	1.21042
RBM27	2.30333	0.025372	0.073502	0.230577	NA	NA	NA	NA	0.408657	0.684572	0.0798432	0.981125	NA	NA	NA	NA	2.17105	0.0346049	0.107631	0.263353	-0.0506922	0.959777	0.0629862	0.997432	NA	NA	NA	NA	0.132927	0.894796	0.0453867	0.986049	1.19621	0.237147	0.115886	0.796807	1.26248	0.21252	0.0774065	0.5812	NA	NA	NA	NA	1.38403	0.172151	0.0552606	0.581173	NA
GLOD4	-2.30328	0.0253751	0.195111	0.230577	1.57298	0.121674	0.259263	0.342201	0.250175	0.803498	0.141657	0.988549	0.432813	0.667535	0.143408	0.964977	0.693833	0.490935	0.217254	0.720813	0.836754	0.406793	0.158033	0.997432	-1.02036	0.312675	0.0921934	0.991077	-0.601533	0.550258	0.123704	0.951855	0.574483	0.568166	0.254926	0.883407	1.7117	0.0930268	0.156793	0.42985	NA	NA	NA	NA	1.57781	0.120559	0.166823	0.513041	1.70475
COL4A2	-2.30292	0.025397	0.0847149	0.230577	NA	NA	NA	NA	0.152147	0.879696	0.196644	0.996511	NA	NA	NA	NA	0.591105	0.557061	0.0748426	0.76428	1.93783	0.058418	0.510882	0.927446	2.2507	0.0290224	0.504158	0.88158	2.22954	0.0303936	0.594199	0.727067	NA	NA	NA	NA	NA	NA	NA	NA	NA	NA	NA	NA	NA	NA	NA	NA	2.75835
MIDN	2.30232	0.0254334	0.356838	0.230577	1.07437	0.287523	0.295548	0.525562	0.817139	0.417804	0.483614	0.969597	1.20919	0.233869	0.176791	0.902296	1.38443	0.172254	0.353246	0.466008	-0.142894	0.88696	0.352745	0.997432	1.10574	0.274352	0.267957	0.991077	-0.877958	0.384251	0.401591	0.916317	2.54258	0.0140819	0.393049	0.779258	2.13742	0.0373804	0.368652	0.305392	NA	NA	NA	NA	1.37375	0.175302	0.294	0.585792	1.35146
LLNLR-245B6.1	2.30214	0.0254443	0.138789	0.230577	1.73231	0.0890345	0.0532829	0.289706	-0.598022	0.552579	0.073485	0.969597	NA	NA	NA	NA	0.68872	0.494121	0.136995	0.722946	-0.275923	0.783768	0.0855798	0.997432	-2.70176	0.00950456	0.0907339	0.842687	-1.11975	0.26828	0.0787418	0.898888	0.163089	0.871093	0.124921	0.967352	0.893922	0.375563	0.144348	0.709338	NA	NA	NA	NA	NA	NA	NA	NA	3.09686
NAB2	2.30159	0.0254775	0.142072	0.230577	NA	NA	NA	NA	-0.477014	0.635473	0.0596891	0.975277	NA	NA	NA	NA	2.91561	0.00526344	0.104392	0.138515	0.351309	0.726863	0.0615209	0.997432	NA	NA	NA	NA	0.468701	0.641362	0.0513721	0.96154	-0.786326	0.435315	0.0623356	0.845481	1.18741	0.240567	0.128506	0.604594	NA	NA	NA	NA	NA	NA	NA	NA	1.24001
TSPAN3	2.30143	0.0254873	0.655099	0.230577	1.04964	0.298649	0.39178	0.536806	0.450194	0.654556	0.234104	0.97755	-0.770183	0.445832	0.301465	0.950624	1.23427	0.222758	0.474865	0.516138	1.03755	0.304571	0.293076	0.997432	-0.348309	0.729131	0.193158	0.992169	-0.820392	0.415966	0.167953	0.916317	1.22193	0.227351	0.674302	0.796807	3.14213	0.00279237	0.580974	0.106403	NA	NA	NA	NA	1.86353	0.0679327	0.227397	0.443148	1.48505
DPP3	2.30069	0.0255324	0.0998931	0.230734	2.23139	0.0299082	0.107631	0.165615	NA	NA	NA	NA	NA	NA	NA	NA	2.08747	0.0418609	0.0782556	0.283641	NA	NA	NA	NA	NA	NA	NA	NA	NA	NA	NA	NA	1.90028	0.063057	0.0746994	0.779258	2.37016	0.0216001	0.0748605	0.249904	NA	NA	NA	NA	2.43095	0.0184753	0.0718447	0.324142	NA
HLA-DQB1	2.29998	0.025576	0.427155	0.230877	0.334579	0.739263	0.763533	0.863968	-0.284758	0.77703	0.233838	0.987499	-0.191076	0.849458	0.871065	0.982826	-0.159965	0.87354	0.246853	0.942584	-0.0949083	0.924775	0.240477	0.997432	-0.0266504	0.978849	0.299283	0.997821	-1.6162	0.112473	0.270056	0.834653	0.495072	0.622676	0.227992	0.89766	0.0359374	0.971473	0.396002	0.991917	-0.44478	0.668266	0.701033	0.994702	-0.275027	0.784364	0.836555	0.923766	1.161
ARSJ	2.29945	0.0256079	0.0939406	0.23089	NA	NA	NA	NA	1.98165	0.0531425	0.0765268	0.892434	NA	NA	NA	NA	0.614015	0.541935	0.141931	0.754647	NA	NA	NA	NA	NA	NA	NA	NA	NA	NA	NA	NA	NA	NA	NA	NA	0.79088	0.432677	0.0830998	0.749791	NA	NA	NA	NA	NA	NA	NA	NA	1.11223
RFFL	2.29905	0.0256328	0.0726273	0.23089	1.62959	0.109117	0.0725006	0.326148	NA	NA	NA	NA	NA	NA	NA	NA	NA	NA	NA	NA	NA	NA	NA	NA	NA	NA	NA	NA	NA	NA	NA	NA	NA	NA	NA	NA	NA	NA	NA	NA	NA	NA	NA	NA	0.425864	0.671932	0.0703281	0.879454	NA
TIMM17A	2.29817	0.0256864	0.217519	0.231122	2.99502	0.0041653	0.297109	0.0544925	-0.277323	0.782699	0.212609	0.987764	0.850282	0.400358	0.154122	0.938333	0.380776	0.704951	0.216706	0.854244	0.480337	0.633125	0.203796	0.997432	-0.931085	0.356469	0.157821	0.991077	-0.74443	0.460172	0.133236	0.928083	0.88596	0.379798	0.219524	0.823953	1.44764	0.153838	0.183243	0.512214	NA	NA	NA	NA	2.6692	0.0100689	0.219553	0.278261	2.02465
FAHD2A	-2.2955	0.0258503	0.0986483	0.232346	0.348924	0.728529	0.0864301	0.85783	-0.148608	0.882473	0.0565416	0.996691	NA	NA	NA	NA	0.771073	0.444221	0.0868543	0.688379	NA	NA	NA	NA	NA	NA	NA	NA	0.976272	0.333725	0.0648131	0.90994	0.622351	0.536484	0.0985717	0.87381	0.548987	0.58541	0.0887224	0.836801	NA	NA	NA	NA	1.00617	0.318906	0.0606798	0.699631	0.413408
KIAA0408	-2.29255	0.0260327	0.101975	0.233483	NA	NA	NA	NA	NA	NA	NA	NA	NA	NA	NA	NA	NA	NA	NA	NA	NA	NA	NA	NA	NA	NA	NA	NA	NA	NA	NA	NA	NA	NA	NA	NA	NA	NA	NA	NA	NA	NA	NA	NA	NA	NA	NA	NA	NA
CHD1L	2.29232	0.0260468	0.0807341	0.233483	1.37112	0.176116	0.156853	0.408975	0.159404	0.874006	0.0671886	0.996511	-0.261514	0.795072	0.111891	0.979242	2.19696	0.032593	0.0630648	0.257011	-0.88702	0.379401	0.0755069	0.997432	-0.0771342	0.938837	0.0579526	0.996097	NA	NA	NA	NA	1.7631	0.0838742	0.0942424	0.779258	2.50389	0.0155247	0.0631569	0.219211	NA	NA	NA	NA	0.622431	0.536328	0.0913286	0.818321	2.53267
RABL6	2.29209	0.026061	0.164136	0.233483	3.61245	0.000674332	0.122681	0.0190868	-0.999003	0.322701	0.107668	0.969597	0.953745	0.346087	0.0718613	0.926571	2.11621	0.0392287	0.143594	0.279472	-0.319193	0.750937	0.0771688	0.997432	NA	NA	NA	NA	0.00297655	0.997637	0.0571699	0.999931	0.769667	0.445048	0.157784	0.849373	1.95132	0.056522	0.147274	0.360058	NA	NA	NA	NA	1.65164	0.104521	0.0979334	0.490561	0.794089
ISOC2	2.29069	0.0261479	0.19671	0.234003	3.73125	0.000465786	0.234024	0.0157622	-0.35721	0.722469	0.146957	0.98191	1.45902	0.152568	0.0828686	0.881247	1.01475	0.315015	0.224395	0.590423	0.334891	0.739137	0.148051	0.997432	2.10351	0.0406869	0.092153	0.88158	0.523527	0.602967	0.0971061	0.957003	1.72965	0.0897418	0.21022	0.779258	2.15845	0.0356226	0.177204	0.304764	NA	NA	NA	NA	2.0007	0.0505583	0.139701	0.413111	1.58265
PTTG1IP	2.29026	0.0261752	0.421737	0.234003	2.74244	0.0082993	0.45488	0.0816043	0.274129	0.785138	0.604323	0.987764	-0.141676	0.888065	0.147828	0.988858	0.291043	0.772199	0.418317	0.890453	0.171913	0.864214	0.490513	0.997432	1.15455	0.253989	0.564441	0.991077	1.26417	0.21215	0.570843	0.888056	0.657435	0.513857	0.457869	0.866723	1.18041	0.243314	0.424462	0.607156	-0.269568	0.794315	0.22308	0.994702	1.90717	0.0619241	0.401178	0.435423	1.03472
PRKRIP1	2.28912	0.0262458	0.105245	0.234121	0.590415	0.557422	0.113643	0.746169	-0.122772	0.90279	0.0821471	0.998068	1.17893	0.24557	0.11257	0.903067	2.16782	0.0348639	0.118171	0.264666	0.536336	0.594153	0.0710294	0.997432	-1.11266	0.271396	0.100641	0.991077	-0.39473	0.694755	0.0755725	0.969828	1.53225	0.131642	0.115941	0.779258	3.14524	0.00276767	0.105211	0.106403	NA	NA	NA	NA	0.596769	0.553202	0.0961342	0.826756	1.92189
SERPINB1	2.28899	0.0262544	0.504225	0.234121	-0.161973	0.871943	0.538499	0.942233	-0.868865	0.389157	0.30119	0.969597	0.230916	0.818587	0.35452	0.982826	0.724799	0.471888	0.351066	0.709823	-0.689585	0.493708	0.264072	0.997432	-0.0978657	0.922446	0.502157	0.996097	-0.333029	0.740533	0.415778	0.970865	1.14481	0.257631	0.512507	0.796807	3.05883	0.00353604	0.438777	0.118507	NA	NA	NA	NA	0.463148	0.645155	0.473045	0.869716	2.09584
CD82	2.28841	0.0262902	0.118776	0.234121	3.55364	0.000808125	0.26639	0.0210002	-0.768721	0.445748	0.232716	0.969597	0.56398	0.575997	0.323317	0.957863	1.67398	0.100258	0.274619	0.391167	-1.95599	0.0561792	0.110125	0.915777	-1.09928	0.277129	0.313255	0.991077	-1.43469	0.157726	0.306269	0.862482	0.928653	0.357443	0.182255	0.818975	2.9863	0.00433088	0.297068	0.129076	NA	NA	NA	NA	1.31333	0.194729	0.115042	0.605573	1.01778
TNFRSF10B	2.28824	0.026301	0.21469	0.234121	-0.920532	0.361466	0.113378	0.594766	2.80473	0.00720028	0.126163	0.733959	-0.830085	0.411543	0.0947854	0.942387	3.00724	0.00408573	0.235904	0.131324	0.9465	0.348538	0.191012	0.997432	2.71238	0.00924517	0.0818374	0.842687	-0.850281	0.399305	0.111405	0.916317	1.95948	0.0555337	0.0785139	0.779258	2.97364	0.00448568	0.17025	0.130885	NA	NA	NA	NA	-0.211232	0.833516	0.103211	0.940914	2.0204
EXOC3	2.28633	0.0264206	0.104912	0.234631	2.51393	0.0150121	0.119166	0.114761	-0.322058	0.748779	0.078593	0.984566	NA	NA	NA	NA	2.36501	0.0218714	0.100745	0.226744	0.294131	0.7699	0.0647134	0.997432	-0.628143	0.532888	0.0868659	0.991077	-0.544361	0.588662	0.0906901	0.956685	0.895291	0.374838	0.151955	0.822742	0.724727	0.471931	0.126499	0.773056	NA	NA	NA	NA	2.47011	0.0167599	0.112104	0.310224	1.78636
LRRC58	-2.28606	0.0264376	0.165639	0.234631	0.903384	0.37041	0.136577	0.603144	-0.00480338	0.996187	0.114817	0.99956	-0.0469838	0.962766	0.0746544	0.996325	0.412434	0.68175	0.164931	0.840732	-1.74594	0.087088	0.12194	0.947183	-0.601746	0.550175	0.0755761	0.991077	-0.751625	0.455872	0.118728	0.928081	0.513847	0.609578	0.168869	0.894424	-1.59685	0.116479	0.163603	0.464938	NA	NA	NA	NA	-0.0140113	0.988874	0.128959	0.995498	-0.78928
SSFA2	-2.28598	0.0264428	0.283298	0.234631	-0.525125	0.601686	0.197345	0.776567	-1.40775	0.165517	0.37744	0.958539	-0.718251	0.476883	0.0686099	0.954326	-0.919717	0.36205	0.230061	0.626371	1.11958	0.268351	0.339143	0.997432	1.22869	0.225177	0.236944	0.991077	-0.550564	0.584434	0.327253	0.956685	0.962928	0.340127	0.163521	0.817071	-0.465906	0.643267	0.262839	0.865956	NA	NA	NA	NA	-0.309887	0.757862	0.168552	0.912831	1.12679
ZNF609	2.28475	0.02652	0.119205	0.234899	0.667583	0.507296	0.0841102	0.710551	0.215222	0.830487	0.0758811	0.99269	-1.03378	0.307607	0.0755663	0.920905	-1.48911	0.142618	0.114301	0.432574	1.18159	0.243069	0.0871336	0.99484	NA	NA	NA	NA	0.376736	0.707996	0.0844574	0.97024	0.737194	0.464382	0.22975	0.857389	0.628703	0.532349	0.147559	0.807132	NA	NA	NA	NA	0.0548087	0.956497	0.0763679	0.986523	0.487091
RAB40B	2.28439	0.026543	0.0682602	0.234899	NA	NA	NA	NA	-1.50791	0.137999	0.0673783	0.958363	NA	NA	NA	NA	1.47989	0.145054	0.13638	0.435726	0.161796	0.872132	0.0576412	0.997432	NA	NA	NA	NA	NA	NA	NA	NA	0.510069	0.612204	0.132088	0.894424	0.259265	0.796475	0.0689697	0.934386	NA	NA	NA	NA	NA	NA	NA	NA	0.617042
ARF3	2.28397	0.0265697	0.315922	0.234899	1.95133	0.0563117	0.333602	0.231011	1.27644	0.207817	0.238329	0.969597	0.231421	0.818198	0.175858	0.982826	2.00478	0.0503093	0.291665	0.301593	0.15581	0.876823	0.227663	0.997432	-0.244545	0.807851	0.18902	0.992169	1.56431	0.124181	0.240585	0.844121	1.41288	0.163766	0.283324	0.79294	0.0983894	0.922009	0.299345	0.980182	NA	NA	NA	NA	1.70651	0.0937675	0.283148	0.479256	1.76707
SHTN1	2.28371	0.0265859	0.173691	0.234899	2.93069	0.00498107	0.316038	0.060795	NA	NA	NA	NA	NA	NA	NA	NA	1.97221	0.0540195	0.166906	0.310063	NA	NA	NA	NA	NA	NA	NA	NA	NA	NA	NA	NA	-0.164726	0.869811	0.106035	0.967258	0.701739	0.486032	0.128152	0.781373	NA	NA	NA	NA	0.803596	0.42522	0.233667	0.763088	NA
EPB41L5	-2.28234	0.0266722	0.218979	0.23519	NA	NA	NA	NA	NA	NA	NA	NA	NA	NA	NA	NA	0.167932	0.867301	0.160028	0.939646	NA	NA	NA	NA	NA	NA	NA	NA	NA	NA	NA	NA	-0.785715	0.43567	0.0827821	0.845818	-0.766592	0.446858	0.188116	0.758704	NA	NA	NA	NA	NA	NA	NA	NA	0.288844
EBP	-2.28229	0.0266754	0.309766	0.23519	0.910148	0.366865	0.170573	0.599735	-1.2665	0.211322	0.0754973	0.969597	-0.891694	0.378025	0.112323	0.93085	-1.33288	0.188497	0.202827	0.481901	2.37862	0.0213195	0.0804754	0.849473	1.24576	0.218898	0.0440238	0.991077	-0.221427	0.82568	0.0754082	0.98157	-0.848999	0.399849	0.143108	0.831181	-0.718947	0.475455	0.185141	0.774785	NA	NA	NA	NA	0.5623	0.576283	0.114094	0.83894	-1.17377
TMPRSS2	2.28083	0.0267681	0.378188	0.235758	NA	NA	NA	NA	NA	NA	NA	NA	NA	NA	NA	NA	0.882176	0.381821	0.133713	0.642067	NA	NA	NA	NA	NA	NA	NA	NA	NA	NA	NA	NA	1.43508	0.157368	0.199842	0.790088	0.288929	0.773807	0.339381	0.923993	NA	NA	NA	NA	NA	NA	NA	NA	NA
NT5C2	2.28031	0.0268015	0.149945	0.235802	0.69595	0.489501	0.171479	0.699655	-0.36058	0.719963	0.0706595	0.98191	NA	NA	NA	NA	1.46785	0.148284	0.155618	0.440187	-1.14402	0.258175	0.0899092	0.997432	NA	NA	NA	NA	1.27955	0.206728	0.084834	0.885976	0.719668	0.475015	0.172774	0.857389	-0.547653	0.586319	0.210455	0.837097	NA	NA	NA	NA	2.28072	0.0266128	0.127292	0.351388	-0.233715
LRP3	2.27859	0.0269107	0.074118	0.236513	NA	NA	NA	NA	NA	NA	NA	NA	NA	NA	NA	NA	NA	NA	NA	NA	NA	NA	NA	NA	NA	NA	NA	NA	NA	NA	NA	NA	NA	NA	NA	NA	1.89708	0.0634871	0.071405	0.372833	NA	NA	NA	NA	NA	NA	NA	NA	0.244552
YPEL2	-2.27656	0.0270407	0.100525	0.236738	-0.827773	0.411511	0.0863382	0.639307	-0.11761	0.906858	0.0787289	0.998244	-1.06929	0.291511	0.0881429	0.918595	0.611773	0.543406	0.0784976	0.755575	-1.50523	0.138684	0.162594	0.986518	-0.71414	0.478599	0.0858831	0.991077	-0.531733	0.597314	0.13052	0.957003	1.34422	0.184827	0.136743	0.796807	0.338637	0.736274	0.115526	0.9053	NA	NA	NA	NA	1.62469	0.110161	0.0966216	0.495864	-0.448447
FGFR3	2.27651	0.0270438	0.0954029	0.236738	NA	NA	NA	NA	1.93035	0.0593616	0.112649	0.892434	NA	NA	NA	NA	1.69057	0.097022	0.221357	0.386824	NA	NA	NA	NA	NA	NA	NA	NA	0.911054	0.366727	0.0457477	0.914145	NA	NA	NA	NA	0.566535	0.573515	0.150086	0.830992	NA	NA	NA	NA	NA	NA	NA	NA	NA
IDS	2.27637	0.0270528	0.27508	0.236738	1.96337	0.0548591	0.390564	0.227642	-0.210352	0.834265	0.192163	0.99269	2.41754	0.0203993	0.355821	0.756533	0.604051	0.548487	0.278221	0.759291	-0.801397	0.426771	0.161086	0.997432	0.0800222	0.936552	0.153242	0.996097	1.56506	0.124005	0.130275	0.844121	0.916842	0.363541	0.398751	0.819475	2.05838	0.04468	0.291882	0.329415	NA	NA	NA	NA	1.71448	0.0922841	0.299848	0.476664	0.809826
PCNXL3	2.27542	0.0271141	0.082284	0.236738	1.39985	0.167385	0.0538874	0.396661	NA	NA	NA	NA	NA	NA	NA	NA	1.87405	0.066657	0.0724072	0.335386	NA	NA	NA	NA	NA	NA	NA	NA	0.637989	0.526451	0.0790961	0.943076	0.137703	0.891017	0.0858362	0.972946	2.46416	0.0171447	0.0686832	0.228866	NA	NA	NA	NA	NA	NA	NA	NA	2.92619
ZMIZ2	2.27536	0.0271179	0.13546	0.236738	1.25198	0.216075	0.0934174	0.451234	0.597894	0.552664	0.180568	0.969597	0.0523868	0.958488	0.0965619	0.996325	0.924902	0.359373	0.118625	0.623737	-0.438845	0.662703	0.0910677	0.997432	-0.0805089	0.936167	0.0786462	0.996097	1.39372	0.169692	0.156136	0.870285	0.775197	0.441803	0.186113	0.848385	0.423406	0.673779	0.126114	0.881689	NA	NA	NA	NA	1.46504	0.148817	0.0911974	0.549076	0.997114
CAMTA1	2.27501	0.0271406	0.381729	0.236738	1.14374	0.257871	0.397175	0.494796	-0.0636293	0.949524	0.44288	0.998244	-0.0365638	0.971019	0.193448	0.996532	2.09188	0.0414471	0.396341	0.283206	-0.0292254	0.976804	0.335571	0.997467	-1.29193	0.202568	0.298389	0.991077	0.032995	0.973813	0.319329	0.997371	-0.0132878	0.98945	0.320145	0.996487	0.736614	0.464732	0.398657	0.770159	NA	NA	NA	NA	1.43027	0.158508	0.303938	0.562137	1.97966
KIAA1468	-2.27468	0.0271613	0.0870597	0.236738	0.122761	0.902761	0.0817145	0.955687	0.0735836	0.941641	0.0507772	0.998244	-1.75741	0.0866964	0.0801759	0.842656	-0.171958	0.864151	0.103724	0.937428	-0.413358	0.681148	0.0866752	0.997432	NA	NA	NA	NA	1.00675	0.319003	0.0714202	0.907646	0.83733	0.406314	0.111826	0.834675	0.587222	0.559646	0.089132	0.822805	NA	NA	NA	NA	0.121535	0.903727	0.0879779	0.967213	-0.493625
CNST	-2.27447	0.0271748	0.128886	0.236738	-0.643602	0.522609	0.124495	0.720471	-0.138913	0.890088	0.133072	0.996986	0.342145	0.734079	0.139645	0.968294	1.75608	0.0850779	0.14831	0.365005	-1.3799	0.173881	0.189721	0.989473	1.33524	0.188095	0.0963414	0.991077	-0.546602	0.587133	0.109843	0.956685	0.863287	0.392022	0.185942	0.828927	1.38404	0.172372	0.157189	0.537134	NA	NA	NA	NA	-0.625206	0.534518	0.0828353	0.817836	0.0621848
DUSP16	2.27413	0.027197	0.162078	0.236738	NA	NA	NA	NA	NA	NA	NA	NA	NA	NA	NA	NA	-0.813046	0.419971	0.0758645	0.669163	NA	NA	NA	NA	NA	NA	NA	NA	1.42738	0.159814	0.0459181	0.863746	0.775344	0.441717	0.0965284	0.848385	0.496123	0.621939	0.11755	0.855904	NA	NA	NA	NA	NA	NA	NA	NA	NA
RP11-147L13.11	2.2737	0.0272245	0.0622835	0.236738	NA	NA	NA	NA	1.93395	0.0589059	0.060597	0.892434	NA	NA	NA	NA	-0.060833	0.95173	0.0711575	0.978049	0.919045	0.362574	0.0531816	0.997432	NA	NA	NA	NA	NA	NA	NA	NA	-0.919289	0.362272	0.0799334	0.819475	1.64698	0.105712	0.0516219	0.446213	NA	NA	NA	NA	NA	NA	NA	NA	NA
LPL	-2.27312	0.0272622	0.219434	0.236738	0.0823588	0.934672	0.543266	0.970356	NA	NA	NA	NA	NA	NA	NA	NA	NA	NA	NA	NA	NA	NA	NA	NA	NA	NA	NA	NA	0.173252	0.863167	0.0707145	0.985824	NA	NA	NA	NA	NA	NA	NA	NA	NA	NA	NA	NA	-1.06186	0.293115	0.17201	0.679425	-0.0929373
NOA1	-2.27288	0.0272776	0.0890567	0.236738	-1.84021	0.0713391	0.079296	0.259893	NA	NA	NA	NA	0.138369	0.890661	0.115091	0.988954	0.0831128	0.934087	0.129697	0.969798	-1.27596	0.207986	0.076868	0.99484	NA	NA	NA	NA	NA	NA	NA	NA	0.322333	0.748518	0.154738	0.934793	-1.79851	0.0780163	0.0821066	0.402129	NA	NA	NA	NA	0.0070732	0.994383	0.0597697	0.997029	-0.440902
CDK2AP1	2.27107	0.0273946	0.133919	0.237506	2.15994	0.0353201	0.0821324	0.181585	-0.378319	0.706828	0.0815492	0.981125	NA	NA	NA	NA	1.25563	0.214972	0.153631	0.508457	1.05649	0.295926	0.110749	0.997432	0.39398	0.69534	0.0841666	0.992169	2.15917	0.0357599	0.111581	0.743596	0.245546	0.807019	0.103601	0.95291	1.96287	0.0551264	0.127553	0.356336	NA	NA	NA	NA	1.62121	0.110907	0.0954464	0.497963	1.63985
EMC9	2.27037	0.0274403	0.0802437	0.237654	NA	NA	NA	NA	NA	NA	NA	NA	NA	NA	NA	NA	1.4268	0.15973	0.0919683	0.454857	NA	NA	NA	NA	NA	NA	NA	NA	NA	NA	NA	NA	1.60436	0.114809	0.123303	0.779258	1.13991	0.259651	0.0649551	0.620849	NA	NA	NA	NA	NA	NA	NA	NA	1.60673
IRGQ	2.26942	0.0275018	0.0733004	0.237718	NA	NA	NA	NA	NA	NA	NA	NA	NA	NA	NA	NA	1.19435	0.237867	0.0673438	0.529118	NA	NA	NA	NA	NA	NA	NA	NA	NA	NA	NA	NA	NA	NA	NA	NA	0.948632	0.347282	0.0839805	0.688195	NA	NA	NA	NA	NA	NA	NA	NA	NA
SEC16A	2.26924	0.0275136	0.170156	0.237718	0.599505	0.551391	0.135733	0.742534	-0.988276	0.327872	0.0939214	0.969597	0.697488	0.489635	0.084129	0.954326	1.6399	0.107181	0.144272	0.40084	-0.655876	0.514972	0.135417	0.997432	NA	NA	NA	NA	-0.448059	0.656085	0.0977476	0.964342	1.05845	0.294839	0.192608	0.806664	1.30642	0.197272	0.172325	0.567197	NA	NA	NA	NA	0.694507	0.490398	0.0991833	0.795834	0.0806336
SCRN1	2.26876	0.0275451	0.0901662	0.237718	NA	NA	NA	NA	NA	NA	NA	NA	0.175009	0.861978	0.0603013	0.983006	2.08502	0.0420919	0.06904	0.283641	NA	NA	NA	NA	NA	NA	NA	NA	NA	NA	NA	NA	0.19651	0.844992	0.174976	0.962615	-0.42462	0.6729	0.0950633	0.881608	NA	NA	NA	NA	2.72777	0.0086292	0.049588	0.26397	0.392551
C3	2.2685	0.0275619	0.534976	0.237718	NA	NA	NA	NA	NA	NA	NA	NA	NA	NA	NA	NA	2.62482	0.011412	0.206715	0.174123	NA	NA	NA	NA	NA	NA	NA	NA	NA	NA	NA	NA	0.875395	0.385463	0.0939854	0.826636	3.74456	0.000460471	0.484378	0.0527484	NA	NA	NA	NA	5.98659	1.90174e-07	0.150431	0.00135594	0.0604958
B2M	2.26733	0.0276385	0.803889	0.238132	-0.609014	0.545117	0.927016	0.737871	0.932527	0.355637	0.907595	0.969597	-2.33995	0.0244978	0.998188	0.770791	0.845342	0.401868	0.792345	0.657548	1.34773	0.183944	0.88557	0.99484	0.784383	0.43667	0.961315	0.991077	0.874776	0.385963	0.936288	0.916317	2.60698	0.0119484	0.812038	0.779258	1.43919	0.156207	0.804137	0.514018	0.28836	0.780401	0.390505	0.994702	0.144955	0.885296	0.844348	0.95916	0.603833
IER5L	2.26435	0.0278339	0.0665234	0.239421	2.10417	0.0401237	0.0793456	0.193969	-0.711007	0.480451	0.0982234	0.969597	NA	NA	NA	NA	0.710582	0.48058	0.0951175	0.714648	1.15172	0.255023	0.0604647	0.997432	NA	NA	NA	NA	0.573006	0.569261	0.054447	0.954358	-0.0877631	0.930409	0.116473	0.981074	0.863418	0.39195	0.0894249	0.721558	NA	NA	NA	NA	1.33328	0.188141	0.10074	0.59637	1.13675
PTMS	2.26417	0.0278457	0.434543	0.239421	1.97617	0.0533511	0.455207	0.224304	0.68375	0.497354	0.49858	0.969597	-0.0335112	0.973438	0.153167	0.996532	2.96977	0.00453403	0.438507	0.132934	0.703612	0.485005	0.507582	0.997432	1.24959	0.21751	0.392615	0.991077	3.90384	0.000289395	0.432661	0.346892	0.633865	0.529002	0.23161	0.872966	1.80173	0.0775007	0.439086	0.401492	NA	NA	NA	NA	2.00976	0.0495599	0.365089	0.412807	2.3823
PSME2	2.26195	0.0279919	0.37311	0.24043	1.09177	0.279872	0.575614	0.518604	-0.603122	0.549209	0.431018	0.969597	-0.573926	0.569314	0.436229	0.957863	1.6462	0.105873	0.458593	0.398237	1.12125	0.267646	0.355584	0.997432	0.050185	0.960183	0.448698	0.996097	-0.549335	0.58527	0.408216	0.956685	1.56785	0.1231	0.360596	0.779258	3.09284	0.00321244	0.391938	0.115551	NA	NA	NA	NA	2.11765	0.0389137	0.44374	0.383796	2.22427
KDM5B	2.26084	0.0280656	0.197644	0.240587	3.29171	0.00177605	0.0765618	0.0341486	0.22519	0.822768	0.0796748	0.990756	2.08959	0.0432256	0.0891523	0.77989	0.92185	0.360947	0.254892	0.625317	-1.10368	0.275123	0.127148	0.997432	1.27214	0.209453	0.0919932	0.991077	0.591994	0.556576	0.0965141	0.952612	1.84925	0.070222	0.253226	0.779258	1.90949	0.0618321	0.237775	0.369223	NA	NA	NA	NA	0.573733	0.568575	0.0657053	0.836037	0.817334
TP53I11	2.26026	0.0281037	0.217964	0.240587	3.83894	0.000331436	0.130528	0.0124507	-0.789095	0.433858	0.105241	0.969597	NA	NA	NA	NA	1.0907	0.28053	0.167057	0.563392	0.458945	0.648303	0.110351	0.997432	NA	NA	NA	NA	NA	NA	NA	NA	1.78159	0.0807717	0.157579	0.779258	2.17611	0.0342037	0.206936	0.301652	NA	NA	NA	NA	0.720651	0.474291	0.056675	0.786822	1.01138
SRPK1	2.26001	0.0281203	0.177139	0.240587	1.50872	0.137308	0.128219	0.361954	0.0138318	0.98902	0.110467	0.99956	-0.429844	0.669675	0.127107	0.964977	1.15948	0.251661	0.207253	0.540647	-0.272334	0.786509	0.135023	0.997432	1.15452	0.254003	0.0904021	0.991077	-0.884933	0.380515	0.0873423	0.915732	0.993852	0.324987	0.126277	0.8136	2.88976	0.00564876	0.174657	0.141558	NA	NA	NA	NA	1.65714	0.1034	0.0738956	0.488563	2.04161
TMEM199	-2.2593	0.0281676	0.10344	0.240587	1.81257	0.0755634	0.159666	0.267431	-0.115436	0.908572	0.106494	0.998244	-2.6813	0.010694	0.0898157	0.756533	0.547829	0.586199	0.10985	0.782843	-0.584585	0.561509	0.0939074	0.997432	-0.764924	0.448061	0.0707335	0.991077	1.7274	0.0903943	0.0747471	0.818485	1.181	0.243082	0.0928856	0.796807	1.0894	0.281097	0.0764019	0.639354	NA	NA	NA	NA	2.13923	0.037042	0.102295	0.379067	NA
HMGCS1	-2.25832	0.0282329	0.35746	0.240587	-0.148645	0.882398	0.0980443	0.946649	-1.01183	0.316588	0.0953351	0.969597	-1.72365	0.0926913	0.0948317	0.842656	-0.627769	0.532956	0.125491	0.748325	-0.523025	0.603314	0.100376	0.997432	-1.25784	0.214535	0.107106	0.991077	-1.30707	0.197291	0.0993233	0.882327	-1.59552	0.116775	0.195924	0.779258	-0.607609	0.546143	0.202543	0.813705	NA	NA	NA	NA	0.470908	0.639639	0.0716364	0.868029	0.571046
NADSYN1	2.25824	0.0282384	0.104938	0.240587	0.239419	0.811704	0.152025	0.910209	0.341513	0.734177	0.0867316	0.98191	0.745127	0.460662	0.0961318	0.950624	-0.226243	0.821917	0.162278	0.914941	-0.49029	0.626117	0.0789736	0.997432	1.63608	0.108364	0.105506	0.986538	1.00564	0.319531	0.0754683	0.907646	1.13157	0.263107	0.0981882	0.798018	0.741917	0.461541	0.104475	0.76915	NA	NA	NA	NA	1.31145	0.195361	0.122204	0.606409	1.57945
RBMXL1	2.25806	0.0282506	0.0891789	0.240587	-0.141298	0.88817	0.0830094	0.949147	-2.37136	0.0216978	0.0801565	0.851358	NA	NA	NA	NA	-0.619579	0.538293	0.100096	0.752558	-0.957729	0.342901	0.089187	0.997432	NA	NA	NA	NA	-1.29607	0.201022	0.070958	0.884115	0.950839	0.346171	0.0943648	0.817071	0.360724	0.719795	0.101366	0.89721	NA	NA	NA	NA	NA	NA	NA	NA	1.36035
SESN3	2.25765	0.0282773	0.124143	0.240587	NA	NA	NA	NA	NA	NA	NA	NA	-0.347172	0.730328	0.160317	0.968294	1.38796	0.171184	0.226105	0.465244	1.30186	0.199051	0.157416	0.99484	NA	NA	NA	NA	NA	NA	NA	NA	NA	NA	NA	NA	0.200334	0.842016	0.113562	0.95328	NA	NA	NA	NA	0.70023	0.486846	0.0945567	0.793602	-0.476144
CDC40	-2.25736	0.028297	0.152947	0.240587	0.144188	0.885899	0.253408	0.948614	-1.55496	0.126392	0.168155	0.944155	0.824994	0.414393	0.204286	0.943238	0.366333	0.715632	0.195671	0.859834	1.83297	0.0728859	0.128817	0.928629	0.0159257	0.98736	0.118643	0.99798	0.996149	0.324072	0.144334	0.907916	0.33025	0.742564	0.16964	0.93267	-0.0501726	0.960181	0.159501	0.989712	NA	NA	NA	NA	-0.479623	0.633469	0.210106	0.864396	1.37189
MED14	2.25688	0.0283292	0.1006	0.240587	2.70007	0.00928463	0.0690846	0.0861061	0.155665	0.876937	0.084795	0.996511	NA	NA	NA	NA	1.39895	0.167881	0.102011	0.463189	-0.577165	0.56647	0.0642658	0.997432	NA	NA	NA	NA	-0.949298	0.347128	0.0898063	0.910581	0.431477	0.66794	0.0872271	0.9107	0.306558	0.760428	0.0926774	0.917622	NA	NA	NA	NA	1.56039	0.124619	0.0729026	0.518399	0.921211
JUN	-2.25653	0.0283523	0.650929	0.240587	-1.73738	0.0881279	0.662547	0.288186	-0.865104	0.391197	0.692022	0.969597	-0.428421	0.670702	0.586261	0.964977	-0.0243471	0.980671	0.676333	0.991218	-2.10936	0.0400463	0.620025	0.884928	-1.12193	0.267474	0.671996	0.991077	-2.55431	0.0137992	0.674806	0.658648	-1.05982	0.294218	0.468224	0.806618	-0.927953	0.357803	0.6324	0.696578	NA	NA	NA	NA	-1.108	0.272865	0.586651	0.66917	1.02
MGAT5	2.25646	0.028357	0.0679893	0.240587	0.0331457	0.973683	0.111165	0.988183	NA	NA	NA	NA	0.705609	0.484625	0.156721	0.954326	2.95451	0.00472933	0.095985	0.133556	-0.869338	0.388901	0.0708351	0.997432	-0.312774	0.755807	0.0602196	0.992169	NA	NA	NA	NA	0.985614	0.328976	0.177467	0.8136	1.45657	0.151365	0.056095	0.510495	NA	NA	NA	NA	0.89426	0.375226	0.0914038	0.735393	NA
NCOR2	2.25553	0.0284191	0.286149	0.240868	1.00185	0.32097	0.243766	0.5578	0.431567	0.667949	0.148893	0.981125	2.26439	0.0291868	0.0740594	0.773785	2.01806	0.0488599	0.276037	0.298211	1.38878	0.17118	0.132858	0.989473	1.34321	0.18552	0.141194	0.991077	0.868667	0.389264	0.136381	0.916317	1.14425	0.257861	0.204731	0.796807	-1.0972	0.277708	0.304173	0.634354	NA	NA	NA	NA	0.529763	0.598489	0.24766	0.848124	1.2397
CLIC4	-2.25447	0.0284903	0.202939	0.241225	1.46029	0.150113	0.273594	0.374741	-0.999142	0.322635	0.509868	0.969597	1.16443	0.251323	0.132865	0.906519	0.477055	0.635361	0.140315	0.812352	-0.803892	0.425342	0.476256	0.997432	0.205859	0.837772	0.54012	0.992169	-1.91827	0.0609131	0.52541	0.750169	NA	NA	NA	NA	1.20213	0.234867	0.123504	0.602324	NA	NA	NA	NA	-0.672918	0.503923	0.200217	0.802003	0.946647
CTSB	2.25403	0.0285202	0.448169	0.241233	3.34471	0.00151829	0.884595	0.0314247	1.19573	0.237557	0.40854	0.969597	-1.49606	0.142688	0.354204	0.877902	1.11397	0.270514	0.556088	0.557175	0.564281	0.575137	0.447592	0.997432	0.379206	0.706207	0.4372	0.992169	2.70648	0.00933208	0.41713	0.649997	1.11755	0.268998	0.429039	0.799668	2.99762	0.00419673	0.415994	0.128285	0.479812	0.644205	0.365154	0.994702	0.135235	0.892938	0.878894	0.962438	2.33587
TMSB10	2.25336	0.028565	0.77327	0.241303	1.37999	0.173383	0.935124	0.40539	2.96376	0.00468117	0.928794	0.733959	1.15732	0.254181	0.953323	0.909451	0.258807	0.796826	0.760558	0.903503	2.72797	0.00882139	0.877712	0.849473	1.65371	0.104712	0.915002	0.986538	3.07319	0.0034548	0.908379	0.513809	0.196967	0.844636	0.709776	0.962615	2.95029	0.00478469	0.781155	0.13225	2.85581	0.0212881	0.682555	0.994702	-0.0138475	0.989004	0.892197	0.995498	2.72617
SRSF6	2.25304	0.0285864	0.27685	0.241303	1.87047	0.0669446	0.217721	0.251769	-0.710743	0.480613	0.176091	0.969597	1.18509	0.243155	0.173206	0.903067	1.53888	0.130015	0.247673	0.423148	1.25919	0.213926	0.18617	0.99484	-0.948131	0.347812	0.125921	0.991077	1.15799	0.252482	0.189046	0.889772	0.33478	0.739164	0.250636	0.932293	0.626494	0.533785	0.302255	0.807549	NA	NA	NA	NA	0.425263	0.672366	0.182314	0.879454	2.27205
CLUH	2.2524	0.0286295	0.131971	0.241395	0.734332	0.465983	0.0814869	0.682766	NA	NA	NA	NA	NA	NA	NA	NA	-0.425818	0.672032	0.122744	0.836985	1.76622	0.0835879	0.060426	0.947183	NA	NA	NA	NA	NA	NA	NA	NA	2.02112	0.0485316	0.0770949	0.779258	2.96151	0.0046388	0.124348	0.13225	NA	NA	NA	NA	NA	NA	NA	NA	1.15752
TPT1	2.25168	0.0286783	0.861697	0.241395	-0.240013	0.811246	0.865878	0.909974	1.86786	0.0677686	0.838976	0.892434	1.08829	0.283146	0.986373	0.918595	1.85632	0.0691895	0.834201	0.339962	2.92388	0.00522126	0.849713	0.717805	1.13698	0.261191	0.818062	0.991077	1.85569	0.0695181	0.831635	0.770978	1.56418	0.123959	0.771512	0.779258	1.69277	0.0966005	0.867217	0.434951	0.82054	0.435674	0.437583	0.994702	-0.185714	0.853378	0.858717	0.947017	1.68499
SLC35E1	2.25137	0.0286994	0.179392	0.241395	2.1642	0.0349752	0.0948876	0.180707	-0.545685	0.587758	0.0717157	0.972359	NA	NA	NA	NA	1.09342	0.279345	0.14135	0.562225	-0.840678	0.404612	0.0721212	0.997432	NA	NA	NA	NA	NA	NA	NA	NA	1.51643	0.135586	0.125945	0.779258	1.55653	0.125766	0.172793	0.47906	NA	NA	NA	NA	1.39396	0.169148	0.0841679	0.577246	1.09595
YTHDF1	2.25116	0.0287133	0.109574	0.241395	1.03254	0.306506	0.0871857	0.543995	-0.469349	0.640902	0.0904053	0.976982	NA	NA	NA	NA	2.75361	0.00814717	0.100039	0.162443	0.839619	0.4052	0.0900972	0.997432	-1.14459	0.258054	0.0966463	0.991077	1.26539	0.211716	0.0885795	0.888056	0.243681	0.808455	0.112334	0.953212	0.924998	0.359323	0.119931	0.698071	NA	NA	NA	NA	1.57166	0.12198	0.0529897	0.515156	3.09968
CDH1	2.24725	0.0289789	0.388653	0.243381	NA	NA	NA	NA	NA	NA	NA	NA	NA	NA	NA	NA	0.968829	0.337203	0.321767	0.607309	NA	NA	NA	NA	NA	NA	NA	NA	NA	NA	NA	NA	1.45878	0.150757	0.435358	0.785382	-0.160849	0.872848	0.434082	0.963302	NA	NA	NA	NA	NA	NA	NA	NA	NA
XIAP	2.24637	0.0290394	0.261472	0.243422	1.77981	0.0808409	0.23556	0.276245	-1.09149	0.280397	0.237616	0.969597	-1.1371	0.262436	0.119848	0.916463	1.18601	0.241115	0.207795	0.531655	-0.563751	0.575495	0.236978	0.997432	0.252221	0.801947	0.148031	0.992169	0.399451	0.691297	0.261187	0.969828	0.459165	0.648067	0.200747	0.908209	0.530113	0.598334	0.239862	0.843713	NA	NA	NA	NA	0.53361	0.595843	0.172209	0.846118	2.49652
LGALSL	2.24632	0.0290422	0.193098	0.243422	NA	NA	NA	NA	0.0518309	0.958874	0.0847615	0.998244	NA	NA	NA	NA	NA	NA	NA	NA	NA	NA	NA	NA	NA	NA	NA	NA	0.42608	0.671915	0.0768468	0.966124	NA	NA	NA	NA	NA	NA	NA	NA	NA	NA	NA	NA	NA	NA	NA	NA	NA
MSANTD4	2.24573	0.0290831	0.071713	0.24352	NA	NA	NA	NA	NA	NA	NA	NA	NA	NA	NA	NA	3.28929	0.00182492	0.0679414	0.113926	NA	NA	NA	NA	NA	NA	NA	NA	NA	NA	NA	NA	NA	NA	NA	NA	1.57613	0.121179	0.0682139	0.472321	NA	NA	NA	NA	NA	NA	NA	NA	NA
SERPING1	-2.24527	0.0291146	0.336456	0.243538	-4.2641	8.29637e-05	0.461973	0.00478549	-1.10669	0.273832	0.505248	0.969597	NA	NA	NA	NA	0.772751	0.443236	0.273801	0.687514	-0.372411	0.711193	0.293461	0.997432	-0.44394	0.659081	0.347464	0.991077	-0.394663	0.694805	0.399091	0.969828	2.94026	0.00491876	0.275095	0.779258	0.490714	0.625734	0.423956	0.858447	NA	NA	NA	NA	-1.38601	0.171549	0.227643	0.579963	-1.84378
DDX27	2.24476	0.0291495	0.155482	0.243586	1.27395	0.208238	0.195652	0.443427	-1.20296	0.234774	0.127317	0.969597	1.47144	0.149195	0.145285	0.87848	2.12246	0.0386755	0.181276	0.277948	-0.762299	0.449535	0.133559	0.997432	-1.00773	0.318639	0.0788707	0.991077	-1.36112	0.179703	0.111948	0.872379	1.29072	0.202623	0.142621	0.796807	2.06188	0.0443328	0.155947	0.329415	NA	NA	NA	NA	0.944631	0.349134	0.18287	0.720708	0.941833
POFUT1	2.24337	0.0292446	0.0606732	0.244135	NA	NA	NA	NA	-1.96336	0.0552926	0.0759533	0.892434	NA	NA	NA	NA	3.34697	0.0015404	0.0757239	0.110452	NA	NA	NA	NA	NA	NA	NA	NA	0.334508	0.739424	0.0604509	0.970865	-0.258245	0.797257	0.052301	0.950403	NA	NA	NA	NA	NA	NA	NA	NA	NA	NA	NA	NA	0.182759
SKAP2	-2.24293	0.0292749	0.0785279	0.244144	1.57165	0.121983	0.437521	0.342201	1.12094	0.267777	0.402432	0.969597	-0.187121	0.852536	0.246349	0.982933	0.603378	0.548932	0.056375	0.759291	-0.441288	0.660946	0.320552	0.997432	0.0405205	0.967846	0.267303	0.997367	0.117314	0.907091	0.346067	0.988814	NA	NA	NA	NA	NA	NA	NA	NA	NA	NA	NA	NA	0.366128	0.715727	0.385142	0.895286	0.622199
BACH1	-2.24202	0.0293375	0.152043	0.24442	-0.312566	0.755837	0.328572	0.87621	-1.90171	0.0630966	0.0878662	0.892434	-0.728828	0.470461	0.201049	0.954271	0.503092	0.617065	0.128635	0.801298	-3.92422	0.000271399	0.115998	0.299756	-1.84581	0.0710916	0.112774	0.943343	1.11858	0.268771	0.0973723	0.898888	-0.0656371	0.947923	0.0967613	0.984694	-0.623329	0.535846	0.140374	0.809557	NA	NA	NA	NA	0.390579	0.697674	0.280484	0.888923	-0.0967183
DDA1	2.2393	0.0295257	0.199153	0.245742	1.48007	0.144775	0.236926	0.369767	-0.579445	0.564944	0.147567	0.97024	0.0496451	0.960659	0.146072	0.996325	0.719531	0.475098	0.179131	0.712487	0.0922868	0.926846	0.145209	0.997432	1.83702	0.0724019	0.139438	0.943343	1.1241	0.266446	0.107947	0.898888	1.7729	0.0822169	0.153261	0.779258	2.09326	0.041318	0.154917	0.32132	NA	NA	NA	NA	0.266483	0.790901	0.140303	0.925844	1.18801
LYRM4	2.23878	0.0295614	0.146686	0.245793	2.87213	0.00585061	0.125436	0.0665451	0.37361	0.710306	0.0866216	0.981647	2.70031	0.0101938	0.108112	0.756533	0.338896	0.736079	0.148869	0.871094	0.192362	0.848254	0.121669	0.997432	-1.23662	0.222247	0.0908806	0.991077	1.15203	0.2549	0.0653541	0.890548	0.680042	0.499553	0.15263	0.864222	0.500907	0.618592	0.139556	0.854973	NA	NA	NA	NA	1.19754	0.236424	0.085712	0.648098	1.14721
SAMD1	2.23647	0.0297224	0.0931759	0.246418	3.01452	0.00394377	0.0695183	0.0533199	0.617477	0.539779	0.0814386	0.969597	NA	NA	NA	NA	2.02527	0.0480886	0.0860276	0.296881	-0.708155	0.482204	0.0901867	0.997432	NA	NA	NA	NA	-1.09968	0.276845	0.0954317	0.900895	0.381747	0.704235	0.117921	0.921853	0.277403	0.782592	0.0910859	0.928716	NA	NA	NA	NA	0.667566	0.507307	0.0640084	0.803634	NA
PELI2	-2.2354	0.0297968	0.0670565	0.246418	NA	NA	NA	NA	NA	NA	NA	NA	NA	NA	NA	NA	1.88708	0.0648475	0.06955	0.332621	NA	NA	NA	NA	NA	NA	NA	NA	NA	NA	NA	NA	0.81284	0.420088	0.0850302	0.838299	NA	NA	NA	NA	NA	NA	NA	NA	NA	NA	NA	NA	-0.877639
TSPAN5	2.23535	0.0298002	0.0640677	0.246418	NA	NA	NA	NA	NA	NA	NA	NA	NA	NA	NA	NA	NA	NA	NA	NA	NA	NA	NA	NA	NA	NA	NA	NA	NA	NA	NA	NA	NA	NA	NA	NA	1.53708	0.130455	0.0855769	0.486869	NA	NA	NA	NA	NA	NA	NA	NA	1.97599
FXR2	2.23499	0.0298254	0.101207	0.246418	NA	NA	NA	NA	NA	NA	NA	NA	NA	NA	NA	NA	0.591726	0.556648	0.0532784	0.76428	NA	NA	NA	NA	NA	NA	NA	NA	1.36552	0.178325	0.0481206	0.870638	1.17699	0.244664	0.0652229	0.796807	2.55669	0.013587	0.0780303	0.206225	NA	NA	NA	NA	NA	NA	NA	NA	NA
STK24	2.23482	0.0298376	0.185959	0.246418	-0.791766	0.432027	0.229454	0.658153	0.654205	0.516039	0.148051	0.969597	-0.816051	0.419428	0.130706	0.947119	-0.130649	0.896567	0.253864	0.952726	-0.45777	0.649141	0.093753	0.997432	0.796858	0.429458	0.116832	0.991077	-0.291958	0.771551	0.151007	0.977108	1.1989	0.236109	0.244512	0.796807	1.34176	0.185619	0.226294	0.551543	NA	NA	NA	NA	0.0399571	0.968278	0.148238	0.988194	0.697414
SLC16A5	2.23476	0.0298415	0.158833	0.246418	NA	NA	NA	NA	NA	NA	NA	NA	NA	NA	NA	NA	0.0439661	0.965103	0.153974	0.984409	NA	NA	NA	NA	NA	NA	NA	NA	NA	NA	NA	NA	0.375735	0.708672	0.238731	0.924261	0.154491	0.877832	0.140287	0.965407	NA	NA	NA	NA	NA	NA	NA	NA	NA
E2F4	2.23381	0.0299081	0.137285	0.246418	0.0757073	0.939937	0.159006	0.972337	-0.206288	0.837421	0.159973	0.993678	1.14709	0.258333	0.0913996	0.912892	1.50963	0.137308	0.157968	0.427926	1.73459	0.0891008	0.154438	0.947183	-0.804349	0.425162	0.111531	0.991077	1.78577	0.0803259	0.115846	0.787819	0.326158	0.74564	0.0929762	0.933783	0.852031	0.39818	0.128853	0.724431	NA	NA	NA	NA	1.2825	0.205248	0.117093	0.616695	2.11314
GOT1	2.23349	0.0299304	0.156761	0.246418	1.89397	0.0636922	0.0728328	0.245919	NA	NA	NA	NA	-0.0470853	0.962686	0.0776637	0.996325	2.79137	0.00736758	0.178785	0.158939	0.0679465	0.946105	0.0642401	0.997432	NA	NA	NA	NA	0.256938	0.798302	0.0489814	0.98157	-0.239809	0.81144	0.15444	0.953921	1.6765	0.0997599	0.1301	0.436777	NA	NA	NA	NA	2.33475	0.0233771	0.0649625	0.33694	1.1838
DLGAP1-AS1	2.23325	0.0299473	0.0744154	0.246418	3.99328	0.000201944	0.0612849	0.00878628	NA	NA	NA	NA	-0.80224	0.427276	0.0646858	0.950091	2.08033	0.042538	0.0808873	0.283916	NA	NA	NA	NA	NA	NA	NA	NA	NA	NA	NA	NA	2.03758	0.0467965	0.246807	0.779258	1.36777	0.177382	0.070709	0.542218	NA	NA	NA	NA	-0.200786	0.841635	0.0529874	0.942009	1.63456
IMPAD1	2.23324	0.0299485	0.167361	0.246418	1.43981	0.155803	0.18297	0.382424	1.61715	0.112267	0.138566	0.937542	NA	NA	NA	NA	0.289113	0.773667	0.131543	0.891186	-0.247745	0.805367	0.151545	0.997432	-0.85169	0.398615	0.0718622	0.991077	2.158	0.0358561	0.1578	0.743596	1.45931	0.150611	0.162625	0.785382	3.71316	0.000507748	0.159984	0.0543585	NA	NA	NA	NA	1.02399	0.310493	0.103887	0.694467	1.43318
SSBP2	-2.23304	0.0299622	0.106835	0.246418	NA	NA	NA	NA	-1.91634	0.0611649	0.116412	0.892434	-1.29034	0.204531	0.0843965	0.8956	1.47524	0.146297	0.25961	0.437438	0.0894087	0.929122	0.0980217	0.997432	-0.817361	0.417761	0.130274	0.991077	-1.25543	0.215278	0.062893	0.888056	1.06319	0.292704	0.298893	0.806014	1.2959	0.200843	0.159684	0.570081	NA	NA	NA	NA	0.709434	0.481165	0.0797048	0.790846	0.832128
AEBP2	2.23245	0.0300036	0.113017	0.246515	NA	NA	NA	NA	0.0691192	0.945176	0.0842437	0.998244	0.780958	0.439542	0.062135	0.950624	1.29148	0.202359	0.141089	0.49659	0.0169178	0.986571	0.0851437	0.998095	NA	NA	NA	NA	-2.51463	0.0152478	0.0455239	0.679698	1.02495	0.310226	0.163824	0.811017	1.70357	0.0945484	0.126549	0.433282	NA	NA	NA	NA	-0.165062	0.869523	0.0613097	0.952921	0.322471
SSBP4	2.23184	0.0300463	0.118912	0.246623	3.16391	0.00257785	0.141615	0.0421196	0.237724	0.813086	0.196418	0.989799	0.835796	0.408361	0.151483	0.941141	0.559244	0.578443	0.165398	0.777526	-0.0074115	0.994117	0.146662	0.998887	0.820251	0.416128	0.098201	0.991077	1.20786	0.232899	0.104039	0.888056	0.460903	0.646828	0.498998	0.907434	0.334122	0.739658	0.161726	0.907688	NA	NA	NA	NA	0.976431	0.333287	0.115682	0.711211	3.28212
DMD	-2.2314	0.0300779	0.0740065	0.246639	NA	NA	NA	NA	NA	NA	NA	NA	NA	NA	NA	NA	1.12385	0.266338	0.0877887	0.553279	NA	NA	NA	NA	NA	NA	NA	NA	NA	NA	NA	NA	0.948482	0.347357	0.321345	0.817071	0.5743	0.56829	0.107122	0.828508	NA	NA	NA	NA	NA	NA	NA	NA	-0.579526
EEF1D	2.23051	0.0301402	0.737192	0.246907	0.407469	0.685305	0.724986	0.832469	-0.761792	0.449836	0.704075	0.969597	1.49433	0.143138	0.904431	0.877902	0.536568	0.593899	0.746647	0.786892	1.88082	0.0659464	0.724937	0.927964	0.755649	0.453552	0.610764	0.991077	-0.218117	0.828244	0.620968	0.98157	0.241939	0.809798	0.52893	0.953325	0.322052	0.74873	0.770248	0.911431	0.192894	0.851849	0.209166	0.994702	0.190792	0.849418	0.718492	0.944786	0.382811
C4orf27	-2.22916	0.0302358	0.135886	0.247446	-0.228575	0.820079	0.118433	0.916798	-0.482146	0.631849	0.187792	0.975277	NA	NA	NA	NA	0.514234	0.60931	0.156749	0.797104	0.160319	0.873289	0.127384	0.997432	-1.04828	0.29976	0.0875214	0.991077	-1.23245	0.223664	0.0838796	0.888056	0.756302	0.452948	0.11848	0.853306	0.866001	0.390546	0.106447	0.721203	NA	NA	NA	NA	-0.632568	0.529735	0.091143	0.814794	0.747174
RAB27A	2.22826	0.0302994	0.376367	0.247723	3.49729	0.000959778	0.0915953	0.0236497	0.879942	0.383186	0.247185	0.969597	-0.00671892	0.994673	0.0853414	0.999188	2.28712	0.0263711	0.193563	0.239875	0.175551	0.86137	0.136988	0.997432	1.39331	0.169946	0.0868302	0.991077	0.870392	0.38833	0.185333	0.916317	2.59808	0.0122247	0.180047	0.779258	3.17012	0.00257739	0.246152	0.101601	NA	NA	NA	NA	2.02419	0.048004	0.0709512	0.410253	2.32066
EIF4E2	2.22511	0.0305235	0.291812	0.249248	2.71035	0.00903624	0.368691	0.0847314	-0.344807	0.731715	0.1862	0.98191	1.25568	0.216703	0.141645	0.895843	1.32515	0.191027	0.232102	0.485003	0.404354	0.687712	0.192425	0.997432	-0.819958	0.416293	0.122946	0.991077	1.66236	0.102826	0.158821	0.828821	0.963462	0.339862	0.183	0.817071	0.561835	0.576689	0.228041	0.832041	NA	NA	NA	NA	1.80569	0.0766475	0.285301	0.46079	2.23417
CNOT11	2.2248	0.0305459	0.106296	0.249248	1.11796	0.268626	0.0716229	0.505143	0.344424	0.732001	0.0741271	0.98191	NA	NA	NA	NA	1.58099	0.120063	0.0843197	0.414222	-0.652723	0.516985	0.0714906	0.997432	1.82369	0.074429	0.0551243	0.943343	-0.659498	0.512664	0.0639896	0.939059	1.16214	0.25059	0.165438	0.796807	1.66017	0.103017	0.117208	0.443444	NA	NA	NA	NA	0.400636	0.690298	0.0561783	0.885081	NA
LYN	2.22196	0.0307492	0.23574	0.250624	1.21937	0.228105	0.435542	0.463762	-1.04198	0.302534	0.0653676	0.969597	0.0165708	0.986864	0.366362	0.99799	2.99947	0.00417511	0.198539	0.131324	0.184935	0.854043	0.139232	0.997432	NA	NA	NA	NA	-0.37818	0.70693	0.0690444	0.97024	1.32183	0.192125	0.162957	0.796807	4.69278	2.06042e-05	0.235836	0.0121807	NA	NA	NA	NA	0.989352	0.326986	0.405425	0.707775	NA
MYL6B	2.22161	0.0307747	0.181104	0.250624	3.36157	0.00144404	0.0737428	0.0309223	-0.561796	0.576816	0.176305	0.972252	0.147492	0.883503	0.0747553	0.988416	1.67013	0.10102	0.224705	0.392225	0.311914	0.756429	0.136294	0.997432	1.25513	0.215507	0.0899656	0.991077	1.55107	0.12732	0.0811026	0.844121	0.308103	0.759259	0.15896	0.938806	0.574471	0.568175	0.174137	0.828485	NA	NA	NA	NA	0.724605	0.471881	0.0638398	0.786822	1.4919
MESDC1	2.22107	0.0308134	0.099351	0.250694	-0.202852	0.840027	0.155572	0.926487	0.680226	0.499563	0.293867	0.969597	NA	NA	NA	NA	0.574423	0.568207	0.127692	0.770699	-1.00829	0.31827	0.205053	0.997432	-0.0554997	0.955971	0.266709	0.996097	0.957914	0.342809	0.324966	0.910581	2.18593	0.0334362	0.0836117	0.779258	2.43003	0.0186562	0.0974129	0.237326	NA	NA	NA	NA	-0.454762	0.651138	0.135876	0.870544	1.71145
DAD1	-2.21994	0.0308948	0.505281	0.251111	1.59143	0.117461	0.549316	0.338253	-0.542539	0.589907	0.552638	0.972359	0.261002	0.795464	0.390035	0.979308	0.699073	0.487683	0.457646	0.719216	-0.747486	0.458343	0.515903	0.997432	-1.00486	0.320004	0.569612	0.991077	-0.799509	0.427854	0.50228	0.916634	-0.873259	0.386615	0.581475	0.826636	-0.101786	0.919326	0.458956	0.980043	NA	NA	NA	NA	2.37789	0.0210504	0.457239	0.328424	0.808159
ZNF121	2.21737	0.0310811	0.0834115	0.25237	0.218189	0.828119	0.0617636	0.920026	1.10044	0.276517	0.0678741	0.969597	NA	NA	NA	NA	0.176247	0.860798	0.121807	0.93651	1.02127	0.31214	0.0891331	0.997432	NA	NA	NA	NA	NA	NA	NA	NA	0.171501	0.864509	0.0723242	0.966085	-0.154882	0.877526	0.109988	0.965297	NA	NA	NA	NA	NA	NA	NA	NA	NA
AGAP3	2.21691	0.0311143	0.156651	0.25237	2.06385	0.0439434	0.159828	0.202288	-0.414783	0.680111	0.0636644	0.981125	NA	NA	NA	NA	1.18232	0.242561	0.189295	0.532722	0.103706	0.917826	0.123467	0.997432	2.66078	0.0105697	0.102138	0.856672	-0.188062	0.851604	0.13009	0.985529	-0.141269	0.888214	0.150291	0.97172	2.20699	0.031842	0.158844	0.292644	NA	NA	NA	NA	1.64456	0.105979	0.126211	0.492	1.34959
SMIM3	2.21654	0.0311407	0.0739927	0.25237	5.11097	4.48781e-06	0.177291	0.00074283	NA	NA	NA	NA	NA	NA	NA	NA	0.359518	0.720692	0.0685834	0.862387	NA	NA	NA	NA	NA	NA	NA	NA	NA	NA	NA	NA	NA	NA	NA	NA	NA	NA	NA	NA	NA	NA	NA	NA	2.85008	0.00621303	0.181579	0.235668	0.624295
ATXN2	2.2153	0.0312314	0.245	0.252859	2.03856	0.0464968	0.143236	0.207482	-0.967342	0.338124	0.174804	0.969597	-0.136681	0.891986	0.0742501	0.989319	0.326169	0.745631	0.227931	0.875004	-0.394747	0.694742	0.202728	0.997432	-0.876988	0.384861	0.155911	0.991077	0.543659	0.589141	0.15165	0.956685	1.26563	0.211396	0.391414	0.796807	2.29889	0.0256426	0.229616	0.268155	NA	NA	NA	NA	2.1234	0.0384069	0.120319	0.382923	1.22967
AKAP8	2.21379	0.0313417	0.0899697	0.253279	0.973076	0.334936	0.0886487	0.56886	1.16436	0.249916	0.0948393	0.969597	NA	NA	NA	NA	1.32354	0.191557	0.111919	0.485858	0.446349	0.657312	0.0856923	0.997432	NA	NA	NA	NA	-1.36597	0.178184	0.106401	0.870638	1.91208	0.0614914	0.0957017	0.779258	1.17205	0.246624	0.086626	0.608351	NA	NA	NA	NA	0.47414	0.637348	0.0759739	0.865744	0.757839
TBRG4	2.21375	0.0313441	0.080611	0.253279	2.08197	0.0421892	0.128979	0.197923	NA	NA	NA	NA	NA	NA	NA	NA	2.18712	0.0333448	0.118323	0.259065	-0.161155	0.872634	0.0525941	0.997432	NA	NA	NA	NA	1.69577	0.096275	0.0526674	0.827752	-0.337274	0.737295	0.0728864	0.932293	1.65667	0.103727	0.0703228	0.444034	NA	NA	NA	NA	1.03721	0.304348	0.0847899	0.687082	1.90827
TIMM13	2.21268	0.0314223	0.425036	0.253664	2.25489	0.0282957	0.41615	0.160725	0.170383	0.865411	0.270421	0.996511	0.217205	0.829181	0.174037	0.982826	0.903284	0.370622	0.397444	0.632732	1.86561	0.0680882	0.285768	0.927964	0.464074	0.644693	0.202833	0.991077	-0.11568	0.908379	0.207526	0.98924	0.619148	0.538575	0.326813	0.87395	0.499675	0.619453	0.391413	0.855052	NA	NA	NA	NA	1.7557	0.0849181	0.315524	0.470083	0.946163
HLA-DMA	2.20965	0.031645	0.398118	0.255215	-1.39442	0.169008	0.744015	0.399219	-0.889588	0.378034	0.279892	0.969597	0.728348	0.470752	0.682967	0.954271	1.95848	0.055653	0.203098	0.315221	1.46461	0.149413	0.259167	0.986926	0.223227	0.824306	0.324928	0.992169	-0.944936	0.349328	0.284267	0.911072	0.50028	0.61903	0.239589	0.895952	0.859033	0.394342	0.429631	0.722941	0.364282	0.725088	0.325568	0.994702	0.13755	0.891117	0.809518	0.96129	1.0086
SPA17	2.20891	0.0316997	0.0624132	0.255408	NA	NA	NA	NA	NA	NA	NA	NA	NA	NA	NA	NA	-0.660322	0.512019	0.0665132	0.734381	NA	NA	NA	NA	NA	NA	NA	NA	NA	NA	NA	NA	1.11773	0.268922	0.59987	0.799668	-0.309818	0.757962	0.0650906	0.91603	NA	NA	NA	NA	NA	NA	NA	NA	NA
PIK3R1	-2.20637	0.031888	0.121536	0.256598	1.48974	0.142221	0.217059	0.366826	0.256052	0.798983	0.144518	0.987892	-0.741433	0.462873	0.186662	0.950624	1.40643	0.16566	0.203558	0.461856	-1.81548	0.0755718	0.164231	0.936628	0.211935	0.833055	0.084205	0.992169	-1.1634	0.250302	0.155426	0.888478	1.07141	0.289028	0.111643	0.802954	1.55501	0.126128	0.0971506	0.479164	NA	NA	NA	NA	1.64316	0.10627	0.275855	0.492017	-0.0960345
SMARCA4	2.20608	0.0319091	0.240065	0.256598	1.91153	0.0613501	0.158821	0.241163	0.452701	0.652762	0.136346	0.97755	-1.51033	0.139021	0.102811	0.870457	2.53102	0.0144997	0.21077	0.194179	-0.205309	0.838181	0.159471	0.997432	0.63348	0.529427	0.106231	0.991077	0.25062	0.803155	0.141244	0.98157	0.931994	0.355731	0.308265	0.818967	1.77027	0.0826591	0.262867	0.412307	NA	NA	NA	NA	2.61869	0.0114838	0.127166	0.282274	3.04445
WDR3	2.20307	0.0321334	0.0700508	0.258153	NA	NA	NA	NA	-0.902715	0.371094	0.0653048	0.969597	NA	NA	NA	NA	1.40334	0.166576	0.088063	0.462129	0.469508	0.640789	0.0851548	0.997432	NA	NA	NA	NA	NA	NA	NA	NA	1.31373	0.194817	0.0738539	0.796807	0.243606	0.808513	0.0610677	0.939176	NA	NA	NA	NA	NA	NA	NA	NA	1.1017
SPRED2	2.20173	0.0322333	0.123031	0.258706	NA	NA	NA	NA	-0.515499	0.608523	0.0556712	0.972359	NA	NA	NA	NA	1.39079	0.170328	0.113556	0.464938	0.146586	0.88406	0.0633668	0.997432	0.215818	0.830044	0.0778553	0.992169	NA	NA	NA	NA	NA	NA	NA	NA	1.15226	0.254587	0.123166	0.616163	NA	NA	NA	NA	NA	NA	NA	NA	2.62816
WNT7B	2.20115	0.032277	0.1077	0.258807	NA	NA	NA	NA	NA	NA	NA	NA	NA	NA	NA	NA	-0.258352	0.797175	0.118922	0.903603	NA	NA	NA	NA	NA	NA	NA	NA	NA	NA	NA	NA	1.50913	0.137436	0.120793	0.779258	3.25071	0.00204218	0.168043	0.0940473	NA	NA	NA	NA	NA	NA	NA	NA	NA
RPS5	2.20046	0.0323292	0.772782	0.258976	0.754131	0.454108	0.766199	0.673925	0.98114	0.331343	0.784306	0.969597	2.05697	0.0464211	0.944755	0.792465	0.381541	0.704387	0.847323	0.854011	2.37179	0.0216754	0.742213	0.849473	0.326104	0.745763	0.676899	0.992169	-3.15375	0.00275218	0.663205	0.437221	-0.663916	0.509734	0.702471	0.865484	0.489327	0.626708	0.798166	0.859116	-0.490736	0.63679	0.226275	0.994702	0.31005	0.757739	0.753515	0.912831	-0.031384
SEC22C	-2.19907	0.0324336	0.153584	0.259161	1.46164	0.149744	0.185389	0.374085	-0.297176	0.767588	0.213868	0.98684	1.47047	0.149457	0.0819036	0.87848	1.9824	0.0528341	0.134395	0.306324	-0.834524	0.408036	0.14945	0.997432	-1.63248	0.109122	0.185616	0.986538	1.0532	0.297415	0.176304	0.907646	1.58354	0.11948	0.187462	0.779258	0.308162	0.759214	0.117795	0.916638	NA	NA	NA	NA	0.0202669	0.983907	0.0991086	0.995194	-0.656397
BRD4	2.19881	0.0324531	0.293476	0.259161	1.68845	0.0972011	0.282048	0.304268	-0.0848475	0.932728	0.250591	0.998244	1.23993	0.222408	0.198899	0.897449	0.142645	0.887133	0.317808	0.948498	0.0696097	0.944788	0.237922	0.997432	1.06391	0.292693	0.190983	0.991077	0.0158017	0.987457	0.261394	0.9986	1.17849	0.244069	0.248096	0.796807	2.32701	0.0239729	0.29383	0.263109	NA	NA	NA	NA	1.52747	0.132591	0.258929	0.531406	1.87777
IFT20	2.19877	0.0324559	0.232548	0.259161	2.09006	0.0414267	0.202369	0.196627	0.848495	0.400288	0.151342	0.969597	-0.936024	0.355021	0.146712	0.926775	1.21393	0.230367	0.180972	0.521923	0.701944	0.486035	0.122562	0.997432	0.754113	0.454465	0.108938	0.991077	0.953859	0.344837	0.0939365	0.910581	1.20351	0.234336	0.395282	0.796807	1.74618	0.0868015	0.230604	0.419302	NA	NA	NA	NA	2.32614	0.0238682	0.151483	0.337288	1.56743
ENDOD1	-2.19849	0.0324769	0.138325	0.259161	NA	NA	NA	NA	-0.210223	0.834366	0.0960317	0.99269	NA	NA	NA	NA	2.95981	0.00466055	0.126674	0.132934	0.276335	0.783453	0.146261	0.997432	0.0759416	0.939781	0.181829	0.996097	1.20558	0.233769	0.175647	0.888056	1.08315	0.283838	0.108	0.801967	2.65455	0.0105665	0.150655	0.189976	NA	NA	NA	NA	NA	NA	NA	NA	-1.13881
C5orf51	-2.19732	0.0325653	0.114956	0.259502	0.940665	0.351144	0.117635	0.585292	0.721518	0.47402	0.0841024	0.969597	-0.378175	0.707352	0.0798527	0.96741	-0.16443	0.870042	0.12551	0.941285	0.559411	0.578429	0.0912808	0.997432	0.653099	0.516808	0.0914051	0.991077	0.0814668	0.935403	0.0725073	0.992152	0.615003	0.541287	0.0893925	0.875994	-0.482661	0.631402	0.103574	0.860679	NA	NA	NA	NA	0.509193	0.612731	0.0948287	0.856424	-1.00684
SFTPA2	2.1971	0.032582	0.76645	0.259502	0.464354	0.644296	0.196404	0.804653	0.50214	0.617818	0.210461	0.97412	-0.425687	0.672676	0.168927	0.964977	0.305721	0.761061	0.24738	0.884964	0.140984	0.888461	0.200408	0.997432	-0.356382	0.723116	0.152859	0.992169	0.0545842	0.956692	0.196659	0.993409	-0.110634	0.912341	0.23308	0.978153	2.90968	0.00534954	0.64181	0.137719	NA	NA	NA	NA	0.0946938	0.924915	0.171307	0.975239	0.126346
OTUD3	2.19659	0.0326206	0.0750828	0.259562	NA	NA	NA	NA	NA	NA	NA	NA	NA	NA	NA	NA	NA	NA	NA	NA	NA	NA	NA	NA	NA	NA	NA	NA	NA	NA	NA	NA	NA	NA	NA	NA	NA	NA	NA	NA	NA	NA	NA	NA	NA	NA	NA	NA	NA
EAPP	-2.1955	0.0327035	0.244876	0.259795	-1.14033	0.259276	0.232579	0.496202	-0.566409	0.573701	0.231217	0.971382	0.00282442	0.997761	0.177637	0.999681	0.414798	0.680029	0.28761	0.840241	-0.877213	0.384652	0.197104	0.997432	-1.01589	0.314775	0.181591	0.991077	-0.301601	0.764233	0.174979	0.973927	-0.199554	0.842623	0.318951	0.962615	-0.818946	0.416628	0.23959	0.736256	NA	NA	NA	NA	0.390868	0.697462	0.170094	0.888812	0.426685
IFNGR2	2.19538	0.0327124	0.24925	0.259795	1.89132	0.0640521	0.473522	0.246683	0.751899	0.455708	0.169962	0.969597	0.501046	0.619155	0.332955	0.964977	1.72885	0.0898852	0.271763	0.374304	1.27697	0.20763	0.22375	0.99484	-1.54339	0.129304	0.165713	0.987767	0.821406	0.415394	0.109763	0.916317	1.26547	0.211453	0.202186	0.796807	0.268849	0.78913	0.317047	0.930971	NA	NA	NA	NA	0.578902	0.565108	0.475034	0.833862	0.996746
SEH1L	2.19307	0.0328879	0.114809	0.26094	1.16531	0.249113	0.134919	0.48622	0.923246	0.360403	0.0765059	0.969597	0.201241	0.841556	0.0635229	0.982826	1.1251	0.265813	0.14482	0.552753	-0.977631	0.333059	0.106223	0.997432	NA	NA	NA	NA	0.101771	0.919354	0.0584824	0.991249	NA	NA	NA	NA	1.44018	0.155927	0.106287	0.513703	NA	NA	NA	NA	0.613412	0.542227	0.102496	0.819902	1.03742
ABCF2	2.19199	0.0329706	0.107102	0.261347	1.92947	0.0590334	0.0828982	0.236335	1.5511	0.127313	0.113267	0.94732	0.636847	0.527946	0.0647761	0.957863	2.38022	0.0210776	0.118265	0.225952	0.402612	0.688985	0.0876934	0.997432	0.590647	0.557528	0.0659273	0.991077	NA	NA	NA	NA	0.570331	0.570957	0.0947021	0.884485	3.06389	0.00348607	0.0872029	0.118257	NA	NA	NA	NA	1.58786	0.118267	0.0709205	0.508591	1.20783
PGAP3	2.19134	0.0330204	0.0770283	0.261351	NA	NA	NA	NA	-1.29008	0.203078	0.0526748	0.969597	NA	NA	NA	NA	-1.2217	0.227436	0.0933886	0.518687	NA	NA	NA	NA	NA	NA	NA	NA	NA	NA	NA	NA	-0.311176	0.756936	0.0684539	0.938482	-0.359836	0.720456	0.124074	0.89721	NA	NA	NA	NA	NA	NA	NA	NA	0.409826
DNAJC25	2.19116	0.033034	0.0709025	0.261351	2.04828	0.0454998	0.0904065	0.205297	NA	NA	NA	NA	NA	NA	NA	NA	1.31528	0.194298	0.0490721	0.488567	NA	NA	NA	NA	NA	NA	NA	NA	NA	NA	NA	NA	2.28577	0.026456	0.0828051	0.779258	1.86103	0.0685082	0.0730426	0.380162	NA	NA	NA	NA	2.47645	0.0164964	0.0524647	0.310224	1.74881
DAP	2.18964	0.0331508	0.294121	0.262027	2.27801	0.0267849	0.186888	0.156276	-0.0434002	0.965559	0.239122	0.998244	1.13096	0.264977	0.11776	0.916463	-0.126658	0.899709	0.259186	0.954407	-0.0700096	0.944471	0.203583	0.997432	0.587799	0.559422	0.114357	0.991077	0.219309	0.82732	0.0939295	0.98157	1.67929	0.099213	0.227883	0.779258	-0.831448	0.409597	0.310972	0.732559	NA	NA	NA	NA	-0.0334412	0.973448	0.167933	0.990253	1.85556
SNF8	2.18793	0.033282	0.227697	0.262814	2.00564	0.0500117	0.349265	0.214929	-0.0757539	0.939923	0.20224	0.998244	-0.123324	0.902484	0.148526	0.990699	0.801508	0.426557	0.238126	0.674285	1.02842	0.308804	0.186539	0.997432	0.118111	0.906472	0.148239	0.996097	-1.09434	0.279157	0.172647	0.901303	1.78784	0.0797436	0.232489	0.779258	2.99089	0.00427598	0.184597	0.128635	NA	NA	NA	NA	2.03868	0.0464837	0.245926	0.409998	0.695728
GUK1	2.18651	0.0333919	0.555056	0.263302	2.16356	0.0350264	0.615038	0.180707	1.65562	0.10419	0.695392	0.927038	-0.222676	0.82495	0.438985	0.982826	1.22727	0.225355	0.509735	0.517083	2.51195	0.0153505	0.650056	0.849473	0.488278	0.627576	0.704177	0.991077	0.644403	0.52232	0.683963	0.941656	2.14512	0.0367276	0.482043	0.779258	2.13703	0.0374131	0.471449	0.305392	NA	NA	NA	NA	0.777873	0.440103	0.511448	0.769125	1.36789
TNFAIP1	2.18631	0.0334071	0.133845	0.263302	NA	NA	NA	NA	1.83482	0.0726062	0.296945	0.892434	NA	NA	NA	NA	1.84143	0.0713775	0.153416	0.344153	0.828138	0.411608	0.296753	0.997432	0.665078	0.509184	0.290206	0.991077	1.38336	0.172824	0.314331	0.870285	2.28749	0.0263478	0.0819413	0.779258	3.90134	0.000281107	0.103285	0.0459968	NA	NA	NA	NA	NA	NA	NA	NA	0.580413
TGFBR2	-2.18571	0.0334536	0.485667	0.263419	0.612196	0.543026	0.282735	0.735825	-1.71005	0.093582	0.525147	0.912209	0.373928	0.710483	0.201499	0.96741	0.233425	0.816366	0.363396	0.910899	-0.967393	0.338099	0.580639	0.997432	-0.831053	0.410059	0.493281	0.991077	0.199242	0.842898	0.612093	0.983763	0.282853	0.778434	0.174359	0.943293	1.60011	0.115751	0.301071	0.46462	NA	NA	NA	NA	0.683512	0.497261	0.287294	0.79979	1.97476
ABHD17A	2.18475	0.0335281	0.143366	0.263757	2.50656	0.0152943	0.13417	0.116219	-0.431267	0.668166	0.219489	0.981125	0.162117	0.872051	0.0681873	0.985447	0.165472	0.869227	0.126366	0.94073	0.523411	0.603047	0.208712	0.997432	0.992431	0.325964	0.128657	0.991077	1.48415	0.144174	0.206373	0.858131	1.03951	0.303471	0.129448	0.811017	1.74675	0.0867005	0.123713	0.419302	NA	NA	NA	NA	1.54446	0.128427	0.101342	0.524345	1.41544
NUS1	2.1838	0.0336019	0.139139	0.264088	1.15092	0.254932	0.277967	0.491531	-0.996732	0.323791	0.0899218	0.969597	-0.565619	0.574893	0.0978914	0.957863	2.5772	0.0128954	0.116493	0.184667	-1.53507	0.131198	0.124766	0.972287	-0.54791	0.586293	0.0802309	0.991077	-0.240618	0.810855	0.103879	0.98157	-0.564814	0.574676	0.144188	0.884956	0.366973	0.715157	0.158627	0.896567	NA	NA	NA	NA	0.329025	0.743434	0.135231	0.908315	0.0114718
HAGLR	2.18164	0.0337701	0.159429	0.265159	NA	NA	NA	NA	NA	NA	NA	NA	NA	NA	NA	NA	NA	NA	NA	NA	NA	NA	NA	NA	NA	NA	NA	NA	NA	NA	NA	NA	NA	NA	NA	NA	NA	NA	NA	NA	NA	NA	NA	NA	NA	NA	NA	NA	NA
UAP1	2.18105	0.0338159	0.154354	0.265269	1.41835	0.161942	0.11942	0.390411	-1.62553	0.110465	0.164479	0.931904	NA	NA	NA	NA	0.332621	0.740784	0.14703	0.873029	-0.00615653	0.995113	0.138219	0.998887	NA	NA	NA	NA	-1.0553	0.296462	0.0852616	0.907646	0.544667	0.588356	0.240756	0.890133	0.864885	0.391152	0.204419	0.721203	NA	NA	NA	NA	0.245868	0.806734	0.0747925	0.933389	1.11106
ZSWIM8	2.17964	0.0339266	0.117436	0.265886	1.84596	0.070486	0.0920983	0.258766	-1.45978	0.150734	0.0866062	0.958539	NA	NA	NA	NA	-0.129083	0.8978	0.105342	0.953297	0.602159	0.549845	0.0685594	0.997432	NA	NA	NA	NA	2.51414	0.0152665	0.0896201	0.679698	1.26905	0.210185	0.105473	0.796807	0.354632	0.724328	0.115132	0.900017	NA	NA	NA	NA	0.674424	0.502973	0.0807318	0.801568	2.94036
ATP5B	-2.17548	0.0342534	0.496116	0.268195	-0.0176586	0.985978	0.585691	0.994599	-1.11536	0.270139	0.450346	0.969597	1.74662	0.0885767	0.471526	0.842656	-0.416734	0.678622	0.518272	0.839703	0.380954	0.704884	0.440781	0.997432	0.268084	0.789783	0.35633	0.992169	-0.0463183	0.963245	0.414654	0.994378	-0.822951	0.414367	0.524894	0.836517	-1.92628	0.0596515	0.455965	0.364469	NA	NA	NA	NA	0.28227	0.778836	0.506047	0.922442	-0.0975042
ATM	-2.17442	0.0343377	0.115566	0.268602	0.658992	0.512754	0.20269	0.714908	-2.79235	0.00744162	0.111635	0.733959	0.682515	0.498948	0.283819	0.955958	0.823773	0.413904	0.153654	0.664629	0.0771711	0.938802	0.115687	0.997432	-0.101022	0.919954	0.0887434	0.996097	0.243023	0.809002	0.12294	0.98157	-1.8911	0.0642975	0.108583	0.779258	0.512052	0.610825	0.11745	0.851323	NA	NA	NA	NA	0.503346	0.616807	0.230788	0.858167	0.234061
ZNHIT1	2.17393	0.0343765	0.410292	0.268649	2.06445	0.0438836	0.481697	0.202135	-1.01079	0.317085	0.456629	0.969597	1.90963	0.0635559	0.28897	0.831326	2.76493	0.00790577	0.391108	0.160885	1.32202	0.192301	0.418063	0.99484	0.449342	0.655208	0.413708	0.991077	-0.907512	0.368578	0.410508	0.914145	0.355512	0.723673	0.446155	0.929298	1.85032	0.0700643	0.402535	0.383904	NA	NA	NA	NA	1.21344	0.230342	0.364457	0.642615	1.49636
VWA5A	2.17353	0.0344083	0.0757093	0.268649	3.26158	0.00194048	0.109357	0.035602	NA	NA	NA	NA	NA	NA	NA	NA	1.79499	0.0785826	0.0863995	0.35583	NA	NA	NA	NA	NA	NA	NA	NA	NA	NA	NA	NA	2.02909	0.0476839	0.171475	0.779258	0.938111	0.352609	0.0976489	0.692358	NA	NA	NA	NA	NA	NA	NA	NA	1.45563
ACAT2	-2.17256	0.0344851	0.247506	0.268996	1.94659	0.0568931	0.10558	0.23227	-2.6691	0.0102856	0.0670163	0.758611	-0.598335	0.553076	0.110002	0.957863	-0.0910143	0.927838	0.127856	0.967913	-1.07535	0.287487	0.0500484	0.997432	NA	NA	NA	NA	NA	NA	NA	NA	-0.88856	0.378411	0.105819	0.823471	-0.575916	0.567205	0.147015	0.827649	NA	NA	NA	NA	1.28798	0.203349	0.0746382	0.614783	0.721893
NIT2	-2.16871	0.034792	0.158468	0.271136	-0.775886	0.441265	0.223864	0.664253	-1.6847	0.0984057	0.0791677	0.912209	0.119648	0.905376	0.121369	0.990699	0.754643	0.453934	0.169566	0.695607	-0.481247	0.632483	0.0865788	0.997432	1.06635	0.2916	0.0461047	0.991077	0.13465	0.893441	0.0735596	0.986049	-0.832507	0.409005	0.257692	0.835372	1.17309	0.246208	0.155499	0.608351	NA	NA	NA	NA	0.270397	0.787905	0.141872	0.924734	-0.758078
MSI2	2.16778	0.0348666	0.1667	0.271464	NA	NA	NA	NA	-0.476321	0.635963	0.132128	0.975408	0.414933	0.680465	0.14841	0.965166	0.0582015	0.953816	0.244806	0.978799	-0.758049	0.452052	0.105479	0.997432	NA	NA	NA	NA	1.74271	0.0876577	0.0695008	0.812636	0.782089	0.437778	0.499283	0.846571	1.05588	0.295999	0.313425	0.652471	NA	NA	NA	NA	NA	NA	NA	NA	0.60715
CH17-189H20.1	-2.16592	0.0350161	0.0993286	0.272234	-3.86999	0.000300208	0.0885961	0.011603	NA	NA	NA	NA	0.873975	0.387482	0.0628796	0.933793	0.211598	0.833264	0.0872232	0.920814	NA	NA	NA	NA	NA	NA	NA	NA	NA	NA	NA	NA	0.894486	0.375264	0.0675828	0.822946	0.447866	0.656147	0.0884997	0.873589	NA	NA	NA	NA	NA	NA	NA	NA	-0.200365
FAM193A	2.16571	0.0350331	0.076515	0.272234	NA	NA	NA	NA	1.50882	0.137765	0.0867686	0.958363	NA	NA	NA	NA	-0.939452	0.351927	0.0704039	0.618281	-1.24472	0.219156	0.0883836	0.99484	NA	NA	NA	NA	2.29023	0.0263513	0.0565903	0.727067	0.756938	0.45257	0.0858573	0.853306	0.860857	0.393346	0.0799053	0.721956	NA	NA	NA	NA	NA	NA	NA	NA	NA
S100A13	2.16534	0.0350636	0.4794	0.272234	-1.13489	0.261527	0.367495	0.49819	-0.527536	0.600202	0.615292	0.972359	NA	NA	NA	NA	-0.345804	0.730913	0.414015	0.86839	1.08093	0.285019	0.440407	0.997432	1.12329	0.2669	0.505098	0.991077	0.776783	0.44102	0.481624	0.920414	0.475532	0.636438	0.362482	0.903288	1.30929	0.196305	0.576377	0.566118	NA	NA	NA	NA	-0.0237839	0.981114	0.125952	0.994081	2.64081
TAF10	2.16443	0.035137	0.178678	0.272536	1.25472	0.215085	0.250548	0.450003	0.514323	0.609338	0.114209	0.972359	2.23488	0.0312256	0.095283	0.77989	2.7267	0.0087482	0.165209	0.166192	-0.550585	0.58442	0.104007	0.997432	0.392532	0.696403	0.0895406	0.992169	0.357666	0.72213	0.105728	0.970597	1.25169	0.216392	0.174459	0.796807	1.44162	0.155523	0.161002	0.513703	NA	NA	NA	NA	0.667169	0.507558	0.158876	0.803662	2.06434
YIPF2	2.16373	0.0351933	0.180365	0.272536	3.83845	0.000331953	0.125121	0.0124507	0.559972	0.57805	0.0959625	0.972252	NA	NA	NA	NA	2.17968	0.0339234	0.161337	0.261199	-1.24223	0.220066	0.0954542	0.99484	-0.993478	0.325459	0.0821438	0.991077	NA	NA	NA	NA	1.04666	0.300191	0.185207	0.811017	1.0718	0.288855	0.205479	0.646809	NA	NA	NA	NA	2.28141	0.0265687	0.0751704	0.351388	0.17988
BET1L	2.16364	0.0352008	0.150479	0.272536	1.6202	0.111125	0.129938	0.328771	1.46602	0.149031	0.069205	0.958539	-0.847278	0.40201	0.0943618	0.938333	1.49329	0.141523	0.151612	0.43151	0.323481	0.747708	0.08563	0.997432	1.01511	0.315145	0.0526094	0.991077	-0.0778222	0.938286	0.0512728	0.992152	1.30807	0.196713	0.114325	0.796807	1.6714	0.100768	0.123208	0.439117	NA	NA	NA	NA	0.814185	0.419182	0.101077	0.761182	0.597864
GUCY1A3	-2.16135	0.0353864	0.149213	0.273331	NA	NA	NA	NA	-0.508105	0.613659	0.0687107	0.972508	NA	NA	NA	NA	0.309121	0.758489	0.0652792	0.883764	NA	NA	NA	NA	NA	NA	NA	NA	NA	NA	NA	NA	NA	NA	NA	NA	0.438559	0.662833	0.0885117	0.876599	NA	NA	NA	NA	NA	NA	NA	NA	2.2883
DDX50	2.16135	0.0353866	0.141277	0.273331	1.14193	0.258615	0.128454	0.495593	0.105223	0.916628	0.120348	0.998244	2.01987	0.0503054	0.15309	0.798505	2.09434	0.0412179	0.176424	0.282945	0.23841	0.812557	0.175484	0.997432	0.372131	0.711433	0.104203	0.992169	2.43418	0.018616	0.1062	0.715957	0.677646	0.501059	0.150216	0.864265	0.721172	0.474097	0.133455	0.773629	NA	NA	NA	NA	1.98479	0.0523549	0.112634	0.415478	3.03569
TAZ	-2.16115	0.0354027	0.0782412	0.273331	0.338836	0.736072	0.125204	0.862223	-0.337219	0.737392	0.106594	0.98191	-0.554889	0.58214	0.0770965	0.95878	1.53198	0.131708	0.0691374	0.423866	-2.09336	0.0415158	0.123452	0.884928	0.342318	0.733606	0.13023	0.992169	-1.67908	0.0995023	0.0755964	0.828821	1.16627	0.24893	0.0762511	0.796807	-0.873046	0.38673	0.0663282	0.717864	NA	NA	NA	NA	1.56508	0.123516	0.106442	0.516027	0.137815
RHOD	2.16074	0.0354358	0.172112	0.273331	NA	NA	NA	NA	NA	NA	NA	NA	NA	NA	NA	NA	2.20181	0.0322278	0.255123	0.256133	-0.243472	0.808657	0.058161	0.997432	NA	NA	NA	NA	NA	NA	NA	NA	-0.458974	0.648203	0.146203	0.908209	1.43983	0.156025	0.139816	0.513824	NA	NA	NA	NA	NA	NA	NA	NA	2.43884
NELFB	2.16035	0.0354677	0.114652	0.273331	1.55618	0.125617	0.0871607	0.347114	0.84834	0.400374	0.0854684	0.969597	NA	NA	NA	NA	1.81701	0.0750939	0.0732937	0.350393	0.952475	0.345531	0.0980788	0.997432	NA	NA	NA	NA	-0.828864	0.411201	0.0838747	0.916317	1.15019	0.255428	0.10449	0.796807	-0.128014	0.898642	0.120959	0.970891	NA	NA	NA	NA	1.87426	0.0664104	0.0712101	0.441899	0.978976
ARRB2	-2.15896	0.0355812	0.132618	0.273952	1.56445	0.123663	0.571947	0.344772	NA	NA	NA	NA	-0.950503	0.347711	0.246618	0.926571	-0.0424561	0.966301	0.101904	0.985193	NA	NA	NA	NA	NA	NA	NA	NA	NA	NA	NA	NA	-0.0936051	0.92579	0.0681849	0.980001	1.4871	0.143145	0.109356	0.50042	-0.126511	0.902449	0.197814	0.994702	0.827834	0.411477	0.551521	0.759397	-0.428408
NR2C1	-2.15784	0.0356729	0.104382	0.274182	NA	NA	NA	NA	-1.2248	0.226507	0.0806804	0.969597	NA	NA	NA	NA	-1.20639	0.233233	0.120649	0.525047	-0.792107	0.432116	0.0926074	0.997432	-0.407742	0.685276	0.0717514	0.992169	0.706512	0.483216	0.103641	0.933694	0.190341	0.849798	0.095021	0.963276	-0.139552	0.889564	0.0831156	0.968481	NA	NA	NA	NA	NA	NA	NA	NA	0.939083
DUS1L	2.15779	0.0356769	0.150508	0.274182	0.682744	0.497742	0.113605	0.704785	0.79976	0.42771	0.0913801	0.969597	0.207687	0.836554	0.0759091	0.982826	0.811171	0.421037	0.117897	0.669718	-0.0560291	0.955547	0.0762612	0.997432	NA	NA	NA	NA	NA	NA	NA	NA	0.585985	0.56047	0.120292	0.881365	1.91788	0.0607341	0.143405	0.366299	NA	NA	NA	NA	0.626299	0.533807	0.0778213	0.817217	NA
AUH	-2.15366	0.0360165	0.0956275	0.276288	0.416697	0.678583	0.0650814	0.827876	NA	NA	NA	NA	NA	NA	NA	NA	0.964216	0.339487	0.117005	0.609431	-1.17872	0.244204	0.0630838	0.995031	NA	NA	NA	NA	NA	NA	NA	NA	0.973793	0.334756	0.101977	0.81622	-0.412215	0.681909	0.09443	0.884004	NA	NA	NA	NA	NA	NA	NA	NA	1.05117
TMEM98	2.15365	0.0360173	0.244773	0.276288	NA	NA	NA	NA	NA	NA	NA	NA	NA	NA	NA	NA	1.53798	0.130235	0.29643	0.423395	NA	NA	NA	NA	NA	NA	NA	NA	NA	NA	NA	NA	0.0343954	0.972696	0.331096	0.991581	1.31533	0.194281	0.317348	0.563276	NA	NA	NA	NA	NA	NA	NA	NA	2.25214
PEX26	2.15266	0.0360997	0.101553	0.276664	2.25759	0.0281155	0.0713491	0.160594	1.2115	0.231515	0.0843795	0.969597	NA	NA	NA	NA	0.153632	0.878506	0.12577	0.944281	-0.16184	0.872097	0.0935981	0.997432	NA	NA	NA	NA	0.208571	0.835648	0.0921199	0.982366	1.47033	0.147616	0.100145	0.784517	2.57663	0.0129142	0.106937	0.201415	NA	NA	NA	NA	0.379114	0.706118	0.0616822	0.893379	0.86353
PPP3CC	-2.15221	0.0361366	0.107792	0.276693	0.0255257	0.979732	0.109407	0.990941	-0.161874	0.87207	0.12285	0.996511	1.02193	0.31311	0.196009	0.920905	0.170634	0.865187	0.129061	0.938282	0.0958719	0.924013	0.164221	0.997432	-0.542396	0.590055	0.143218	0.991077	0.767692	0.446354	0.123634	0.923081	0.80332	0.425518	0.095843	0.839593	0.777878	0.440235	0.106232	0.753746	NA	NA	NA	NA	-0.589725	0.557881	0.0874573	0.829357	0.797282
SERTAD4-AS1	2.15078	0.0362553	0.0992319	0.277346	NA	NA	NA	NA	-0.2794	0.781114	0.15906	0.987764	NA	NA	NA	NA	2.10048	0.0406507	0.204917	0.281212	1.92755	0.0597188	0.184938	0.927964	NA	NA	NA	NA	0.827329	0.412062	0.0627663	0.916317	0.409155	0.684139	0.313425	0.916405	1.93352	0.0587313	0.143131	0.36356	NA	NA	NA	NA	NA	NA	NA	NA	1.6309
RNASE1	2.14916	0.0363896	0.80342	0.278001	2.46601	0.0169324	0.272226	0.123092	0.657506	0.513933	0.842848	0.969597	NA	NA	NA	NA	-1.34669	0.184035	0.349389	0.477495	0.604117	0.548553	0.605708	0.997432	1.315	0.194758	0.558375	0.991077	-0.472633	0.638573	0.82378	0.96154	-2.00665	0.0501032	0.171574	0.779258	1.70995	0.0933536	0.85606	0.430883	NA	NA	NA	NA	-2.18665	0.0332041	0.449848	0.365912	-0.912885
COBLL1	-2.14895	0.0364077	0.342172	0.278001	NA	NA	NA	NA	1.08907	0.281451	0.248469	0.969597	-0.271275	0.787611	0.169736	0.978761	-0.528887	0.599179	0.235661	0.790919	2.04738	0.046002	0.167596	0.900555	2.26267	0.0282188	0.323489	0.88158	1.16284	0.250528	0.258587	0.888478	-0.336898	0.737576	0.114142	0.932293	-0.66069	0.511784	0.199515	0.796609	NA	NA	NA	NA	NA	NA	NA	NA	1.06917
LPCAT2	2.14631	0.0366281	0.0774553	0.278967	1.22915	0.224444	0.28595	0.460085	0.779294	0.439554	0.290918	0.969597	-1.05424	0.29826	0.0893794	0.918595	1.8714	0.0670315	0.173891	0.33548	1.00832	0.318252	0.175373	0.997432	NA	NA	NA	NA	-0.521497	0.60437	0.0566265	0.957003	NA	NA	NA	NA	1.31207	0.195373	0.0925155	0.564735	NA	NA	NA	NA	1.96955	0.0541263	0.29845	0.418428	NA
DCAF16	-2.14616	0.0366406	0.0844295	0.278967	NA	NA	NA	NA	0.989938	0.327068	0.0827998	0.969597	NA	NA	NA	NA	1.05825	0.294929	0.0817317	0.575007	0.353769	0.72503	0.0644754	0.997432	NA	NA	NA	NA	NA	NA	NA	NA	0.551359	0.583795	0.0925992	0.887979	-0.146221	0.884324	0.0933682	0.967193	NA	NA	NA	NA	NA	NA	NA	NA	-0.981484
SFTPA1	2.14592	0.0366612	0.776445	0.278967	-0.375313	0.708925	0.209961	0.846441	-0.00380638	0.996978	0.249376	0.99956	0.615601	0.541734	0.195699	0.957863	-0.335198	0.738851	0.260127	0.872486	-0.112671	0.910752	0.234423	0.997432	-0.768261	0.446096	0.221939	0.991077	-0.51442	0.609271	0.221497	0.957003	0.0456516	0.963766	0.234713	0.98961	2.79531	0.00729042	0.55717	0.161199	NA	NA	NA	NA	0.351505	0.726603	0.187088	0.900362	-0.238175
PPP1R12B	2.14583	0.0366682	0.110238	0.278967	NA	NA	NA	NA	NA	NA	NA	NA	NA	NA	NA	NA	-0.720979	0.474215	0.128822	0.711748	NA	NA	NA	NA	NA	NA	NA	NA	NA	NA	NA	NA	1.79733	0.078205	0.133159	0.779258	0.735378	0.465478	0.0886928	0.770295	NA	NA	NA	NA	NA	NA	NA	NA	-0.13113
CLN8	2.14526	0.0367163	0.0697596	0.279077	1.4491	0.153201	0.219599	0.378995	1.24082	0.22058	0.12619	0.969597	-0.254795	0.80022	0.111104	0.9812	1.30639	0.19728	0.120347	0.491517	0.55418	0.581976	0.113461	0.997432	-0.54052	0.591338	0.107541	0.991077	0.149931	0.881434	0.115922	0.986049	1.40017	0.167516	0.130421	0.796807	2.0228	0.0483518	0.0944987	0.339032	NA	NA	NA	NA	1.22574	0.225717	0.208684	0.639017	-0.0467091
SMURF1	2.14434	0.0367939	0.136064	0.279369	NA	NA	NA	NA	-0.449766	0.654862	0.0677649	0.97755	NA	NA	NA	NA	-1.15842	0.252089	0.140067	0.541214	NA	NA	NA	NA	NA	NA	NA	NA	-0.186285	0.852991	0.0408417	0.985529	1.40166	0.167073	0.142522	0.796807	0.41864	0.677237	0.141146	0.882546	NA	NA	NA	NA	NA	NA	NA	NA	NA
LASP1	2.14398	0.0368236	0.192109	0.279369	2.97648	0.00438653	0.327399	0.0560386	-0.250116	0.803544	0.246228	0.988549	0.787529	0.435733	0.128117	0.950324	0.472363	0.638683	0.177237	0.81403	-0.636211	0.5276	0.159592	0.997432	0.40462	0.687554	0.199732	0.992169	-1.18217	0.242843	0.248528	0.888056	1.44781	0.153791	0.214307	0.787503	1.86095	0.068521	0.184954	0.380162	NA	NA	NA	NA	0.372738	0.71083	0.23512	0.894273	1.41952
GLTP	2.14358	0.036858	0.276371	0.279369	2.64489	0.0107287	0.239009	0.0944181	2.27725	0.0271735	0.176874	0.881829	0.714731	0.479032	0.118596	0.954326	1.89879	0.0632568	0.364029	0.32892	-0.135736	0.892586	0.182249	0.997432	0.800832	0.427175	0.128846	0.991077	-0.717732	0.476331	0.18113	0.932842	1.33766	0.186942	0.139124	0.796807	1.59632	0.116596	0.301294	0.464938	NA	NA	NA	NA	1.68233	0.0983887	0.14435	0.479932	3.31495
SEPN1	2.14321	0.036889	0.152491	0.279369	3.64652	0.0006068	0.18123	0.0179076	0.219347	0.827291	0.304322	0.9923	NA	NA	NA	NA	1.18089	0.243125	0.138443	0.533318	0.121176	0.904048	0.185556	0.997432	-1.10709	0.273772	0.145125	0.991077	0.372916	0.710819	0.24343	0.97024	0.719295	0.475242	0.111609	0.857389	1.79139	0.079166	0.12575	0.405739	NA	NA	NA	NA	1.767	0.0829856	0.0962989	0.468895	1.8808
SPSB1	2.14255	0.0369445	0.105035	0.279536	NA	NA	NA	NA	-0.613874	0.542138	0.0626861	0.969597	NA	NA	NA	NA	2.55823	0.0135339	0.116384	0.189977	-0.966646	0.338468	0.0868181	0.997432	0.541464	0.590692	0.0657811	0.991077	NA	NA	NA	NA	0.254885	0.799837	0.159251	0.950662	1.07348	0.28811	0.108994	0.646658	NA	NA	NA	NA	NA	NA	NA	NA	2.65752
YBX3	2.14087	0.0370864	0.511385	0.28026	1.50127	0.139221	0.440346	0.363771	-0.370255	0.712788	0.73066	0.98191	-1.34591	0.186103	0.161372	0.889646	1.05781	0.295125	0.555787	0.575007	0.652074	0.517401	0.557644	0.997432	0.1153	0.908688	0.358296	0.996097	0.628611	0.532523	0.462098	0.946345	1.9457	0.0572114	0.613317	0.779258	1.77963	0.0810946	0.516118	0.409646	NA	NA	NA	NA	-0.968082	0.3374	0.352164	0.711946	1.15083
SSH1	2.13956	0.0371978	0.103093	0.28026	1.85925	0.0685464	0.0894009	0.254763	0.153943	0.878287	0.174086	0.996511	NA	NA	NA	NA	3.32209	0.00165754	0.117832	0.112736	-0.897963	0.373596	0.138534	0.997432	0.30642	0.76061	0.102614	0.992169	1.17094	0.247284	0.155546	0.888056	NA	NA	NA	NA	0.812974	0.420012	0.117994	0.738829	NA	NA	NA	NA	0.774642	0.441993	0.107913	0.770438	1.12485
MAST4	2.13936	0.037215	0.356426	0.28026	NA	NA	NA	NA	1.77583	0.0819707	0.474555	0.892939	NA	NA	NA	NA	1.82394	0.0740232	0.332176	0.348046	0.490887	0.625698	0.361463	0.997432	-0.947638	0.34806	0.230581	0.991077	2.65031	0.0107979	0.379291	0.649997	-0.338237	0.736573	0.268208	0.932161	2.20152	0.032249	0.356327	0.29444	NA	NA	NA	NA	NA	NA	NA	NA	0.936894
USF2	2.13885	0.0372584	0.165492	0.28026	1.56023	0.124658	0.335918	0.346147	-0.849568	0.399697	0.11971	0.969597	0.716053	0.478225	0.120413	0.954326	-0.131386	0.895987	0.140563	0.952726	0.388681	0.699196	0.113261	0.997432	-0.764197	0.44849	0.109374	0.991077	0.256115	0.798934	0.108444	0.98157	1.66267	0.102513	0.144179	0.779258	1.54098	0.129504	0.164158	0.486064	NA	NA	NA	NA	1.33944	0.186143	0.263438	0.593053	1.29778
APOBEC3C	2.13869	0.037272	0.084334	0.28026	1.90796	0.0618204	0.119535	0.241881	NA	NA	NA	NA	1.51559	0.137686	0.139038	0.86937	1.6375	0.107682	0.12238	0.401613	NA	NA	NA	NA	NA	NA	NA	NA	NA	NA	NA	NA	NA	NA	NA	NA	4.44871	4.70207e-05	0.0941106	0.0186851	NA	NA	NA	NA	1.73537	0.0884862	0.109723	0.473273	-0.118885
LEPROT	-2.13789	0.0373398	0.334258	0.28026	1.25066	0.21655	0.492338	0.451482	0.310002	0.757874	0.543478	0.985343	-2.51877	0.0159882	0.124339	0.756533	1.02408	0.310632	0.358184	0.588438	-0.93375	0.355012	0.483954	0.997432	-1.42228	0.161412	0.378373	0.991077	-2.38944	0.020767	0.472356	0.715957	1.49547	0.140955	0.328395	0.779258	1.24922	0.217289	0.318377	0.586855	NA	NA	NA	NA	0.20725	0.836609	0.342932	0.941674	1.56975
TGFBR1	2.13751	0.0373722	0.0834452	0.28026	1.90949	0.0616187	0.150896	0.24184	0.755365	0.453646	0.049989	0.969597	NA	NA	NA	NA	2.67816	0.00993647	0.0864666	0.171423	0.194538	0.846559	0.0634856	0.997432	-0.558025	0.579421	0.0768793	0.991077	2.04927	0.0458096	0.0587021	0.746953	NA	NA	NA	NA	1.47409	0.146605	0.0828276	0.505127	NA	NA	NA	NA	2.16408	0.0349847	0.183877	0.372874	2.41795
UBQLN4	2.13745	0.0373777	0.101131	0.28026	NA	NA	NA	NA	1.05157	0.298157	0.0724716	0.969597	NA	NA	NA	NA	2.36323	0.0219662	0.0692271	0.226744	NA	NA	NA	NA	NA	NA	NA	NA	0.188061	0.851606	0.063952	0.985529	NA	NA	NA	NA	2.06306	0.0442162	0.0841043	0.329415	NA	NA	NA	NA	NA	NA	NA	NA	NA
CREB3L1	2.13734	0.0373869	0.280374	0.28026	NA	NA	NA	NA	NA	NA	NA	NA	NA	NA	NA	NA	0.900992	0.371828	0.0569177	0.633965	NA	NA	NA	NA	NA	NA	NA	NA	NA	NA	NA	NA	NA	NA	NA	NA	2.1816	0.0337729	0.185924	0.300996	NA	NA	NA	NA	NA	NA	NA	NA	2.33197
GSKIP	2.1371	0.037407	0.0821457	0.28026	2.03434	0.0469344	0.0893138	0.208616	-0.600044	0.551242	0.0610184	0.969597	NA	NA	NA	NA	1.37698	0.174534	0.0708833	0.468997	-0.934008	0.35488	0.0869341	0.997432	NA	NA	NA	NA	NA	NA	NA	NA	1.58047	0.120181	0.101258	0.779258	0.907689	0.368312	0.0824039	0.703917	NA	NA	NA	NA	1.48616	0.14316	0.0531821	0.544933	0.917792
ST20	2.13683	0.0374301	0.0692872	0.28026	NA	NA	NA	NA	NA	NA	NA	NA	NA	NA	NA	NA	NA	NA	NA	NA	NA	NA	NA	NA	NA	NA	NA	NA	NA	NA	NA	NA	NA	NA	NA	NA	NA	NA	NA	NA	NA	NA	NA	NA	NA	NA	NA	NA	NA
SLC25A23	2.13667	0.0374444	0.206311	0.28026	NA	NA	NA	NA	NA	NA	NA	NA	NA	NA	NA	NA	0.00395752	0.996858	0.100419	0.99849	NA	NA	NA	NA	NA	NA	NA	NA	NA	NA	NA	NA	0.379442	0.705935	0.098777	0.922235	0.946026	0.348596	0.161262	0.689656	NA	NA	NA	NA	NA	NA	NA	NA	NA
PI4K2A	2.13606	0.037496	0.060286	0.280395	3.11854	0.00293671	0.130907	0.0453142	NA	NA	NA	NA	NA	NA	NA	NA	NA	NA	NA	NA	NA	NA	NA	NA	NA	NA	NA	NA	NA	NA	NA	NA	NA	NA	NA	NA	NA	NA	NA	NA	NA	NA	NA	NA	0.234334	0.815629	0.0925926	0.93677	NA
RRAS2	2.13518	0.0375713	0.219694	0.280705	NA	NA	NA	NA	-0.516321	0.607952	0.0539424	0.972359	0.963042	0.34146	0.105404	0.926571	1.89699	0.0634986	0.150269	0.329209	-1.54361	0.129117	0.0537159	0.97173	NA	NA	NA	NA	NA	NA	NA	NA	1.21445	0.230169	0.130449	0.796807	1.56468	0.123843	0.147026	0.476219	NA	NA	NA	NA	NA	NA	NA	NA	-0.665642
WDR46	2.13386	0.0376847	0.110677	0.281084	2.34736	0.0226744	0.134264	0.142942	1.32232	0.1922	0.0975346	0.969597	-0.748579	0.458602	0.0815426	0.950624	2.64767	0.010757	0.138051	0.173069	-0.233507	0.816341	0.145928	0.997432	NA	NA	NA	NA	NA	NA	NA	NA	1.04704	0.300016	0.105472	0.811017	1.67431	0.100192	0.115939	0.437978	NA	NA	NA	NA	1.54418	0.128495	0.107018	0.524345	0.493006
[truncated: 12,399 more rows]
[truncated: 75 more columns]

## Sheet: Legend Dataset EV4b
		Multivariant DGE for metacelltypes
[truncated: 1 more rows]
