# Supplementary material for: Integrative analysis of cell state changes in lung fibrosis with peripheral protein biomarkers
Source: EMBO Mol Med. 2021 Mar 2;13(4):e12871. doi: 10.15252/emmm.202012871 (PMC8033531; doi:10.15252/emmm.202012871)
Supplement: Supplementary file 8 — Dataset EV6 [file EMMM-13-e12871-s010.xlsx]

## Sheet: Dataset EV5_BALF proteomics
Protein IDs	Majority protein IDs	Protein names	Gene names	Pearson correlation Corr.Coef._LDH	Pearson correlation Significant_LDH	Pearson correlation Corr.Coef._DLCO (SB) [Hb corrected % Soll]	Pearson correlation Significant_DLCO (SB) [Hb corrected % Soll]	Pearson correlation Corr.Coef._age	Pearson correlation Significant_age	Valid values	Coefficient of variation	ELF score	ELF enriched (FDR <10%)	GOBP name	GOMF name	GOCC name	KEGG name	Pfam	Keywords	Corum	Peptides	Razor + unique peptides	Unique peptides	Sequence coverage [%]	Unique + razor sequence coverage [%]	Unique sequence coverage [%]	Mol. weight [kDa]	Q-value	Score	Intensity	MS/MS count	GA_04	GA_05	GA_06	GA_07	GA_10	GA_102	GA_103	GA_104	GA_105	GA_107	GA_109	GA_111	GA_112	GA_113	GA_115	GA_119	GA_12	GA_122
B4E2S7;P13473;B7Z2R9;H0YCG2;B4DF49	B4E2S7;P13473;B7Z2R9;H0YCG2;B4DF49	Lysosome-associated membrane glycoprotein 2	LAMP2	0.568073		-0.155191		0.149168		26	0.024602	-0.992741		cell activation;cellular process;establishment of localization;establishment of localization in cell;exocytosis;platelet activation;platelet degranulation;secretion;secretion by cell;transport;vesicle-mediated transport		cell part;cytoplasmic part;cytoplasmic vesicle membrane;cytoplasmic vesicle part;endocytic vesicle membrane;endosomal part;endosome membrane;integral to membrane;intracellular organelle part;intracellular part;intrinsic to membrane;late endosome membrane;lysosomal membrane;membrane;membrane part;organelle membrane;organelle part;phagocytic vesicle membrane;plasma membrane;platelet dense granule m…	ko05152;Lysosome;Phagosome	Lamp	Alternativesplicing;Cellmembrane;Completeproteome;Directproteinsequencing;Diseasemutation;Disulfidebond;Endosome;Glycogenstoragedisease;Glycoprotein;Lysosome;Membrane;Polymorphism;Referenceproteome;Signal;Transmembrane;Transmembranehelix		8	8	8	16.8	16.8	16.8	39.811	0	50.324	6827900000	120	28.0173	NaN	26.965	26.9296	NaN	NaN	NaN	NaN	26.7655	NaN	NaN	NaN	NaN	NaN	NaN	NaN	NaN	26.8238
B4DUV1;B1AHL2;B1AHM7;B1AHM9;H7C1M6;B1AHN3;B1AHM8;B1AHM6	B4DUV1;B1AHL2	Fibulin-1	FBLN1	0.552831	+	-0.313039		0.16552		57	0.0535389	-1.533		cellular component organization;cellular component organization at cellular level;cellular component organization or biogenesis;cellular component organization or biogenesis at cellular level;cellular process;embryo implantation;extracellular matrix organization;extracellular structure organization;reproductive process	binding;calcium ion binding;cation binding;enzyme activator activity;enzyme regulator activity;ion binding;metal ion binding;peptidase activator activity;peptidase regulator activity	basement membrane;extracellular matrix part;extracellular region;extracellular region part		ANATO;cEGF;EGF_CA	Completeproteome;Disulfidebond;EGF-likedomain;Referenceproteome;Repeat		32	8	8	58.2	17.6	17.6	70.154	0	323.31	26746000000	128	29.933	31.5535	31.189	29.3304	30.5266	NaN	NaN	28.9591	NaN	NaN	28.7381	29.0537	NaN	29.5254	28.2908	28.5358	27.6716	NaN
Q12905;F4ZW62;B4DY09;F4ZW63;Q53FG3;X6R6Z1;A0A0A0MRL0	Q12905;F4ZW62;B4DY09;F4ZW63;Q53FG3	Interleukin enhancer-binding factor 2	ILF2	0.524054		-0.209344		-0.00552766		27	0.0372267	-2.27873		biological regulation;biosynthetic process;cellular biosynthetic process;cellular macromolecule biosynthetic process;cellular macromolecule metabolic process;cellular metabolic process;cellular nitrogen compound metabolic process;cellular process;immune response;immune system process;macromolecule biosynthetic process;macromolecule metabolic process;metabolic process;nitrogen compound metabolic p…	adenyl nucleotide binding;adenyl ribonucleotide binding;ATP binding;binding;catalytic activity;DNA binding;double-stranded RNA binding;nucleic acid binding;nucleotide binding;purine nucleotide binding;purine ribonucleoside triphosphate binding;purine ribonucleotide binding;ribonucleotide binding;RNA binding;transferase activity	cell part;cytoplasm;intracellular membrane-bounded organelle;intracellular non-membrane-bounded organelle;intracellular organelle;intracellular organelle part;intracellular part;macromolecular complex;membrane-bounded organelle;non-membrane-bounded organelle;nuclear part;nucleolus;nucleus;organelle;organelle part;ribonucleoprotein complex		DZF	Activator;Completeproteome;Cytoplasm;Directproteinsequencing;DNA-binding;Nucleus;Phosphoprotein;Referenceproteome;Transcription;Transcriptionregulation	CDC5L complex;DNA-PK-Ku-eIF2-NF90-NF45 complex;Large Drosha complex;Nop56p-associated pre-rRNA complex	17	17	17	75.1	75.1	75.1	43.062	0	100.67	9390300000	114	27.3534	NaN	NaN	NaN	27.6003	NaN	NaN	NaN	25.7426	NaN	NaN	NaN	NaN	NaN	NaN	NaN	28.0718	27.0825
P01011;A0A024R6P0;B3KS79;G3V595;A0A087WY93	P01011;A0A024R6P0;B3KS79;G3V595	Alpha-1-antichymotrypsin;Alpha-1-antichymotrypsin His-Pro-less	SERPINA3	0.440476	+	-0.238355		0.217163		128	0.0312824	0.275821		acute inflammatory response;acute-phase response;anatomical structure homeostasis;biological regulation;defense response;digestive system process;epithelial structure maintenance;homeostatic process;inflammatory response;maintenance of gastrointestinal epithelium;multicellular organismal process;regulation of biological process;regulation of biological quality;regulation of lipid metabolic proces…	binding;DNA binding;endopeptidase inhibitor activity;endopeptidase regulator activity;enzyme inhibitor activity;enzyme regulator activity;nucleic acid binding;peptidase inhibitor activity;peptidase regulator activity;serine-type endopeptidase inhibitor activity	cell part;extracellular region;intracellular membrane-bounded organelle;intracellular organelle;intracellular part;membrane-bounded organelle;nucleus;organelle		Serpin	3D-structure;Acutephase;Alternativesplicing;Completeproteome;Directproteinsequencing;Diseasemutation;Glycoprotein;Polymorphism;Proteaseinhibitor;Referenceproteome;Secreted;Serineproteaseinhibitor;Signal	SERPINA3-CTSG complex	44	44	20	71.2	71.2	32.4	47.65	0	323.31	3947900000000	8178	35.7085	37.0333	36.6445	35.7827	36.2406	33.3058	34.1936	34.9151	33.2591	35.8461	35.3194	36.0376	33.2172	35.752	34.7262	34.0178	35.3691	34.1851
P63172;Q5VTU3	P63172;Q5VTU3	Dynein light chain Tctex-type 1	DYNLT1	0.432134		-0.00399816		0.335705		24	0.0304655	-0.925395		anatomical structure morphogenesis;biological regulation;cell cycle phase;cell cycle process;cell division;cell part morphogenesis;cell projection morphogenesis;cell projection organization;cellular component morphogenesis;cellular component organization;cellular component organization at cellular level;cellular component organization or biogenesis;cellular component organization or biogenesis at…	catalytic activity;hydrolase activity;hydrolase activity, acting on acid anhydrides;hydrolase activity, acting on acid anhydrides, in phosphorus-containing anhydrides;motor activity;nucleoside-triphosphatase activity;pyrophosphatase activity	cell part;cytoplasmic dynein complex;cytoplasmic part;cytoskeletal part;dynein complex;Golgi apparatus;intracellular membrane-bounded organelle;intracellular non-membrane-bounded organelle;intracellular organelle;intracellular organelle part;intracellular part;macromolecular complex;membrane-bounded organelle;microtubule;microtubule associated complex;non-membrane-bounded organelle;organelle;orga…		Tctex-1	Acetylation;Cellcycle;Celldivision;Completeproteome;Cytoplasm;Cytoplasmicinwardsviraltransport;Cytoskeleton;Dynein;Golgiapparatus;Host-virusinteraction;Microtubularinwardsviraltransport;Microtubule;Mitosis;Motorprotein;Neurogenesis;Phosphoprotein;Referenceproteome;Transport;Virusentryintohostcell		4	4	4	58.4	58.4	58.4	12.452	0	144.08	4090500000	78	NaN	NaN	NaN	27.1507	NaN	NaN	NaN	27.2536	26.0441	27.6894	27.6468	NaN	NaN	26.1344	27.0576	NaN	25.7101	NaN
S6BAM6	S6BAM6			0.428679		-0.315253		0.215408		38	0.0483765	NaN									20	4	3	42	12.2	8.8	34.339	0	141.78	27194000000	201	NaN	NaN	NaN	NaN	NaN	NaN	NaN	29.7113	NaN	NaN	NaN	NaN	28.6987	NaN	NaN	27.9232	27.7144	NaN
P09917;I0CLG0;A0A087X109	P09917	Arachidonate 5-lipoxygenase	ALOX5	0.424286		-0.174324		-0.0218355		21	0.0379275	-2.05218		alkene biosynthetic process;arachidonic acid metabolic process;arachidonic acid metabolite production involved in inflammatory response;biosynthetic process;carboxylic acid biosynthetic process;carboxylic acid metabolic process;cellular alkene metabolic process;cellular biosynthetic process;cellular ketone metabolic process;cellular lipid metabolic process;cellular metabolic process;cellular proc…	arachidonate 5-lipoxygenase activity;binding;catalytic activity;cation binding;dioxygenase activity;ion binding;iron ion binding;lipoxygenase activity;metal ion binding;oxidoreductase activity;oxidoreductase activity, acting on single donors with incorporation of molecular oxygen;oxidoreductase activity, acting on single donors with incorporation of molecular oxygen, incorporation of two atoms of…	cell part;cytoplasmic part;cytosol;intracellular organelle part;intracellular part;membrane;membrane-enclosed lumen;nuclear envelope lumen;nuclear matrix;nuclear membrane;nuclear part;organelle envelope lumen;organelle membrane;organelle part	Arachidonic acid metabolism;Toxoplasmosis	Lipoxygenase;PLAT	3D-structure;Alternativesplicing;Calcium;Completeproteome;Cytoplasm;Dioxygenase;Directproteinsequencing;Iron;Leukotrienebiosynthesis;Membrane;Metal-binding;Nucleus;Oxidoreductase;Phosphoprotein;Polymorphism;Referenceproteome		23	23	23	41.7	41.7	41.7	77.982	0	97.673	6930400000	87	30.0123	NaN	NaN	NaN	NaN	NaN	NaN	NaN	27.7713	NaN	NaN	NaN	NaN	NaN	26.7769	NaN	27.7579	NaN
Q9Y6W5;Q05BU7;B4E3J5;Q9UPY6;Q5T8P4	Q9Y6W5;Q05BU7	Wiskott-Aldrich syndrome protein family member 2	WASF2	0.415157		0.0265312		0.231939		21	0.0245428	-1.00559		actin cytoskeleton organization;actin filament organization;actin filament polymerization;actin filament-based movement;actin filament-based process;actin polymerization or depolymerization;ameboidal cell migration;anatomical structure development;anatomical structure formation involved in morphogenesis;angiogenesis;biological regulation;cAMP-mediated signaling;cell development;cell migration;cel…	actin binding;binding;cytoskeletal protein binding;protein binding	actin cytoskeleton;cell part;cell projection;cytoplasm;cytoplasmic part;cytoskeleton;cytosol;early endosome;endosome;intracellular membrane-bounded organelle;intracellular non-membrane-bounded organelle;intracellular organelle;intracellular part;lamellipodium;membrane-bounded organelle;non-membrane-bounded organelle;organelle;ruffle	Adherens junction;Bacterial invasion of epithelial cells;Fc gamma R-mediated phagocytosis;Regulation of actin cytoskeleton;Shigellosis	WH2	3D-structure;Actin-binding;Alternativesplicing;Cellprojection;Coiledcoil;Completeproteome;Cytoplasm;Cytoskeleton;Phosphoprotein;Polymorphism;Referenceproteome	ABI1-WASF2 complex;Wave-2 complex	7	7	5	15.9	15.9	14.3	54.283	0	27.793	3313000000	56	26.7451	NaN	NaN	NaN	NaN	NaN	NaN	NaN	25.3558	NaN	NaN	NaN	NaN	NaN	NaN	NaN	26.8072	NaN
P46776;E9PJD9;Q9BQQ5;E9PLL6;Q6NZ52;E9PLX7	P46776;E9PJD9;Q9BQQ5;E9PLL6;Q6NZ52;E9PLX7	60S ribosomal protein L27a	RPL27A;L27a	0.407982		-0.146831		-0.072808		42	0.0298493	-3.18158		biosynthetic process;catabolic process;cellular biosynthetic process;cellular catabolic process;cellular component disassembly;cellular component disassembly at cellular level;cellular component organization;cellular component organization at cellular level;cellular component organization or biogenesis;cellular component organization or biogenesis at cellular level;cellular macromolecular complex…	binding;nucleic acid binding;RNA binding;structural constituent of ribosome;structural molecule activity	cell part;cytoplasmic part;cytosolic large ribosomal subunit;intracellular non-membrane-bounded organelle;intracellular organelle;intracellular organelle part;intracellular part;large ribosomal subunit;macromolecular complex;non-membrane-bounded organelle;organelle;organelle part;ribonucleoprotein complex;ribosome	Ribosome	Ribosomal_L18e	3D-structure;Acetylation;Completeproteome;Hydroxylation;Phosphoprotein;Referenceproteome;Ribonucleoprotein;Ribosomalprotein	60S ribosomal subunit, cytoplasmic;Nop56p-associated pre-rRNA complex;Ribosome, cytoplasmic	5	5	5	31.8	31.8	31.8	16.561	0	41.416	5675800000	81	28.6722	NaN	25.6489	NaN	25.4381	NaN	NaN	NaN	27.2608	NaN	NaN	NaN	26.225	NaN	NaN	NaN	26.8136	NaN
P09603;A0A024R0A1;E9PJA2;B4DTX0;Q59H07;E9PKP4;F6MF51;E9PQ08;H7BY18	P09603;A0A024R0A1;E9PJA2;B4DTX0;Q59H07;E9PKP4	Macrophage colony-stimulating factor 1;Processed macrophage colony-stimulating factor 1	CSF1	0.40612		-0.238679		-0.0831857		34	0.0569032	NaN		adipose tissue development;anatomical structure development;anatomical structure homeostasis;anatomical structure morphogenesis;biological regulation;branching involved in mammary gland duct morphogenesis;branching morphogenesis of a tube;cell activation;cell differentiation;cell proliferation;cellular developmental process;cellular process;defense response;developmental growth;developmental grow…	binding;cytokine activity;cytokine receptor binding;growth factor activity;identical protein binding;macrophage colony-stimulating factor receptor binding;protein binding;protein dimerization activity;protein homodimerization activity;receptor binding	cell part;cytoplasmic part;extracellular region part;extracellular space;integral to membrane;intracellular part;intrinsic to membrane;macromolecular complex;membrane;membrane part;perinuclear region of cytoplasm;plasma membrane;protein complex;receptor complex	Cytokine-cytokine receptor interaction;Hematopoietic cell lineage;Osteoclast differentiation;Rheumatoid arthritis	CSF-1	3D-structure;Alternativesplicing;Cellmembrane;Completeproteome;Cytokine;Directproteinsequencing;Disulfidebond;Glycoprotein;Growthfactor;Immunity;Inflammatoryresponse;Innateimmunity;Membrane;Polymorphism;Proteoglycan;Referenceproteome;Secreted;Signal;Transmembrane;Transmembranehelix		7	7	7	13.5	13.5	13.5	60.179	0	35.727	4182100000	52	NaN	NaN	NaN	NaN	NaN	25.9823	27.5977	25.2242	28.2056	NaN	26.0341	24.7198	NaN	25.382	NaN	24.1874	NaN	NaN
Q16610;A0A140VJI7;C8CHS3;B7ZAS5	Q16610;A0A140VJI7;C8CHS3	Extracellular matrix protein 1	ECM1	0.399763	+	-0.212337		0.267186		102	0.0394321	0.718447		anatomical structure development;anatomical structure formation involved in morphogenesis;angiogenesis;biological regulation;biomineral tissue development;defense response;developmental process;inflammatory response;multicellular organismal process;negative regulation of biological process;negative regulation of biomineral tissue development;negative regulation of bone mineralization;negative reg…	molecular transducer activity;signal transducer activity	extracellular matrix;extracellular region;extracellular region part;extracellular space;proteinaceous extracellular matrix		ECM1	Alternativesplicing;Angiogenesis;Biomineralization;Completeproteome;Diseasemutation;Extracellularmatrix;Glycoprotein;Mineralbalance;Osteogenesis;Polymorphism;Referenceproteome;Repeat;Secreted;Signal		22	22	22	52	52	52	60.673	0	221.03	29893000000	331	27.8763	29.5517	31.2307	28.1877	29.8049	27.7543	27.6614	28.8839	24.847	28.3101	28.8732	29.1525	NaN	29.4468	26.8529	28.0572	28.9466	27.045
C7DJS2	C7DJS2		GSTP1	0.397153		-0.167295		-0.261837		34	0.0462167	NaN			catalytic activity;glutathione transferase activity;transferase activity;transferase activity, transferring alkyl or aryl (other than methyl) groups			GST_C	Transferase		11	2	2	57	11.9	11.9	16.667	0	173.26	79782000000	154	32.2056	NaN	NaN	33.1107	30.4171	NaN	NaN	NaN	NaN	NaN	NaN	NaN	31.195	NaN	NaN	NaN	NaN	30.9203
P60891;Q53FW2;B1ALA9;B1ALA7;Q15244	P60891;Q53FW2;B1ALA9	Ribose-phosphate pyrophosphokinase 1	PRPS1	0.394049		-0.211719		0.36444		23	0.0424441	-2.26445		5-phosphoribose 1-diphosphate biosynthetic process;5-phosphoribose 1-diphosphate metabolic process;alcohol biosynthetic process;alcohol metabolic process;anatomical structure development;biosynthetic process;carbohydrate biosynthetic process;carbohydrate metabolic process;cellular aromatic compound metabolic process;cellular biosynthetic process;cellular carbohydrate biosynthetic process;cellular…	adenyl nucleotide binding;adenyl ribonucleotide binding;ATP binding;binding;catalytic activity;cation binding;diphosphotransferase activity;ion binding;kinase activity;magnesium ion binding;metal ion binding;nucleotide binding;purine nucleotide binding;purine ribonucleoside triphosphate binding;purine ribonucleotide binding;ribonucleotide binding;ribose phosphate diphosphokinase activity;transfer…	cell part;cytoplasmic part;cytosol;intracellular part	Pentose phosphate pathway;Purine metabolism	Pribosyltran	3D-structure;ATP-binding;Charcot-Marie-Toothdisease;Completeproteome;Deafness;Directproteinsequencing;Diseasemutation;Gout;Kinase;Magnesium;Mentalretardation;Metal-binding;Neuropathy;Non-syndromicdeafness;Nucleotide-binding;Nucleotidebiosynthesis;Polymorphism;Referenceproteome;Transferase		12	3	1	39.3	11.6	4.1	34.834	0	34.215	5474300000	54	27.5727	25.4371	25.8343	28.4861	NaN	NaN	NaN	NaN	NaN	27.6016	27.3978	NaN	NaN	NaN	NaN	NaN	26.2537	NaN
A2IPI6	A2IPI6			0.391253		-0.566234		0.114996		24	0.0534004	NaN						V-set			5	3	3	38.1	38.1	38.1	12.383	0	58.25	14246000000	56	26.6338	29.7105	NaN	NaN	29.0478	NaN	NaN	NaN	NaN	NaN	NaN	NaN	NaN	NaN	NaN	NaN	29.073	NaN
P02656;A3KPE2;B0YIW2	P02656;A3KPE2;B0YIW2	Apolipoprotein C-III	APOC3	0.383736	+	-0.154554		0.111924		90	0.0639718	-0.791005		acylglycerol catabolic process;acylglycerol metabolic process;alcohol metabolic process;biological regulation;catabolic process;cell surface receptor linked signaling pathway;cellular catabolic process;cellular component assembly;cellular component organization;cellular component organization or biogenesis;cellular lipid catabolic process;cellular lipid metabolic process;cellular macromolecule me…	binding;cholesterol binding;enzyme inhibitor activity;enzyme regulator activity;lipase inhibitor activity;lipid binding;phospholipid binding;steroid binding;sterol binding	cell part;chylomicron;cytoplasmic part;early endosome;endosome;extracellular region;extracellular region part;extracellular space;high-density lipoprotein particle;intermediate-density lipoprotein particle;intracellular membrane-bounded organelle;intracellular organelle;intracellular part;macromolecular complex;membrane-bounded organelle;organelle;plasma lipoprotein particle;protein-lipid complex…	PPAR signaling pathway	Apo-CIII	3D-structure;Chylomicron;Completeproteome;Directproteinsequencing;Diseasemutation;Glycoprotein;Lipiddegradation;Lipidmetabolism;Lipidtransport;Lipoprotein;Polymorphism;Referenceproteome;Secreted;Sialicacid;Signal;Transport;VLDL		6	6	6	55.6	55.6	55.6	10.852	0	323.31	128810000000	361	29.4537	30.603	29.7882	30.0292	29.9881	NaN	NaN	31.0569	NaN	31.1114	32.9057	30.7075	30.8442	30.4918	27.8608	27.5805	29.8391	26.9514
O00743;A0A024R861;B7Z3E2;A0A0S2Z482	O00743;A0A024R861;B7Z3E2	Serine/threonine-protein phosphatase 6 catalytic subunit;Serine/threonine-protein phosphatase 6 catalytic subunit, N-terminally processed;Serine/threonine-protein phosphatase	PPP6C	0.383683		-0.106251		0.129529		23	0.0371385	-0.810928		cell cycle process;cellular macromolecule metabolic process;cellular metabolic process;cellular process;cellular protein metabolic process;dephosphorylation;G1/S transition of mitotic cell cycle;macromolecule metabolic process;macromolecule modification;metabolic process;phosphate-containing compound metabolic process;phosphorus metabolic process;primary metabolic process;protein dephosphorylatio…	binding;catalytic activity;cation binding;hydrolase activity;hydrolase activity, acting on ester bonds;ion binding;metal ion binding;phosphatase activity;phosphoprotein phosphatase activity;phosphoric ester hydrolase activity;protein serine/threonine phosphatase activity	cell part;cytoplasmic part;cytosol;intracellular part		Metallophos	Alternativesplicing;Cellcycle;Completeproteome;Cytoplasm;Directproteinsequencing;Hydrolase;Iron;Manganese;Metal-binding;Proteinphosphatase;Referenceproteome	TNF-alpha/NF-kappa B signaling complex (CHUK, BTRC, NFKB2, PPP6C, REL, CUL1, IKBKE, SAPS2, SAPS1, ANKRD28, RELA, SKP1)	5	5	5	23.3	23.3	23.3	35.144	0	21.706	3149500000	48	27.9779	NaN	NaN	27.6729	25.3348	NaN	NaN	NaN	25.3406	NaN	NaN	NaN	NaN	NaN	25.0709	NaN	25.0784	NaN
P02549	P02549	Spectrin alpha chain, erythrocytic 1	SPTA1	0.375333		0.218759		0.118489		27	0.0785927	-1.14134		actin cytoskeleton organization;actin filament capping;actin filament organization;actin filament-based process;anatomical structure development;axon guidance;biological regulation;biosynthetic process;cellular biosynthetic process;cellular component organization;cellular component organization at cellular level;cellular component organization or biogenesis;cellular component organization or biog…	actin binding;actin filament binding;binding;calcium ion binding;cation binding;cytoskeletal protein binding;ion binding;metal ion binding;protein binding;structural constituent of cytoskeleton;structural molecule activity	cell cortex part;cell part;cuticular plate;cytoplasmic part;cytoskeletal part;cytoskeleton;cytosol;intracellular non-membrane-bounded organelle;intracellular organelle;intracellular organelle part;intracellular part;intrinsic to internal side of plasma membrane;intrinsic to membrane;intrinsic to plasma membrane;membrane part;non-membrane-bounded organelle;organelle;organelle part;plasma membrane …		efhand_Ca_insen;SH3_1;Spectrin	3D-structure;Actin-binding;Actincapping;Alternativesplicing;Calcium;Cellshape;Completeproteome;Cytoplasm;Cytoskeleton;Directproteinsequencing;Diseasemutation;Elliptocytosis;Hereditaryhemolyticanemia;Metal-binding;Polymorphism;Pyropoikilocytosis;Referenceproteome;Repeat;SH3domain		86	86	37	43.9	43.9	18.2	280.01	0	323.31	508680000000	219	NaN	NaN	NaN	NaN	NaN	NaN	NaN	NaN	NaN	NaN	34.1036	34.6754	NaN	NaN	29.2154	31.4558	NaN	NaN
P29622;B2R815;A0A024R6I9	P29622;B2R815;A0A024R6I9	Kallistatin	SERPINA4	0.363518	+	-0.123523		0.1518		111	0.0521217	0.470086		biological regulation;regulation of biological process;regulation of macromolecule metabolic process;regulation of metabolic process;regulation of primary metabolic process;regulation of protein metabolic process;regulation of proteolysis	endopeptidase inhibitor activity;endopeptidase regulator activity;enzyme inhibitor activity;enzyme regulator activity;peptidase inhibitor activity;peptidase regulator activity;serine-type endopeptidase inhibitor activity	extracellular region part;extracellular space		Serpin	Completeproteome;Directproteinsequencing;Glycoprotein;Proteaseinhibitor;Referenceproteome;Secreted;Serineproteaseinhibitor;Signal		24	24	24	58.8	58.8	58.8	48.541	0	323.31	82259000000	783	29.2263	30.2845	32.4841	29.7491	30.1693	27.9138	NaN	29.5085	24.7249	28.6045	28.2261	29.2572	NaN	28.6014	29.4246	28.2785	30.2256	28.1984
Q15293;V9HW95;Q5J7V8;E9PP27	Q15293;V9HW95;Q5J7V8	Reticulocalbin-1	RCN1;HEL-S-84	0.361206		0.141644		0.197968		21	0.0325721	-2.38063		anatomical structure development;camera-type eye development;chordate embryonic development;developmental process;embryo development;embryo development ending in birth or egg hatching;eye development;in utero embryonic development;organ development;sensory organ development	binding;calcium ion binding;cation binding;ion binding;metal ion binding	cell part;cytoplasmic part;endoplasmic reticulum lumen;endoplasmic reticulum part;intracellular organelle lumen;intracellular organelle part;intracellular part;membrane-enclosed lumen;organelle lumen;organelle part		EF_hand_4;EF_hand_5	Calcium;Completeproteome;Endoplasmicreticulum;Glycoprotein;Metal-binding;Phosphoprotein;Polymorphism;Referenceproteome;Repeat;Signal		10	10	10	38.7	38.7	38.7	38.89	0	74.473	6554000000	51	28.3462	25.9377	NaN	26.9438	NaN	NaN	NaN	NaN	NaN	NaN	NaN	NaN	NaN	NaN	NaN	NaN	26.6688	NaN
CON__P01966	CON__P01966			0.355928		-0.260431		0.0943888		35	0.057483	NaN									11	6	6	66.2	48.6	48.6	15.184	0	61.88	94741000000	279	NaN	NaN	NaN	NaN	28.3293	NaN	NaN	NaN	NaN	29.3331	29.3734	NaN	NaN	NaN	27.9869	NaN	29.4864	NaN
P36955;A0A140VKF3;I3L107;I3L4N7;I3L4F9;I3L4Z0;I3L2R7;I3L3Z3;I3L425;I3L1U4	P36955;A0A140VKF3	Pigment epithelium-derived factor	SERPINF1	0.355898	+	-0.0719228		0.106029		128	0.0285149	1.58175	+	biological regulation;cell proliferation;negative regulation of angiogenesis;negative regulation of biological process;negative regulation of cell proliferation;negative regulation of cellular process;negative regulation of developmental process;negative regulation of epithelial cell proliferation;negative regulation of epithelial cell proliferation involved in prostate gland development;negative…	endopeptidase inhibitor activity;endopeptidase regulator activity;enzyme inhibitor activity;enzyme regulator activity;peptidase inhibitor activity;peptidase regulator activity;serine-type endopeptidase inhibitor activity	cell part;cytoplasmic membrane-bounded vesicle;cytoplasmic part;cytoplasmic vesicle;extracellular region part;extracellular space;intracellular membrane-bounded organelle;intracellular organelle;intracellular part;melanosome;membrane-bounded organelle;membrane-bounded vesicle;organelle;pigment granule;vesicle		Serpin	3D-structure;Completeproteome;Directproteinsequencing;Glycoprotein;Osteogenesisimperfecta;Phosphoprotein;Polymorphism;Pyrrolidonecarboxylicacid;Referenceproteome;Secreted;Signal		43	43	35	76.3	76.3	65.1	46.312	0	323.31	907500000000	3603	33.1978	33.5237	33.7585	33.3484	33.9764	29.6011	32.1205	32.2364	30.2711	32.7912	33.4701	33.0135	31.9247	33.398	33.2176	32.3756	32.8509	31.6077
P30050;Q59FI9;D3DS95;Q76P68	P30050;Q59FI9	60S ribosomal protein L12	RPL12	0.348748		0.0120487		-0.0572934		47	0.029176	-3.24684		biosynthetic process;catabolic process;cellular biosynthetic process;cellular catabolic process;cellular component disassembly;cellular component disassembly at cellular level;cellular component organization;cellular component organization at cellular level;cellular component organization or biogenesis;cellular component organization or biogenesis at cellular level;cellular macromolecular complex…	binding;nucleic acid binding;RNA binding;structural constituent of ribosome;structural molecule activity	cell part;cytoplasmic part;cytosolic large ribosomal subunit;intracellular non-membrane-bounded organelle;intracellular organelle;intracellular organelle part;intracellular part;large ribosomal subunit;macromolecular complex;non-membrane-bounded organelle;organelle;organelle part;ribonucleoprotein complex;ribosome	Ribosome	Ribosomal_L11;Ribosomal_L11_N	3D-structure;Acetylation;Alternativesplicing;Completeproteome;Phosphoprotein;Referenceproteome;Ribonucleoprotein;Ribosomalprotein;RNA-binding	60S ribosomal subunit, cytoplasmic;Nop56p-associated pre-rRNA complex;Ribosome, cytoplasmic;TRBP containing complex (DICER, RPL7A, EIF6, MOV10 and subunits of the 60S ribosomal particle)	9	9	9	66.1	66.1	66.1	17.818	0	155.24	14020000000	160	28.2809	NaN	26.4789	28.5904	26.4922	NaN	NaN	27.7021	26.6398	NaN	NaN	NaN	NaN	NaN	26.8092	27.3984	28.1289	NaN
P69905;D1MGQ2;U6A216;A0A0K2BMD8;E9M4D4;I1VZV6;Q9BX83;P78461;Q9NQT3;Q86YQ4;Q86YQ1;U6A493;Q86YQ5;V9GZG8;Q7Z7B4	P69905;D1MGQ2;U6A216;A0A0K2BMD8;E9M4D4;I1VZV6;Q9BX83	Hemoglobin subunit alpha	HBA1;HBA2	0.347948	+	-0.00419736		0.145649		128	0.0666495	-1.26493		anion transport;bicarbonate transport;biological regulation;catabolic process;cellular catabolic process;cellular component assembly;cellular component organization;cellular component organization or biogenesis;cellular metabolic process;cellular process;cellular response to chemical stimulus;cellular response to hydrogen peroxide;cellular response to oxidative stress;cellular response to reactiv…	binding;cation binding;heme binding;ion binding;iron ion binding;metal ion binding;oxygen binding;oxygen transporter activity;substrate-specific transporter activity;tetrapyrrole binding;transition metal ion binding;transporter activity	cell part;cytoplasmic membrane-bounded vesicle lumen;cytoplasmic part;cytoplasmic vesicle part;cytosolic part;cytosolic small ribosomal subunit;endocytic vesicle lumen;extracellular region;haptoglobin-hemoglobin complex;hemoglobin complex;intracellular organelle part;intracellular part;macromolecular complex;membrane-enclosed lumen;organelle lumen;organelle part;protein complex;ribonucleoprotein …	African trypanosomiasis;Malaria	Globin	3D-structure;Acetylation;Completeproteome;Directproteinsequencing;Diseasemutation;Glycation;Glycoprotein;Heme;Hereditaryhemolyticanemia;Iron;Metal-binding;Oxygentransport;Polymorphism;Referenceproteome;Transport		27	27	1	100	100	28.2	15.257	0	323.31	12805000000000	16646	36.9543	36.7178	36.9688	37.7643	36.8906	33.5204	30.7449	35.3917	29.7428	37.183	37.9748	35.6989	38.1883	35.4722	35.3952	36.5055	36.3882	33.1763
C0IMJ3	C0IMJ3			0.347545		-0.162697		-0.0278264		21	0.0580185	NaN						Fasciclin			51	4	0	62.6	3.1	0	87.271	0.001078	11.945	4229300000	32	NaN	26.1969	NaN	NaN	NaN	NaN	NaN	NaN	NaN	NaN	NaN	26.9208	NaN	NaN	NaN	NaN	NaN	NaN
P12111;D9ZGF2;E7ENL6;Q8N4Z1;C9JNG9	P12111;D9ZGF2;E7ENL6;Q8N4Z1	Collagen alpha-3(VI) chain	COL6A3	0.3343		-0.200602		0.147201		63	0.0522667	-2.881		anatomical structure development;axon guidance;biological adhesion;cell adhesion;cellular component disassembly;cellular component disassembly at cellular level;cellular component organization;cellular component organization at cellular level;cellular component organization or biogenesis;cellular component organization or biogenesis at cellular level;cellular process;chemotaxis;collagen catabolic…	endopeptidase inhibitor activity;endopeptidase regulator activity;enzyme inhibitor activity;enzyme regulator activity;peptidase inhibitor activity;peptidase regulator activity;serine-type endopeptidase inhibitor activity	anchoring collagen;cell part;collagen;collagen type VI;cytoplasmic part;endoplasmic reticulum lumen;endoplasmic reticulum part;extracellular matrix;extracellular matrix part;extracellular region part;extracellular space;intracellular organelle lumen;intracellular organelle part;intracellular part;membrane;membrane-enclosed lumen;organelle lumen;organelle part;plasma membrane;sarcolemma	ECM-receptor interaction;Focal adhesion;Protein digestion and absorption	Collagen;Kunitz_BPTI;VWA	3D-structure;Alternativesplicing;Celladhesion;Collagen;Completeproteome;Directproteinsequencing;Diseasemutation;Disulfidebond;Extracellularmatrix;Glycoprotein;Hydroxylation;Phosphoprotein;Polymorphism;Proteaseinhibitor;Pyrrolidonecarboxylicacid;Referenceproteome;Repeat;Secreted;Serineproteaseinhibitor;Signal	ITGA1-ITGB1-COL6A3 complex;ITGA2-ITGB1-COL6A3 complex;ITGA5-ITGB3-COL6A3 complex	39	39	4	15.7	15.7	1.3	343.67	0	323.31	18251000000	264	26.2483	29.4788	29.2696	27.5769	28.8437	NaN	NaN	25.7832	NaN	27.2127	28.2186	27.4353	NaN	28.134	26.8658	NaN	27.2157	NaN
Q8NCL4;B4DL56;Q24JS2;D7UNW5;B3KRZ8;S4R3S5;S4R3A9	Q8NCL4;B4DL56;Q24JS2;D7UNW5;B3KRZ8	Polypeptide N-acetylgalactosaminyltransferase 6;Polypeptide N-acetylgalactosaminyltransferase	GALNT6	0.33327		-0.165813		-0.0177273		22	0.053374	0.544405		carbohydrate metabolic process;cellular carbohydrate metabolic process;cellular macromolecule metabolic process;cellular metabolic process;cellular process;cellular protein metabolic process;glycosylation;macromolecule glycosylation;macromolecule metabolic process;macromolecule modification;metabolic process;O-glycan processing;post-translational protein modification;primary metabolic process;pro…	acetylgalactosaminyltransferase activity;catalytic activity;polypeptide N-acetylgalactosaminyltransferase activity;transferase activity;transferase activity, transferring glycosyl groups;transferase activity, transferring hexosyl groups;UDP-glycosyltransferase activity	cell part;cytoplasmic part;Golgi apparatus;Golgi apparatus part;Golgi membrane;integral to membrane;intracellular membrane-bounded organelle;intracellular organelle;intracellular organelle part;intracellular part;intrinsic to membrane;membrane;membrane part;membrane-bounded organelle;organelle;organelle membrane;organelle part;perinuclear region of cytoplasm	Mucin type O-Glycan biosynthesis	Glycos_transf_2;Ricin_B_lectin	Calcium;Completeproteome;Disulfidebond;Glycoprotein;Glycosyltransferase;Golgiapparatus;Lectin;Manganese;Membrane;Polymorphism;Referenceproteome;Signal-anchor;Transferase;Transmembrane;Transmembranehelix		14	14	14	26.5	26.5	26.5	71.158	0	161.66	4011100000	59	26.2453	NaN	NaN	25.8822	NaN	NaN	NaN	NaN	24.9121	NaN	NaN	NaN	25.3853	NaN	NaN	NaN	25.053	NaN
A2J1N6	A2J1N6			0.333052		-0.425904		0.0990928		51	0.0440512	NaN						V-set			11	4	2	58.3	27	13	12.626	0	68.534	29953000000	145	28.0522	29.4094	28.5896	27.7787	29.2665	27.3443	29.0593	27.6955	NaN	NaN	NaN	29.7105	NaN	NaN	NaN	NaN	30.474	NaN
P05387;A0A024RCA7;H0YDD8	P05387;A0A024RCA7	60S acidic ribosomal protein P2	RPLP2	0.332741		-0.2537		-0.0212145		84	0.0359078	-2.96815		biosynthetic process;catabolic process;cellular biosynthetic process;cellular catabolic process;cellular component disassembly;cellular component disassembly at cellular level;cellular component organization;cellular component organization at cellular level;cellular component organization or biogenesis;cellular component organization or biogenesis at cellular level;cellular macromolecular complex…	binding;nucleic acid binding;RNA binding;structural constituent of ribosome;structural molecule activity	cell part;cytoplasmic part;cytosolic large ribosomal subunit;intracellular non-membrane-bounded organelle;intracellular organelle;intracellular organelle part;intracellular part;large ribosomal subunit;macromolecular complex;non-membrane-bounded organelle;organelle;organelle part;ribonucleoprotein complex;ribosome	Ribosome	Ribosomal_60s	3D-structure;Acetylation;Completeproteome;Directproteinsequencing;Phosphoprotein;Referenceproteome;Ribonucleoprotein;Ribosomalprotein	60S ribosomal subunit, cytoplasmic;Nop56p-associated pre-rRNA complex;Ribosome, cytoplasmic;TRBP containing complex (DICER, RPL7A, EIF6, MOV10 and subunits of the 60S ribosomal particle)	7	7	7	80.9	80.9	80.9	11.665	0	139.86	33422000000	267	30.0807	26.859	27.2785	28.6291	27.1819	NaN	27.9523	29.9258	27.5973	28.6953	28.576	27.6936	NaN	28.4662	NaN	28.0936	30.0024	28.4669
A0A024R884;Q4LE33;P24821;J3QSU6;F5H7V9;E9PC84;A7MBN2;D3YHM4;B4E1W8;H0YGZ3	A0A024R884;Q4LE33;P24821;J3QSU6;F5H7V9;E9PC84;A7MBN2;D3YHM4	Tenascin	TNC;TNC variant protein	0.328584		-0.408587	+	0.250463		84	0.0558746	-1.52323		anatomical structure morphogenesis;axon regeneration;axonogenesis;biological adhesion;biological regulation;cell adhesion;cell communication;cell part morphogenesis;cell projection morphogenesis;cell projection organization;cell-cell signaling;cellular component morphogenesis;cellular component organization;cellular component organization at cellular level;cellular component organization or bioge…		basement membrane;extracellular matrix;extracellular matrix part;extracellular region part;extracellular space;interstitial matrix;proteinaceous extracellular matrix	ECM-receptor interaction;Focal adhesion	EGF_2;Fibrinogen_C;fn3;hEGF	3D-structure;Alternativesplicing;Celladhesion;Coiledcoil;Completeproteome;Directproteinsequencing;Disulfidebond;EGF-likedomain;Extracellularmatrix;Glycoprotein;Phosphoprotein;Polymorphism;Referenceproteome;Repeat;Secreted;Signal	ITGA9-ITGB1-TNC complex	54	54	54	32.5	32.5	32.5	240.91	0	323.31	42645000000	487	27.8262	27.9466	29.8681	29.6032	29.1321	NaN	NaN	28.2945	25.9085	27.8329	NaN	29.0642	NaN	30.209	27.5325	26.3532	27.9121	27.5695
P51884;Q53FV4;CON__Q05443	P51884;Q53FV4	Lumican	LUM	0.328347	+	-0.238702		0.145663		128	0.0426464	-1.95705		amine metabolic process;aminoglycan biosynthetic process;aminoglycan catabolic process;aminoglycan metabolic process;anatomical structure development;biological regulation;biosynthetic process;carbohydrate biosynthetic process;carbohydrate catabolic process;carbohydrate metabolic process;cartilage development;catabolic process;cellular biosynthetic process;cellular catabolic process;cellular comp…	binding;collagen binding;extracellular matrix structural constituent;protein binding;structural molecule activity	cell part;collagen;cytoplasmic part;extracellular matrix;extracellular matrix part;extracellular region part;extracellular space;fibrillar collagen;Golgi apparatus part;Golgi lumen;intracellular organelle lumen;intracellular organelle part;intracellular part;lysosomal lumen;membrane-enclosed lumen;organelle lumen;organelle part;proteinaceous extracellular matrix;vacuolar lumen;vacuolar part		LRRNT	Completeproteome;Directproteinsequencing;Disulfidebond;Extracellularmatrix;Glycoprotein;Leucine-richrepeat;Polymorphism;Proteoglycan;Pyrrolidonecarboxylicacid;Referenceproteome;Repeat;Secreted;Signal;Sulfation		27	27	27	52.4	52.4	52.4	38.429	0	323.31	493240000000	1983	31.7998	33.8483	34.054	32.6387	33.2632	30.4297	30.5666	32.6438	29.6997	31.8885	32.0476	33.3542	29.7216	33.1222	31.8549	32.0037	32.0706	29.8941
A0A0X9V9B3	A0A0X9V9B3			0.328243		-0.169236		0.0546123		88	0.0370074	NaN									6	5	5	82.1	82.1	82.1	12.107	0	256.66	36825000000	333	NaN	28.3948	NaN	NaN	29.7473	28.4066	NaN	29.0642	27.2346	NaN	NaN	28.5963	NaN	28.0635	27.9518	29.6165	NaN	28.6963
P02763;V9HWF6	P02763;V9HWF6	Alpha-1-acid glycoprotein 1;Alpha-1-acid glycoprotein	ORM1;HEL-S-153w	0.323221	+	-0.244811		0.0637049		128	0.0363179	0.951065		acute inflammatory response;acute-phase response;biological regulation;defense response;establishment of localization;inflammatory response;regulation of biological process;regulation of immune system process;response to stimulus;response to stress;response to wounding;transport		extracellular region part;extracellular space		Lipocalin	3D-structure;Acutephase;Completeproteome;Directproteinsequencing;Disulfidebond;Glycoprotein;Polymorphism;Pyrrolidonecarboxylicacid;Referenceproteome;Secreted;Signal;Transport		22	13	13	60.2	36.8	36.8	23.511	0	323.31	4143500000000	5402	35.1616	36.5389	36.0221	35.5683	36.1138	36.3609	35.3673	35.0314	34.8664	36.5911	36.2964	36.6525	35.7304	36.5012	35.1546	34.1497	35.8626	33.7263
P02790;Q9BS19;B7Z8Q4	P02790;Q9BS19	Hemopexin	HPX	0.32243	+	0.0255805		0.131849		128	0.0224074	2.00854	+	biological regulation;cation homeostasis;cellular cation homeostasis;cellular chemical homeostasis;cellular homeostasis;cellular ion homeostasis;cellular iron ion homeostasis;cellular metabolic process;cellular metal ion homeostasis;cellular process;chemical homeostasis;cofactor metabolic process;heme metabolic process;hemoglobin metabolic process;heterocycle metabolic process;homeostatic process…	binding;cation binding;cofactor transporter activity;heme transporter activity;ion binding;metal ion binding;transporter activity	cell part;cytoplasmic membrane-bounded vesicle lumen;cytoplasmic part;cytoplasmic vesicle part;endocytic vesicle lumen;extracellular region part;extracellular space;intracellular organelle part;intracellular part;membrane-enclosed lumen;organelle lumen;organelle part;vesicle lumen		Hemopexin	Completeproteome;Directproteinsequencing;Disulfidebond;Glycoprotein;Heme;Host-virusinteraction;Iron;Metal-binding;Polymorphism;Referenceproteome;Repeat;Secreted;Signal;Transport		44	44	44	72.7	72.7	72.7	51.676	0	323.31	5119600000000	10984	35.7355	36.7884	36.884	36.0856	36.7173	35.474	35.1709	35.914	34.3457	36.0363	35.181	36.3682	34.6454	36.3758	35.5169	35.691	35.87	34.9597
P01023;F8W7L3;H0YFH1;Q9BQ22;Q6Y2X3;F5H1E8;B3KVP2;A8K5A7;A0A024RB64	P01023	Alpha-2-macroglobulin	A2M	0.314018		-0.392633	+	0.489925	+	128	0.0465931	0.157386		biological regulation;blood coagulation, intrinsic pathway;cell activation;cell differentiation;cellular developmental process;cellular process;cellular response to stimulus;developmental process;establishment of localization;establishment of localization in cell;establishment of protein localization;exocytosis;intracellular signal transduction;macromolecule metabolic process;metabolic process;ne…	binding;cytokine binding;endopeptidase inhibitor activity;endopeptidase regulator activity;enzyme inhibitor activity;enzyme regulator activity;growth factor binding;interleukin-1 binding;peptidase inhibitor activity;peptidase regulator activity;protein binding;serine-type endopeptidase inhibitor activity;tumor necrosis factor binding	cell part;cytoplasmic membrane-bounded vesicle lumen;cytoplasmic part;cytoplasmic vesicle part;cytosol;endoplasmic reticulum membrane;endoplasmic reticulum part;extracellular membrane-bounded organelle;extracellular organelle;extracellular region part;extracellular space;extracellular vesicular exosome;integral to membrane;intracellular non-membrane-bounded organelle;intracellular organelle;intra…	Complement and coagulation cascades	A2M;A2M_comp;A2M_N;A2M_N_2;A2M_recep;DnaJ;Thiol-ester_cl	3D-structure;Baitregion;Chaperone;Completeproteome;Directproteinsequencing;Disulfidebond;Endoplasmicreticulum;Glycoprotein;Isopeptidebond;Membrane;Polymorphism;Proteaseinhibitor;Proteintransport;Referenceproteome;Secreted;Serineproteaseinhibitor;Signal;Thioesterbond;Transmembrane;Transmembranehelix;Transport	DRIP78-PHLP complex;LRP-1-Alpha-2-M-annexin VI complex	151	151	132	82	82	77.5	163.29	0	323.31	8919700000000	22573	35.684	38.0751	38.2572	36.9431	37.4575	34.2868	34.4919	37.2158	33.1537	36.2031	37.627	37.6042	34.9793	37.3388	36.2233	37.1648	36.4834	34.8539
P08294;A0A140VJU8;B2R9V7;Q16867;M0R1V4	P08294;A0A140VJU8;B2R9V7	Extracellular superoxide dismutase [Cu-Zn];Superoxide dismutase [Cu-Zn]	SOD3	0.312923		-0.134762		-0.107583		46	0.0242194	-2.0115		cellular metabolic process;cellular process;cellular response to chemical stimulus;cellular response to oxidative stress;cellular response to oxygen radical;cellular response to reactive oxygen species;cellular response to stimulus;cellular response to stress;cellular response to superoxide;metabolic process;reactive oxygen species metabolic process;removal of superoxide radicals;response to chem…	antioxidant activity;binding;carbohydrate binding;catalytic activity;cation binding;copper ion binding;glycosaminoglycan binding;heparin binding;ion binding;metal ion binding;oxidoreductase activity;oxidoreductase activity, acting on superoxide radicals as acceptor;pattern binding;polysaccharide binding;superoxide dismutase activity;transition metal ion binding;zinc ion binding	cell part;cytoplasmic part;cytosol;extracellular matrix;extracellular region part;extracellular space;Golgi apparatus part;intracellular membrane-bounded organelle;intracellular organelle;intracellular organelle part;intracellular part;membrane-bounded organelle;mitochondrion;nucleus;organelle;organelle part;trans-Golgi network		Sod_Cu	3D-structure;Antioxidant;Completeproteome;Copper;Directproteinsequencing;Disulfidebond;Glycation;Glycoprotein;Heparin-binding;Metal-binding;Oxidoreductase;Polymorphism;Referenceproteome;Secreted;Signal;Zinc		10	10	10	60.4	60.4	60.4	25.851	0	184.45	10281000000	148	26.7909	27.808	28.8162	28.4621	28.1418	27.5859	NaN	NaN	NaN	27.5589	NaN	NaN	NaN	27.3406	26.6621	NaN	27.4983	NaN
P02766;E9KL36;A6XGL1;A0A087WT59;A6XMH1;A0A087WV45;Q8TDB2;Q53WY6	P02766;E9KL36;A6XGL1;A0A087WT59;A6XMH1;A0A087WV45	Transthyretin	TTR;HEL111	0.311248		-0.139898		0.0512035		127	0.0407225	0.506333		biological regulation;cellular hormone metabolic process;cellular lipid metabolic process;cellular metabolic process;cellular process;cellular response to stimulus;detection of abiotic stimulus;detection of external stimulus;detection of light stimulus;detection of stimulus;detection of visible light;diterpenoid metabolic process;establishment of localization;fat-soluble vitamin metabolic process…	binding;hormone binding	cell part;cytoplasm;extracellular region;extracellular region part;extracellular space;intracellular part;macromolecular complex;protein complex		Transthyretin	3D-structure;Amyloid;Amyloidosis;Completeproteome;Cytoplasm;Directproteinsequencing;Diseasemutation;Gamma-carboxyglutamicacid;Glycoprotein;Hormone;Neuropathy;Polymorphism;Referenceproteome;Secreted;Signal;Thyroidhormone;Transport		19	19	19	76.2	76.2	76.2	15.887	0	323.31	2169000000000	6216	33.9545	35.7968	37.1157	34.7389	34.9623	34.0313	32.9572	34.5056	32.8347	34.3188	34.0793	34.4792	32.5729	34.7826	33.8696	33.1288	35.0168	32.3231
A2J1N4	A2J1N4			0.308631		-0.264755		-0.0208355		53	0.054463	NaN						V-set			9	3	3	88.8	41.8	41.8	10.841	0	144.17	26217000000	276	28.3915	30.744	27.4493	26.1332	NaN	NaN	26.1962	29.1974	27.1004	28.3797	NaN	29.4208	NaN	NaN	28.2475	NaN	25.7698	NaN
Q6UX73;A0A0A0MT71;M0R353	Q6UX73;A0A0A0MT71	UPF0764 protein C16orf89	C16orf89	0.306622		0.160875		0.0243932		45	0.0502715	0				extracellular region			Alternativesplicing;Completeproteome;Glycoprotein;Polymorphism;Referenceproteome;Secreted;Signal		11	11	10	26.6	26.6	26.6	45.391	0	207.32	11819000000	125	26.9767	NaN	27.3699	24.9719	27.3067	27.5417	NaN	29.1064	24.7569	NaN	NaN	NaN	NaN	28.1298	27.6697	NaN	26.1733	NaN
O14786;Q6X907;E9PEP6;Q68DN3;Q71SW6;E7EX60;Q9H2E1;Q5T7F0;Q59F20;A8K9V7;Q6AWA9;Q5JWQ4;Q5JWQ6;V9GYL7;Q9H2E0;Q9H2D9;H0Y4A0	O14786;Q6X907;E9PEP6;Q68DN3;Q71SW6;E7EX60;Q9H2E1;Q5T7F0;Q59F20;A8K9V7;Q6AWA9;Q5JWQ4;Q5JWQ6	Neuropilin-1	NRP1;DKFZp781F1414;DKFZp686A03134	0.306374		0.238738		0.118811		40	0.0215704	-0.731547		anatomical structure development;anatomical structure formation involved in morphogenesis;anatomical structure morphogenesis;angiogenesis;axon guidance;axonal fasciculation;biological adhesion;biological regulation;branching morphogenesis of a tube;cell adhesion;cell chemotaxis;cell communication;cell migration;cell motility;cell projection organization;cell recognition;cell surface receptor link…	binding;carbohydrate binding;catalytic activity;cation binding;coreceptor activity;cytokine binding;glycosaminoglycan binding;growth factor binding;heparin binding;ion binding;kinase activity;metal ion binding;molecular transducer activity;pattern binding;phosphotransferase activity, alcohol group as acceptor;polysaccharide binding;protein binding;protein kinase activity;protein tyrosine kinase a…	axon part;cell body;cell part;cell projection part;cell surface;cytoplasmic part;cytoplasmic vesicle;cytoskeletal part;cytosol;extracellular region;growth cone;integral to membrane;intermediate filament;intracellular organelle;intracellular organelle part;intracellular part;intrinsic to membrane;macromolecular complex;membrane;membrane part;neurofilament;neuronal cell body;organelle;organelle par…	Axon guidance	CUB;DUF3481;F5_F8_type_C;MAM	3D-structure;Alternativesplicing;Angiogenesis;Calcium;Cellmembrane;Completeproteome;Developmentalprotein;Differentiation;Directproteinsequencing;Disulfidebond;Glycoprotein;Heparansulfate;Heparin-binding;Membrane;Metal-binding;Neurogenesis;Polymorphism;Proteoglycan;Receptor;Referenceproteome;Repeat;Secreted;Signal;Transmembrane;Transmembranehelix	FARP2-NRP1-PlexinA1 complex;FARP2-NRP1-PlexinA2 complex;FARP2-NRP1-PlexinA3 complex;FARP2-NRP1-PlexinA4 complex;ITGB1-NRP1 complex;Nrp1-PlexinD1 complex;NRP1-VEGF(165/121) complex;NRP1-VEGFC complex, heparin dependent;NRP1-VEGFD complex, heparin dependent;NRP1-VEGFR2-VEGF(165) complex;PlexinA1-Nrp1 complex;PlexinA1-NRP1 complex;PlexinA1-NRP1-SEMA3A complex;PlexinA3-Nrp1 complex;PlexinB1-Nrp1 comp…	10	10	10	16.1	16.1	16.1	103.13	0	38.855	9677600000	91	NaN	NaN	NaN	NaN	27.7383	27.2429	NaN	26.7093	27.5791	26.9983	NaN	27.6251	NaN	27.7229	27.4904	NaN	26.9024	NaN
P68871;D9YZU5;Q14473;Q0Z944;Q9BWV6;B3VL86;B3VL31;Q6V0K9;B3VL05;B5ANL9;F8W6P5;Q8IZI0;Q9UP81;Q14484;A9YUX2;Q9UBV6;Q3L3Q5	P68871;D9YZU5;Q14473;Q0Z944;Q9BWV6;B3VL86;B3VL31;Q6V0K9;B3VL05;B5ANL9;F8W6P5;Q8IZI0	Hemoglobin subunit beta;LVV-hemorphin-7;Spinorphin	HBB	0.305784		-0.0397095		0.24042		128	0.0533857	-0.779402		anion transport;bicarbonate transport;biological regulation;blood coagulation;catabolic process;cellular catabolic process;cellular component assembly;cellular component organization;cellular component organization or biogenesis;cellular metabolic process;cellular process;cellular response to chemical stimulus;cellular response to hydrogen peroxide;cellular response to oxidative stress;cellular r…	binding;cation binding;heme binding;hemoglobin binding;ion binding;iron ion binding;metal ion binding;oxygen binding;oxygen transporter activity;protein binding;substrate-specific transporter activity;tetrapyrrole binding;transition metal ion binding;transporter activity	cell part;cytoplasmic membrane-bounded vesicle lumen;cytoplasmic part;cytoplasmic vesicle part;cytosolic part;endocytic vesicle lumen;extracellular region;haptoglobin-hemoglobin complex;hemoglobin complex;intracellular organelle part;intracellular part;macromolecular complex;membrane-enclosed lumen;organelle lumen;organelle part;protein complex;vesicle lumen	African trypanosomiasis;Malaria	Globin	3D-structure;Acetylation;Completeproteome;Congenitaldyserythropoieticanemia;Directproteinsequencing;Diseasemutation;Glycation;Glycoprotein;Heme;Hereditaryhemolyticanemia;Hypotensiveagent;Iron;Metal-binding;Oxygentransport;Polymorphism;Pyruvate;Referenceproteome;S-nitrosylation;Transport;Vasoactive		32	32	0	100	100	0	15.998	0	323.31	15750000000000	13556	36.88	36.8593	36.3794	38.1086	36.7876	34.114	32.0715	36.3253	31.0623	37.9698	38.9554	36.2764	39.6778	35.9576	37.0989	38.3	36.356	34.2658
P17096;B4DWA0;A0A024RCT9	P17096;B4DWA0;A0A024RCT9	High mobility group protein HMG-I/HMG-Y	HMGA1	0.305233		-0.171152		-0.0725471		22	0.0444599	0.299152		aging;base-excision repair;biological regulation;biosynthetic process;cell aging;cellular biosynthetic process;cellular component assembly;cellular component assembly at cellular level;cellular component disassembly;cellular component disassembly at cellular level;cellular component organization;cellular component organization at cellular level;cellular component organization or biogenesis;cellul…	5'-deoxyribose-5-phosphate lyase activity;AT DNA binding;binding;carbon-oxygen lyase activity;catalytic activity;DNA binding;DNA-(apurinic or apyrimidinic site) lyase activity;hormone receptor binding;ligand-dependent nuclear receptor transcription coactivator activity;lyase activity;nuclear hormone receptor binding;nucleic acid binding;nucleic acid binding transcription factor activity;peroxisom…	cell part;chromatin;chromosomal part;cytoplasmic part;cytosol;heterochromatin;intracellular membrane-bounded organelle;intracellular organelle;intracellular organelle part;intracellular part;macromolecular complex;membrane-bounded organelle;nuclear part;nucleoplasm part;nucleus;organelle;organelle part;protein complex;senescence-associated heterochromatin focus;transcription factor complex		AT_hook	3D-structure;Acetylation;Alternativesplicing;Chromosomalrearrangement;Chromosome;Completeproteome;Directproteinsequencing;DNA-binding;Host-virusinteraction;Methylation;Nucleus;Phosphoprotein;Referenceproteome;Repeat;Transcription;Transcriptionregulation		7	7	2	56.1	56.1	23.4	11.676	0	77.088	9619700000	66	27.5983	NaN	NaN	27.4997	NaN	NaN	NaN	NaN	27.0417	NaN	NaN	27.4675	25.6635	26.9343	25.6961	NaN	NaN	NaN
K7ERI9;A0A024R0T8;P02654;K7EJI9;K7ELM9;K7EPF9;K7EKP1	K7ERI9;A0A024R0T8;P02654;K7EJI9;K7ELM9;K7EPF9	Apolipoprotein C-I;Truncated apolipoprotein C-I	APOC1	0.304076		-0.246384		0.00408778		109	0.0604889	0.0347767		acylglycerol metabolic process;alcohol metabolic process;biological regulation;cellular component assembly;cellular component organization;cellular component organization or biogenesis;cellular lipid metabolic process;cellular macromolecule metabolic process;cellular metabolic process;cellular process;cholesterol efflux;cholesterol metabolic process;cholesterol transport;chylomicron remnant clear…	alcohol binding;amine binding;binding;carboxylic acid binding;cation binding;enzyme activator activity;enzyme inhibitor activity;enzyme regulator activity;fatty acid binding;ion binding;lipase inhibitor activity;lipid binding;monocarboxylic acid binding;phosphatidylcholine binding;phosphatidylcholine-sterol O-acyltransferase activator activity;phospholipase inhibitor activity;phospholipid binding…	cell part;chylomicron;cytoplasmic part;endoplasmic reticulum;extracellular region;extracellular region part;high-density lipoprotein particle;intracellular membrane-bounded organelle;intracellular organelle;intracellular part;macromolecular complex;membrane-bounded organelle;organelle;plasma lipoprotein particle;protein-lipid complex;triglyceride-rich lipoprotein particle;very-low-density lipopro…		ApoC-I	3D-structure;Completeproteome;Directproteinsequencing;Lipidtransport;Polymorphism;Referenceproteome;Secreted;Signal;Transport;VLDL		10	10	10	49.4	49.4	49.4	8.647	0	106.9	287080000000	522	30.301	33.3349	33.1796	29.3688	32.997	29.6323	27.6305	30.7146	29.5235	31.6655	31.411	30.7167	28.5373	31.1252	29.8976	NaN	32.44	30.6364
Q6UX06;A0A024QZ95;B4DV64	Q6UX06;A0A024QZ95;B4DV64	Olfactomedin-4	OLFM4	0.302257		0.0780664		0.190367		27	0.0726223	0.304804		biological adhesion;cell adhesion;cellular process		cell part;cytoplasmic part;extracellular region part;extracellular space;intracellular membrane-bounded organelle;intracellular organelle;intracellular part;membrane-bounded organelle;mitochondrion;organelle		OLF	Celladhesion;Coiledcoil;Completeproteome;Disulfidebond;Glycoprotein;Mitochondrion;Polymorphism;Referenceproteome;Secreted;Signal		19	19	19	40.6	40.6	40.6	57.279	0	323.31	26849000000	209	NaN	NaN	NaN	NaN	NaN	NaN	NaN	NaN	NaN	NaN	NaN	NaN	NaN	NaN	NaN	NaN	NaN	31.8099
P02748;A0A024R035;CON__Q3MHN2	P02748;A0A024R035	Complement component C9;Complement component C9a;Complement component C9b	C9	0.302097		-0.209926		0.219006		128	0.04316	0.0198528		activation of immune response;biological regulation;cell death;cell killing;cellular process;complement activation;complement activation, alternative pathway;complement activation, classical pathway;cytolysis;cytolysis by symbiont of host cells;cytolysis in other organism;cytolysis in other organism involved in symbiotic interaction;death;defense response;disruption by symbiont of host cells;disr…		cell part;cytoplasm;extracellular region;integral to membrane;integral to plasma membrane;intracellular part;intrinsic to membrane;intrinsic to plasma membrane;macromolecular complex;membrane attack complex;membrane part;plasma membrane part;pore complex;protein complex	Amoebiasis;Complement and coagulation cascades;Prion diseases;Systemic lupus erythematosus	Ldl_recept_a;MACPF;TSP_1	Cellmembrane;Complementalternatepathway;Complementpathway;Completeproteome;Cytolysis;Directproteinsequencing;Diseasemutation;Disulfidebond;EGF-likedomain;Glycoprotein;Immunity;Innateimmunity;Membrane;Membraneattackcomplex;Phosphoprotein;Polymorphism;Referenceproteome;Secreted;Signal;Transmembrane;Transmembranebetastrand		37	37	37	57.8	57.8	57.8	63.173	0	323.31	409480000000	1956	31.1213	33.9852	33.4971	31.6179	33.6616	31.1414	31.2633	31.9578	29.9989	32.8698	31.5499	33.2026	29.6255	32.5287	30.865	31.1686	32.1132	30.8683
Q12906;A0A024R7C7;F4ZW66;F4ZW64;A8K590;F4ZW65;B4DFG4;Q59GP7;K7EKJ9;B4DDF3;K7ER69;K7EJ09;K7EKY0;K7EM82;K7EQR9;K7ERM6;K7ENK6;K7EPG3;K7EQ75;K7ELV3	Q12906;A0A024R7C7;F4ZW66;F4ZW64;A8K590;F4ZW65;B4DFG4;Q59GP7	Interleukin enhancer-binding factor 3	ILF3	0.301424		-0.0745872		0.214434		62	0.0322778	0		biological regulation;biosynthetic process;cell cycle phase;cell cycle process;cellular biosynthetic process;cellular macromolecule biosynthetic process;cellular macromolecule metabolic process;cellular metabolic process;cellular nitrogen compound metabolic process;cellular process;cellular protein metabolic process;defense response;defense response to virus;immune effector process;immune system …	binding;DNA binding;double-stranded RNA binding;nucleic acid binding;RNA binding	cell part;cytoplasmic part;intracellular membrane-bounded organelle;intracellular non-membrane-bounded organelle;intracellular organelle;intracellular organelle part;intracellular part;macromolecular complex;membrane-bounded organelle;mitochondrion;non-membrane-bounded organelle;nuclear part;nucleolus;nucleus;organelle;organelle part;ribonucleoprotein complex		dsrm;DZF	3D-structure;Acetylation;Alternativesplicing;Antiviraldefense;Completeproteome;Cytoplasm;Directproteinsequencing;DNA-binding;Methylation;Nucleus;Phosphoprotein;Polymorphism;Referenceproteome;Repeat;RNA-binding;Transcription;Transcriptionregulation	DGCR8 multiprotein complex;DGCR8-ILF3 complex;DNA-PK-Ku-eIF2-NF90-NF45 complex;Emerin complex 52;ILF3-XPO5 complex;Large Drosha complex;Nop56p-associated pre-rRNA complex	30	30	27	41.8	41.8	39	95.337	0	216.13	22306000000	234	28.2069	26.0575	27.4871	27.4126	NaN	NaN	27.9234	28.2902	26.8844	28.3361	28.0143	26.7542	NaN	27.2697	27.7322	NaN	28.7493	27.8827
S6BGE0	S6BGE0			0.299994		-0.381153		0.163602		51	0.0477309	NaN									23	7	4	49.7	22	18.3	32.181	0	165.92	102890000000	212	30.4466	32.8795	30.5906	31.2909	31.9097	NaN	28.8985	31.2258	NaN	NaN	31.7435	30.8788	NaN	NaN	27.6318	NaN	31.8137	NaN
P01008;A0A024R944;A0A0K0Q2Z1;Q8TCE1;Q8IZZ8;Q9UE54;CON__P41361;Q8J001;Q9UBW9;Q8IZZ9;Q8J000	P01008;A0A024R944;A0A0K0Q2Z1;Q8TCE1	Antithrombin-III	SERPINC1	0.298291		0.0419031		0.0970992		128	0.0267074	0.918612		biological regulation;blood coagulation;coagulation;hemostasis;multicellular organismal process;negative regulation of biological process;negative regulation of defense response;negative regulation of inflammatory response;negative regulation of response to external stimulus;negative regulation of response to stimulus;regulation of biological process;regulation of biological quality;regulation of…	binding;carbohydrate binding;endopeptidase inhibitor activity;endopeptidase regulator activity;enzyme inhibitor activity;enzyme regulator activity;glycosaminoglycan binding;heparin binding;pattern binding;peptidase inhibitor activity;peptidase regulator activity;polysaccharide binding;serine-type endopeptidase inhibitor activity	cell part;extracellular region part;extracellular space;membrane;plasma membrane	Complement and coagulation cascades	Serpin	3D-structure;Bloodcoagulation;Completeproteome;Directproteinsequencing;Diseasemutation;Disulfidebond;Glycoprotein;Hemostasis;Heparin-binding;Phosphoprotein;Polymorphism;Proteaseinhibitor;Referenceproteome;Secreted;Serineproteaseinhibitor;Signal;Thrombophilia		62	62	62	83.6	83.6	83.6	52.602	0	323.31	2318300000000	7720	33.7588	35.222	36.0425	34.7342	34.3549	33.8146	33.4249	34.2512	32.7527	34.4797	34.0232	34.4164	33.2232	34.6768	34.12	34.9233	34.2481	34.0185
S6BGD6	S6BGD6			0.296913		-0.00310821		0.249305		27	0.0440211	NaN									27	3	3	61.3	8.9	8.9	24.823	0	32.772	19132000000	100	NaN	NaN	28.6597	29.9453	27.6625	NaN	NaN	NaN	NaN	NaN	NaN	NaN	NaN	NaN	NaN	NaN	NaN	NaN
P07358;B7Z550;B7Z555;B7ZA94;A8K9M5;F5GY80;F5H7G1;Q05CV3	P07358;B7Z550;B7Z555;B7ZA94;A8K9M5;F5GY80;F5H7G1;Q05CV3	Complement component C8 beta chain	C8B	0.295992		-0.255618		0.273314		108	0.0517673	0.290303		activation of immune response;biological regulation;cell death;cellular process;complement activation;complement activation, alternative pathway;complement activation, classical pathway;cytolysis;death;defense response;humoral immune response;immune effector process;immune response;immune system process;innate immune response;macromolecule metabolic process;metabolic process;positive regulation o…		cell part;extracellular region;extracellular region part;extracellular space;macromolecular complex;membrane;membrane attack complex;membrane part;plasma membrane part;pore complex;protein complex	Amoebiasis;Complement and coagulation cascades;Prion diseases;Systemic lupus erythematosus	Ldl_recept_a;MACPF	3D-structure;Complementalternatepathway;Complementpathway;Completeproteome;Cytolysis;Directproteinsequencing;Disulfidebond;EGF-likedomain;Glycoprotein;Immunity;Innateimmunity;Membraneattackcomplex;Phosphoprotein;Polymorphism;Referenceproteome;Repeat;Secreted;Signal		36	36	36	67.7	67.7	67.7	67.046	0	323.31	103080000000	803	28.8485	31.6325	32.5047	30.8355	31.8438	28.8053	27.434	29.8703	26.2182	30.6665	29.3865	31.468	NaN	30.5079	29.7029	30.3829	29.6515	28.643
O00584;D6RHI9;A0A087WZM2;A6XND5;H0YAE9;D6REQ6;A0A087WWI1;Q8TCU1;J3QQ64	O00584;D6RHI9;A0A087WZM2;A6XND5;H0YAE9;D6REQ6	Ribonuclease T2	RNASET2	0.29241		-0.0873117		-0.0709929		65	0.0307662	-0.35493		catabolic process;cellular catabolic process;cellular macromolecule catabolic process;cellular macromolecule metabolic process;cellular metabolic process;cellular nitrogen compound metabolic process;cellular process;macromolecule catabolic process;macromolecule metabolic process;metabolic process;nitrogen compound metabolic process;nucleic acid metabolic process;nucleobase-containing compound met…	binding;catalytic activity;endonuclease activity;endonuclease activity, active with either ribo- or deoxyribonucleic acids and producing 3'-phosphomonoesters;endoribonuclease activity;endoribonuclease activity, producing 3'-phosphomonoesters;hydrolase activity;hydrolase activity, acting on ester bonds;nuclease activity;nucleic acid binding;ribonuclease activity;ribonuclease T2 activity;RNA binding	cell part;cytoplasmic part;endoplasmic reticulum lumen;endoplasmic reticulum part;extracellular region part;extracellular space;intracellular membrane-bounded organelle;intracellular organelle;intracellular organelle lumen;intracellular organelle part;intracellular part;lysosomal lumen;lysosome;lytic vacuole;membrane-bounded organelle;membrane-enclosed lumen;organelle;organelle lumen;organelle pa…		Ribonuclease_T2	3D-structure;Alternativesplicing;Completeproteome;Diseasemutation;Disulfidebond;Endonuclease;Endoplasmicreticulum;Glycoprotein;Hydrolase;Lysosome;Nuclease;Polymorphism;Referenceproteome;Secreted;Signal		14	14	14	43	43	43	29.48	0	323.31	12980000000	170	27.602	NaN	NaN	27.0652	NaN	NaN	26.3523	NaN	27.5402	NaN	26.6024	26.5848	27.6084	NaN	26.7057	NaN	26.525	27.964
P35858;Q8TAY0;B0AZL7	P35858;Q8TAY0;B0AZL7	Insulin-like growth factor-binding protein complex acid labile subunit	IGFALS	0.29159		-0.0184563		0.146545		34	0.0504675	1.5528	+	biological adhesion;biological regulation;cell adhesion;cellular macromolecule metabolic process;cellular metabolic process;cellular process;cellular protein metabolic process;cellular response to stimulus;macromolecule metabolic process;metabolic process;primary metabolic process;protein metabolic process;regulation of biological process;regulation of cellular process;response to stimulus;signal…	binding;growth factor binding;insulin-like growth factor binding;protein binding	cell part;extracellular region part;extracellular space;intracellular membrane-bounded organelle;intracellular organelle;intracellular part;membrane-bounded organelle;nucleus;organelle		LRR_1;LRRNT	Alternativesplicing;Celladhesion;Completeproteome;Directproteinsequencing;Glycoprotein;Leucine-richrepeat;Polymorphism;Referenceproteome;Repeat;Secreted;Signal	IGF1-IGFBP3-ALS complex	24	24	24	42.1	42.1	42.1	66.034	0	323.31	19209000000	315	26.6988	28.267	29.1954	26.3565	28.6965	NaN	NaN	NaN	NaN	NaN	NaN	NaN	NaN	NaN	NaN	NaN	28.2129	NaN
P10643;A8K2T4	P10643;A8K2T4	Complement component C7	C7	0.287466		-0.300822		0.357615	+	128	0.0518623	0.92237		activation of immune response;biological regulation;cell death;cellular process;complement activation;complement activation, alternative pathway;complement activation, classical pathway;cytolysis;death;defense response;humoral immune response;immune effector process;immune response;immune system process;innate immune response;macromolecule metabolic process;metabolic process;positive regulation o…		cell part;extracellular region;macromolecular complex;membrane attack complex;membrane part;plasma membrane part;pore complex;protein complex	Complement and coagulation cascades;Prion diseases;Systemic lupus erythematosus	Ldl_recept_a;MACPF;Sushi;TSP_1	3D-structure;Complementalternatepathway;Complementpathway;Completeproteome;Cytolysis;Directproteinsequencing;Diseasemutation;Disulfidebond;EGF-likedomain;Glycoprotein;Immunity;Innateimmunity;Membraneattackcomplex;Polymorphism;Referenceproteome;Repeat;Secreted;Signal;Sushi	SC5bp-7 complex	68	68	2	66.1	66.1	4.6	93.517	0	323.31	419020000000	2776	31.5626	33.2488	34.4228	32.4126	31.9857	31.6161	30.4125	33.7643	30.0093	31.8835	32.356	32.6276	29.2503	33.5984	32.6739	32.0987	32.7451	30.2418
Q9UHR4	Q9UHR4	Brain-specific angiogenesis inhibitor 1-associated protein 2-like protein 1	BAIAP2L1	0.287089		-0.203772		-0.152799		22	0.0526499	0.944035		biological regulation;cell projection assembly;cell projection organization;cellular component assembly;cellular component assembly at cellular level;cellular component organization;cellular component organization at cellular level;cellular component organization or biogenesis;cellular component organization or biogenesis at cellular level;cellular process;cellular response to stimulus;filopodium…	binding;proline-rich region binding;protein binding	cell junction;cell part;cytoplasmic part;cytoskeleton;cytosol;intracellular membrane-bounded organelle;intracellular non-membrane-bounded organelle;intracellular organelle;intracellular part;membrane;membrane-bounded organelle;non-membrane-bounded organelle;nucleus;organelle;plasma membrane		IMD;SH3_2	3D-structure;Actin-binding;Coiledcoil;Completeproteome;Cytoplasm;Cytoskeleton;Phosphoprotein;Polymorphism;Referenceproteome;SH3domain		15	15	15	37.4	37.4	37.4	56.882	0	175.1	3604300000	75	NaN	NaN	NaN	25.1806	NaN	NaN	24.8108	NaN	24.118	NaN	NaN	NaN	NaN	NaN	NaN	NaN	NaN	NaN
A0A087X0Q4;A0A087WW87;P01614	A0A087X0Q4;A0A087WW87;P01614	Ig kappa chain V-II region Cum	IGKV2-40	0.281444		-0.219512		0.0288219		124	0.0395426	NaN		activation of immune response;biological regulation;complement activation;complement activation, classical pathway;defense response;humoral immune response;immune effector process;immune response;immune system process;innate immune response;macromolecule metabolic process;metabolic process;positive regulation of biological process;positive regulation of immune response;positive regulation of immu…	antigen binding;binding	cell part;extracellular region;membrane;plasma membrane		V-set	Bence-Jonesprotein;Completeproteome;Directproteinsequencing;Disulfidebond;Immunoglobulindomain;ImmunoglobulinVregion;Referenceproteome		9	8	6	94.2	94.2	75	11.434	0	323.31	626480000000	709	33.0492	34.7982	34.242	33.6946	34.5361	32.0693	32.5953	32.3002	31.5592	32.7558	32.1007	32.3835	29.9415	30.6575	30.9568	31.2763	34.4064	31.3492
P02652;V9GYM3;V9GYG9;V9GYE3;V9GYC1;V9GYS1	P02652;V9GYM3;V9GYG9;V9GYE3	Apolipoprotein A-II;Proapolipoprotein A-II;Truncated apolipoprotein A-II	APOA2	0.280942		-0.201917		0.183329		128	0.0488378	0.260524		acute inflammatory response;acylglycerol catabolic process;acylglycerol metabolic process;alcohol metabolic process;amine metabolic process;anatomical structure morphogenesis;biological regulation;biosynthetic process;catabolic process;cellular amine metabolic process;cellular biogenic amine metabolic process;cellular biosynthetic process;cellular catabolic process;cellular component assembly;cel…	alcohol binding;amine binding;binding;cation binding;cholesterol binding;cholesterol transporter activity;enzyme activator activity;enzyme inhibitor activity;enzyme regulator activity;high-density lipoprotein particle binding;identical protein binding;ion binding;lipase inhibitor activity;lipid binding;lipid transporter activity;lipoprotein particle binding;phosphatidylcholine binding;phosphatidy…	cell part;chylomicron;cytoplasmic part;cytosol;early endosome;endoplasmic reticulum lumen;endoplasmic reticulum part;endosome;extracellular region part;high-density lipoprotein particle;intracellular membrane-bounded organelle;intracellular organelle;intracellular organelle lumen;intracellular organelle part;intracellular part;macromolecular complex;membrane-bounded organelle;membrane-enclosed lu…	PPAR signaling pathway	ApoA-II	3D-structure;Cleavageonpairofbasicresidues;Completeproteome;Directproteinsequencing;Disulfidebond;Glycoprotein;HDL;Host-virusinteraction;Lipidtransport;Oxidation;Phosphoprotein;Pyrrolidonecarboxylicacid;Referenceproteome;Secreted;Signal;Transport		15	15	15	77	77	77	11.175	0	323.31	1654400000000	1986	32.4755	34.6112	34.5899	32.4552	34.8866	32.2495	32.9871	34.7719	30.4563	33.9105	34.6173	34.6227	33.8701	35.0798	32.9667	33.4753	33.0991	32.9858
P02743;V9HWP0	P02743;V9HWP0	Serum amyloid P-component;Serum amyloid P-component(1-203)	APCS;HEL-S-92n	0.280445		-0.127276		0.207617		110	0.055428	-2.73625		acute inflammatory response;acute-phase response;cellular component assembly;cellular component assembly at cellular level;cellular component organization;cellular component organization at cellular level;cellular component organization or biogenesis;cellular component organization or biogenesis at cellular level;cellular macromolecular complex assembly;cellular macromolecular complex subunit org…	binding;cation binding;ion binding;metal ion binding;protein binding;unfolded protein binding	extracellular region part;extracellular space;macromolecular complex;protein complex		Pentaxin	3D-structure;Amyloid;Calcium;Completeproteome;Directproteinsequencing;Disulfidebond;Glycoprotein;Lectin;Metal-binding;Polymorphism;Referenceproteome;Secreted;Signal		15	15	15	46.2	46.2	46.2	25.387	0	323.31	100790000000	626	28.118	31.9249	30.4859	29.9919	29.9631	NaN	NaN	28.9529	NaN	31.3298	28.9893	28.9822	NaN	29.9614	30.3193	30.5597	28.9125	28.9148
P01009;E9KL23;Q3I0J7;A6YP93	P01009;E9KL23	Alpha-1-antitrypsin;Short peptide from AAT	SERPINA1	0.279129		-0.128393		0.11822		128	0.0206713	0.474639		acute inflammatory response;acute-phase response;biological regulation;cell activation;cellular process;defense response;establishment of localization;establishment of localization in cell;exocytosis;inflammatory response;platelet activation;platelet degranulation;regulation of biological process;regulation of macromolecule metabolic process;regulation of metabolic process;regulation of primary m…	endopeptidase inhibitor activity;endopeptidase regulator activity;enzyme inhibitor activity;enzyme regulator activity;peptidase inhibitor activity;peptidase regulator activity;serine-type endopeptidase inhibitor activity	cell part;cytoplasmic membrane-bounded vesicle lumen;cytoplasmic part;cytoplasmic vesicle part;extracellular matrix;extracellular region part;extracellular space;intracellular organelle part;intracellular part;membrane-enclosed lumen;organelle lumen;organelle part;platelet alpha granule lumen;proteinaceous extracellular matrix;secretory granule lumen;vesicle lumen	Complement and coagulation cascades	Serpin	3D-structure;Acutephase;Alternativesplicing;Bloodcoagulation;Completeproteome;Directproteinsequencing;Extracellularmatrix;Glycoprotein;Hemostasis;Polymorphism;Proteaseinhibitor;Referenceproteome;Secreted;Serineproteaseinhibitor;Signal	SERPINA1-CTSG complex;SERPINA1-ELA2 complex	69	69	0	84.7	84.7	0	46.736	0	323.31	27908000000000	36707	37.8738	39.4606	39.4434	37.7899	38.9948	37.6406	37.5984	37.7245	37.37	38.7426	38.1479	38.7972	36.8653	38.1167	37.4036	37.722	37.9191	37.2986
O43390;Q0VGD6;B4DMB1;B2R7W4;Q6MZS5;B4DT28	O43390;Q0VGD6;B4DMB1;B2R7W4;Q6MZS5;B4DT28	Heterogeneous nuclear ribonucleoprotein R	HNRNPR;HNRPR;DKFZp686A13234	0.279049		0.138172		0.0936635		26	0.0277645	-3.22848		cellular macromolecule metabolic process;cellular metabolic process;cellular nitrogen compound metabolic process;cellular process;macromolecule metabolic process;metabolic process;mRNA metabolic process;mRNA processing;nitrogen compound metabolic process;nuclear mRNA splicing, via spliceosome;nucleic acid metabolic process;nucleobase-containing compound metabolic process;primary metabolic process…	binding;nucleic acid binding;nucleotide binding;RNA binding	catalytic step 2 spliceosome;cell part;cytoplasm;intracellular organelle part;intracellular part;macromolecular complex;nuclear part;nucleoplasm;organelle part;ribonucleoprotein complex;spliceosomal complex		RRM_1	3D-structure;Acetylation;Alternativesplicing;Completeproteome;Cytoplasm;Directproteinsequencing;mRNAprocessing;mRNAsplicing;Nucleus;Referenceproteome;Repeat;Ribonucleoprotein;RNA-binding;Spliceosome;Viralnucleoprotein;Virion	C complex spliceosome;DGCR8 multiprotein complex;H2AX complex, isolated from cells without IR exposure	24	18	9	43.1	33.5	19.4	70.942	0	60.815	6951500000	73	26.2215	NaN	NaN	NaN	NaN	NaN	NaN	NaN	26.4807	NaN	NaN	NaN	NaN	NaN	NaN	NaN	26.1684	26.8954
Q6IPH7	Q6IPH7		RPL14	0.275753		0.218029		0.258535		21	0.0315322	NaN		biosynthetic process;cellular biosynthetic process;cellular macromolecule biosynthetic process;cellular macromolecule metabolic process;cellular metabolic process;cellular process;cellular protein metabolic process;macromolecule biosynthetic process;macromolecule metabolic process;metabolic process;primary metabolic process;protein metabolic process;translation	structural constituent of ribosome;structural molecule activity	cell part;cytoplasm;cytoplasmic part;intracellular non-membrane-bounded organelle;intracellular organelle;intracellular part;macromolecular complex;non-membrane-bounded organelle;organelle;ribonucleoprotein complex;ribosome		Ribosomal_L14e	Ribonucleoprotein;Ribosomalprotein		8	8	2	35.9	35.9	10	23.787	0	83.41	4144800000	51	26.7171	NaN	NaN	NaN	NaN	NaN	NaN	NaN	NaN	NaN	NaN	NaN	NaN	26.1405	26.707	NaN	25.9785	NaN
P63279;H3BQQ9;A8K503;Q7KZS0;B0QYN7;H3BPC4	P63279;H3BQQ9;A8K503;Q7KZS0;B0QYN7;H3BPC4	SUMO-conjugating enzyme UBC9	UBE2I	0.274612		0.0314468		-0.246339		49	0.0383567	-0.959158		biological regulation;catabolic process;cell cycle phase;cell cycle process;cell division;cellular catabolic process;cellular component organization;cellular component organization at cellular level;cellular component organization or biogenesis;cellular component organization or biogenesis at cellular level;cellular macromolecule catabolic process;cellular macromolecule metabolic process;cellular…	acid-amino acid ligase activity;adenyl nucleotide binding;adenyl ribonucleotide binding;ATP binding;binding;catalytic activity;ligase activity;ligase activity, forming carbon-nitrogen bonds;nucleotide binding;purine nucleotide binding;purine ribonucleoside triphosphate binding;purine ribonucleotide binding;ribonucleotide binding;small conjugating protein ligase activity;SUMO ligase activity;ubiqu…	cell part;cell projection;chromosomal part;cytoplasm;dendrite;fibrillar center;intracellular organelle part;intracellular part;neuron projection;nuclear body;nuclear chromosome part;nuclear part;nucleolar part;nucleoplasm part;organelle part;PML body;synapse;synaptonemal complex	RNA transport;Ubiquitin mediated proteolysis	UQ_con	3D-structure;Acetylation;ATP-binding;Cellcycle;Celldivision;Chromosomepartition;Completeproteome;Cytoplasm;Host-virusinteraction;Isopeptidebond;Ligase;Mitosis;Nucleotide-binding;Nucleus;Phosphoprotein;Referenceproteome;Ublconjugation;Ublconjugationpathway	NR3C2-UBC9-SRC-1 complex	9	9	9	75.9	75.9	75.9	18.007	0	25.55	9350100000	154	NaN	NaN	NaN	NaN	NaN	NaN	26.2878	NaN	26.9926	NaN	NaN	NaN	NaN	NaN	NaN	26.9696	NaN	27.0058
Q6UX71;B4E367	Q6UX71;B4E367	Plexin domain-containing protein 2	PLXDC2	0.274409		-0.160713		0.122365		64	0.0249676	0.142442				cell part;integral to membrane;intrinsic to membrane;membrane part		PSI	Alternativesplicing;Completeproteome;Glycoprotein;Membrane;Phosphoprotein;Polymorphism;Referenceproteome;Signal;Transmembrane;Transmembranehelix		12	12	12	21	21	21	59.582	0	175.13	15366000000	233	28.2535	28.269	28.3587	27.5606	27.6734	28.3472	NaN	27.1042	27.2767	27.9338	NaN	27.7723	NaN	27.2576	27.2232	28.1625	28.1806	28.0922
P06727;Q13784	P06727;Q13784	Apolipoprotein A-IV	APOA4	0.274272		-0.203627		0.342292	+	127	0.0507979	0.435208		alcohol metabolic process;amine metabolic process;biological adhesion;biological regulation;catabolic process;cell adhesion;cell-cell adhesion;cellular amine metabolic process;cellular biogenic amine metabolic process;cellular catabolic process;cellular component assembly;cellular component organization;cellular component organization or biogenesis;cellular lipid metabolic process;cellular macrom…	alcohol binding;amine binding;antioxidant activity;binding;cation binding;cholesterol transporter activity;copper ion binding;enzyme activator activity;enzyme regulator activity;identical protein binding;ion binding;lipid binding;lipid transporter activity;metal ion binding;phosphatidylcholine binding;phosphatidylcholine-sterol O-acyltransferase activator activity;phospholipid binding;protein bin…	cell part;chylomicron;cytoplasmic part;cytosol;early endosome;endoplasmic reticulum lumen;endoplasmic reticulum part;endosome;extracellular region;extracellular region part;high-density lipoprotein particle;intracellular membrane-bounded organelle;intracellular organelle;intracellular organelle lumen;intracellular organelle part;intracellular part;macromolecular complex;membrane-bounded organelle…		Apolipoprotein	3D-structure;Chylomicron;Completeproteome;HDL;Lipidtransport;Lipoprotein;Phosphoprotein;Polymorphism;Referenceproteome;Repeat;Secreted;Signal;Transport		68	68	66	86.9	86.9	86.9	45.398	0	323.31	1728700000000	5327	33.4501	35.0862	36.7344	34.0715	34.4337	32.6342	32.0933	34.1068	29.1846	33.4415	34.4486	34.9932	32.5175	34.8167	33.7674	34.1371	33.4423	32.4258
P14384;F8W111;H0YHN7;F8VVI6;F8VR29;F8VU13	P14384;F8W111	Carboxypeptidase M	CPM	0.273262		-0.142148		-0.00601396		72	0.0309894	-0.224875		anatomical structure morphogenesis;developmental process;macromolecule metabolic process;metabolic process;primary metabolic process;protein metabolic process;proteolysis	binding;carboxypeptidase activity;catalytic activity;cation binding;exopeptidase activity;hydrolase activity;ion binding;metal ion binding;metallocarboxypeptidase activity;metalloexopeptidase activity;metallopeptidase activity;peptidase activity;peptidase activity, acting on L-amino acid peptides;transition metal ion binding;zinc ion binding	anchored to membrane;cell part;cytoplasm;intracellular membrane-bounded organelle;intracellular organelle;intracellular part;intrinsic to membrane;membrane;membrane part;membrane-bounded organelle;nucleus;organelle;plasma membrane		Peptidase_M14	3D-structure;Carboxypeptidase;Cellmembrane;Completeproteome;Directproteinsequencing;Disulfidebond;Glycoprotein;GPI-anchor;Hydrolase;Lipoprotein;Membrane;Metal-binding;Metalloprotease;Polymorphism;Protease;Referenceproteome;Signal;Zinc		14	14	14	37.5	37.5	37.5	50.513	0	118.35	12470000000	213	26.2962	NaN	28.0539	NaN	NaN	28.0164	NaN	28.513	26.4173	27.5177	NaN	26.9559	NaN	27.7804	27.2649	26.8979	26.1851	26.3966
Q8NBS9;Q86UY0;Q6EHZ3;Q658S9;A0A024QZV0	Q8NBS9;Q86UY0;Q6EHZ3;Q658S9;A0A024QZV0	Thioredoxin domain-containing protein 5	TXNDC5;STRF8;DKFZp666I134;hCG_1811539	0.273117		0.28283		-0.254666		64	0.0201696	-4.29073		biological regulation;cell redox homeostasis;cellular component organization;cellular component organization or biogenesis;cellular homeostasis;cellular membrane organization;cellular process;establishment of localization;establishment of localization in cell;glycerol ether metabolic process;Golgi vesicle transport;homeostatic process;intracellular transport;membrane organization;metabolic proces…	catalytic activity;disulfide oxidoreductase activity;electron carrier activity;isomerase activity;oxidoreductase activity;oxidoreductase activity, acting on a sulfur group of donors;protein disulfide oxidoreductase activity	cell part;cytoplasmic part;endoplasmic reticulum;endoplasmic reticulum lumen;endoplasmic reticulum part;intracellular membrane-bounded organelle;intracellular organelle;intracellular organelle lumen;intracellular organelle part;intracellular part;lysosomal lumen;membrane-bounded organelle;membrane-enclosed lumen;organelle;organelle lumen;organelle part;vacuolar lumen;vacuolar part	Protein processing in endoplasmic reticulum	Thioredoxin	3D-structure;Alternativesplicing;Completeproteome;Disulfidebond;Endoplasmicreticulum;Redox-activecenter;Referenceproteome;Repeat;Signal		15	15	15	41	41	41	47.628	0	129.18	9973600000	151	26.6308	26.3534	NaN	26.9309	26.5805	27.5624	27.0489	26.9457	26.7923	NaN	NaN	26.0666	NaN	27.8723	26.6759	NaN	26.0826	26.2306
A0A068LN07	A0A068LN07			0.272944		-0.239935		0.0486427		27	0.0745885	NaN									9	6	3	60.7	60.7	32.5	12.896	0	83.034	6697400000	77	26.5992	28.2034	NaN	NaN	27.4652	NaN	NaN	NaN	NaN	NaN	NaN	NaN	NaN	27.2324	NaN	NaN	28.1672	NaN
P62917;B4DVG7;E9PKZ0;G3V1A1;E9PKU4;E9PP36	P62917;B4DVG7;E9PKZ0;G3V1A1;E9PKU4	60S ribosomal protein L8	RPL8	0.272533		-0.0901991		0.335493		26	0.0240655	-2.62161		biosynthetic process;catabolic process;cellular biosynthetic process;cellular catabolic process;cellular component disassembly;cellular component disassembly at cellular level;cellular component organization;cellular component organization at cellular level;cellular component organization or biogenesis;cellular component organization or biogenesis at cellular level;cellular macromolecular complex…	binding;nucleic acid binding;RNA binding;rRNA binding;structural constituent of ribosome;structural molecule activity	cell part;cytoplasmic part;cytosolic large ribosomal subunit;intracellular non-membrane-bounded organelle;intracellular organelle;intracellular organelle part;intracellular part;large ribosomal subunit;macromolecular complex;non-membrane-bounded organelle;organelle;organelle part;ribonucleoprotein complex;ribosome	Ribosome	Ribosomal_L2;Ribosomal_L2_C	3D-structure;Completeproteome;Cytoplasm;Directproteinsequencing;Hydroxylation;Polymorphism;Referenceproteome;Ribonucleoprotein;Ribosomalprotein;RNA-binding;rRNA-binding	60S ribosomal subunit, cytoplasmic;Nop56p-associated pre-rRNA complex;Ribosome, cytoplasmic;TNF-alpha/NF-kappa B signaling complex 6	10	10	10	47.9	47.9	47.9	28.024	0	133.29	9869500000	74	28.2381	NaN	NaN	27.6944	27.7081	NaN	NaN	NaN	NaN	27.1267	NaN	NaN	27.5507	NaN	NaN	NaN	28.3439	NaN
P01031;Q59GS8;CON__Q1A7A4	P01031;Q59GS8	Complement C5;Complement C5 beta chain;Complement C5 alpha chain;C5a anaphylatoxin;Complement C5 alpha chain	C5	0.272368		-0.187454		0.279825		128	0.0505662	0.389557		activation of immune response;activation of MAPK activity;biological regulation;calcium ion homeostasis;carbohydrate homeostasis;cation homeostasis;cell death;cell migration;cell motility;cell surface receptor linked signaling pathway;cellular calcium ion homeostasis;cellular cation homeostasis;cellular chemical homeostasis;cellular component movement;cellular divalent inorganic cation homeostasi…	binding;chemokine activity;chemokine receptor binding;cytokine activity;cytokine receptor binding;endopeptidase inhibitor activity;endopeptidase regulator activity;enzyme inhibitor activity;enzyme regulator activity;G-protein-coupled receptor binding;peptidase inhibitor activity;peptidase regulator activity;protein binding;receptor binding	cell part;extracellular region;extracellular region part;extracellular space;macromolecular complex;membrane attack complex;membrane part;plasma membrane part;pore complex;protein complex	Complement and coagulation cascades;Prion diseases;Staphylococcus aureus infection;Systemic lupus erythematosus	A2M;A2M_comp;A2M_N;A2M_N_2;A2M_recep;ANATO;NTR	3D-structure;Cleavageonpairofbasicresidues;Complementalternatepathway;Complementpathway;Completeproteome;Cytolysis;Directproteinsequencing;Disulfidebond;Glycoprotein;Immunity;Inflammatoryresponse;Innateimmunity;Membraneattackcomplex;Polymorphism;Referenceproteome;Secreted;Signal		121	121	121	73.1	73.1	73.1	188.3	0	323.31	579490000000	4390	31.6398	34.4048	34.3429	33.1366	33.9561	32.3967	30.4772	33.1315	29.3307	33.2309	32.2787	33.4426	29.4276	32.9465	32.6003	32.407	32.0937	30.9589
Q92804;B4E312;A0A075B7D9;A0A075B7F4;A0A075B7C1	Q92804;B4E312;A0A075B7D9	TATA-binding protein-associated factor 2N	TAF15	0.270017		-0.368989		-0.152622		54	0.0202674	-2.43303		biological regulation;positive regulation of biological process;positive regulation of biosynthetic process;positive regulation of cellular biosynthetic process;positive regulation of cellular metabolic process;positive regulation of cellular process;positive regulation of gene expression;positive regulation of macromolecule biosynthetic process;positive regulation of macromolecule metabolic proc…	binding;cation binding;DNA binding;ion binding;metal ion binding;nucleic acid binding;nucleotide binding;RNA binding;transition metal ion binding;zinc ion binding	cell part;cytoplasm;intracellular;intracellular membrane-bounded organelle;intracellular organelle;intracellular part;membrane-bounded organelle;nucleus;organelle	Basal transcription factors	RRM_1;zf-RanBP	Acetylation;Alternativesplicing;Chromosomalrearrangement;Completeproteome;Cytoplasm;Directproteinsequencing;DNA-binding;Metal-binding;Methylation;Nucleus;Phosphoprotein;Proto-oncogene;Referenceproteome;Repeat;RNA-binding;Zinc;Zinc-finger	Large Drosha complex;TFIID complex	8	8	6	17.4	17.4	15.9	61.829	0.00038775	16.343	7711200000	128	27.0724	NaN	NaN	26.8637	26.9002	26.1406	26.4784	NaN	27.3146	26.7847	NaN	NaN	NaN	NaN	NaN	25.9235	27.0939	26.5331
Q96CX2;B3KY04;A0A140VJM4;Q68DU8;A8K8W2	Q96CX2;B3KY04;A0A140VJM4	BTB/POZ domain-containing protein KCTD12	KCTD12	0.263562		-0.260039		-0.0970693		72	0.0378767	-1.4959		biological regulation;cellular component assembly;cellular component organization;cellular component organization or biogenesis;macromolecular complex assembly;macromolecular complex subunit organization;protein complex assembly;protein complex subunit organization;protein homooligomerization;protein oligomerization;regulation of biological process;regulation of cellular process;regulation of G-p…		cell junction;cell part;macromolecular complex;membrane;plasma membrane;postsynaptic membrane;presynaptic membrane;protein complex;receptor complex;synapse part;synaptic membrane		K_tetra	Celljunction;Cellmembrane;Completeproteome;Ionchannel;Iontransport;Membrane;Phosphoprotein;Postsynapticcellmembrane;Referenceproteome;Synapse;Transport		19	19	19	72.3	72.3	72.3	35.7	0	323.31	34529000000	399	28.8257	27.4421	28.1374	29.4474	28.2125	NaN	29.5333	NaN	28.5909	28.8873	NaN	29.3463	NaN	29.1169	28.1919	26.8246	28.8094	27.7694
P05783;I6L965;A0A024RAY2;B2RA03;F8VZY9	P05783;I6L965;A0A024RAY2;B2RA03;F8VZY9	Keratin, type I cytoskeletal 18	KRT18	0.262722		-0.383489		0.274793		53	0.0714939	-4.56405		anatomical structure morphogenesis;apoptosis;biological regulation;cell cycle;cell death;cell surface receptor linked signaling pathway;cellular process;cellular response to chemical stimulus;cellular response to cytokine stimulus;cellular response to organic substance;cellular response to stimulus;cellular response to tumor necrosis factor;cytokine-mediated signaling pathway;death;developmental …	structural molecule activity	cell part;centriolar satellite;cytoplasm;cytoplasmic part;cytoskeletal part;intermediate filament;intracellular non-membrane-bounded organelle;intracellular organelle;intracellular organelle part;intracellular part;keratin filament;macromolecular complex;microtubule organizing center part;non-membrane-bounded organelle;nuclear part;nucleolus;organelle;organelle part;perinuclear region of cytoplas…		Filament	Acetylation;Cellcycle;Coiledcoil;Completeproteome;Cytoplasm;Directproteinsequencing;Diseasemutation;Glycoprotein;Host-virusinteraction;Intermediatefilament;Keratin;Nucleus;Phosphoprotein;Polymorphism;Referenceproteome		40	38	20	70.9	68.8	47.7	48.057	0	323.31	33796000000	271	30.4331	NaN	25.5351	29.7925	29.5453	NaN	NaN	NaN	29.5968	NaN	NaN	NaN	NaN	27.4787	26.5565	27.9791	27.8866	28.1012
A2NYU9	A2NYU9			0.262426		-0.216454		0.21951		23	0.0482553	NaN						V-set			3	3	3	15.6	15.6	15.6	13.552	0.0010235	9.6189	11627000000	58	26.7839	28.0148	26.0068	30.2408	29.7759	NaN	NaN	NaN	NaN	NaN	NaN	NaN	NaN	NaN	NaN	NaN	27.9461	NaN
Q00765;B7Z6B3;B7Z2A3;B2R6C4;E2QRG8	Q00765;B7Z6B3;B7Z2A3;B2R6C4;E2QRG8	Receptor expression-enhancing protein 5;Receptor expression-enhancing protein	REEP5	0.262327		0.0417313		-0.0363421		37	0.035404	-2.44792				cell part;integral to membrane;intrinsic to membrane;membrane part		TB2_DP1_HVA22	Acetylation;Completeproteome;Membrane;Receptor;Referenceproteome;Transmembrane;Transmembranehelix		6	6	6	16.9	16.9	16.9	21.493	0	56.82	5938300000	61	28.773	NaN	NaN	26.1361	NaN	27.2503	26.8082	26.5508	28.0196	NaN	NaN	26.6453	NaN	NaN	27.3478	NaN	27.0161	NaN
O00487;A0A140VKF2;Q53TH1;Q59G89;Q96DE8;Q4ZG77;C9JW37	O00487;A0A140VKF2;Q53TH1;Q59G89	26S proteasome non-ATPase regulatory subunit 14	PSMD14	0.261305		-0.0230022		-0.342375		24	0.0256747	-1.3698		anaphase-promoting complex-dependent proteasomal ubiquitin-dependent protein catabolic process;antigen processing and presentation;antigen processing and presentation of exogenous antigen;antigen processing and presentation of exogenous peptide antigen;antigen processing and presentation of exogenous peptide antigen via MHC class I;antigen processing and presentation of exogenous peptide antigen …	binding;catalytic activity;cation binding;endopeptidase activator activity;endopeptidase regulator activity;enzyme activator activity;enzyme regulator activity;hydrolase activity;hydrolase activity, acting on ester bonds;ion binding;metal ion binding;metallopeptidase activity;peptidase activator activity;peptidase activity;peptidase activity, acting on L-amino acid peptides;peptidase regulator ac…	cell part;cytoplasmic part;cytosol;intracellular organelle part;intracellular part;macromolecular complex;nuclear part;nucleoplasm;organelle part;proteasome accessory complex;proteasome complex;proteasome regulatory particle, lid subcomplex;protein complex	Proteasome	JAB;MitMem_reg	Completeproteome;Directproteinsequencing;DNAdamage;DNArepair;Hydrolase;Metal-binding;Metalloprotease;Phosphoprotein;Protease;Proteasome;Referenceproteome;Ublconjugationpathway;Zinc	PA700 complex;PA700-20S-PA28 complex	11	11	11	52.6	52.6	52.6	34.577	0.00039968	18.176	3940500000	59	26.8097	NaN	NaN	26.1555	NaN	NaN	NaN	NaN	27.3515	26.8698	26.0444	NaN	NaN	25.8572	27.1897	NaN	26.5866	NaN
Q13347;Q5U0F4;Q53HU7;Q9P1D9;Q5TFK1	Q13347;Q5U0F4;Q53HU7	Eukaryotic translation initiation factor 3 subunit I	EIF3I	0.261298		-0.121861		0.183934		43	0.0253943	-2.02576		biological regulation;cellular component assembly;cellular component assembly at cellular level;cellular component organization;cellular component organization at cellular level;cellular component organization or biogenesis;cellular component organization or biogenesis at cellular level;cellular macromolecular complex assembly;cellular macromolecular complex subunit organization;cellular process;…	binding;nucleic acid binding;RNA binding;translation factor activity, nucleic acid binding;translation initiation factor activity	cell part;cytoplasmic part;cytosol;eukaryotic 43S preinitiation complex;eukaryotic 48S preinitiation complex;eukaryotic translation initiation factor 3 complex;intracellular part;macromolecular complex;protein complex;ribonucleoprotein complex;translation preinitiation complex	RNA transport	WD40	Acetylation;Completeproteome;Cytoplasm;Directproteinsequencing;Initiationfactor;Isopeptidebond;Phosphoprotein;Proteinbiosynthesis;Referenceproteome;Repeat;Ublconjugation;WDrepeat	EIF3 complex (EIF3A, EIF3B, EIF3G, EIF3I, EIF3C);EIF3 complex (EIF3A, EIF3B, EIF3G, EIF3I, EIF3J);EIF3 complex (EIF3B, EIF3G, EIF3I);EIF3 complex (EIF3B, EIF3J, EIF3I);eIF3 complex (EIF3S6, EIF3S5, EIF3S4, EIF3S3, EIF3S6IP, EIF3S2, EIF3S9, EIF3S12, EIF3S10, EIF3S8, EIF3S1, EIF3S7);eIF3 complex (EIF3S6, EIF3S5, EIF3S4, EIF3S3, EIF3S6IP, EIF3S2, EIF3S9, EIF3S12, EIF3S10, EIF3S8, EIF3S1, EIF3S7, PCI…	11	11	11	40.6	40.6	40.6	36.501	0	87.823	7745800000	87	NaN	NaN	NaN	NaN	NaN	NaN	NaN	NaN	26.7857	28.164	NaN	28.4096	NaN	NaN	27.83	NaN	27.1611	NaN
P02675;V9HVY1;B4E1D3;D3DP13;D6REL8;CON__P02676	P02675;V9HVY1;B4E1D3;D3DP13;D6REL8	Fibrinogen beta chain;Fibrinopeptide B;Fibrinogen beta chain	FGB;HEL-S-78p	0.261155		-0.159953		0.331879	+	128	0.0534258	-1.10149		biological regulation;cell activation;cellular component assembly;cellular component assembly at cellular level;cellular component organization;cellular component organization at cellular level;cellular component organization or biogenesis;cellular component organization or biogenesis at cellular level;cellular macromolecular complex assembly;cellular macromolecular complex subunit organization;c…		blood microparticle;cell cortex;cell part;cytoplasmic membrane-bounded vesicle lumen;cytoplasmic part;cytoplasmic vesicle part;external side of plasma membrane;extracellular region part;fibrinogen complex;intracellular organelle part;intracellular part;macromolecular complex;membrane part;membrane-enclosed lumen;organelle lumen;organelle part;plasma membrane part;platelet alpha granule lumen;prot…	Complement and coagulation cascades	Fib_alpha;Fibrinogen_C	3D-structure;Bloodcoagulation;Coiledcoil;Completeproteome;Directproteinsequencing;Diseasemutation;Disulfidebond;Glycoprotein;Hemostasis;Polymorphism;Pyrrolidonecarboxylicacid;Referenceproteome;Secreted;Signal		63	63	63	80.9	80.9	80.9	55.928	0	323.31	1805800000000	4739	32.2132	35.807	34.9703	34.4785	36.2967	32.3109	31.1976	33.8715	31.5081	33.4468	35.0819	33.7208	32.6691	34.2658	33.2941	32.6587	32.9643	33.183
P00739;A0A0A0MRD9;J3KTC3;Q14552	P00739;A0A0A0MRD9	Haptoglobin-related protein	HPR	0.260482		-0.160372		0.0276841		101	0.0620029	1.12719		macromolecule metabolic process;metabolic process;primary metabolic process;protein metabolic process;proteolysis	binding;catalytic activity;endopeptidase activity;hemoglobin binding;hydrolase activity;peptidase activity;peptidase activity, acting on L-amino acid peptides;protein binding;serine hydrolase activity;serine-type endopeptidase activity;serine-type peptidase activity	extracellular region part;high-density lipoprotein particle;macromolecular complex;plasma lipoprotein particle;protein-lipid complex;spherical high-density lipoprotein particle	African trypanosomiasis	Trypsin	Alternativesplicing;Completeproteome;Disulfidebond;Hemoglobin-binding;Polymorphism;Referenceproteome;Secreted;Serineproteasehomolog;Signal;Sushi		33	13	13	64.4	41.4	41.4	39.029	0	323.31	116780000000	584	28.4398	31.8534	30.6785	NaN	30.6982	28.7439	NaN	29.1593	NaN	30.2276	27.59	29.8468	NaN	30.8871	29.0802	27.5023	27.9706	27.2411
P25311;A0A140VK00;C9JEV0;A0JLQ0;H7BZJ8	P25311;A0A140VK00;C9JEV0	Zinc-alpha-2-glycoprotein	AZGP1	0.259176		-0.153747		0.0522305		128	0.0282407	1.87609	+	antigen processing and presentation;biological adhesion;biological regulation;cell adhesion;cellular process;immune response;immune system process;negative regulation of biological process;negative regulation of cell proliferation;negative regulation of cellular process;regulation of biological process;regulation of cell proliferation;regulation of cellular process;response to stimulus	catalytic activity;hydrolase activity;hydrolase activity, acting on ester bonds;macromolecule transmembrane transporter activity;nuclease activity;protein transmembrane transporter activity;protein transporter activity;ribonuclease activity;substrate-specific transmembrane transporter activity;substrate-specific transporter activity;transmembrane transporter activity;transporter activity	cell part;extracellular region;macromolecular complex;membrane part;MHC class I protein complex;MHC protein complex;plasma membrane part;protein complex		C1-set;MHC_I	3D-structure;Completeproteome;Directproteinsequencing;Disulfidebond;Glycoprotein;Pyrrolidonecarboxylicacid;Referenceproteome;Secreted;Signal		34	34	34	64.8	64.8	64.8	34.258	0	323.31	2006900000000	4500	34.1397	35.2683	35.2133	34.7389	35.0064	34.3987	33.8797	34.2321	33.3999	34.3551	34.4974	34.3719	33.9987	34.952	34.4904	32.9982	34.9208	32.5758
Q9UL89	Q9UL89			0.259012		-0.279682		0.206092		59	0.0559816	NaN						V-set			8	5	4	68.1	47.4	34.5	12.605	0	64.819	136060000000	226	NaN	32.8132	30.4538	30.469	NaN	NaN	NaN	NaN	28.8331	NaN	NaN	NaN	28.1774	29.002	31.4257	NaN	NaN	NaN
P14314;A0A024R7F1;K7ELL7;B4DJQ5;A0A0S2Z4D8;A0A0S2Z4W7;A2VCQ4;A0A0S2Z4A0;K7EPW7;A0A0C4DGP4;K7EKX1;K7EJ70;K7EIP3	P14314;A0A024R7F1;K7ELL7;B4DJQ5;A0A0S2Z4D8;A0A0S2Z4W7;A2VCQ4;A0A0S2Z4A0	Glucosidase 2 subunit beta	PRKCSH	0.258929		-0.249142		-0.261017		97	0.0444394	-2.40467		biological regulation;carbohydrate metabolic process;cellular carbohydrate metabolic process;cellular component assembly;cellular component organization;cellular component organization or biogenesis;cellular macromolecule metabolic process;cellular metabolic process;cellular process;cellular protein metabolic process;cellular response to stimulus;defense response;glycosylation;immune response;imm…	binding;calcium ion binding;cation binding;ion binding;metal ion binding;nucleic acid binding;RNA binding	cell part;cytoplasmic part;endoplasmic reticulum lumen;endoplasmic reticulum part;intracellular organelle lumen;intracellular organelle part;intracellular part;membrane-enclosed lumen;organelle lumen;organelle part	Protein processing in endoplasmic reticulum	EF_hand_3	Alternativesplicing;Calcium;Completeproteome;Directproteinsequencing;Endoplasmicreticulum;Glycoprotein;Metal-binding;Phosphoprotein;Polymorphism;Referenceproteome;Repeat;Signal	Glucosidase 2	15	15	15	25.6	25.6	25.6	59.425	0	85.237	30829000000	294	30.3337	27.7288	27.9012	28.9623	28.3987	25.978	27.8395	NaN	28.2341	NaN	26.8542	NaN	28.0213	27.5968	26.8428	NaN	29.4518	27.1745
Q0ZCH6	Q0ZCH6			0.257573		-0.153281		0.0149295		112	0.0457014	NaN						V-set			10	7	1	59.5	42.7	12.2	14.336	0	92.007	133010000000	414	30.8181	32.6489	31.1649	30.3188	31.6554	30.9347	32.4877	33.259	29.3849	28.4685	NaN	29.9959	28.3433	31.4364	29.7932	29.5388	28.481	NaN
Q06033;A0A087WW43;E7ET33;B4DPQ4	Q06033;A0A087WW43;E7ET33;B4DPQ4	Inter-alpha-trypsin inhibitor heavy chain H3	ITIH3	0.255808		-0.157138		0.103145		106	0.0670243	0.9993		amine metabolic process;aminoglycan metabolic process;carbohydrate metabolic process;glycosaminoglycan metabolic process;hyaluronan metabolic process;macromolecule metabolic process;metabolic process;nitrogen compound metabolic process;polysaccharide metabolic process;primary metabolic process	endopeptidase inhibitor activity;endopeptidase regulator activity;enzyme inhibitor activity;enzyme regulator activity;peptidase inhibitor activity;peptidase regulator activity;serine-type endopeptidase inhibitor activity	extracellular region		ITI_HC_C;VIT;VWA	Alternativesplicing;Completeproteome;Directproteinsequencing;Glycoprotein;Polymorphism;Proteaseinhibitor;Proteoglycan;Referenceproteome;Secreted;Serineproteaseinhibitor;Signal		34	34	26	43.1	43.1	37.6	99.848	0	323.31	84855000000	749	28.434	31.6244	30.8675	28.7828	31.6428	NaN	27.1236	25.8787	NaN	30.6438	31.2066	28.8018	26.1573	28.611	27.1546	28.7999	27.0311	26.7398
O14818;A0A0K0K1K4;Q05DH1;H0UI83;H0Y586;Q8TAA3;B0YJ74;A0A087WYS6;F5GY34;Q4G1B8	O14818;A0A0K0K1K4;Q05DH1;H0UI83;H0Y586	Proteasome subunit alpha type-7;Proteasome subunit alpha type	PSMA7;hCG_41772	0.25428		-0.115028		-0.112345		128	0.0332989	-1.27237		anaphase-promoting complex-dependent proteasomal ubiquitin-dependent protein catabolic process;antigen processing and presentation;antigen processing and presentation of exogenous antigen;antigen processing and presentation of exogenous peptide antigen;antigen processing and presentation of exogenous peptide antigen via MHC class I;antigen processing and presentation of exogenous peptide antigen …	catalytic activity;endopeptidase activity;hydrolase activity;peptidase activity;peptidase activity, acting on L-amino acid peptides;threonine-type endopeptidase activity;threonine-type peptidase activity	cell part;cytoplasm;cytoplasmic part;cytosol;intracellular membrane-bounded organelle;intracellular organelle;intracellular organelle part;intracellular part;macromolecular complex;membrane-bounded organelle;nuclear part;nucleoplasm;nucleus;organelle;organelle part;proteasome core complex;proteasome core complex, alpha-subunit complex;protein complex	Proteasome	Proteasome;Proteasome_A_N	Acetylation;Alternativesplicing;Completeproteome;Cytoplasm;Directproteinsequencing;Glycoprotein;Host-virusinteraction;Hydrolase;Nucleus;Phosphoprotein;Protease;Proteasome;Referenceproteome;Threonineprotease	20S proteasome;26S proteasome;PA28-20S proteasome;PA28gamma-20S proteasome;PA700-20S-PA28 complex	26	26	26	71	71	71	27.887	0	323.31	118370000000	918	30.4071	28.8474	29.0418	30.5031	29.1416	29.1226	29.994	29.4057	30.4612	30.061	30.5522	29.1328	30.1585	28.282	30.4246	29.1056	30.2866	29.732
Q15063;A0A024RDS2;CON__Q2KJC7;B7Z6G1	Q15063;A0A024RDS2	Periostin	POSTN	0.253591		-0.305984		-0.0222897		76	0.0911242	-1.66163		anatomical structure development;biological adhesion;biological regulation;cell adhesion;cellular component organization;cellular component organization at cellular level;cellular component organization or biogenesis;cellular component organization or biogenesis at cellular level;cellular process;developmental process;extracellular matrix organization;extracellular structure organization;regulati…	binding;carbohydrate binding;glycosaminoglycan binding;heparin binding;pattern binding;polysaccharide binding	cell part;cytoplasmic part;extracellular matrix;extracellular region part;Golgi apparatus;intracellular membrane-bounded organelle;intracellular organelle;intracellular part;membrane-bounded organelle;organelle;proteinaceous extracellular matrix		Fasciclin	Alternativesplicing;Celladhesion;Completeproteome;Disulfidebond;Extracellularmatrix;Gamma-carboxyglutamicacid;Glycoprotein;Golgiapparatus;Heparin-binding;Polymorphism;Referenceproteome;Repeat;Secreted;Signal		51	51	0	60.3	60.3	0	93.313	0	323.31	63116000000	571	23.8696	32.2158	30.7786	30.4028	28.0106	24.8329	NaN	25.6546	NaN	31.3916	25.0493	29.7041	NaN	29.1043	27.137	NaN	26.2526	26.4825
P18206;A0A024QZN4;V9HWK2;B3KXA2;B4E3Q9;Q5JQ13;B4DKC9;B4DTM7;A0A096LPE1	P18206;A0A024QZN4;V9HWK2;B3KXA2;B4E3Q9;Q5JQ13	Vinculin	VCL;HEL114	0.252802		-0.229259		0.147442		127	0.0450242	-0.947629		adherens junction assembly;adherens junction organization;anatomical structure morphogenesis;apical junction assembly;biological adhesion;biological regulation;cell activation;cell adhesion;cell junction assembly;cell junction organization;cell projection assembly;cell projection organization;cell-cell adhesion;cell-cell junction assembly;cell-cell junction organization;cell-matrix adhesion;cell-…	actin binding;beta-catenin binding;binding;cadherin binding;cell adhesion molecule binding;cytoskeletal protein binding;protein binding;structural molecule activity	actin cytoskeleton;adherens junction;anchoring junction;cell junction;cell part;cell-cell adherens junction;cell-cell junction;cell-substrate adherens junction;cell-substrate junction;contractile fiber part;costamere;cytoplasmic part;cytoskeleton;cytosol;extracellular region;fascia adherens;focal adhesion;intracellular non-membrane-bounded organelle;intracellular organelle;intracellular part;macr…	Adherens junction;Amoebiasis;Bacterial invasion of epithelial cells;Focal adhesion;Leukocyte transendothelial migration;Regulation of actin cytoskeleton;Shigellosis	Vinculin	3D-structure;Acetylation;Actin-binding;Alternativesplicing;Cardiomyopathy;Celladhesion;Celljunction;Cellmembrane;Completeproteome;Cytoplasm;Cytoskeleton;Directproteinsequencing;Diseasemutation;Lipoprotein;Membrane;Palmitate;Phosphoprotein;Polymorphism;Referenceproteome;Repeat	Polycystin-1 multiprotein complex (ACTN1, CDH1, SRC, JUP, VCL, CTNNB1, PXN, BCAR1, PKD1, PTK2, TLN1)	98	98	98	75.8	75.8	75.8	123.8	0	323.31	206330000000	2010	30.7522	28.9444	30.6101	30.4793	30.8338	29.3718	30.3482	30.5212	31.0766	30.7978	30.2098	31.1917	29.7238	31.4727	31.4044	29.0194	30.8151	32.0045
Q9UL46;Q86SZ7;A0A087X1Z3;Q2TNB3;Q6FHK9;H0YM70;H0YKU2	Q9UL46;Q86SZ7;A0A087X1Z3;Q2TNB3;Q6FHK9;H0YM70	Proteasome activator complex subunit 2	PSME2	0.25257		-0.320122		0.176269		103	0.0507894	-1.76733		anaphase-promoting complex-dependent proteasomal ubiquitin-dependent protein catabolic process;antigen processing and presentation;antigen processing and presentation of exogenous antigen;antigen processing and presentation of exogenous peptide antigen;antigen processing and presentation of exogenous peptide antigen via MHC class I;antigen processing and presentation of exogenous peptide antigen …		cell part;cytoplasmic part;cytosol;intracellular organelle part;intracellular part;macromolecular complex;nuclear part;nucleoplasm;organelle part;proteasome activator complex;proteasome complex;protein complex	Antigen processing and presentation;Proteasome	PA28_alpha;PA28_beta	Acetylation;Completeproteome;Directproteinsequencing;Phosphoprotein;Polymorphism;Proteasome;Referenceproteome	PA28 complex;PA28-20S proteasome;PA700-20S-PA28 complex	21	21	21	81.2	81.2	81.2	27.401	0	323.31	115860000000	785	31.8774	29.3027	30.5695	30.7331	29.9963	28.2513	29.6608	30.5007	30.8655	30.974	30.7582	29.7697	29.7415	30.6515	30.0842	29.8911	32.23	28.4536
P28062;X5D2R7;X5CMJ9;Q6FHU0;Q5JNW7;A0A140T998;B7Z6U7	P28062;X5D2R7;X5CMJ9;Q6FHU0;Q5JNW7;A0A140T998	Proteasome subunit beta type-8;Proteasome subunit beta type	PSMB8;PSM8	0.251318		-0.140808		0.0786974		87	0.0270196	-0.110289		anaphase-promoting complex-dependent proteasomal ubiquitin-dependent protein catabolic process;antigen processing and presentation;antigen processing and presentation of exogenous antigen;antigen processing and presentation of exogenous peptide antigen;antigen processing and presentation of exogenous peptide antigen via MHC class I;antigen processing and presentation of exogenous peptide antigen …	catalytic activity;endopeptidase activity;hydrolase activity;peptidase activity;peptidase activity, acting on L-amino acid peptides;threonine-type endopeptidase activity;threonine-type peptidase activity	cell part;cytoplasm;cytoplasmic part;cytosol;intracellular membrane-bounded organelle;intracellular organelle;intracellular organelle part;intracellular part;macromolecular complex;membrane-bounded organelle;nuclear part;nucleoplasm;nucleus;organelle;organelle part;proteasome core complex;protein complex	Proteasome	Proteasome	Alternativesplicing;Completeproteome;Cytoplasm;Differentiation;Diseasemutation;Host-virusinteraction;Hydrolase;Immunity;Nucleus;Phosphoprotein;Polymorphism;Protease;Proteasome;Referenceproteome;Threonineprotease;Zymogen		18	18	18	71.4	71.4	71.4	30.354	0	323.31	31615000000	325	28.0327	29.3368	29.4845	29.5769	27.283	27.1931	28.5622	28.4649	28.5768	28.223	28.639	27.8583	28.7606	28.8807	28.7285	NaN	NaN	28.3446
Q68CK4	Q68CK4		HMFT1766	0.249454		0.00826484		0.178585		128	0.0316834	NaN						LRR_1	Leucine-richrepeat;Repeat		24	24	1	55.9	55.9	6.6	38.167	0	323.31	587540000000	2358	32.2635	34.2006	33.3606	32.4758	34.1197	31.3819	31.416	31.1672	30.6471	32.5206	32.3537	32.4929	30.3731	31.9038	31.5982	32.0103	32.8785	31.2777
Q96KP4;B4DV28;A0A024R382;B4DPF1;Q9NW02;J3QKT2;Q9H7K8;J3KSV5;A0A087WYZ1;Q9NUV1;J3QKQ0;J3QRD0;J3QR27;J3QLU1;J3QRH4;A0A087WVS2;J3QRA8;J3QL02;J3QQN6;J3KRD5;J3KSS4;J3QRP4;J3KRJ8	Q96KP4;B4DV28;A0A024R382;B4DPF1;Q9NW02;J3QKT2	Cytosolic non-specific dipeptidase	CNDP2	0.24785		-0.139854		-0.182175		127	0.0383354	-0.671479		amine biosynthetic process;amine metabolic process;biosynthetic process;carboxylic acid biosynthetic process;carboxylic acid metabolic process;cellular amine metabolic process;cellular amino acid biosynthetic process;cellular amino acid metabolic process;cellular biosynthetic process;cellular ketone metabolic process;cellular metabolic process;cellular modified amino acid biosynthetic process;cel…	binding;carboxypeptidase activity;catalytic activity;cation binding;dipeptidase activity;exopeptidase activity;hydrolase activity;ion binding;metal ion binding;metallopeptidase activity;peptidase activity;peptidase activity, acting on L-amino acid peptides;tripeptidase activity	cell part;cytoplasmic part;cytosol;intracellular part		M20_dimer;Peptidase_M20	Acetylation;Alternativesplicing;Carboxypeptidase;Completeproteome;Cytoplasm;Directproteinsequencing;Hydrolase;Manganese;Metal-binding;Metalloprotease;Polymorphism;Protease;Referenceproteome		48	48	48	91.8	91.8	91.8	52.878	0	323.31	377740000000	2660	32.6729	31.7377	30.4845	32.7308	30.9589	30.102	31.0337	30.935	32.0862	31.813	31.7191	30.6568	30.6631	30.9117	31.4001	31.3163	32.4387	30.7731
D3DUU0;D3DUU2	D3DUU0;D3DUU2		CD163	0.24773		0.0439609		-0.0197547		28	0.027071	NaN			cargo receptor activity;receptor activity;scavenger receptor activity	cell part;membrane		SRCR	Disulfidebond		46	1	1	47	2.3	2.3	107.42	0	143.11	8851800000	68	NaN	NaN	NaN	NaN	NaN	29.049	NaN	NaN	27.7935	NaN	NaN	28.2642	NaN	NaN	NaN	NaN	NaN	NaN
P00915;V9HWE3;E5RHP7;E5RH81;E5RIF9;E5RG43;E5RFE7;E5RFL2;E5RGU8;H0YBE2;E5RII2;E5RJI8;E5RJF6;E5RG81;E5RHS7	P00915;V9HWE3;E5RHP7;E5RH81;E5RIF9;E5RG43;E5RFE7;E5RFL2	Carbonic anhydrase 1	CA1;HEL-S-11	0.247508		-0.0934798		0.263038		118	0.0959076	-1.17838		anion transport;bicarbonate transport;cellular metabolic process;cellular process;establishment of localization;inorganic anion transport;ion transport;metabolic process;one-carbon metabolic process;organic anion transport;small molecule metabolic process;transport	binding;carbonate dehydratase activity;carbon-oxygen lyase activity;catalytic activity;cation binding;hydro-lyase activity;ion binding;lyase activity;metal ion binding;transition metal ion binding;zinc ion binding	cell part;cytoplasm;cytoplasmic part;cytosol;Golgi apparatus;intracellular membrane-bounded organelle;intracellular organelle;intracellular part;membrane-bounded organelle;organelle	Nitrogen metabolism	Carb_anhydrase	3D-structure;Acetylation;Completeproteome;Cytoplasm;Directproteinsequencing;Lyase;Metal-binding;Polymorphism;Referenceproteome;Zinc		26	26	26	80.1	80.1	80.1	28.87	0	323.31	799390000000	2072	33.0346	30.8539	31.1318	35.0172	31.157	27.2811	NaN	31.0471	NaN	33.2464	34.1929	30.9847	35.2506	30.9275	33.5472	33.5471	30.5053	28.1858
Q8TD06;H7C040;B5MC62	Q8TD06;H7C040;B5MC62	Anterior gradient protein 3 homolog	AGR3	0.247007		0.25964		-0.0816845		47	0.0355405	-1.62343			binding;dystroglycan binding;glycoprotein binding;protein binding	extracellular region			3D-structure;Completeproteome;Directproteinsequencing;Referenceproteome;Secreted;Signal		9	8	8	47	40.4	40.4	19.171	0	197.68	9497300000	134	27.1434	NaN	NaN	28.6802	26.6068	27.3184	NaN	NaN	24.5017	28.2217	27.7236	NaN	NaN	NaN	26.7902	NaN	26.7688	NaN
A2RTY6;D3DRR6;P19823;Q5T985;B4DM79;Q5T987;CON__Q9TRI1	A2RTY6;D3DRR6;P19823;Q5T985;B4DM79	Inter-alpha-trypsin inhibitor heavy chain H2	ITIH2	0.245455		-0.142679		0.243406		128	0.0493014	0.484677		amine metabolic process;aminoglycan metabolic process;carbohydrate metabolic process;glycosaminoglycan metabolic process;hyaluronan metabolic process;macromolecule metabolic process;metabolic process;nitrogen compound metabolic process;polysaccharide metabolic process;primary metabolic process	endopeptidase inhibitor activity;endopeptidase regulator activity;enzyme inhibitor activity;enzyme regulator activity;peptidase inhibitor activity;peptidase regulator activity;serine-type endopeptidase inhibitor activity	extracellular region		ITI_HC_C;VIT;VWA	Completeproteome;Directproteinsequencing;Disulfidebond;Gamma-carboxyglutamicacid;Glycoprotein;Phosphoprotein;Polymorphism;Proteaseinhibitor;Proteoglycan;Referenceproteome;Secreted;Serineproteaseinhibitor;Signal		65	65	65	57.1	57.1	57.1	106.44	0	323.31	1073700000000	4192	32.4011	35.4409	35.6172	33.9303	34.6701	32.569	32.389	34.1867	30.9959	33.8725	32.9982	34.485	32.6776	34.3657	33.7159	33.3877	32.977	31.4029
P02042;A0N071;D1MGQ0;E9PFT6;B2M1S8;Q14485;D1MGP8;C9JRG0;Q9UE58;A8MUF7	P02042;A0N071;D1MGQ0;E9PFT6;B2M1S8	Hemoglobin subunit delta	HBD	0.243158		-0.0688654		0.184202		117	0.0784596	-2.32309		biological regulation;blood coagulation;coagulation;hemostasis;multicellular organismal process;negative regulation of biological process;negative regulation of biosynthetic process;negative regulation of cellular biosynthetic process;negative regulation of cellular macromolecule biosynthetic process;negative regulation of cellular metabolic process;negative regulation of cellular process;negativ…	binding;cation binding;heme binding;ion binding;iron ion binding;metal ion binding;oxygen binding;oxygen transporter activity;substrate-specific transporter activity;tetrapyrrole binding;transition metal ion binding;transporter activity	cell part;cytoplasmic part;cytosolic part;hemoglobin complex;intracellular part;macromolecular complex;protein complex	African trypanosomiasis;Malaria	Globin	3D-structure;Acetylation;Completeproteome;Directproteinsequencing;Heme;Iron;Metal-binding;Oxygentransport;Polymorphism;Referenceproteome;Transport		27	18	7	98.6	89.8	54.4	16.055	0	323.31	809760000000	1337	32.5558	30.4699	31.0484	34.8919	31.4191	28.1782	NaN	30.9582	NaN	33.0155	34.4661	31.3701	35.9477	30.0927	32.2004	33.977	30.6854	28.7916
P05787;CON__P05787;Q969I0;F8VUG2;Q7L4M3;CON__H-INV:HIT000292931;F8W1U3;F8VP67;CON__Q9H552;CON__H-INV:HIT000016045;F8VQY3;K7EJU1;H0YIB2;Q6KB66;A1L194;CON__Q6KB66-1	P05787;CON__P05787;Q969I0;F8VUG2;Q7L4M3	Keratin, type II cytoskeletal 8	KRT8	0.241868		-0.165221		0.0680295		115	0.0646992	-4.67656		cellular component organization;cellular component organization at cellular level;cellular component organization or biogenesis;cellular component organization or biogenesis at cellular level;cellular process;cytoskeleton organization;interaction with host;interspecies interaction between organisms;multi-organism process;organelle organization;reproductive process;viral reproductive process;virus…	structural molecule activity	cell part;cytoplasm;cytoskeletal part;intermediate filament;intracellular organelle part;intracellular part;keratin filament;macromolecular complex;nuclear matrix;nuclear part;nucleoplasm;organelle part;protein complex		Filament;Filament_head	Acetylation;Alternativesplicing;Coiledcoil;Completeproteome;Cytoplasm;Directproteinsequencing;Diseasemutation;Glycoprotein;Host-virusinteraction;Intermediatefilament;Keratin;Nucleus;Phosphoprotein;Polymorphism;Referenceproteome		66	56	46	88.4	85.5	77.2	53.704	0	323.31	110310000000	914	30.1675	27.0798	28.0322	31.4711	29.8882	NaN	25.5709	27.8309	28.1502	28.8036	30.3637	27.8196	28.0429	27.3931	29.9037	29.9417	29.2971	28.2136
P05155;E9KL26;H9KV48;E9PGN7;Q5UGI6;A0A0S2Z333;H0YCA1;CON__P50448;C9JZJ9;Q5UGI5;A0A087WUD9;B5MCB9	P05155;E9KL26;H9KV48;E9PGN7;Q5UGI6	Plasma protease C1 inhibitor	SERPING1	0.241443		0.203118		-0.036429		128	0.0351026	1.95629	+	activation of immune response;biological regulation;blood circulation;blood coagulation, intrinsic pathway;cell activation;cellular process;circulatory system process;complement activation;complement activation, classical pathway;defense response;establishment of localization;establishment of localization in cell;exocytosis;fibrinolysis;humoral immune response;immune effector process;immune respo…	endopeptidase inhibitor activity;endopeptidase regulator activity;enzyme inhibitor activity;enzyme regulator activity;peptidase inhibitor activity;peptidase regulator activity;serine-type endopeptidase inhibitor activity	cell part;cytoplasmic membrane-bounded vesicle lumen;cytoplasmic part;cytoplasmic vesicle part;extracellular region part;extracellular space;intracellular organelle part;intracellular part;membrane-enclosed lumen;organelle lumen;organelle part;platelet alpha granule lumen;secretory granule lumen;vesicle lumen	Complement and coagulation cascades	Serpin	3D-structure;Bloodcoagulation;Complementpathway;Completeproteome;Directproteinsequencing;Diseasemutation;Disulfidebond;Fibrinolysis;Glycoprotein;Hemostasis;Immunity;Innateimmunity;Polymorphism;Proteaseinhibitor;Referenceproteome;Repeat;Secreted;Serineproteaseinhibitor;Signal		40	40	40	49.2	49.2	49.2	55.154	0	323.31	3055800000000	6030	34.6655	35.3984	35.9299	34.2788	35.3701	34.6286	32.8595	35.2602	32.9378	34.3674	34.0621	34.5091	31.6047	34.7608	34.432	34.062	35.2555	33.2824
B2RMS9;Q14624;Q68DH2;B7Z551;B7Z8Q7	B2RMS9;Q14624;Q68DH2;B7Z551	Inter-alpha-trypsin inhibitor heavy chain H4;70 kDa inter-alpha-trypsin inhibitor heavy chain H4;35 kDa inter-alpha-trypsin inhibitor heavy chain H4	ITIH4;DKFZp686G21125	0.241303		-0.318291	+	0.39583	+	128	0.0604405	0.284377		acute inflammatory response;acute-phase response;amine metabolic process;aminoglycan metabolic process;carbohydrate metabolic process;defense response;glycosaminoglycan metabolic process;hyaluronan metabolic process;inflammatory response;macromolecule metabolic process;metabolic process;nitrogen compound metabolic process;polysaccharide metabolic process;primary metabolic process;response to chem…	endopeptidase inhibitor activity;endopeptidase regulator activity;enzyme inhibitor activity;enzyme regulator activity;peptidase inhibitor activity;peptidase regulator activity;serine-type endopeptidase inhibitor activity	cell part;cytoplasm;extracellular region;intracellular part;membrane;plasma membrane		ITI_HC_C;VIT;VWA	Acutephase;Alternativesplicing;Completeproteome;Directproteinsequencing;Disulfidebond;Glycoprotein;Polymorphism;Proteaseinhibitor;Referenceproteome;Secreted;Serineproteaseinhibitor;Signal		75	75	4	66.9	66.9	4.2	103.36	0	323.31	600590000000	3346	31.2733	34.1473	33.7334	32.3063	33.455	30.4519	28.9848	32.3673	28.8042	32.1914	32.5255	33.2643	29.92	33.4914	32.2929	33.5289	31.3853	31.3237
CON__Q6IME9;Q14CN4;CON__Q14CN4-1;B4DXK4	CON__Q6IME9;Q14CN4;CON__Q14CN4-1;B4DXK4	Keratin, type II cytoskeletal 72	KRT72	0.240993		0.233956		-0.094936		26	0.0354167	NaN			structural molecule activity	cell part;cytoskeletal part;intermediate filament;intracellular organelle part;intracellular part;keratin filament;macromolecular complex;organelle part;protein complex		Filament	Alternativesplicing;Coiledcoil;Completeproteome;Intermediatefilament;Keratin;Polymorphism;Referenceproteome		12	3	2	18.8	8.1	5.8	56.75	0.00097688	8.1106	14479000000	50	30.3843	NaN	NaN	NaN	NaN	NaN	NaN	NaN	NaN	NaN	NaN	NaN	NaN	27.2391	NaN	NaN	NaN	NaN
A0A193CHQ9	A0A193CHQ9			0.240153		-0.161301		0.112814		126	0.0406812	NaN									12	3	0	61.8	22.9	0	14.481	0	316.9	582200000000	831	33.0954	34.5034	33.5503	33.9973	32.6339	32.3849	31.318	33.3067	32.0872	30.7669	30.6315	32.9971	30.8622	32.6563	31.4157	31.4401	33.8122	32.1758
P02794;A0A024R525;Q6NZ44;B3KXC3;Q6NS36;G3V192;G3V1D1;Q8TD27;E9PRK8;E9PKY7;E9PPQ4;E9PQR3;E9PKM5;E9PK45;D3DPG2	P02794;A0A024R525;Q6NZ44;B3KXC3;Q6NS36;G3V192;G3V1D1	Ferritin heavy chain;Ferritin heavy chain, N-terminally processed;Ferritin	FTH1	0.237019		-0.367005	+	-0.0690147		126	0.0465872	-1.14405		biological regulation;cation homeostasis;cation transport;cellular cation homeostasis;cellular chemical homeostasis;cellular component organization;cellular component organization or biogenesis;cellular homeostasis;cellular ion homeostasis;cellular iron ion homeostasis;cellular membrane organization;cellular metal ion homeostasis;cellular process;chemical homeostasis;establishment of localization…	binding;catalytic activity;cation binding;enzyme binding;ferric iron binding;ferroxidase activity;ion binding;iron ion binding;kinase binding;metal ion binding;oxidoreductase activity;oxidoreductase activity, oxidizing metal ions;oxidoreductase activity, oxidizing metal ions, oxygen as acceptor;protein binding;transition metal ion binding	cell part;cytoplasmic part;cytosol;ferritin complex;intracellular ferritin complex;intracellular part;macromolecular complex;membrane;plasma membrane;protein complex	Mineral absorption;Porphyrin and chlorophyll metabolism	Ferritin	3D-structure;Completeproteome;Iron;Ironstorage;Metal-binding;Oxidoreductase;Phosphoprotein;Referenceproteome		24	24	19	94.5	94.5	83.1	21.225	0	323.31	855370000000	2378	33.5843	33.111	32.8447	34.7384	31.6867	30.1182	32.7586	31.9399	33.4887	32.7079	32.2007	31.4429	33.3243	32.0999	29.6418	32.2101	33.0197	30.837
Q12929;B4E3T6;F5H0R8;F5GYM8;F5H3Q6;F5H1B5;H0YFG1;F5H2B8	Q12929;B4E3T6	Epidermal growth factor receptor kinase substrate 8	EPS8	0.234364		0.172629		-0.10335		26	0.0334072	0.177252		actin crosslink formation;actin cytoskeleton organization;actin cytoskeleton reorganization;actin filament bundle assembly;actin filament capping;actin filament organization;actin filament-based process;actin polymerization-dependent cell motility;adult behavior;adult locomotory behavior;barbed-end actin filament capping;behavior;behavioral response to ethanol;biological regulation;cell cycle pro…	actin binding;binding;binding, bridging;catalytic activity;cytoskeletal protein binding;enzyme binding;GTPase binding;kinase activity;protein binding;protein binding, bridging;Rac GTPase binding;Ras GTPase binding;Rho GTPase binding;SH3/SH2 adaptor activity;signaling adaptor activity;small GTPase binding;transferase activity;transferase activity, transferring phosphorus-containing groups	cell cortex;cell part;cell projection;cell projection membrane;cell projection part;cytoplasmic part;cytoskeletal part;growth cone;intracellular organelle part;intracellular part;ionotropic glutamate receptor complex;leading edge membrane;macromolecular complex;membrane part;microvillus;N-methyl-D-aspartate selective glutamate receptor complex;organelle part;plasma membrane part;postsynaptic dens…		PTB;SH3_1	3D-structure;Actin-binding;Cellmembrane;Cellprojection;Completeproteome;Cytoplasm;Kinase;Membrane;Phosphoprotein;Polymorphism;Receptor;Referenceproteome;SH3domain;Transferase;Ublconjugation		23	23	23	33.7	33.7	33.7	91.88	0	165.23	4900800000	125	NaN	NaN	NaN	NaN	27.8265	25.8306	27.0793	26.5238	28.3316	NaN	NaN	NaN	NaN	NaN	26.2685	NaN	27.2522	NaN
P02679;A0A140VJJ6;C9JEU5;C9JC84;Q7Z664;D3DP16;C9JPQ9;C9JU00	P02679;A0A140VJJ6;C9JEU5;C9JC84;Q7Z664;D3DP16	Fibrinogen gamma chain	FGG;DKFZp779N0926	0.233457		-0.0890578		0.333109	+	128	0.0517914	-0.948601		biological regulation;cell activation;cellular component assembly;cellular component assembly at cellular level;cellular component organization;cellular component organization at cellular level;cellular component organization or biogenesis;cellular component organization or biogenesis at cellular level;cellular macromolecular complex assembly;cellular macromolecular complex subunit organization;c…	binding;cation binding;ion binding;metal ion binding	blood microparticle;cell cortex;cell part;cytoplasmic membrane-bounded vesicle lumen;cytoplasmic part;cytoplasmic vesicle part;external side of plasma membrane;extracellular region part;fibrinogen complex;intracellular organelle part;intracellular part;macromolecular complex;membrane part;membrane-enclosed lumen;organelle lumen;organelle part;plasma membrane part;platelet alpha granule lumen;prot…	Complement and coagulation cascades;Staphylococcus aureus infection	Fib_alpha;Fibrinogen_C	3D-structure;Alternativesplicing;Bloodcoagulation;Calcium;Coiledcoil;Completeproteome;Directproteinsequencing;Diseasemutation;Disulfidebond;Glycoprotein;Hemostasis;Isopeptidebond;Metal-binding;Polymorphism;Referenceproteome;Secreted;Signal;Sulfation		54	54	54	83.7	83.7	83.7	51.511	0	323.31	2392600000000	5855	32.2517	35.7824	35.3927	34.7859	36.5638	31.4866	30.1825	33.3515	30.536	33.9581	35.2595	33.3358	33.8484	33.8885	32.9148	33.4113	33.1618	33.9885
Q9NZK5;B4E3Q4;A0A087X0I3;B4DHM2	Q9NZK5;B4E3Q4;A0A087X0I3	Adenosine deaminase CECR1	CECR1	0.232922		-0.0114951		-0.0189299		62	0.0344884	1.74076	+	adenosine catabolic process;adenosine metabolic process;biosynthetic process;catabolic process;cellular aromatic compound metabolic process;cellular biosynthetic process;cellular catabolic process;cellular metabolic compound salvage;cellular metabolic process;cellular nitrogen compound biosynthetic process;cellular nitrogen compound catabolic process;cellular nitrogen compound metabolic process;c…	adenosine deaminase activity;adenosine receptor binding;binding;carbohydrate binding;catalytic activity;cation binding;deaminase activity;glycoprotein binding;glycosaminoglycan binding;G-protein-coupled receptor binding;growth factor activity;heparin binding;hydrolase activity;hydrolase activity, acting on carbon-nitrogen (but not peptide) bonds;hydrolase activity, acting on carbon-nitrogen (but …	cell part;cytoplasmic part;extracellular region part;extracellular space;Golgi apparatus;intracellular membrane-bounded organelle;intracellular organelle;intracellular part;membrane-bounded organelle;organelle		A_deaminase;A_deaminase_N	3D-structure;Alternativesplicing;Completeproteome;Disulfidebond;Glycoprotein;Heparin-binding;Hydrolase;Metal-binding;Polymorphism;Referenceproteome;Secreted;Signal;Zinc		20	20	3	48.9	48.9	9	58.933	0	68.594	14354000000	161	25.9463	NaN	28.8168	NaN	26.9785	27.901	NaN	27.2119	27.463	26.4438	NaN	27.3781	NaN	27.1392	27.9286	NaN	26.5044	26.9139
V9HWD8;P04217;B3KP79;M0R009;Q7Z3U3	V9HWD8;P04217;B3KP79;M0R009	Alpha-1B-glycoprotein	HEL-S-163pA;A1BG	0.232774		-0.125905		0.17607		128	0.0312979	1.2749				extracellular region			Alternativesplicing;Completeproteome;Directproteinsequencing;Disulfidebond;Glycoprotein;Immunoglobulindomain;Polymorphism;Referenceproteome;Repeat;Secreted;Signal		47	47	25	70.7	70.7	34.9	54.253	0	323.31	1410400000000	3538	32.9915	34.4677	34.8649	33.7369	33.8764	32.6434	32.0027	33.4844	31.9612	34.3197	34.0773	34.0486	33.2909	34.244	32.4809	32.7586	33.3028	32.8197
Q0KKI6	Q0KKI6			0.232598		-0.333232	+	0.200718		116	0.0331359	NaN						C1-set;V-set			31	6	3	71.2	20.5	20.5	24.03	0	183.75	179380000000	448	29.7151	32.7692	32.0935	31.7608	31.9968	30.0566	NaN	31.0931	28.7113	NaN	NaN	31.0742	NaN	30.0775	29.314	29.6064	32.1792	29.0112
P53618;E9PP73;E9PP63;E9PKQ1	P53618;E9PP73	Coatomer subunit beta	COPB1	0.232458		0.0809318		0.116083		39	0.0225203	-3.50936		cellular component organization;cellular component organization at cellular level;cellular component organization or biogenesis;cellular component organization or biogenesis at cellular level;cellular process;COPI coating of Golgi vesicle;establishment of localization;establishment of localization in cell;establishment of protein localization;Golgi transport vesicle coating;Golgi vesicle transpor…	structural molecule activity	cell part;COPI vesicle coat;cytoplasmic part;cytoplasmic vesicle part;cytosol;endoplasmic reticulum-Golgi intermediate compartment;Golgi apparatus part;intracellular membrane-bounded organelle;intracellular organelle;intracellular organelle part;intracellular part;macromolecular complex;membrane;membrane coat;membrane part;membrane-bounded organelle;organelle;organelle part;plasma membrane;protei…		Adaptin_N;Coatamer_beta_C	Acetylation;Cellmembrane;Completeproteome;Cytoplasm;Cytoplasmicvesicle;ER-Golgitransport;Golgiapparatus;Host-virusinteraction;Membrane;Proteintransport;Referenceproteome;Repeat;Transport		22	22	22	29.1	29.1	29.1	107.14	0	153.69	8580300000	159	27.7379	NaN	NaN	NaN	NaN	NaN	NaN	NaN	27.1533	26.7388	27.3863	NaN	NaN	NaN	26.46	25.7746	26.7515	26.5919
P02792;Q6S4P3;B1Q3B3;B1Q3B4;B1Q387;Q4FCH6	P02792;Q6S4P3;B1Q3B3;B1Q3B4	Ferritin light chain;Ferritin	FTL;FTL variant	0.232443		-0.361641	+	0.0430635		125	0.0647862	-1.2827		biological regulation;cation homeostasis;cation transport;cell death;cellular cation homeostasis;cellular chemical homeostasis;cellular component organization;cellular component organization or biogenesis;cellular homeostasis;cellular ion homeostasis;cellular iron ion homeostasis;cellular membrane organization;cellular metal ion homeostasis;cellular process;chemical homeostasis;death;establishmen…	binding;catalytic activity;cation binding;ferric iron binding;ion binding;iron ion binding;metal ion binding;oxidoreductase activity;transition metal ion binding	cell part;cytoplasmic part;cytosol;ferritin complex;intracellular ferritin complex;intracellular part;macromolecular complex;protein complex	Mineral absorption;Porphyrin and chlorophyll metabolism	Ferritin	3D-structure;Acetylation;Completeproteome;Directproteinsequencing;Diseasemutation;Iron;Ironstorage;Metal-binding;Neurodegeneration;Referenceproteome		31	31	31	74.3	74.3	74.3	20.019	0	323.31	1117300000000	2659	34.0786	34.6616	34.0837	35.4017	32.017	26.9784	32.1011	31.6639	33.9324	32.7452	31.731	31.3822	33.6927	32.3468	28.4329	32.5963	33.7419	29.1243
P28066;A0A109NGN6;Q5U0A0	P28066;A0A109NGN6;Q5U0A0	Proteasome subunit alpha type-5;Proteasome subunit alpha type	PSMA5	0.232162		-0.0682932		-0.0841416		117	0.0331742	-1.21174		anaphase-promoting complex-dependent proteasomal ubiquitin-dependent protein catabolic process;antigen processing and presentation;antigen processing and presentation of exogenous antigen;antigen processing and presentation of exogenous peptide antigen;antigen processing and presentation of exogenous peptide antigen via MHC class I;antigen processing and presentation of exogenous peptide antigen …	catalytic activity;endopeptidase activity;hydrolase activity;peptidase activity;peptidase activity, acting on L-amino acid peptides;threonine-type endopeptidase activity;threonine-type peptidase activity	cell part;cytoplasm;cytoplasmic part;cytosol;intracellular membrane-bounded organelle;intracellular organelle;intracellular organelle part;intracellular part;macromolecular complex;membrane-bounded organelle;nuclear part;nucleoplasm;nucleus;organelle;organelle part;proteasome core complex;proteasome core complex, alpha-subunit complex;protein complex	Proteasome	Proteasome;Proteasome_A_N	Acetylation;Alternativesplicing;Completeproteome;Cytoplasm;Directproteinsequencing;Glycoprotein;Hydrolase;Nucleus;Phosphoprotein;Protease;Proteasome;Referenceproteome;Threonineprotease	20S proteasome;26S proteasome;PA28-20S proteasome;PA28gamma-20S proteasome;PA700-20S-PA28 complex	18	18	18	71.4	71.4	71.4	26.411	0	323.31	90678000000	718	29.0131	28.1062	29.1215	29.9673	29.7765	29.7943	30.075	30.0128	29.8001	29.41	29.0336	NaN	30.3411	29.5674	29.6886	28.3678	29.7666	29.575
Q6N091	Q6N091		DKFZp686C02220	0.231228		-0.329695		0.107605		82	0.0355468	NaN				cell part;integral to membrane;intrinsic to membrane;membrane part		C1-set;V-set	Membrane;Transmembrane;Transmembranehelix		21	5	4	45.4	11.8	8.4	54.159	0	125.47	59418000000	318	28.4629	31.8357	29.2778	29.5821	29.01	NaN	28.8917	29.2232	27.733	29.8167	NaN	29.8127	NaN	29.289	28.7622	28.8109	28.5391	27.3926
P49748;Q53HR2;B4DEA8;B3KPA6;B3KPX1;G3V1M7;K7EQP4;B4DYY0;K7EJW8;J3KS89;J3QKU9;J3QRJ8;J3KSR4;K7EMF8;A0A077H1I5	P49748;Q53HR2;B4DEA8;B3KPA6	Very long-chain specific acyl-CoA dehydrogenase, mitochondrial	ACADVL	0.229658		0.0243425		0.310573		33	0.0578074	-3.14423		activation of signaling protein activity involved in unfolded protein response;biological regulation;carboxylic acid catabolic process;carboxylic acid metabolic process;catabolic process;cellular catabolic process;cellular ketone metabolic process;cellular lipid catabolic process;cellular lipid metabolic process;cellular macromolecule metabolic process;cellular metabolic process;cellular process;…	acyl-CoA dehydrogenase activity;binding;catalytic activity;coenzyme binding;cofactor binding;flavin adenine dinucleotide binding;long-chain-acyl-CoA dehydrogenase activity;oxidoreductase activity;oxidoreductase activity, acting on the CH-CH group of donors	cell part;cytoplasmic part;intracellular membrane-bounded organelle;intracellular non-membrane-bounded organelle;intracellular organelle;intracellular organelle part;intracellular part;membrane;membrane-bounded organelle;mitochondrial inner membrane;mitochondrial membrane;mitochondrial nucleoid;mitochondrial part;mitochondrion;non-membrane-bounded organelle;nucleoid;organelle;organelle inner memb…	Fatty acid metabolism	Acyl-CoA_dh_1;Acyl-CoA_dh_M;Acyl-CoA_dh_N	3D-structure;Acetylation;Alternativesplicing;Cardiomyopathy;Completeproteome;Diseasemutation;FAD;Fattyacidmetabolism;Flavoprotein;Isopeptidebond;Lipidmetabolism;Membrane;Mitochondrion;Mitochondrioninnermembrane;Oxidoreductase;Polymorphism;Referenceproteome;S-nitrosylation;Transitpeptide;Ublconjugation		25	25	25	46.1	46.1	46.1	70.389	0	190.38	11065000000	100	31.1519	NaN	NaN	26.1873	25.2897	NaN	NaN	NaN	26.7675	26.9553	NaN	NaN	NaN	NaN	26.5092	NaN	27.0952	NaN
P02671;A0A0S2Z3E8;Q3KRA7;Q6NSD8;A0A087WUA0;A0A0S2Z3M3;Q8WW76;A0A0S2Z3P3;CON__P02672;A0A0S2Z3E9	P02671;A0A0S2Z3E8;Q3KRA7;Q6NSD8;A0A087WUA0	Fibrinogen alpha chain;Fibrinopeptide A;Fibrinogen alpha chain	FGA	0.229435		-0.0740631		0.327974	+	128	0.0456719	-0.976184		biological regulation;cell activation;cellular component assembly;cellular component assembly at cellular level;cellular component organization;cellular component organization at cellular level;cellular component organization or biogenesis;cellular component organization or biogenesis at cellular level;cellular macromolecular complex assembly;cellular macromolecular complex subunit organization;c…		cell cortex;cell part;cytoplasmic membrane-bounded vesicle lumen;cytoplasmic part;cytoplasmic vesicle part;external side of plasma membrane;extracellular region part;fibrinogen complex;intracellular organelle part;intracellular part;macromolecular complex;membrane part;membrane-enclosed lumen;organelle lumen;organelle part;plasma membrane part;platelet alpha granule lumen;protein complex;secretor…	Complement and coagulation cascades	Fib_alpha;Fibrinogen_aC;Fibrinogen_C	3D-structure;Alternativesplicing;Amyloid;Amyloidosis;Bloodcoagulation;Coiledcoil;Completeproteome;Directproteinsequencing;Diseasemutation;Disulfidebond;Glycoprotein;Hemostasis;Isopeptidebond;Phosphoprotein;Polymorphism;Referenceproteome;Secreted;Signal		82	82	74	53.3	53.3	50	94.972	0	323.31	2850500000000	7248	32.6185	35.8806	34.6523	35.1152	36.5881	32.5215	31.3506	33.7601	31.6282	34.1964	35.8734	34.5744	33.7613	34.4824	33.4958	33.856	33.3359	33.9725
Q5NV88	Q5NV88		V1-22	0.226234		-0.15669		-0.0346826		124	0.0481176	NaN						V-set			4	4	1	44.9	44.9	24.5	10.643	0	323.31	303070000000	745	32.6818	33.1778	32.5552	32.5343	33.4753	31.3387	31.4672	32.0732	30.8823	30.6659	30.8127	32.0491	28.3777	30.7679	28.7394	28.8026	31.7516	27.5523
A2J1M8	A2J1M8			0.225818		-0.241795		-0.256068		52	0.0360424	NaN						V-set			7	4	3	50.5	35.8	28.4	10.685	0	40.994	62919000000	209	29.8771	29.4579	30.3916	30.9375	30.0979	NaN	NaN	30.6546	NaN	NaN	NaN	27.9522	NaN	NaN	28.8532	29.7532	29.9124	27.7732
P13671;A8K8Z4;C9JC72	P13671;A8K8Z4	Complement component C6	C6	0.22539		-0.123183		0.257642		128	0.037786	1.86586	+	activation of immune response;biological regulation;cell death;cellular process;chordate embryonic development;complement activation;complement activation, classical pathway;cytolysis;death;defense response;developmental process;embryo development;embryo development ending in birth or egg hatching;humoral immune response;immune effector process;immune response;immune system process;in utero embry…		cell part;extracellular region;macromolecular complex;membrane attack complex;membrane part;plasma membrane part;pore complex;protein complex	Complement and coagulation cascades;Prion diseases;Systemic lupus erythematosus	Kazal_2;Ldl_recept_a;MACPF;Sushi;TSP_1	3D-structure;Complementpathway;Completeproteome;Cytolysis;Directproteinsequencing;Disulfidebond;EGF-likedomain;Glycoprotein;Immunity;Innateimmunity;Membraneattackcomplex;Polymorphism;Referenceproteome;Repeat;Secreted;Signal;Sushi		66	66	66	60.5	60.5	60.5	104.79	0	323.31	342460000000	2492	30.8022	32.2805	32.6294	31.1839	32.3179	31.3935	31.4995	32.1099	30.3369	31.4388	32.0469	32.4439	31.2049	32.4266	32.089	31.4475	30.9335	30.7131
P61313;A0A024R2Q4;E7EQV9;E7EX53;B4DLP4;E7ENU7;B4DEN1;E7ERA2;A4D1Q5	P61313;A0A024R2Q4;E7EQV9;E7EX53;B4DLP4;E7ENU7	60S ribosomal protein L15;Ribosomal protein L15	RPL15	0.223803		0.0679191		0.0740328		38	0.0384443	-3.35146		biosynthetic process;catabolic process;cellular biosynthetic process;cellular catabolic process;cellular component disassembly;cellular component disassembly at cellular level;cellular component organization;cellular component organization at cellular level;cellular component organization or biogenesis;cellular component organization or biogenesis at cellular level;cellular macromolecular complex…	binding;nucleic acid binding;RNA binding;structural constituent of ribosome;structural molecule activity	cell part;cytoplasmic part;cytosolic large ribosomal subunit;intracellular non-membrane-bounded organelle;intracellular organelle;intracellular organelle part;intracellular part;large ribosomal subunit;macromolecular complex;non-membrane-bounded organelle;organelle;organelle part;ribonucleoprotein complex;ribosome	Ribosome	Ribosomal_L15e	3D-structure;Alternativesplicing;Completeproteome;Phosphoprotein;Referenceproteome;Ribonucleoprotein;Ribosomalprotein	60S ribosomal subunit, cytoplasmic;Nop56p-associated pre-rRNA complex;Ribosome, cytoplasmic;TRBP containing complex (DICER, RPL7A, EIF6, MOV10 and subunits of the 60S ribosomal particle)	6	6	6	33.3	33.3	33.3	24.146	0	43.576	6653900000	132	28.3293	24.5744	25.2501	27.2851	25.8247	NaN	NaN	NaN	25.0817	NaN	NaN	NaN	NaN	NaN	NaN	NaN	28.0746	NaN
Q5K634	Q5K634			0.223265		-0.0515919		0.0531298		30	0.0374005	NaN			endopeptidase inhibitor activity;endopeptidase regulator activity;enzyme inhibitor activity;enzyme regulator activity;peptidase inhibitor activity;peptidase regulator activity;serine-type endopeptidase inhibitor activity			Serpin			51	11	0	79.7	24.9	0	44.648	0	250.36	11757000000	142	26.8323	NaN	NaN	27.3866	NaN	NaN	26.3811	28.5149	26.6914	NaN	28.264	NaN	NaN	30.2527	NaN	NaN	26.3047	NaN
P00734;B4DDT3;E9PIT3;Q69EZ8;C9JV37;CON__P00735;Q86WA1;Q8TD58;Q15253	P00734;B4DDT3;E9PIT3;Q69EZ8	Prothrombin;Activation peptide fragment 1;Activation peptide fragment 2;Thrombin light chain;Thrombin heavy chain	F2	0.221752		-0.146913		0.208027		128	0.041796	1.01805		acute inflammatory response;acute-phase response;biological regulation;blood coagulation;blood coagulation, intrinsic pathway;calcium ion homeostasis;cation homeostasis;cell activation;cell migration;cell motility;cell surface receptor linked signaling pathway;cellular calcium ion homeostasis;cellular cation homeostasis;cellular chemical homeostasis;cellular component movement;cellular divalent i…	binding;calcium ion binding;catalytic activity;cation binding;endopeptidase activity;growth factor activity;hydrolase activity;ion binding;metal ion binding;molecular transducer activity;peptidase activity;peptidase activity, acting on L-amino acid peptides;protein binding;receptor activity;receptor binding;serine hydrolase activity;serine-type endopeptidase activity;serine-type peptidase activit…	cell part;cytoplasmic part;endoplasmic reticulum lumen;endoplasmic reticulum part;extracellular region;extracellular region part;extracellular space;Golgi apparatus part;Golgi lumen;intracellular organelle lumen;intracellular organelle part;intracellular part;membrane;membrane-enclosed lumen;organelle lumen;organelle part;plasma membrane	Complement and coagulation cascades;Neuroactive ligand-receptor interaction;Regulation of actin cytoskeleton	Gla;Kringle;Thrombin_light;Trypsin	3D-structure;Acutephase;Bloodcoagulation;Calcium;Cleavageonpairofbasicresidues;Completeproteome;Directproteinsequencing;Diseasemutation;Disulfidebond;Gamma-carboxyglutamicacid;Glycoprotein;Hemostasis;Hydrolase;Kringle;Pharmaceutical;Polymorphism;Protease;Referenceproteome;Repeat;Secreted;Serineprotease;Signal;Thrombophilia;Zymogen		44	44	44	64.8	64.8	64.8	70.036	0	323.31	354990000000	2155	30.055	31.3146	33.0362	30.9152	30.4192	31.3495	31.0238	32.8079	30.5558	32.1121	32.3397	32.2384	30.3656	33.0424	32.094	32.8431	31.2545	30.3027
G3V4W0;B4DY08;B2R5W2;G3V251	G3V4W0;B4DY08;B2R5W2		HNRNPC	0.220231		-0.153103		0.130072		108	0.0455712	-2.95657			binding;nucleic acid binding;nucleotide binding	cell part;intracellular part;macromolecular complex;ribonucleoprotein complex		RRM_1	Completeproteome;Referenceproteome;Ribonucleoprotein;Viralnucleoprotein;Virion		23	23	0	61.1	61.1	0	28.916	0	199.75	61038000000	572	30.9056	27.0508	28.7474	28.592	29.2839	25.7555	29.999	27.4073	30.1167	29.9034	30.3612	27.2881	28.1852	29.6139	30.1957	28.2631	29.919	29.0417
P46940;A0A024RC65;A4QPB0;A0A0J9YXZ5;Q6P1N4;H0YLE8;Q5FWG8;Q05DN7;B4DNP4;H0YKA5;A0A087WWP1;A0A087X225	P46940;A0A024RC65;A4QPB0;A0A0J9YXZ5;Q6P1N4;H0YLE8	Ras GTPase-activating-like protein IQGAP1	IQGAP1;hCG_1991735	0.219791		-0.182724		-0.113895		127	0.0601119	-2.88814		anatomical structure development;biological regulation;cell development;cellular developmental process;cellular metabolic process;cellular process;cellular response to calcium ion;cellular response to chemical stimulus;cellular response to inorganic substance;cellular response to metal ion;cellular response to stimulus;developmental process;energy derivation by oxidation of organic compounds;ener…	binding;calcium ion binding;calmodulin binding;cation binding;enzyme activator activity;enzyme inhibitor activity;enzyme regulator activity;GTPase activator activity;GTPase inhibitor activity;GTPase regulator activity;ion binding;metal ion binding;nucleoside-triphosphatase regulator activity;protein binding;Ras GTPase activator activity;small GTPase regulator activity	actin filament;cell junction;cell leading edge;cell part;cell projection;cell-cell junction;cytoplasm;cytoskeletal part;intracellular;intracellular membrane-bounded organelle;intracellular organelle;intracellular organelle part;intracellular part;lateral plasma membrane;macromolecular complex;membrane;membrane part;membrane-bounded organelle;microtubule;midbody;neuron projection;nucleus;organelle…	Regulation of actin cytoskeleton	CH;IQ;RasGAP;RasGAP_C	3D-structure;Acetylation;Calmodulin-binding;Cellmembrane;Completeproteome;Directproteinsequencing;Membrane;Phosphoprotein;Polymorphism;Referenceproteome;Repeat	60S APC containing complex;APC-IQGAP1 complex;APC-IQGAP1-Cdc42 complex;APC-IQGAP1-CLIP-170 complex;APC-IQGAP1-Rac1 complex;Emerin complex 52	118	118	53	76.8	76.8	36.3	189.25	0	323.31	286710000000	2798	33.5125	26.8687	29.9621	32.0217	31.7112	29.3097	31.536	29.2208	32.3747	31.2833	29.8239	30.2839	30.4812	30.3199	31.3069	26.2761	32.2993	31.1041
P00742;Q5JVE7;Q5JVE8;B7ZBK1;F8WBM7	P00742;Q5JVE7	Coagulation factor X;Factor X light chain;Factor X heavy chain;Activated factor Xa heavy chain	F10	0.219712		-0.175436		0.115361		47	0.0254215	1.85322	+	biological regulation;blood coagulation;blood coagulation, extrinsic pathway;blood coagulation, intrinsic pathway;cellular macromolecule metabolic process;cellular metabolic process;cellular process;cellular protein metabolic process;coagulation;hemostasis;macromolecule metabolic process;macromolecule modification;metabolic process;multicellular organismal process;peptidyl-amino acid modification…	binding;calcium ion binding;catalytic activity;cation binding;endopeptidase activity;hydrolase activity;ion binding;lipid binding;metal ion binding;peptidase activity;peptidase activity, acting on L-amino acid peptides;phospholipid binding;serine hydrolase activity;serine-type endopeptidase activity;serine-type peptidase activity	cell part;cytoplasmic part;endoplasmic reticulum lumen;endoplasmic reticulum part;extracellular region;Golgi apparatus part;Golgi lumen;intracellular membrane-bounded organelle;intracellular organelle;intracellular organelle lumen;intracellular organelle part;intracellular part;intrinsic to external side of plasma membrane;intrinsic to membrane;intrinsic to plasma membrane;membrane;membrane part;…	Complement and coagulation cascades	EGF;Gla;Trypsin	3D-structure;Bloodcoagulation;Calcium;Cleavageonpairofbasicresidues;Completeproteome;Directproteinsequencing;Diseasemutation;Disulfidebond;EGF-likedomain;Gamma-carboxyglutamicacid;Glycoprotein;Hemostasis;Hydrolase;Hydroxylation;Polymorphism;Protease;Referenceproteome;Repeat;Secreted;Serineprotease;Signal;Zymogen	TF-FVIIa-FXa-TFPI complex	15	15	14	33	33	31.4	54.731	0	130.78	8870500000	85	NaN	NaN	28.6536	NaN	NaN	27.4737	NaN	27.4568	NaN	NaN	27.3887	NaN	NaN	27.2241	NaN	NaN	27.1309	NaN
A0A125QYY9	A0A125QYY9			0.218995		-0.100447		0.181606		118	0.0517763	NaN									11	6	4	70.7	57.7	57.7	13.569	0	323.31	336700000000	693	31.4426	34.4675	33.606	30.9946	31.8354	31.2284	32.6865	34.0367	31.4402	32.24	32.1101	33.2871	29.613	32.5557	31.9399	31.5947	32.0325	29.417
P02545;Q5I6Y5;Q8N519;H0YAB0;A0A0C4DGC5;W5X314;REV__Q5VX52	P02545;Q5I6Y5;Q8N519	Prelamin-A/C;Lamin-A/C	LMNA	0.217639		-0.24303		-0.00792545		116	0.0785846	-2.91781		activation of signaling protein activity involved in unfolded protein response;anatomical structure development;biological regulation;cardiac cell development;cardiac muscle cell development;cell cycle process;cell development;cellular component disassembly;cellular component disassembly at cellular level;cellular component disassembly involved in apoptosis;cellular component organization;cellula…	structural molecule activity	cell part;cytoplasmic part;cytoskeletal part;cytosol;envelope;intermediate filament;intracellular organelle part;intracellular part;lamin filament;macromolecular complex;nuclear envelope;nuclear part;nucleoplasm;organelle envelope;organelle part;perinuclear region of cytoplasm;protein complex	Arrhythmogenic right ventricular cardiomyopathy (ARVC);Dilated cardiomyopathy;Hypertrophic cardiomyopathy (HCM)	Filament;LTD	3D-structure;Acetylation;Alternativesplicing;Cardiomyopathy;Charcot-Marie-Toothdisease;Coiledcoil;Completeproteome;Congenitalmusculardystrophy;Directproteinsequencing;Diseasemutation;Emery-Dreifussmusculardystrophy;Intermediatefilament;Isopeptidebond;Limb-girdlemusculardystrophy;Lipoprotein;Methylation;Neuropathy;Nucleus;Phosphoprotein;Prenylation;Referenceproteome;Ublconjugation	CTCF-nucleophosmin-PARP-HIS-KPNA-LMNA-TOP complex;Emerin architectural complex;Emerin complex 24	70	70	4	83.6	83.6	14.2	74.139	0	323.31	141670000000	1060	34.4862	26.4849	28.7646	29.5577	30.1529	25.8753	30.8202	31.1497	31.089	27.8116	30.1693	29.6487	30.9185	30.8016	31.9724	27.9236	32.3081	28.6499
P02647;A0A024R3E3;F8W696;Q9Y355;Q8TDB0	P02647;A0A024R3E3;F8W696	Apolipoprotein A-I;Proapolipoprotein A-I;Truncated apolipoprotein A-I	APOA1	0.217382		-0.206612		0.230692		128	0.039802	0.181298		adrenal gland development;alcohol metabolic process;amine metabolic process;anatomical structure development;anatomical structure morphogenesis;axon regeneration;axonogenesis;biological regulation;biosynthetic process;blood vessel endothelial cell migration;C21-steroid hormone metabolic process;cell activation;cell migration;cell motility;cell part morphogenesis;cell projection morphogenesis;cell…	beta-amyloid binding;binding;cholesterol binding;cholesterol transporter activity;enzyme activator activity;enzyme inhibitor activity;enzyme regulator activity;high-density lipoprotein particle binding;lipase inhibitor activity;lipid binding;lipid transporter activity;lipoprotein particle binding;phosphatidylcholine-sterol O-acyltransferase activator activity;phospholipid binding;phospholipid tra…	cell part;cytoplasmic membrane-bounded vesicle;cytoplasmic membrane-bounded vesicle lumen;cytoplasmic part;cytoplasmic vesicle;cytoplasmic vesicle part;cytosol;early endosome;endocytic vesicle;endoplasmic reticulum lumen;endoplasmic reticulum part;endosome;extracellular region;extracellular region part;high-density lipoprotein particle;intracellular membrane-bounded organelle;intracellular organe…	African trypanosomiasis;Fat digestion and absorption;PPAR signaling pathway;Vitamin digestion and absorption	Apolipoprotein	3D-structure;Amyloid;Amyloidosis;Atherosclerosis;Cholesterolmetabolism;Completeproteome;Directproteinsequencing;Diseasemutation;Glycation;Glycoprotein;HDL;Lipidmetabolism;Lipidtransport;Lipoprotein;Neuropathy;Oxidation;Palmitate;Phosphoprotein;Polymorphism;Referenceproteome;Repeat;Secreted;Signal;Steroidmetabolism;Sterolmetabolism;Transport		62	62	61	87.3	87.3	87.3	30.777	0	323.31	11025000000000	11080	35.6812	38.6066	38.4318	36.761	37.5321	35.3166	34.9322	36.4539	33.3569	36.545	36.9672	37.6146	36.3313	37.2482	35.7909	37.4531	36.3753	35.3765
P68032;P63267;P62736;D2JYH4;A8K3K1;B3KW67;Q13707;C9JFL5;F6UVQ4;F6QUT6;B7Z6I1;B3KPP5;F8WB63;B8ZZJ2	P68032;P63267;P62736;D2JYH4;A8K3K1;B3KW67;Q13707	Actin, alpha cardiac muscle 1;Actin, gamma-enteric smooth muscle;Actin, aortic smooth muscle	ACTC1;ACTG2;ACTA2	0.216294		-0.122228		-0.195706		118	0.0400969	-0.289545		actin cytoskeleton organization;actin filament organization;actin filament-based movement;actin filament-based process;actin-mediated cell contraction;actin-myosin filament sliding;actomyosin structure organization;anatomical structure development;anatomical structure formation involved in morphogenesis;anatomical structure morphogenesis;apoptosis;biological regulation;cardiac muscle contraction;…	adenyl nucleotide binding;adenyl ribonucleotide binding;ATP binding;ATPase activity;binding;catalytic activity;cytoskeletal protein binding;hydrolase activity;hydrolase activity, acting on acid anhydrides;hydrolase activity, acting on acid anhydrides, in phosphorus-containing anhydrides;myosin binding;nucleoside-triphosphatase activity;nucleotide binding;protein binding;purine nucleotide binding;…	actin cytoskeleton;actin filament;actomyosin, actin part;cell part;cell periphery;contractile fiber;contractile fiber part;cytoplasm;cytoplasmic part;cytoskeletal part;cytoskeleton;cytosol;extracellular membrane-bounded organelle;extracellular organelle;extracellular region part;extracellular vesicular exosome;I band;intracellular non-membrane-bounded organelle;intracellular organelle;intracellul…	Cardiac muscle contraction;Dilated cardiomyopathy;Hypertrophic cardiomyopathy (HCM);Vascular smooth muscle contraction	Actin	Acetylation;Alternativesplicing;Aorticaneurysm;ATP-binding;Atrialseptaldefect;Cardiomyopathy;Completeproteome;Cytoplasm;Cytoskeleton;Diseasemutation;Methylation;Muscleprotein;Nucleotide-binding;Oxidation;Phosphoprotein;Polymorphism;Referenceproteome	Nop56p-associated pre-rRNA complex;WIP-WASp-actin-myosin-IIa complex	37	7	0	58.6	26	0	42.019	0	323.31	1007500000000	1420	34.2649	32.8834	32.5938	33.6326	33.3568	34.4112	33.8622	33.1858	34.5102	32.1924	30.9809	33.4543	NaN	33.7003	33.5025	31.2152	34.2698	33.1713
P10451;F2YQ21;A0A024RDE2;B7Z351;Q3LGB0;A6XMV6;D6R9C5;C4B6Q2;F2YBS5	P10451;F2YQ21;A0A024RDE2;B7Z351;Q3LGB0;A6XMV6;D6R9C5;C4B6Q2	Osteopontin	SPP1;opn	0.216239		-0.324149		0.108151		39	0.0793922	1.74658	+	anatomical structure development;biological adhesion;biological regulation;biomineral tissue development;cell adhesion;cell chemotaxis;cell differentiation;cell migration;cell motility;cellular component movement;cellular developmental process;cellular process;cellular response to chemical stimulus;cellular response to stimulus;chemotaxis;decidualization;defense response;developmental process;dev…	binding;extracellular matrix binding	apical part of cell;cell part;cell projection;cytoplasmic part;extracellular region part;extracellular space;intracellular part;membrane-bounded vesicle;organelle;perinuclear region of cytoplasm;vesicle	ECM-receptor interaction;Focal adhesion;Toll-like receptor signaling pathway	Osteopontin	3D-structure;Alternativesplicing;Biomineralization;Celladhesion;Completeproteome;Cytokine;Directproteinsequencing;Glycoprotein;Phosphoprotein;Polymorphism;Referenceproteome;Secreted;Sialicacid;Signal	ITGA5-ITGB1-SPP1 complex;ITGA9-ITGB1-SPP1 complex;ITGAV-ITGB1-SPP1 complex;ITGAV-ITGB3-SPP1 complex;ITGAV-ITGB5-SPP1 complex;ITGAV-ITGB6-SPP1 complex	18	18	2	47.5	47.5	8.3	35.422	0	323.31	33589000000	234	30.7803	27.6469	NaN	26.05	25.6748	NaN	29.518	28.4425	29.1853	NaN	29.8674	26.7608	NaN	29.6035	28.6633	NaN	NaN	NaN
L8E791	L8E791		MPPED2	0.216214		-0.192421		-0.125511		47	0.0644163	NaN									1	1	1	34.1	34.1	34.1	4.9494	1	-2	86159000000	72	31.4934	32.6945	32.4227	31.9351	32.232	NaN	NaN	NaN	NaN	NaN	NaN	29.3403	NaN	NaN	NaN	NaN	29.8696	NaN
P20142;A2A3L9;Q8IUM8;Q4VXA6;B4DW12	P20142;A2A3L9;Q8IUM8;Q4VXA6;B4DW12	Gastricsin	PGC	0.215637		-0.0747882		0.0642417		50	0.0563141	2.07766	+	digestion;macromolecule metabolic process;metabolic process;multicellular organismal process;primary metabolic process;protein metabolic process;proteolysis	aspartic-type endopeptidase activity;aspartic-type peptidase activity;catalytic activity;endopeptidase activity;hydrolase activity;peptidase activity;peptidase activity, acting on L-amino acid peptides	cell part;extracellular region part;extracellular space;intracellular membrane-bounded organelle;intracellular non-membrane-bounded organelle;intracellular organelle;intracellular organelle part;intracellular part;membrane-bounded organelle;non-membrane-bounded organelle;nuclear part;nucleolus;nucleus;organelle;organelle part		A1_Propeptide;Asp	3D-structure;Alternativesplicing;Aspartylprotease;Completeproteome;Digestion;Directproteinsequencing;Disulfidebond;Hydrolase;Protease;Referenceproteome;Secreted;Signal;Zymogen		9	9	9	12.1	12.1	12.1	42.425	0	66.472	26282000000	129	29.8839	27.3271	30.2312	NaN	NaN	29.398	NaN	29.1894	24.5866	NaN	NaN	27.4587	NaN	28.147	27.1349	NaN	28.3493	25.7393
B7Z539;F8WAS2;H7C0N0;CON__Q0VCM5	B7Z539			0.215476		-0.164152		0.286795	+	127	0.0549046	-1.33454		amine metabolic process;aminoglycan metabolic process;carbohydrate metabolic process;glycosaminoglycan metabolic process;hyaluronan metabolic process;macromolecule metabolic process;metabolic process;nitrogen compound metabolic process;polysaccharide metabolic process;primary metabolic process	endopeptidase inhibitor activity;endopeptidase regulator activity;enzyme inhibitor activity;enzyme regulator activity;peptidase inhibitor activity;peptidase regulator activity;serine-type endopeptidase inhibitor activity			ITI_HC_C;VIT;VWA	Completeproteome;Referenceproteome		54	54	0	75.3	75.3	0	72.119	0	323.31	605230000000	3114	31.5989	34.0781	34.9032	32.6331	33.8379	32.1357	31.0206	32.8602	29.4367	32.6317	32.6192	33.7366	29.1877	33.1173	32.3879	33.4576	31.7627	31.2023
P05546;Q8IVC0;CON__ENSEMBL:ENSBTAP00000018574	P05546;Q8IVC0	Heparin cofactor 2	SERPIND1	0.213551		-0.249794		0.217107		125	0.0579378	0.048499		biological regulation;blood coagulation;chemotaxis;coagulation;hemostasis;locomotion;multicellular organismal process;regulation of biological process;regulation of biological quality;regulation of body fluid levels;regulation of macromolecule metabolic process;regulation of metabolic process;regulation of primary metabolic process;regulation of protein metabolic process;regulation of proteolysis…	binding;carbohydrate binding;endopeptidase inhibitor activity;endopeptidase regulator activity;enzyme inhibitor activity;enzyme regulator activity;glycosaminoglycan binding;heparin binding;pattern binding;peptidase inhibitor activity;peptidase regulator activity;polysaccharide binding;serine-type endopeptidase inhibitor activity	extracellular region	Complement and coagulation cascades	Serpin	3D-structure;Bloodcoagulation;Chemotaxis;Completeproteome;Directproteinsequencing;Diseasemutation;Glycoprotein;Hemostasis;Heparin-binding;Phosphoprotein;Polymorphism;Proteaseinhibitor;Referenceproteome;Repeat;Serineproteaseinhibitor;Signal;Sulfation;Thrombophilia	MLL-HCF complex	36	36	36	69.1	69.1	69.1	57.07	0	323.31	226350000000	1372	29.5045	33.1484	33.8212	30.8663	33.1302	29.5473	28.9813	31.2139	29.0221	31.5772	30.5821	31.7792	28.5494	32.1086	30.8333	30.2406	30.4751	29.212
P05060;B2R5M3;B4DEA7;A0A0A0MT66	P05060;B2R5M3;B4DEA7	Secretogranin-1;PE-11;GAWK peptide;CCB peptide	CHGB	0.210547		0.335739		-0.179754		24	0.0523224	NaN			binding;hormone activity;protein binding;receptor binding	cell part;cytoplasmic membrane-bounded vesicle;cytoplasmic part;cytoplasmic vesicle;extracellular region;intracellular membrane-bounded organelle;intracellular organelle;intracellular part;membrane-bounded organelle;membrane-bounded vesicle;organelle;stored secretory granule;vesicle		Granin	Acetylation;Cleavageonpairofbasicresidues;Completeproteome;Directproteinsequencing;Disulfidebond;Glycoprotein;Phosphoprotein;Polymorphism;Referenceproteome;Secreted;Signal;Sulfation		3	3	3	5.9	5.9	5.9	78.275	0.001	8.8471	18067000000	45	NaN	NaN	NaN	NaN	NaN	NaN	NaN	NaN	NaN	NaN	NaN	NaN	NaN	NaN	NaN	NaN	NaN	NaN
D6RF35;D6RBJ7;D6RF20;CON__Q3MHN5;CON__ENSEMBL:ENSBTAP00000018229;Q6LDC6;Q8TDJ6;H0YLM8;A0A024R5V2	D6RF35;D6RBJ7		GC	0.209833		-0.105901		0.106424		43	0.0404677	2.1482	+	fat-soluble vitamin metabolic process;lipid metabolic process;metabolic process;primary metabolic process;small molecule metabolic process;steroid metabolic process;vitamin D metabolic process;vitamin metabolic process	binding;enzyme binding;GTPase binding;lipid binding;protein binding;Rab GTPase binding;Ras GTPase binding;small GTPase binding;steroid binding;transmembrane transporter activity;transporter activity;vitamin binding;vitamin D binding;vitamin transporter activity	cell junction;cell part;clathrin coated vesicle membrane;clathrin-coated vesicle;coated vesicle;coated vesicle membrane;cytoplasmic membrane-bounded vesicle;cytoplasmic part;cytoplasmic vesicle;cytoplasmic vesicle membrane;cytoplasmic vesicle part;extracellular region part;extracellular space;intracellular membrane-bounded organelle;intracellular organelle;intracellular organelle part;intracellul…		Rav1p_C;Serum_albumin;VitD-bind_III;WD40	Alternativesplicing;Celljunction;Coiledcoil;Completeproteome;Cytoplasmicvesicle;Directproteinsequencing;Membrane;Phosphoprotein;Polymorphism;Referenceproteome;Repeat;Synapse;WDrepeat		68	3	3	85.1	3.6	3.6	53.02	0	38.531	78091000000	136	NaN	NaN	33.1128	NaN	31.9624	NaN	NaN	NaN	NaN	32.6539	NaN	31.9173	NaN	NaN	31.7266	NaN	31.4741	NaN
P00747;B2R7F8;B4DPH4;Q5TEH5;A6PVI2;Q68DS2;Q02325;Q9UMI2;Q53QL7;CON__P06868;Q15195;Q9UE70	P00747;B2R7F8	Plasminogen;Plasmin heavy chain A;Activation peptide;Angiostatin;Plasmin heavy chain A, short form;Plasmin light chain B	PLG	0.207762		-0.255029		0.279145		128	0.0439301	0.271733		biological regulation;cell activation;cellular component disassembly;cellular component disassembly at cellular level;cellular component organization;cellular component organization at cellular level;cellular component organization or biogenesis;cellular component organization or biogenesis at cellular level;cellular macromolecule metabolic process;cellular metabolic process;cellular process;cell…	catalytic activity;endopeptidase activity;hydrolase activity;peptidase activity;peptidase activity, acting on L-amino acid peptides;serine hydrolase activity;serine-type endopeptidase activity;serine-type peptidase activity	cell part;cytoplasmic membrane-bounded vesicle lumen;cytoplasmic part;cytoplasmic vesicle part;extracellular region;extracellular region part;extracellular space;extrinsic to external side of plasma membrane;extrinsic to membrane;extrinsic to plasma membrane;intracellular organelle part;intracellular part;membrane part;membrane-enclosed lumen;organelle lumen;organelle part;plasma membrane part;pl…	Complement and coagulation cascades;Neuroactive ligand-receptor interaction;Staphylococcus aureus infection	Kringle;PAN_1;Trypsin	3D-structure;Bloodcoagulation;Cleavageonpairofbasicresidues;Completeproteome;Directproteinsequencing;Diseasemutation;Disulfidebond;Fibrinolysis;Glycoprotein;Hemostasis;Hydrolase;Kringle;Phosphoprotein;Polymorphism;Protease;Referenceproteome;Repeat;Secreted;Serineprotease;Signal;Thrombophilia;Tissueremodeling;Zymogen		70	70	63	74.2	74.2	71.1	90.568	0	323.31	546660000000	2693	30.3627	33.5511	34.418	31.0392	32.5375	30.9887	31.0507	33.0028	29.8808	32.0537	32.5956	33.7324	30.8556	33.7605	31.9567	32.9689	32.1802	31.9088
V9HW34	V9HW34		HEL-213	0.206132		-0.0556163		0.111352		128	0.0190821	NaN									31	31	3	66.4	66.4	9.4	25.646	0	323.31	14492000000000	24085	36.6868	39.0148	38.0117	37.3361	37.5291	36.6883	36.7879	37.2427	36.2218	36.6304	37.4413	37.3331	36.146	37.462	37.1611	36.8172	37.374	36.22
Q8NDH3;H0UI76;B2RDV2;H0YEP3	Q8NDH3;H0UI76;B2RDV2	Probable aminopeptidase NPEPL1	NPEPL1	0.205679		-0.15986		0.374625		25	0.01955	0.325338		macromolecule metabolic process;metabolic process;primary metabolic process;protein metabolic process;proteolysis	aminopeptidase activity;binding;catalytic activity;cation binding;exopeptidase activity;hydrolase activity;ion binding;manganese ion binding;metal ion binding;metalloexopeptidase activity;metallopeptidase activity;peptidase activity;peptidase activity, acting on L-amino acid peptides;transition metal ion binding	cell part;cytoplasm;intracellular;intracellular part		Peptidase_M17	Alternativesplicing;Aminopeptidase;Completeproteome;Hydrolase;Manganese;Metal-binding;Polymorphism;Protease;Referenceproteome;Zinc		11	11	11	34.8	34.8	34.8	55.86	0	184.47	4468300000	76	NaN	NaN	NaN	NaN	26.2374	NaN	NaN	NaN	25.7415	NaN	NaN	NaN	NaN	NaN	NaN	NaN	26.2928	NaN
P09496;F8WF69;C9J8P9	P09496;F8WF69;C9J8P9	Clathrin light chain A	CLTA	0.20537		-0.459831		-0.404077		22	0.0209823	-2.41078		antigen processing and presentation;antigen processing and presentation of exogenous antigen;antigen processing and presentation of exogenous peptide antigen;antigen processing and presentation of exogenous peptide antigen via MHC class II;antigen processing and presentation of peptide antigen;antigen processing and presentation of peptide antigen via MHC class II;antigen processing and presentat…	binding;peptide binding;structural molecule activity	cell part;clathrin coat;clathrin coat of coated pit;clathrin coat of trans-Golgi network vesicle;clathrin coated vesicle membrane;clathrin vesicle coat;clathrin-coated endocytic vesicle membrane;coated vesicle membrane;cytoplasmic part;cytoplasmic vesicle membrane;cytoplasmic vesicle part;cytosol;endocytic vesicle membrane;Golgi apparatus part;Golgi membrane;intracellular organelle part;intracell…	Bacterial invasion of epithelial cells;Endocrine and other factor-regulated calcium reabsorption;Endocytosis;Huntington's disease;Lysosome	Clathrin_lg_ch	Alternativesplicing;Calcium;Coatedpit;Completeproteome;Cytoplasmicvesicle;Membrane;Phosphoprotein;Referenceproteome		13	13	13	29.8	29.8	29.8	27.076	0	49.978	7239100000	66	27.6404	NaN	NaN	27.0152	NaN	NaN	27.0711	NaN	27.4486	NaN	NaN	NaN	26.9016	NaN	NaN	NaN	26.702	NaN
Q86V81;E9PB61	Q86V81;E9PB61	THO complex subunit 4	ALYREF	0.205188		-0.154362		-0.302373		23	0.034981	-2.0183		biosynthetic process;cellular biosynthetic process;cellular macromolecule metabolic process;cellular metabolic process;cellular nitrogen compound metabolic process;cellular process;establishment of localization;establishment of localization in cell;establishment of RNA localization;interaction with host;interspecies interaction between organisms;intracellular transport;intronless viral mRNA expor…	binding;nucleic acid binding;nucleotide binding;RNA binding	catalytic step 2 spliceosome;cell part;cytoplasmic part;cytosol;intracellular membrane-bounded organelle;intracellular organelle;intracellular organelle part;intracellular part;macromolecular complex;membrane-bounded organelle;nuclear body;nuclear part;nuclear speck;nucleoplasm;nucleoplasm part;nucleus;organelle;organelle part;protein complex;ribonucleoprotein complex;spliceosomal complex;transcr…	mRNA surveillance pathway;RNA transport;Spliceosome	FoP_duplication;RRM_1	3D-structure;Acetylation;Chaperone;Completeproteome;Cytoplasm;Directproteinsequencing;Host-virusinteraction;Methylation;mRNAprocessing;mRNAsplicing;mRNAtransport;Nucleus;Phosphoprotein;Referenceproteome;RNA-binding;Spliceosome;Transport	C complex spliceosome;Exon junction complex;Spliceosome;Splicing-associated factors complex;TREX complex	9	9	9	37.4	37.4	37.4	26.888	0	99.856	7088600000	129	27.3185	NaN	NaN	27.0636	25.5904	NaN	NaN	NaN	NaN	NaN	NaN	NaN	NaN	NaN	NaN	NaN	25.7864	25.0796
P69891;D3GKD8;B7UCU6	P69891;D3GKD8;B7UCU6	Hemoglobin subunit gamma-1	HBG1;HBG2	0.204954		0.111001		0.142223		69	0.10491	0		biological regulation;blood coagulation;coagulation;hemostasis;multicellular organismal process;regulation of biological quality;regulation of body fluid levels	binding;cation binding;heme binding;ion binding;iron ion binding;metal ion binding;oxygen binding;oxygen transporter activity;substrate-specific transporter activity;tetrapyrrole binding;transition metal ion binding;transporter activity	cell part;cytoplasmic part;cytosol;cytosolic part;hemoglobin complex;intracellular part;macromolecular complex;protein complex		Globin	3D-structure;Acetylation;Completeproteome;Directproteinsequencing;Diseasemutation;Heme;Iron;Metal-binding;Oxygentransport;Polymorphism;Referenceproteome;Transport		17	16	0	95.2	95.2	0	16.14	0	323.31	110990000000	438	26.9139	27.2147	NaN	32.7891	29.8839	NaN	NaN	23.4541	NaN	24.5921	29.8748	26.2605	31.5476	25.0857	26.6799	29.9373	26.4308	NaN
P20700;E9PBF6;A0A0D9SFE5;Q6DC98;B4DZT3;A0A0D9SFY5	P20700;E9PBF6;A0A0D9SFE5;Q6DC98	Lamin-B1	LMNB1	0.204769		-0.128844		0.111781		99	0.0576466	-4.1313		cellular component disassembly;cellular component disassembly at cellular level;cellular component disassembly involved in apoptosis;cellular component organization;cellular component organization at cellular level;cellular component organization or biogenesis;cellular component organization or biogenesis at cellular level;cellular process	structural molecule activity	cell part;cytoskeletal part;envelope;intermediate filament;intracellular organelle part;intracellular part;lamin filament;macromolecular complex;membrane;nuclear envelope;nuclear inner membrane;nuclear membrane;nuclear part;nucleoplasm;organelle envelope;organelle inner membrane;organelle membrane;organelle part;protein complex		Filament;LTD	3D-structure;Acetylation;Chromosomalrearrangement;Coiledcoil;Completeproteome;Directproteinsequencing;Disulfidebond;Intermediatefilament;Leukodystrophy;Lipoprotein;Membrane;Methylation;Nucleus;Phosphoprotein;Polymorphism;Prenylation;Referenceproteome	Emerin architectural complex;Emerin complex 24;Emerin complex 25;Emerin complex 32;Emerin complex 52	45	44	42	66.6	66.6	64.8	66.408	0	323.31	49609000000	507	30.1819	25.8727	26.2805	27.4412	27.2742	NaN	28.4393	28.9043	28.644	24.0148	27.6446	28.7517	NaN	28.4158	29.5759	26.464	29.5552	29.0241
Q6MZV7;S6C4Q7;S6BAP4	Q6MZV7		DKFZp686C11235	0.203338		-0.0988423		0.0984703		127	0.0457899	NaN				cell part;integral to membrane;intrinsic to membrane;membrane part		C1-set;V-set	Membrane;Transmembrane;Transmembranehelix		55	5	1	65.3	10.4	2.1	52.12	0	278.94	1774700000000	4783	33.4475	36.6682	34.7684	34.5772	35.4235	31.4915	32.2023	33.0226	29.3869	31.514	31.2381	32.5916	30.1456	33.3607	31.6815	31.1947	35.7234	32.598
P23142;Q8NBH6;CON__ENSEMBL:ENSBTAP00000016046;A0A0U1RRA4	P23142;Q8NBH6	Fibulin-1	FBLN1	0.202337		-0.13674		0.200856		102	0.0519092	-2.11641		cellular component organization;cellular component organization at cellular level;cellular component organization or biogenesis;cellular component organization or biogenesis at cellular level;cellular process;embryo implantation;extracellular matrix organization;extracellular structure organization;interaction with host;interspecies interaction between organisms;multi-organism process;reproductiv…	binding;calcium ion binding;cation binding;enzyme activator activity;enzyme regulator activity;extracellular matrix structural constituent;ion binding;metal ion binding;peptidase activator activity;peptidase regulator activity;structural molecule activity	basement membrane;extracellular matrix;extracellular matrix part;extracellular region part;extracellular space;proteinaceous extracellular matrix		ANATO;cEGF;EGF_CA	Alternativesplicing;Calcium;Chromosomalrearrangement;Completeproteome;Directproteinsequencing;Disulfidebond;EGF-likedomain;Extracellularmatrix;Glycoprotein;Host-virusinteraction;Polymorphism;Referenceproteome;Repeat;Secreted;Signal		35	35	11	52.9	52.9	15.9	77.213	0	323.31	49070000000	467	NaN	29.2168	NaN	NaN	25.1279	NaN	NaN	30.8478	25.4521	26.5276	29.7275	30.9489	NaN	31.0251	29.1015	30.6847	27.2476	29.424
Q15582;A0A0S2Z4Q2;Q53GU8;A0A0S2Z4K6;H0Y8L3;S4R3C6;Q59F63;H0Y9D7;H0YAB8;H0Y8M8;H0YAH8;C7FFS5;D6RBX4	Q15582;A0A0S2Z4Q2;Q53GU8;A0A0S2Z4K6;H0Y8L3	Transforming growth factor-beta-induced protein ig-h3	TGFBI	0.201103		-0.266272		0.065054		122	0.0483056	-2.37045		anatomical structure formation involved in morphogenesis;angiogenesis;biological adhesion;biological regulation;cell adhesion;cell proliferation;cellular component organization;cellular component organization at cellular level;cellular component organization or biogenesis;cellular component organization or biogenesis at cellular level;cellular process;developmental process;extracellular matrix or…	binding;extracellular matrix binding;integrin binding;protein binding;protein complex binding;receptor binding	cell part;extracellular matrix;extracellular membrane-bounded organelle;extracellular organelle;extracellular region part;extracellular space;extracellular vesicular exosome;membrane;membrane-bounded organelle;membrane-bounded vesicle;organelle;plasma membrane;proteinaceous extracellular matrix;vesicle		Fasciclin	3D-structure;Amyloid;Amyloidosis;Celladhesion;Completeproteome;Cornealdystrophy;Diseasemutation;Disulfidebond;Extracellularmatrix;Gamma-carboxyglutamicacid;Polymorphism;Referenceproteome;Repeat;Secreted;Sensorytransduction;Signal;Vision	BP-SMAD complex	37	37	37	62.1	62.1	62.1	74.68	0	323.31	136380000000	1236	31.0942	32.3683	32.4181	30.3639	32.3488	30.5539	26.7045	31.3628	28.0183	30.3872	26.9216	30.8092	NaN	30.6426	30.1198	29.6552	32.2615	28.8553
P02649;A0A0S2Z3D5;J9ZVQ3;H0Y7L5;E9PEV4;E7ERP7;Q6LBZ1;A0A0S2Z3J5;A0A0S2Z3B1;D9ZB55;Q6LA97;CON__Q03247;Q13791	P02649;A0A0S2Z3D5;J9ZVQ3;H0Y7L5;E9PEV4;E7ERP7	Apolipoprotein E	APOE	0.200131		-0.259168		0.171646		124	0.0670448	-0.584483		acylglycerol metabolic process;aging;alcohol metabolic process;anatomical structure morphogenesis;artery morphogenesis;axon regeneration;axonogenesis;biological regulation;biosynthetic process;blood vessel morphogenesis;calcium ion homeostasis;catabolic process;cation homeostasis;cell communication;cell death;cell differentiation;cell part morphogenesis;cell projection morphogenesis;cell projecti…	antioxidant activity;beta-amyloid binding;binding;carbohydrate binding;cation binding;cholesterol transporter activity;enzyme activator activity;enzyme regulator activity;glycosaminoglycan binding;heparin binding;hydroxyapatite binding;identical protein binding;ion binding;lipid binding;lipid transporter activity;lipoprotein particle binding;lipoprotein particle receptor binding;low-density lipop…	cell body;cell part;cell projection;chylomicron;cytoplasmic part;dendrite;early endosome;endosome;extracellular region;extracellular region part;extrinsic to external side of plasma membrane;extrinsic to membrane;extrinsic to plasma membrane;Golgi apparatus;high-density lipoprotein particle;intermediate-density lipoprotein particle;intracellular membrane-bounded organelle;intracellular organelle;…	Alzheimer's disease	Apolipoprotein	3D-structure;Alzheimerdisease;Amyloidosis;Cholesterolmetabolism;Chylomicron;Completeproteome;Directproteinsequencing;Diseasemutation;Glycation;Glycoprotein;HDL;Heparin-binding;Hyperlipidemia;Lipidmetabolism;Lipidtransport;Lipoprotein;Neurodegeneration;Phosphoprotein;Polymorphism;Referenceproteome;Repeat;Secreted;Signal;Steroidmetabolism;Sterolmetabolism;Transport;VLDL	PRNP-ApolopoproteinE3 complex	54	54	20	92.1	92.1	34.7	36.154	0	323.31	513640000000	1949	32.2736	35.2437	34.2859	29.8491	33.2566	31.887	30.1995	32.2448	32.2295	31.9079	32.1045	31.8886	30.641	33.0159	31.1344	32.3426	32.1898	31.0185
Q9H1X1	Q9H1X1	Radial spoke head protein 9 homolog	RSPH9	0.199944		0.0819364		-0.295822		34	0.0339857	0.365748		anatomical structure formation involved in morphogenesis;axoneme assembly;cell projection assembly;cell projection organization;cellular component assembly;cellular component assembly at cellular level;cellular component assembly involved in morphogenesis;cellular component movement;cellular component organization;cellular component organization at cellular level;cellular component organization o…		axoneme;cell part;cell projection part;cilium axoneme;cilium part;cytoskeleton;intracellular non-membrane-bounded organelle;intracellular organelle;intracellular organelle part;intracellular part;non-membrane-bounded organelle;organelle;organelle part		Radial_spoke	Alternativesplicing;Cellprojection;Ciliopathy;Cilium;Completeproteome;Cytoplasm;Cytoskeleton;Diseasemutation;Polymorphism;Primaryciliarydyskinesia;Referenceproteome		17	17	17	70.7	70.7	70.7	31.291	0	120.17	8249000000	110	26.6172	NaN	NaN	27.5639	27.4221	NaN	25.9215	NaN	NaN	26.5333	26.4252	NaN	NaN	NaN	25.0354	NaN	27.171	NaN
P28838;V9HW38;B4DQG5;H0Y9Q1;H0Y983	P28838;V9HW38;B4DQG5	Cytosol aminopeptidase	LAP3;HEL-S-106	0.199009		-0.135375		-0.26917		123	0.0468861	-1.73978		macromolecule metabolic process;metabolic process;primary metabolic process;protein metabolic process;proteolysis	aminopeptidase activity;binding;catalytic activity;cation binding;exopeptidase activity;hydrolase activity;ion binding;magnesium ion binding;manganese ion binding;metal ion binding;metalloexopeptidase activity;metallopeptidase activity;peptidase activity;peptidase activity, acting on L-amino acid peptides;transition metal ion binding;zinc ion binding	cell part;cytoplasm;cytoplasmic part;Golgi apparatus part;intracellular membrane-bounded organelle;intracellular organelle;intracellular organelle part;intracellular part;membrane-bounded organelle;mitochondrion;nucleus;organelle;organelle part;trans-Golgi network	Arginine and proline metabolism;Glutathione metabolism	Peptidase_M17;Peptidase_M17_N	Acetylation;Alternativeinitiation;Aminopeptidase;Completeproteome;Cytoplasm;Directproteinsequencing;Hydrolase;Magnesium;Manganese;Metal-binding;Phosphoprotein;Protease;Referenceproteome;Zinc		44	44	44	78.8	78.8	78.8	56.166	0	323.31	163220000000	1550	30.817	29.8694	29.2915	30.2582	29.9628	27.5913	30.3357	29.93	31.8057	30.6725	30.3122	29.375	28.7752	29.8327	30.1146	30.611	31.366	29.064
G3XAP6;B4DN90;Q53FR6;A8K3I0;P49747;B4DN75;CON__ENSEMBL:ENSBTAP00000006074;Q8N2R4	G3XAP6;B4DN90;Q53FR6;A8K3I0;P49747;B4DN75	Cartilage oligomeric matrix protein	COMP	0.198519		-0.11444		0.192871		21	0.0270669	0.368338		anatomical structure development;anatomical structure morphogenesis;apoptosis;appendage development;biological adhesion;biological regulation;cartilage development;cartilage development involved in endochondral bone morphogenesis;cell adhesion;cell death;cellular process;death;developmental process;growth plate cartilage development;limb development;negative regulation of apoptosis;negative regul…	binding;calcium ion binding;carbohydrate binding;cation binding;collagen binding;extracellular matrix structural constituent;glycoprotein binding;glycosaminoglycan binding;heparan sulfate proteoglycan binding;heparin binding;ion binding;metal ion binding;pattern binding;polysaccharide binding;protein binding;proteoglycan binding;structural molecule activity	extracellular matrix;extracellular region;extracellular region part;extracellular space;proteinaceous extracellular matrix	ECM-receptor interaction;Focal adhesion;Malaria;Phagosome;TGF-beta signaling pathway	COMP;EGF_CA;TSP_3;TSP_C	3D-structure;Apoptosis;Calcium;Celladhesion;Completeproteome;Directproteinsequencing;Diseasemutation;Disulfidebond;Dwarfism;EGF-likedomain;Extracellularmatrix;Glycoprotein;Heparin-binding;Polymorphism;Referenceproteome;Repeat;Secreted;Signal		8	8	7	16.2	16.2	14.8	79.696	0	27.937	2231800000	35	25.355	NaN	NaN	NaN	NaN	NaN	NaN	NaN	NaN	NaN	NaN	NaN	NaN	26.0048	25.05	NaN	NaN	NaN
P06702;B2R4M6	P06702;B2R4M6	Protein S100-A9;Protein S100	S100A9	0.198334		-0.080019		0.226267		128	0.0580113	-0.127551		actin cytoskeleton organization;actin cytoskeleton reorganization;actin filament-based process;activation of caspase activity;autophagy;biological adhesion;biological regulation;catabolic process;cell adhesion;cell chemotaxis;cell communication;cell migration;cell motility;cell-cell adhesion;cell-cell signaling;cellular catabolic process;cellular component movement;cellular component organization…	antioxidant activity;arachidonic acid binding;binding;calcium ion binding;carboxylic acid binding;cation binding;cytoskeletal protein binding;fatty acid binding;icosanoid binding;icosatetraenoic acid binding;ion binding;lipid binding;metal ion binding;microtubule binding;molecular transducer activity;monocarboxylic acid binding;protein binding;RAGE receptor binding;receptor binding;signal transdu…	cell part;cytoplasm;cytoplasmic part;cytoskeleton;cytosol;extracellular region;extracellular region part;extracellular space;intracellular membrane-bounded organelle;intracellular non-membrane-bounded organelle;intracellular organelle;intracellular part;membrane;membrane-bounded organelle;non-membrane-bounded organelle;nucleus;organelle;plasma membrane		S_100	3D-structure;Antimicrobial;Antioxidant;Apoptosis;Autophagy;Calcium;Cellmembrane;Chemotaxis;Completeproteome;Cytoplasm;Cytoskeleton;Directproteinsequencing;Immunity;Inflammatoryresponse;Innateimmunity;Membrane;Metal-binding;Methylation;Phosphoprotein;Polymorphism;Referenceproteome;Repeat;Secreted;Zinc		27	27	27	99.1	99.1	99.1	13.242	0	323.31	7464900000000	12726	36.0528	34.6897	35.7875	35.7519	36.3704	33.3951	35.6587	34.896	34.7272	32.1232	35.9338	35.3419	32.2461	34.4736	35.1499	32.7134	36.1369	36.8252
P23396;Q53G83;E9PL09;E9PPU1;F2Z2S8;H0YCJ7;H0YEU2;Q9NQS8;E9PQ96;E9PJH4;H0YF32;E9PK82;A7E2S3;E9PSF4;E9PQX2;H0YES8;E9PJN9	P23396;Q53G83;E9PL09;E9PPU1;F2Z2S8;H0YCJ7;H0YEU2;Q9NQS8	40S ribosomal protein S3	RPS3	0.197638		-0.127422		0.103712		47	0.0334698	-3.05847		activation of caspase activity;biological regulation;biosynthetic process;catabolic process;cellular biosynthetic process;cellular catabolic process;cellular component disassembly;cellular component disassembly at cellular level;cellular component organization;cellular component organization at cellular level;cellular component organization or biogenesis;cellular component organization or biogene…	binding;carbon-oxygen lyase activity;catalytic activity;damaged DNA binding;DNA binding;DNA-(apurinic or apyrimidinic site) lyase activity;endonuclease activity;hydrolase activity;hydrolase activity, acting on ester bonds;iron-sulfur cluster binding;lyase activity;metal cluster binding;mRNA binding;nuclease activity;nucleic acid binding;RNA binding;structural constituent of ribosome;structural mo…	cell part;cell projection membrane;cell projection part;cytoplasmic part;cytosolic small ribosomal subunit;intracellular membrane-bounded organelle;intracellular non-membrane-bounded organelle;intracellular organelle;intracellular organelle part;intracellular part;leading edge membrane;macromolecular complex;membrane part;membrane-bounded organelle;non-membrane-bounded organelle;nucleus;organelle…	Ribosome	KH_2;Ribosomal_S3_C	3D-structure;Acetylation;Alternativesplicing;Completeproteome;Cytoplasm;Directproteinsequencing;Isopeptidebond;Phosphoprotein;Referenceproteome;Ribonucleoprotein;Ribosomalprotein;RNA-binding;Ublconjugation	40S ribosomal subunit, cytoplasmic;Ribosome, cytoplasmic	19	19	19	77.4	77.4	77.4	26.688	0	136.86	18874000000	201	29.1311	26.1535	NaN	28.0243	26.0493	NaN	NaN	NaN	26.5452	NaN	NaN	28.6892	NaN	NaN	NaN	NaN	28.3996	25.4586
K7ER74;P02655;A0A024R0T9;A0A0S2Z3C2;Q6P163;V9GYJ8;K7EMC3	K7ER74;P02655;A0A024R0T9;A0A0S2Z3C2	Apolipoprotein C-II;Proapolipoprotein C-II	APOC4-APOC2;APOC2	0.197278		-0.00579398		0.149643		43	0.0583305	-0.244243		biological regulation;catabolic process;cellular component organization;cellular component organization or biogenesis;cellular lipid metabolic process;cellular macromolecule metabolic process;cellular metabolic process;cellular process;cellular response to stimulus;chemical homeostasis;cholesterol efflux;cholesterol homeostasis;cholesterol transport;chylomicron remnant clearance;chylomicron remod…	binding;enzyme activator activity;enzyme inhibitor activity;enzyme regulator activity;identical protein binding;lipase activator activity;lipase inhibitor activity;lipid binding;lipoprotein lipase activator activity;phospholipase activator activity;protein binding;protein dimerization activity;protein homodimerization activity	cell part;chylomicron;cytoplasmic part;early endosome;endosome;extracellular region part;high-density lipoprotein particle;intermediate-density lipoprotein particle;intracellular membrane-bounded organelle;intracellular organelle;intracellular part;low-density lipoprotein particle;macromolecular complex;membrane-bounded organelle;organelle;plasma lipoprotein particle;protein-lipid complex;spheric…		Apo-CII	3D-structure;Chylomicron;Completeproteome;Directproteinsequencing;Diseasemutation;Hyperlipidemia;Lipiddegradation;Lipidmetabolism;Lipidtransport;Polymorphism;Referenceproteome;Secreted;Signal;Transport;VLDL		7	7	5	36	36	29.8	20.049	0	241.57	31695000000	161	NaN	28.4896	27.6413	NaN	28.0763	NaN	NaN	28.3245	NaN	28.1989	30.3317	27.6155	27.5784	29.0224	25.4818	NaN	27.4737	NaN
P25786;V9HW55;F5GX11;B4E0X6;B4DEV8;F5H112	P25786;V9HW55;F5GX11;B4E0X6;B4DEV8	Proteasome subunit alpha type-1;Proteasome subunit alpha type	PSMA1;HEL-S-275	0.196381		-0.104908		-0.0239546		120	0.0341513	-0.621467		anaphase-promoting complex-dependent proteasomal ubiquitin-dependent protein catabolic process;antigen processing and presentation;antigen processing and presentation of exogenous antigen;antigen processing and presentation of exogenous peptide antigen;antigen processing and presentation of exogenous peptide antigen via MHC class I;antigen processing and presentation of exogenous peptide antigen …	binding;catalytic activity;endopeptidase activity;hydrolase activity;nucleic acid binding;peptidase activity;peptidase activity, acting on L-amino acid peptides;RNA binding;threonine-type endopeptidase activity;threonine-type peptidase activity	cell part;centrosome;cytoplasm;cytoplasmic part;cytoskeletal part;cytosol;intracellular membrane-bounded organelle;intracellular non-membrane-bounded organelle;intracellular organelle;intracellular organelle part;intracellular part;macromolecular complex;membrane-bounded organelle;microtubule organizing center;non-membrane-bounded organelle;nuclear part;nucleoplasm;nucleus;organelle;organelle par…	Proteasome	Proteasome;Proteasome_A_N	Acetylation;Alternativesplicing;Completeproteome;Cytoplasm;Directproteinsequencing;Glycoprotein;Hydrolase;Immunity;Isopeptidebond;Nucleus;Phosphoprotein;Polymorphism;Protease;Proteasome;Referenceproteome;Threonineprotease;Ublconjugation	20S proteasome;26S proteasome;PA28-20S proteasome;PA28gamma-20S proteasome;PA700-20S-PA28 complex;Ubiquilin-proteasome complex	26	26	26	82.9	82.9	82.9	29.555	0	285.9	98275000000	820	30.3128	28.9887	29.2577	30.338	29.4468	29.2639	29.4324	29.1805	29.9338	29.7407	29.7331	29.3216	29.9005	28.6386	29.0648	28.9144	30.0682	29.7261
P43652	P43652	Afamin	AFM	0.195158		-0.0678971		0.118526		128	0.0402239	2.0902	+	establishment of localization;transport;vitamin transport	binding;vitamin binding;vitamin E binding	extracellular region part;extracellular space		Serum_albumin	Completeproteome;Directproteinsequencing;Disulfidebond;Glycoprotein;Polymorphism;Referenceproteome;Repeat;Secreted;Signal;Transport		59	59	57	77.6	77.6	77.6	69.068	0	323.31	599580000000	2756	31.5291	33.4444	34.012	32.5611	33.7945	33.2693	32.5854	33.2366	30.9089	33.3327	33.2009	34.8575	32.4381	34.2218	33.6443	33.1301	31.1933	31.7794
A0A0C4DH68	A0A0C4DH68		IGKV2-24	0.19428		-0.146928		0.184413		78	0.0448258	NaN									6	5	2	41.7	41.7	20	13.079	0	198.07	68040000000	211	26.7823	32.5175	30.6775	29.8994	31.0046	28.9629	NaN	28.7846	27.9788	NaN	NaN	29.0043	NaN	NaN	27.5538	NaN	30.5499	28.2318
P06396;A0A0A0MS51;B7Z9A0;A0A0A0MT01;B7Z6N2;B7Z4U6;A0A0U1RQL8;V9H1C1;V9H0U2	P06396;A0A0A0MS51;B7Z9A0;A0A0A0MT01;B7Z6N2;B7Z4U6	Gelsolin	GSN	0.194023		-0.232577		0.126289		128	0.0166056	-0.0941486		actin cytoskeleton organization;actin filament capping;actin filament organization;actin filament polymerization;actin filament severing;actin filament-based process;actin polymerization or depolymerization;aging;anatomical structure development;anatomical structure morphogenesis;barbed-end actin filament capping;biological regulation;cell development;cell part morphogenesis;cell projection morph…	binding;calcium ion binding;cation binding;ion binding;metal ion binding	actin cytoskeleton;cell part;cell projection;cytoplasmic part;cytoskeleton;cytosol;extracellular membrane-bounded organelle;extracellular organelle;extracellular region part;extracellular space;extracellular vesicular exosome;intracellular non-membrane-bounded organelle;intracellular organelle;intracellular part;lamellipodium;macromolecular complex;membrane-bounded organelle;membrane-bounded vesi…	Fc gamma R-mediated phagocytosis;Regulation of actin cytoskeleton	Gelsolin	3D-structure;Actin-binding;Actincapping;Alternativeinitiation;Alternativesplicing;Amyloid;Amyloidosis;Calcium;Ciliumbiogenesis/degradation;Completeproteome;Cornealdystrophy;Cytoplasm;Cytoskeleton;Directproteinsequencing;Diseasemutation;Disulfidebond;Metal-binding;Phosphoprotein;Polymorphism;Referenceproteome;Repeat;Secreted;Signal	Prune-Gelsolin complex	108	108	4	88	88	3.7	85.696	0	323.31	3266900000000	9061	35.3888	34.795	36.1753	34.8777	35.1255	35.3018	35.2012	35.7841	35.7828	34.7266	35.0423	35.6512	35.4019	35.921	35.5052	34.4478	35.3424	34.5748
P07900;K9JA46;Q8TBA7;Q2VPJ6;O75322;Q86U12;Q96HX7;G3V2J8;B4DTA5;Q86SX1;Q14568;Q58FG0;Q58FF9	P07900;K9JA46;Q8TBA7;Q2VPJ6;O75322;Q86U12;Q96HX7	Heat shock protein HSP 90-alpha	HSP90AA1;EL52	0.193417		-0.00120834		-0.115302		128	0.0211055	-1.12246		apoptosis;axon guidance;biological regulation;cardiac muscle cell apoptosis;cell cycle process;cell death;cell migration;cell motility;cellular component assembly;cellular component assembly at cellular level;cellular component movement;cellular component organization;cellular component organization at cellular level;cellular component organization or biogenesis;cellular component organization or…	adenyl deoxyribonucleotide binding;adenyl nucleotide binding;adenyl ribonucleotide binding;ATP binding;ATPase activity;binding;catalytic activity;CTP binding;dATP binding;deoxyribonucleotide binding;enzyme regulator activity;GTP binding;guanyl nucleotide binding;guanyl ribonucleotide binding;hydrolase activity;hydrolase activity, acting on acid anhydrides;hydrolase activity, acting on acid anhydr…	apical plasma membrane;basolateral plasma membrane;brush border membrane;cell body;cell part;cell projection;cell projection membrane;cell projection part;cell surface;cytoplasm;cytoplasmic membrane-bounded vesicle;cytoplasmic part;cytoplasmic vesicle;cytosol;extracellular matrix;extracellular region part;intracellular membrane-bounded organelle;intracellular organelle;intracellular part;macromol…	Antigen processing and presentation;NOD-like receptor signaling pathway;Pathways in cancer;Plant-pathogen interaction;Progesterone-mediated oocyte maturation;Prostate cancer;Protein processing in endoplasmic reticulum	HATPase_c;HSP90	3D-structure;Acetylation;Alternativesplicing;ATP-binding;Chaperone;Coiledcoil;Completeproteome;Cytoplasm;Directproteinsequencing;Nucleotide-binding;Phosphoprotein;Polymorphism;Referenceproteome;S-nitrosylation;Stressresponse;Ublconjugation	CDC37-HSP90AA1-HSP90AB1-MAP3K11 complex;eNOS-HSP90 complex, VEGF induced;eNOS-HSP90-AKT complex, VEGF induced;HSP90-CIP1-FKBPL complex;IKBKB-CDC37-KIAA1967-HSP90AB1-HSP90AA1 complex;Kinase maturation complex 1;Kinase maturation complex 2;TNF-alpha/NF-kappa B signaling complex 10;TNF-alpha/NF-kappa B signaling complex 6;TNF-alpha/NF-kappa B signaling complex 7;TNF-alpha/NF-kappa B signaling comple…	87	87	63	78.4	78.4	66.8	84.659	0	323.31	1615500000000	7081	34.1612	32.8886	33.0072	34.3157	33.9471	33.1784	33.796	33.3306	34.0834	34.7646	34.1041	33.0555	33.9301	33.854	33.6002	33.6254	34.1902	33.6846
A0A024R462;P02751;B7ZLE5;Q6MZM7;Q6N084;Q59G22;Q68CX6;B4DTK1;H0Y7Z1;Q6MZF4;Q5CZ99;A6YID2;A6YID6;A6YID4;A6YID3;O95617;Q9UQS6;Q6PJE5;B4DN21;B4DTH2;Q9H382;Q7L553;A6YID7;Q53S27;H0Y4K8;O95608;Q14328;Q14327	A0A024R462;P02751;B7ZLE5;Q6MZM7	Fibronectin;Anastellin;Ugl-Y1;Ugl-Y2;Ugl-Y3	FN1;DKFZp686O12165	0.19186		-0.312752		0.239223		128	0.050978	-0.740234		acute inflammatory response;acute-phase response;anatomical structure formation involved in morphogenesis;anatomical structure morphogenesis;angiogenesis;biological adhesion;biological regulation;calcium-independent cell-matrix adhesion;cell activation;cell adhesion;cell junction assembly;cell junction organization;cell migration;cell morphogenesis;cell morphogenesis involved in differentiation;c…	binding;carbohydrate binding;collagen binding;enzyme activator activity;enzyme regulator activity;extracellular matrix structural constituent;glycosaminoglycan binding;heparin binding;pattern binding;peptidase activator activity;peptidase regulator activity;polysaccharide binding;protein binding;structural molecule activity	apical plasma membrane;basement membrane;cell part;cytoplasmic membrane-bounded vesicle lumen;cytoplasmic part;cytoplasmic vesicle part;endoplasmic reticulum-Golgi intermediate compartment;extracellular matrix;extracellular matrix part;extracellular region;extracellular region part;fibrinogen complex;intracellular membrane-bounded organelle;intracellular organelle;intracellular organelle part;int…	Amoebiasis;Bacterial invasion of epithelial cells;ECM-receptor interaction;Focal adhesion;Pathways in cancer;Regulation of actin cytoskeleton;Small cell lung cancer	fn1;fn2;fn3	3D-structure;Acutephase;Alternativesplicing;Angiogenesis;Celladhesion;Cellshape;Completeproteome;Directproteinsequencing;Diseasemutation;Disulfidebond;Extracellularmatrix;Glycoprotein;Heparin-binding;Isopeptidebond;Phosphoprotein;Polymorphism;Pyrrolidonecarboxylicacid;Referenceproteome;Repeat;Secreted;Signal;Sulfation	FN1-TGM2 complex;ITGA2B-ITGB3-FN1-TGM2 complex;ITGA5-ITGB1-FN-1-NOV complex;ITGA5-ITGB1-FN1-TGM2 complex;ITGB6-FYN-FN1 complex	164	164	95	66.6	66.6	37.5	259.21	0	323.31	1357200000000	7182	33.1308	34.7062	35.9821	33.9668	35.5696	33.3017	33.3042	35.2165	31.2372	33.0519	33.1224	34.4649	31.3037	34.5627	33.4468	33.9334	34.646	32.9739
Q32Q12;J3KPD9;E7ERL0	Q32Q12;J3KPD9;E7ERL0	Nucleoside diphosphate kinase	NME1-NME2;NME2;NME1	0.190637		-0.087449		-0.199766		126	0.049542	-1.56957		anatomical structure development;biological regulation;biosynthetic process;body fluid secretion;carbohydrate homeostasis;cellular biosynthetic process;cellular chemical homeostasis;cellular glucose homeostasis;cellular homeostasis;cellular metabolic process;cellular nitrogen compound biosynthetic process;cellular nitrogen compound metabolic process;cellular process;cellular response to carbohydr…	adenyl nucleotide binding;adenyl ribonucleotide binding;ATP binding;binding;catalytic activity;DNA binding;kinase activity;nucleic acid binding;nucleobase-containing compound kinase activity;nucleoside diphosphate kinase activity;nucleotide binding;phosphotransferase activity, phosphate group as acceptor;purine nucleotide binding;purine ribonucleoside triphosphate binding;purine ribonucleotide bi…	cell part;centrosome;cytoplasm;cytoplasmic part;cytoskeletal part;cytosol;intracellular membrane-bounded organelle;intracellular non-membrane-bounded organelle;intracellular organelle;intracellular organelle part;intracellular part;membrane;membrane-bounded organelle;microtubule organizing center;mitochondrion;non-membrane-bounded organelle;organelle;organelle part;perinuclear region of cytoplasm		NDK	ATP-binding;Completeproteome;Kinase;Nucleotide-binding;Referenceproteome;Transferase		22	22	0	74.7	74.7	0	32.642	0	323.31	204390000000	1159	31.5524	29.8167	27.9939	31.916	30.2749	28.0776	29.6115	28.3813	30.0995	30.1695	29.5327	29.2626	28.5831	28.9285	30.7942	28.5331	30.8739	29.2502
C0JYY2;P04114;E1A689;Q59HB3;A8MUN2;E1B4S7;E1B4S8;S5FMV1;S5FVK9;E1B4S9;E1B4S6;Q9UE53;Q13828;Q9UE51;Q9UE52	C0JYY2;P04114;E1A689	Apolipoprotein B-100;Apolipoprotein B-48	APOB	0.188651		-0.0738677		0.3274	+	128	0.133816	-2.04022		acylglycerol catabolic process;acylglycerol metabolic process;alcohol metabolic process;anatomical structure development;anatomical structure morphogenesis;artery morphogenesis;biological regulation;biosynthetic process;blood coagulation;blood vessel morphogenesis;catabolic process;cell migration;cell motility;cellular biosynthetic process;cellular catabolic process;cellular component assembly;ce…	binding;carbohydrate binding;cholesterol transporter activity;glycosaminoglycan binding;heparin binding;lipid binding;lipid transporter activity;lipoprotein particle receptor binding;low-density lipoprotein particle receptor binding;pattern binding;phospholipid binding;polysaccharide binding;protein binding;receptor binding;sterol transporter activity;substrate-specific transporter activity;trans…	cell part;chylomicron;chylomicron remnant;clathrin coated vesicle membrane;clathrin-coated endocytic vesicle membrane;coated vesicle membrane;cytoplasmic part;cytoplasmic vesicle membrane;cytoplasmic vesicle part;cytosol;early endosome;endocytic vesicle membrane;endoplasmic reticulum;endoplasmic reticulum lumen;endoplasmic reticulum membrane;endoplasmic reticulum part;endosomal part;endosome;endo…	Fat digestion and absorption;Vitamin digestion and absorption	ApoB100_C;DUF1081;DUF1943;Vitellogenin_N	Acetylation;Atherosclerosis;Cholesterolmetabolism;Chylomicron;Completeproteome;Cytoplasm;Directproteinsequencing;Diseasemutation;Disulfidebond;Glycoprotein;Heparin-binding;LDL;Lipidmetabolism;Lipidtransport;Lipoprotein;Palmitate;Polymorphism;Referenceproteome;RNAediting;Secreted;Signal;Steroidmetabolism;Sterolmetabolism;Transport;VLDL		375	375	276	75.1	75.1	57.2	515.55	0	323.31	1012700000000	8232	29.9134	32.9924	28.4547	30.2893	33.5664	24.3307	22.9055	28.8696	22.6759	31.9896	34.2248	30.7426	33.1526	31.5616	31.2575	34.5887	32.2197	31.4259
Q9UJ70;H7C3G9;C9JEV6;H7C286;H7C1L7;H0YEB7;E9PPU6;H0YF44;H0YC94;H0YE82;Q6ZMB4	Q9UJ70;H7C3G9;C9JEV6;H7C286	N-acetyl-D-glucosamine kinase	NAGK	0.187741		0.0255041		-0.166906		76	0.0308846	-1.27175		alcohol catabolic process;alcohol metabolic process;amino sugar catabolic process;amino sugar metabolic process;carbohydrate catabolic process;carbohydrate metabolic process;carboxylic acid metabolic process;catabolic process;cellular carbohydrate catabolic process;cellular carbohydrate metabolic process;cellular ketone metabolic process;cellular metabolic process;cellular process;glucosamine met…	adenyl nucleotide binding;adenyl ribonucleotide binding;ATP binding;binding;carbohydrate kinase activity;catalytic activity;kinase activity;N-acetylglucosamine kinase activity;N-acylmannosamine kinase activity;nucleotide binding;phosphotransferase activity, alcohol group as acceptor;purine nucleotide binding;purine ribonucleoside triphosphate binding;purine ribonucleotide binding;ribonucleotide b…		Amino sugar and nucleotide sugar metabolism	BcrAD_BadFG	3D-structure;Alternativesplicing;ATP-binding;Completeproteome;Directproteinsequencing;Kinase;Nucleotide-binding;Phosphoprotein;Polymorphism;Referenceproteome;Transferase		19	19	19	67.4	67.4	67.4	37.375	0	323.31	25658000000	316	28.3895	27.2331	27.2959	28.7025	27.8869	NaN	27.4393	28.1746	29.1226	28.1303	27.6693	27.2352	NaN	27.6369	29.1564	25.6936	28.3114	28.5293
Q9NZ08;A8K6H1;A0A0A7E7X3;A0A0A7E6D8;A0A024RAR8;A0A0A7E7S5;A0A0A7E6P9;A0A0A7E6P0;A0A0A7E6I2;A0A0A7E7W5;A0A0A7E7T3;A0A0A7E6D4;A0A0A7E7W9;A0A0A7E6P4;A0A0A7E6K0;A0A0A7E6J5;A0A075BSP6;A0A075BW43;A0A075BV59;A0A075BTL2;Q53GQ8;H0Y9X5;A0A0P0LIR5;D6RAL9	Q9NZ08;A8K6H1;A0A0A7E7X3;A0A0A7E6D8;A0A024RAR8;A0A0A7E7S5;A0A0A7E6P9;A0A0A7E6P0;A0A0A7E6I2;A0A0A7E7W5;A0A0A7E7T3;A0A0A7E6D4;A0A0A7E7W9;A0A0A7E6P4;A0A0A7E6K0;A0A0A7E6J5;A0A075BSP6;A0A075BW43;A0A075BV59	Endoplasmic reticulum aminopeptidase 1	ERAP1;ARTS-1	0.185132		-0.298177		-0.0919014		31	0.0484012	-0.836949		anatomical structure formation involved in morphogenesis;angiogenesis;antigen processing and presentation;antigen processing and presentation of endogenous antigen;antigen processing and presentation of endogenous peptide antigen;antigen processing and presentation of endogenous peptide antigen via MHC class I;antigen processing and presentation of peptide antigen;antigen processing and presentat…	aminopeptidase activity;binding;catalytic activity;cation binding;cytokine receptor binding;exopeptidase activity;growth factor receptor binding;hydrolase activity;interleukin-1 receptor binding;interleukin-1, Type II receptor binding;ion binding;metal ion binding;metalloexopeptidase activity;metallopeptidase activity;peptidase activity;peptidase activity, acting on L-amino acid peptides;protein …	cell part;cytoplasm;cytoplasmic part;cytosol;endoplasmic reticulum lumen;endoplasmic reticulum membrane;endoplasmic reticulum part;extracellular region;integral to membrane;intracellular organelle lumen;intracellular organelle part;intracellular part;intrinsic to membrane;membrane;membrane part;membrane-enclosed lumen;organelle lumen;organelle membrane;organelle part		DUF3358;Peptidase_M1	3D-structure;Adaptiveimmunity;Alternativesplicing;Aminopeptidase;Completeproteome;Directproteinsequencing;Disulfidebond;Endoplasmicreticulum;Glycoprotein;Hydrolase;Immunity;Membrane;Metal-binding;Metalloprotease;Polymorphism;Protease;Receptor;Referenceproteome;Signal-anchor;Transmembrane;Transmembranehelix;Zinc	ERAP1-ERAP2 complex	30	30	30	44.3	44.3	44.3	107.23	0	187.42	18457000000	135	30.288	26.705	NaN	27.0951	28.3032	NaN	26.0513	NaN	27.2743	NaN	NaN	NaN	NaN	NaN	27.6389	NaN	27.88	NaN
P07360;Q5SQ08	P07360;Q5SQ08	Complement component C8 gamma chain	C8G	0.184883		-0.0752452		0.0758327		112	0.0383693	0.924442		activation of immune response;biological regulation;cell death;cellular process;complement activation;complement activation, alternative pathway;complement activation, classical pathway;cytolysis;death;defense response;humoral immune response;immune effector process;immune response;immune system process;innate immune response;macromolecule metabolic process;metabolic process;positive regulation o…	binding;isoprenoid binding;lipid binding;retinoid binding;retinol binding;vitamin binding	cell part;extracellular region;extracellular region part;extracellular space;macromolecular complex;membrane attack complex;membrane part;plasma membrane part;pore complex;protein complex	Amoebiasis;Complement and coagulation cascades;Prion diseases;Systemic lupus erythematosus	Lipocalin	3D-structure;Complementalternatepathway;Complementpathway;Completeproteome;Cytolysis;Directproteinsequencing;Disulfidebond;Immunity;Innateimmunity;Membraneattackcomplex;Polymorphism;Pyrrolidonecarboxylicacid;Referenceproteome;Retinol-binding;Secreted;Signal		10	10	10	47.5	47.5	47.5	22.277	0	323.31	57642000000	444	27.6334	29.6319	30.6645	28.4662	30.4746	28.212	27.6021	28.9903	28.2786	28.4188	NaN	28.931	NaN	28.9184	27.7831	29.5477	27.6887	28.3151
P09668;A0A087X0D5;Q6IBC3;Q68D46;Q6LAF8;E9PKT6;B7Z378	P09668;A0A087X0D5;Q6IBC3	Pro-cathepsin H;Cathepsin H mini chain;Cathepsin H;Cathepsin H heavy chain;Cathepsin H light chain	CTSH	0.184465		-0.127385		-0.16312		126	0.0478206	0.0972534		adaptive immune response;adaptive immune response based on somatic recombination of immune receptors built from immunoglobulin superfamily domains;anatomical structure development;anatomical structure homeostasis;anatomical structure morphogenesis;antigen processing and presentation;biological regulation;bradykinin catabolic process;catabolic process;cell killing;cellular catabolic process;cellul…	activating MHC class I receptor activity;aminopeptidase activity;apoptotic protease activator activity;binding;catalytic activity;cysteine-type endopeptidase activity;cysteine-type peptidase activity;endopeptidase activity;enzyme activator activity;enzyme regulator activity;exopeptidase activity;HLA-A specific activating MHC class I receptor activity;hormone binding;hydrolase activity;MHC class I…	acrosomal vesicle;axoneme part;cell part;cell projection part;cytoplasmic membrane-bounded vesicle;cytoplasmic part;cytoplasmic vesicle;cytosol;extracellular region part;extracellular space;intracellular membrane-bounded organelle;intracellular organelle;intracellular part;lysosome;lytic vacuole;membrane-bounded organelle;membrane-bounded vesicle;organelle;organelle part;outer dense fiber;stored …	Lysosome	Inhibitor_I29;Peptidase_C1	3D-structure;Completeproteome;Directproteinsequencing;Disulfidebond;Glycoprotein;Hydrolase;Lysosome;Polymorphism;Protease;Referenceproteome;Signal;Thiolprotease;Zymogen		21	21	21	59.4	59.4	59.4	37.393	0	323.31	378470000000	1491	33.1185	30.6127	34.2009	32.4524	31.8484	33.4854	32.8136	33.1833	33.6883	32.4396	31.8036	32.8328	33.7296	33.2147	31.2082	32.2896	31.1041	30.0283
P25788;A0A140VK43;Q6IB71;G3V4X5;G3V3W4;G3V5N4;H0YJ03	P25788;A0A140VK43;Q6IB71;G3V4X5	Proteasome subunit alpha type-3;Proteasome subunit alpha type	PSMA3	0.184318		-0.0650639		-0.0589265		117	0.0353805	-0.469989		anaphase-promoting complex-dependent proteasomal ubiquitin-dependent protein catabolic process;antigen processing and presentation;antigen processing and presentation of exogenous antigen;antigen processing and presentation of exogenous peptide antigen;antigen processing and presentation of exogenous peptide antigen via MHC class I;antigen processing and presentation of exogenous peptide antigen …	catalytic activity;endopeptidase activity;hydrolase activity;peptidase activity;peptidase activity, acting on L-amino acid peptides;threonine-type endopeptidase activity;threonine-type peptidase activity	cell part;cytoplasm;cytoplasmic part;cytosol;intracellular membrane-bounded organelle;intracellular organelle;intracellular organelle part;intracellular part;macromolecular complex;membrane-bounded organelle;nuclear part;nucleoplasm;nucleus;organelle;organelle part;proteasome core complex;proteasome core complex, alpha-subunit complex;protein complex	Proteasome	Proteasome;Proteasome_A_N	Acetylation;Alternativesplicing;Completeproteome;Cytoplasm;Directproteinsequencing;Host-virusinteraction;Hydrolase;Nucleus;Phosphoprotein;Protease;Proteasome;Referenceproteome;Threonineprotease	20S proteasome;26S proteasome;DNAJB2-HSPA8-PSMA3 complex;PA28-20S proteasome;PA28gamma-20S proteasome;PA700-20S-PA28 complex	21	21	21	67.8	67.8	67.8	28.433	0	323.31	91815000000	680	29.6362	27.6273	27.9029	28.8762	27.2587	29.5381	29.6282	30.8385	30.4299	29.7346	30.558	30.1742	30.2151	30.3291	30.9245	28.6466	28.2954	30.5499
Q16851;A0A087WYS1;E7EUC7;B4DUP2;B2RAN1;Q53QE9;C9J6Q0	Q16851;A0A087WYS1;E7EUC7;B4DUP2;B2RAN1;Q53QE9	UTP--glucose-1-phosphate uridylyltransferase	UGP2	0.184208		-0.119316		-0.132132		120	0.0328795	-1.10715		alcohol metabolic process;biosynthetic process;carbohydrate biosynthetic process;carbohydrate metabolic process;carboxylic acid biosynthetic process;carboxylic acid metabolic process;cellular biosynthetic process;cellular carbohydrate biosynthetic process;cellular carbohydrate metabolic process;cellular glucan metabolic process;cellular ketone metabolic process;cellular macromolecule biosynthetic…	binding;catalytic activity;cation binding;ion binding;metal ion binding;nucleotidyltransferase activity;transferase activity;transferase activity, transferring phosphorus-containing groups;uridylyltransferase activity;UTP:glucose-1-phosphate uridylyltransferase activity;UTP-monosaccharide-1-phosphate uridylyltransferase activity	cell part;cytoplasmic part;cytosol;intracellular part	Amino sugar and nucleotide sugar metabolism;Galactose metabolism;Pentose and glucuronate interconversions;Starch and sucrose metabolism	UDPGP	3D-structure;Acetylation;Alternativesplicing;Completeproteome;Cytoplasm;Magnesium;Metal-binding;Nucleotidyltransferase;Phosphoprotein;Polymorphism;Referenceproteome;Transferase		41	41	2	75.6	75.6	6.5	56.94	0	323.31	108580000000	899	30.7584	29.1516	29.4889	30.8287	29.6406	27.9148	30.2157	29.4936	30.766	30.9657	29.4564	29.4106	30.0799	30.4693	30.4987	27.8851	30.012	29.8804
P60660;F8W1R7;G3V1V0;J3KND3;B7Z6Z4;F8VPF3;G3V1Y7;H0YI43;P14649;F8W1I5;A0A024RB31;B4E368	P60660;F8W1R7;G3V1V0;J3KND3;B7Z6Z4;F8VPF3;G3V1Y7	Myosin light polypeptide 6	MYL6	0.178589		-0.166386		-0.180392		128	0.0334386	-0.527454		actin filament-based movement;actin filament-based process;actin-mediated cell contraction;actin-myosin filament sliding;anatomical structure development;axon guidance;cellular component movement;cellular process;chemotaxis;developmental process;locomotion;muscle filament sliding;muscle tissue development;response to chemical stimulus;response to external stimulus;response to stimulus;skeletal mu…	actin-dependent ATPase activity;ATPase activity;ATPase activity, coupled;binding;calcium ion binding;catalytic activity;cation binding;hydrolase activity;hydrolase activity, acting on acid anhydrides;hydrolase activity, acting on acid anhydrides, in phosphorus-containing anhydrides;ion binding;metal ion binding;motor activity;nucleoside-triphosphatase activity;pyrophosphatase activity;structural …	cell part;contractile fiber part;cytoplasmic part;cytoskeletal part;cytosol;intracellular organelle part;intracellular part;macromolecular complex;muscle myosin complex;myosin complex;myosin II complex;organelle part;protein complex;unconventional myosin complex	Vascular smooth muscle contraction	EF_hand_4	3D-structure;Acetylation;Alternativesplicing;Completeproteome;Directproteinsequencing;Motorprotein;Muscleprotein;Myosin;Phosphoprotein;Polymorphism;Referenceproteome;Repeat	WIP-WASp-actin-myosin-IIa complex	16	16	1	78.1	78.1	7.9	16.93	0	323.31	270370000000	1352	32.1568	29.7927	30.4498	31.6677	30.7757	30.7518	32.3458	31.0776	32.4788	31.6855	31.7003	31.3433	32.0442	31.1088	31.6027	28.8786	31.886	30.6914
P05160	P05160	Coagulation factor XIII B chain	F13B	0.178497		-0.0274235		0.048092		72	0.0420958	1.46646	+	biological regulation;blood coagulation;coagulation;hemostasis;multicellular organismal process;regulation of biological quality;regulation of body fluid levels		extracellular region	Complement and coagulation cascades	Sushi	Bloodcoagulation;Completeproteome;Diseasemutation;Disulfidebond;Glycoprotein;Hemostasis;Polymorphism;Referenceproteome;Repeat;Secreted;Signal;Sushi		21	21	21	42.1	42.1	42.1	75.51	0	323.31	13534000000	186	NaN	NaN	NaN	NaN	28.1628	26.7288	NaN	28.1884	NaN	NaN	26.4726	27.1073	27.4139	28.0149	27.4382	26.3135	26.8286	NaN
Q5TD94;B3KTA9	Q5TD94;B3KTA9	Radial spoke head protein 4 homolog A	RSPH4A	0.177211		0.0182123		-0.0522391		51	0.0444816	0.496633		anatomical structure formation involved in morphogenesis;axoneme assembly;cell projection assembly;cell projection organization;cellular component assembly;cellular component assembly at cellular level;cellular component assembly involved in morphogenesis;cellular component movement;cellular component organization;cellular component organization at cellular level;cellular component organization o…		axoneme;axoneme part;cell part;cell projection part;cilium axoneme;cilium part;cytoskeleton;intracellular non-membrane-bounded organelle;intracellular organelle;intracellular organelle part;intracellular part;macromolecular complex;non-membrane-bounded organelle;nuclear part;nucleolus;organelle;organelle part;protein complex;radial spoke		Radial_spoke	Alternativesplicing;Cellprojection;Ciliopathy;Cilium;Completeproteome;Cytoplasm;Cytoskeleton;Diseasemutation;Polymorphism;Primaryciliarydyskinesia;Referenceproteome		14	14	14	26.3	26.3	26.3	80.732	0	170.15	15621000000	177	27.3595	NaN	NaN	28.0839	25.975	NaN	28.9004	26.5474	25.8187	27.9005	27.4455	NaN	NaN	NaN	28.8701	NaN	26.7888	26.9117
Q9H0U4;Q6FIG4;E9PLD0;Q92928;Q9H1C9;Q92927	Q9H0U4;Q6FIG4;E9PLD0;Q92928	Ras-related protein Rab-1B;Putative Ras-related protein Rab-1C	RAB1B;RAB1C	0.177051		-0.138199		-0.0505113		49	0.0240564	-2.69584		biological regulation;cellular process;cellular response to stimulus;establishment of localization;establishment of protein localization;intracellular signal transduction;protein transport;regulation of biological process;regulation of cellular process;response to stimulus;signal transduction;small GTPase mediated signal transduction;transport	binding;GTP binding;guanyl nucleotide binding;guanyl ribonucleotide binding;nucleotide binding;purine nucleotide binding;purine ribonucleoside triphosphate binding;purine ribonucleotide binding;ribonucleotide binding	cell part;cytoplasm;cytoplasmic part;Golgi apparatus;intracellular membrane-bounded organelle;intracellular organelle;intracellular part;membrane;membrane-bounded organelle;mitochondrion;organelle		Ras	3D-structure;Acetylation;Completeproteome;Cytoplasm;Directproteinsequencing;GTP-binding;Lipoprotein;Membrane;Methylation;Nucleotide-binding;Phosphoprotein;Prenylation;Proteintransport;Referenceproteome;Transport		16	8	8	74.1	34.8	34.8	22.171	0	130.73	8202900000	106	27.2754	NaN	26.5388	NaN	NaN	NaN	27.0892	27.2249	26.1968	26.94	27.6393	27.4273	27.6298	26.5195	26.7268	NaN	26.9202	NaN
A0A0G2JQJ2;A0A0G2JNL3;A0A0G2JRA1;A0A0G2JSB1;A0A0G2JQC6;A0A0G2JR43	A0A0G2JQJ2;A0A0G2JNL3;A0A0G2JRA1;A0A0G2JSB1;A0A0G2JQC6			0.176992		-0.11352		-0.0319608		50	0.0384973	NaN									23	23	0	27.7	27.7	0	127.32	0	267.43	15727000000	193	NaN	NaN	NaN	27.4428	NaN	27.9478	NaN	NaN	27.5285	NaN	NaN	25.9323	26.2298	25.8888	27.5655	NaN	27.2132	26.2561
P12277;V9HWH2;V9HW77;A0A0S2Z471;B4DP56;G3V4N7;H0YJG0;G3V461;H0YJK0;P06732;G3V2I1;B4DNF8;B4DUP1;B2R892	P12277;V9HWH2;V9HW77;A0A0S2Z471;B4DP56	Creatine kinase B-type	CKB;HEL-S-29;HEL-211	0.17664		0.000752039		0.0613111		126	0.0497015	-1.59077		amine biosynthetic process;amine metabolic process;anatomical structure development;anion homeostasis;biological regulation;biosynthetic process;brain development;carboxylic acid biosynthetic process;carboxylic acid metabolic process;cellular amine metabolic process;cellular amino acid biosynthetic process;cellular amino acid metabolic process;cellular anion homeostasis;cellular biosynthetic proc…	adenyl nucleotide binding;adenyl ribonucleotide binding;ATP binding;binding;catalytic activity;creatine kinase activity;kinase activity;nucleotide binding;phosphotransferase activity, nitrogenous group as acceptor;purine nucleotide binding;purine ribonucleoside triphosphate binding;purine ribonucleotide binding;ribonucleotide binding;transferase activity;transferase activity, transferring phospho…	cell part;cytoplasmic part;cytosol;intracellular membrane-bounded organelle;intracellular organelle;intracellular part;membrane-bounded organelle;mitochondrion;organelle	Arginine and proline metabolism	ATP-gua_Ptrans;ATP-gua_PtransN	3D-structure;ATP-binding;Completeproteome;Cytoplasm;Directproteinsequencing;Kinase;Nitration;Nucleotide-binding;Phosphoprotein;Polymorphism;Referenceproteome;Transferase	Emerin complex 52	31	31	31	78.2	78.2	78.2	42.644	0	323.31	148760000000	1142	30.1891	27.0816	29.3059	31.0565	29.0163	25.9328	28.8827	29.1535	24.7555	31.3319	30.5118	29.1158	29.1818	31.131	30.4713	31.0603	32.2284	30.733
P62847;E7ETK0;A0A087WUS0	P62847;E7ETK0;A0A087WUS0	40S ribosomal protein S24	RPS24	0.176621		-0.129966		-0.0366993		23	0.0326115	-2.39297		biological regulation;biosynthetic process;catabolic process;cellular biosynthetic process;cellular catabolic process;cellular component disassembly;cellular component disassembly at cellular level;cellular component organization;cellular component organization at cellular level;cellular component organization or biogenesis;cellular component organization or biogenesis at cellular level;cellular …	binding;nucleotide binding;protein binding;structural constituent of ribosome;structural molecule activity;translation initiation factor binding	cell part;cytoplasm;cytoplasmic part;cytosolic small ribosomal subunit;intracellular membrane-bounded organelle;intracellular non-membrane-bounded organelle;intracellular organelle;intracellular organelle part;intracellular part;macromolecular complex;membrane-bounded organelle;non-membrane-bounded organelle;nuclear part;nucleolus;nucleus;organelle;organelle part;ribonucleoprotein complex;ribosom…	Ribosome	Ribosomal_S24e	3D-structure;Acetylation;Alternativesplicing;Completeproteome;Diamond-Blackfananemia;Directproteinsequencing;Phosphoprotein;Referenceproteome;Ribonucleoprotein;Ribosomalprotein	40S ribosomal subunit, cytoplasmic;Nop56p-associated pre-rRNA complex;Ribosome, cytoplasmic	4	4	4	33.8	33.8	33.8	15.423	0	29.122	4369000000	60	NaN	NaN	NaN	NaN	NaN	NaN	NaN	26.0559	25.7043	26.5489	NaN	NaN	NaN	NaN	NaN	NaN	NaN	NaN
P07858;B4DL49;A0A024R374;A8K2H4;B4DMY4;B3KUJ8;R4GMQ5;E9PR54;E9PJ67;Q5HYG5;E9PCB3;E9PKQ7;E9PNL5;E9PHZ5;E9PLY3;E9PSG5;E9PQM1;E9PS78	P07858;B4DL49;A0A024R374;A8K2H4;B4DMY4;B3KUJ8	Cathepsin B;Cathepsin B light chain;Cathepsin B heavy chain	CTSB	0.175394		-0.271228		-0.095658		124	0.0488351	-1.34792		activation of immune response;activation of innate immune response;biological regulation;cellular component disassembly;cellular component disassembly at cellular level;cellular component organization;cellular component organization at cellular level;cellular component organization or biogenesis;cellular component organization or biogenesis at cellular level;cellular process;cellular response to …	catalytic activity;cysteine-type endopeptidase activity;cysteine-type peptidase activity;endopeptidase activity;hydrolase activity;peptidase activity;peptidase activity, acting on L-amino acid peptides	cell part;cytoplasmic membrane-bounded vesicle;cytoplasmic part;cytoplasmic vesicle;extracellular region part;extracellular space;intracellular membrane-bounded organelle;intracellular non-membrane-bounded organelle;intracellular organelle;intracellular organelle part;intracellular part;lysosome;lytic vacuole;melanosome;membrane-bounded organelle;membrane-bounded vesicle;mitochondrion;non-membran…	Antigen processing and presentation;Lysosome	Peptidase_C1;Propeptide_C1	3D-structure;Completeproteome;Directproteinsequencing;Disulfidebond;Glycoprotein;Hydrolase;Lysosome;Polymorphism;Protease;Referenceproteome;Secreted;Signal;Thiolprotease;Zymogen		18	18	12	45.7	45.7	28.6	37.821	0	323.31	204130000000	1018	32.7608	30.9781	29.3373	31.6685	32.0765	28.5007	31.2632	30.4762	32.8052	30.0024	31.2675	31.3218	33.2632	30.371	30.0456	28.7167	31.929	30.0569
Q96IY4;A0A087WSY5;CON__Q2KIG3	Q96IY4;A0A087WSY5	Carboxypeptidase B2	CPB2	0.175273		-0.0930525		-0.0686186		49	0.0423248	0.649809		biological regulation;blood coagulation;coagulation;fibrinolysis;hemostasis;macromolecule metabolic process;metabolic process;multicellular organismal process;negative regulation of biological process;negative regulation of blood coagulation;negative regulation of coagulation;negative regulation of fibrinolysis;negative regulation of multicellular organismal process;positive regulation of biologi…	binding;carboxypeptidase activity;catalytic activity;cation binding;exopeptidase activity;hydrolase activity;ion binding;metal ion binding;metallocarboxypeptidase activity;metalloexopeptidase activity;metallopeptidase activity;peptidase activity;peptidase activity, acting on L-amino acid peptides;transition metal ion binding;zinc ion binding	extracellular region part;extracellular space	Complement and coagulation cascades;Pancreatic secretion;Protein digestion and absorption	Peptidase_M14;Propep_M14	3D-structure;Alternativesplicing;Bloodcoagulation;Carboxypeptidase;Completeproteome;Directproteinsequencing;Disulfidebond;Fibrinolysis;Glycoprotein;Hemostasis;Hydrolase;Metal-binding;Metalloprotease;Polymorphism;Protease;Referenceproteome;Secreted;Signal;Zinc;Zymogen		17	17	17	47.8	47.8	47.8	48.424	0	138.84	15851000000	143	26.461	28.4094	29.8556	26.6651	29.2148	NaN	NaN	26.669	NaN	NaN	NaN	NaN	NaN	27.9069	26.5525	26.8387	26.6312	NaN
P31943;G8JLB6;E9PCY7;D6RBM0;D6RIU0;H0YB39;E5RGV0;D6RFM3;E7EQJ0;D6RAM1;D6R9T0;D6RIT2;D6RDU3;D6RJ04;D6RIH9;Q68DG4;H0YBD7;B4DP51;E7EN40;H0YBG7;E5RGH4;D6RDL0;H0YAQ2;E5RJ94;D6R9D3;D6RF17	P31943;G8JLB6;E9PCY7;D6RBM0;D6RIU0;H0YB39	Heterogeneous nuclear ribonucleoprotein H;Heterogeneous nuclear ribonucleoprotein H, N-terminally processed	HNRNPH1	0.17475		-0.096002		-0.134649		45	0.0341108	-2.63626		biological regulation;cellular macromolecule metabolic process;cellular metabolic process;cellular nitrogen compound metabolic process;cellular process;macromolecule metabolic process;metabolic process;mRNA metabolic process;mRNA processing;nitrogen compound metabolic process;nuclear mRNA splicing, via spliceosome;nucleic acid metabolic process;nucleobase-containing compound metabolic process;pri…	binding;nucleic acid binding;nucleotide binding;poly(U) RNA binding;poly-pyrimidine tract binding;RNA binding;single-stranded RNA binding	actin cytoskeleton;catalytic step 2 spliceosome;cell part;cytoplasm;cytoskeleton;intracellular membrane-bounded organelle;intracellular non-membrane-bounded organelle;intracellular organelle;intracellular organelle part;intracellular part;macromolecular complex;membrane-bounded organelle;non-membrane-bounded organelle;nuclear part;nucleoplasm;nucleus;organelle;organelle part;ribonucleoprotein com…		RRM_1;zf-RNPHF	3D-structure;Acetylation;Completeproteome;Directproteinsequencing;Methylation;mRNAprocessing;mRNAsplicing;Nucleus;Phosphoprotein;Referenceproteome;Repeat;Ribonucleoprotein;RNA-binding;Spliceosome;Viralnucleoprotein;Virion	C complex spliceosome;DCS complex (PTBP1, PTBP2, HNRPH1, HNRPF);DGCR8 multiprotein complex;HNRPF-HNRPH1 complex;Large Drosha complex	15	12	8	43.4	37.4	25.2	49.229	0	140.57	13007000000	162	28.5506	NaN	NaN	27.8862	NaN	NaN	NaN	27.4028	27.619	NaN	NaN	26.5459	NaN	NaN	26.6009	28.5353	28.0889	27.4212
P17931;Q86TY5;A0A024R693;Q59FR8;Q6FGL0;G3V3R6	P17931;Q86TY5;A0A024R693;Q59FR8;Q6FGL0;G3V3R6	Galectin-3;Galectin	LGALS3;hCG_22119	0.174306		-0.0372905		-0.206616		126	0.0280848	-0.869544		anatomical structure development;cell differentiation;cellular component organization;cellular component organization at cellular level;cellular component organization or biogenesis;cellular component organization or biogenesis at cellular level;cellular developmental process;cellular macromolecule metabolic process;cellular metabolic process;cellular nitrogen compound metabolic process;cellular …	binding;carbohydrate binding	cell part;cytoplasm;cytoplasmic part;extracellular matrix;extracellular region part;intracellular membrane-bounded organelle;intracellular organelle;intracellular organelle part;intracellular part;macromolecular complex;membrane;membrane-bounded organelle;mitochondrial inner membrane;mitochondrial membrane;mitochondrial part;nuclear part;nucleus;organelle;organelle inner membrane;organelle membra…		Gal-bind_lectin	3D-structure;Acetylation;Completeproteome;Cytoplasm;Differentiation;Disulfidebond;IgE-bindingprotein;Immunity;Innateimmunity;Lectin;mRNAprocessing;mRNAsplicing;Nucleus;Phosphoprotein;Polymorphism;Referenceproteome;Repeat;Secreted;Spliceosome	SMN containing complex	21	21	2	48.4	48.4	9.6	26.152	0	323.31	491690000000	1639	32.7811	30.5555	29.7344	32.5306	31.773	31.2544	31.9812	30.9777	31.7676	33.1863	30.5984	31.895	31.2742	31.1998	31.7427	31.5473	32.4102	31.8063
P25789;B2RDG0;H0YN18;H0YL69;H0YMZ1;H0YMA1;H0YLC2;H0YKT8;H0YMI6;H0YKS0;H0YLS6;H0YMV3	P25789;B2RDG0;H0YN18;H0YL69;H0YMZ1;H0YMA1	Proteasome subunit alpha type-4;Proteasome subunit alpha type	PSMA4	0.174089		-0.061355		-0.135161		122	0.0348458	-0.379959		anaphase-promoting complex-dependent proteasomal ubiquitin-dependent protein catabolic process;antigen processing and presentation;antigen processing and presentation of exogenous antigen;antigen processing and presentation of exogenous peptide antigen;antigen processing and presentation of exogenous peptide antigen via MHC class I;antigen processing and presentation of exogenous peptide antigen …	catalytic activity;endopeptidase activity;hydrolase activity;peptidase activity;peptidase activity, acting on L-amino acid peptides;threonine-type endopeptidase activity;threonine-type peptidase activity	cell part;cytoplasm;cytoplasmic mRNA processing body;cytoplasmic part;cytosol;intracellular membrane-bounded organelle;intracellular non-membrane-bounded organelle;intracellular organelle;intracellular organelle part;intracellular part;macromolecular complex;membrane-bounded organelle;non-membrane-bounded organelle;nuclear part;nucleoplasm;nucleus;organelle;organelle part;proteasome core complex;…	Proteasome	Proteasome;Proteasome_A_N	Acetylation;Alternativesplicing;Completeproteome;Cytoplasm;Directproteinsequencing;Host-virusinteraction;Hydrolase;Nucleus;Phosphoprotein;Protease;Proteasome;Referenceproteome;Threonineprotease	20S proteasome;26S proteasome;PA28-20S proteasome;PA28gamma-20S proteasome;PA700-20S-PA28 complex	21	21	21	77.8	77.8	77.8	29.483	0	323.31	109580000000	627	30.2402	27.8202	30.3454	29.9604	29.2647	29.0987	30.7975	30.5575	31.1271	31.017	30.5698	30.0616	30.4231	30.114	31.5078	28.72	29.7333	30.2536
P04843;Q6IBR0;Q96HX3;Q53EP4;B4DL99;B7Z4L4;B4DNJ5;F8WF32	P04843;Q6IBR0;Q96HX3;Q53EP4;B4DL99;B7Z4L4;B4DNJ5	Dolichyl-diphosphooligosaccharide--protein glycosyltransferase subunit 1	RPN1	0.173758		-0.159251		0.0753615		44	0.0337007	-4.25727		biosynthetic process;carbohydrate metabolic process;cellular biosynthetic process;cellular carbohydrate metabolic process;cellular macromolecule biosynthetic process;cellular macromolecule metabolic process;cellular metabolic process;cellular process;cellular protein metabolic process;cotranslational protein targeting to membrane;establishment of localization;establishment of localization in cell…	catalytic activity;dolichyl-diphosphooligosaccharide-protein glycotransferase activity;oligosaccharyl transferase activity;transferase activity;transferase activity, transferring glycosyl groups;transferase activity, transferring hexosyl groups	cell part;cytoplasmic membrane-bounded vesicle;cytoplasmic part;cytoplasmic vesicle;endoplasmic reticulum;endoplasmic reticulum membrane;endoplasmic reticulum part;integral to membrane;intracellular membrane-bounded organelle;intracellular organelle;intracellular organelle part;intracellular part;intrinsic to membrane;macromolecular complex;melanosome;membrane;membrane part;membrane-bounded organ…	N-Glycan biosynthesis;Protein processing in endoplasmic reticulum;Various types of N-glycan biosynthesis	Ribophorin_I	Acetylation;Completeproteome;Endoplasmicreticulum;Glycoprotein;Glycosyltransferase;Membrane;Referenceproteome;Signal;Transferase;Transmembrane;Transmembranehelix	Oligosaccharyltransferase complex (Stt3A variant);Oligosaccharyltransferase complex (Stt3B variant);Oligosaccharyltransferase OSTC-I;Oligosaccharyltransferase OSTC-II;Oligosaccharyltransferase OSTC-III	25	25	25	50.2	50.2	50.2	68.569	0	232.45	13394000000	132	30.0761	NaN	NaN	27.0146	27.1216	NaN	NaN	NaN	28.4031	NaN	NaN	NaN	NaN	NaN	27.1493	NaN	28.1475	NaN
Q9Y6N5;Q9UHS8;B2R7T6;A0A024R5X2;Q53HW7;H3BNX3;H3BMS6;A0A1B0GXB4;H3BV36;H3BNP9	Q9Y6N5;Q9UHS8;B2R7T6;A0A024R5X2;Q53HW7;H3BNX3	Sulfide:quinone oxidoreductase, mitochondrial	SQRDL;hCG_2001986	0.172393		0.100163		0.27265		27	0.0470092	-3.17886		amine catabolic process;amine metabolic process;carboxylic acid catabolic process;carboxylic acid metabolic process;catabolic process;cellular amine metabolic process;cellular amino acid catabolic process;cellular amino acid metabolic process;cellular catabolic process;cellular ketone metabolic process;cellular metabolic process;cellular nitrogen compound metabolic process;cellular process;metabo…	catalytic activity;oxidoreductase activity;oxidoreductase activity, acting on a sulfur group of donors;oxidoreductase activity, acting on a sulfur group of donors, quinone or similar compound as acceptor;sulfide:quinone oxidoreductase activity	cell part;cytoplasmic part;intracellular organelle part;intracellular part;membrane;mitochondrial inner membrane;mitochondrial membrane;mitochondrial part;organelle inner membrane;organelle membrane;organelle part		Pyr_redox_2	Completeproteome;FAD;Flavoprotein;Mitochondrion;NADP;Oxidoreductase;Polymorphism;Referenceproteome;Transitpeptide		25	25	25	62	62	62	49.96	0	152.34	9913000000	109	29.6062	NaN	NaN	25.7919	NaN	NaN	26.2012	NaN	25.7233	NaN	NaN	NaN	NaN	NaN	NaN	NaN	27.5368	NaN
P22352;A0A087X1J7;H0YBE4;E5RG32;H0YC19;A0A087X0K3;V9HWN8;P59796;O75715	P22352;A0A087X1J7	Glutathione peroxidase 3;Glutathione peroxidase	GPX3	0.171307		-0.123692		0.188634		103	0.0380755	-0.294948		catabolic process;cellular catabolic process;cellular component assembly;cellular component organization;cellular component organization or biogenesis;cellular metabolic process;cellular process;cellular response to chemical stimulus;cellular response to hydrogen peroxide;cellular response to oxidative stress;cellular response to reactive oxygen species;cellular response to stimulus;cellular resp…	antioxidant activity;binding;catalytic activity;glutathione peroxidase activity;oxidoreductase activity;oxidoreductase activity, acting on peroxide as acceptor;peroxidase activity;protein binding;selenium binding;transcription factor binding	extracellular region;extracellular region part;extracellular space	Arachidonic acid metabolism;Glutathione metabolism	GSHPx	3D-structure;Alternativesplicing;Completeproteome;Directproteinsequencing;Oxidoreductase;Peroxidase;Polymorphism;Referenceproteome;Secreted;Selenocysteine;Signal		9	9	9	40.3	40.3	40.3	25.552	0	130.55	38076000000	306	28.6246	29.9201	29.932	28.3872	28.2859	NaN	27.3977	29.1297	27.6318	27.5301	NaN	29.2315	NaN	NaN	NaN	28.4701	28.748	27.4596
P07108;B8ZWD1;A0A024RAF2;A0A0A0MTI5;B8ZWD9;B8ZWD8	P07108;B8ZWD1;A0A024RAF2;A0A0A0MTI5;B8ZWD9;B8ZWD8	Acyl-CoA-binding protein	DBI	0.170795		-0.0988168		-0.248548		124	0.0608147	-0.791602		acylglycerol metabolic process;anatomical structure development;cellular lipid metabolic process;cellular metabolic process;cellular process;developmental process;epidermis development;establishment of localization;glycerol ether metabolic process;glycerolipid metabolic process;hair cycle process;hair follicle development;lipid metabolic process;metabolic process;molting cycle;molting cycle proce…	benzodiazepine receptor binding;binding;carboxylic acid binding;coenzyme binding;cofactor binding;fatty acid binding;fatty-acyl-CoA binding;lipid binding;monocarboxylic acid binding;protein binding;receptor binding	cell part;cytoplasmic part;endoplasmic reticulum;Golgi apparatus;intracellular membrane-bounded organelle;intracellular organelle;intracellular part;membrane-bounded organelle;mitochondrion;organelle	PPAR signaling pathway	ACBP	3D-structure;Acetylation;Alternativepromoterusage;Alternativesplicing;Completeproteome;Directproteinsequencing;Endoplasmicreticulum;Golgiapparatus;Lipid-binding;Phosphoprotein;Polymorphism;Referenceproteome;Selenium;Selenocysteine;Transport		12	12	12	94.3	94.3	94.3	10.044	0	323.31	480730000000	1471	33.6051	31.9002	30.9314	34.0901	33.0099	33.2445	34.1753	32.1882	33.5159	32.4376	32.4624	33.28	33.7716	31.9766	26.6886	27.3896	32.9448	30.9844
P00746;Q6FHW3;K7ERG9;A6XNE2	P00746;Q6FHW3;K7ERG9;A6XNE2	Complement factor D	CFD;DF	0.170512		0.0173349		0.022342		122	0.0318925	1.68604	+	activation of immune response;biological regulation;cell activation;cellular process;complement activation;complement activation, alternative pathway;defense response;establishment of localization;establishment of localization in cell;exocytosis;humoral immune response;immune effector process;immune response;immune system process;innate immune response;macromolecule metabolic process;metabolic pr…	catalytic activity;endopeptidase activity;hydrolase activity;peptidase activity;peptidase activity, acting on L-amino acid peptides;serine hydrolase activity;serine-type endopeptidase activity;serine-type peptidase activity	cell part;cytoplasmic membrane-bounded vesicle lumen;cytoplasmic part;cytoplasmic vesicle part;extracellular region;extracellular region part;extracellular space;intracellular organelle part;intracellular part;membrane-enclosed lumen;organelle lumen;organelle part;platelet alpha granule lumen;secretory granule lumen;vesicle lumen	Complement and coagulation cascades;Staphylococcus aureus infection	Trypsin	3D-structure;Complementalternatepathway;Completeproteome;Directproteinsequencing;Diseasemutation;Disulfidebond;Hydrolase;Immunity;Innateimmunity;Polymorphism;Protease;Referenceproteome;Secreted;Serineprotease;Signal;Zymogen		12	12	12	54.2	54.2	54.2	27.033	0	323.31	109210000000	736	28.838	30.2341	31.0211	29.5067	30.8739	31.0484	NaN	31.0682	28.4071	30.0696	29.7711	29.6537	NaN	30.1815	29.2112	28.5838	29.3427	29.4072
B4E1Z4;P00751;A0A0G2JH38;H7C5H1;Q7Z685;D2KT84;D2KT85;C9JRT3;B4E1Z1;A0A0G2JHM4;A0A0G2JJ82;F2Z3N2;H7C526;A0A0G2JJM0;F8WCJ9	B4E1Z4;P00751	Complement factor B;Complement factor B Ba fragment;Complement factor B Bb fragment	CFB	0.169311		0.0184822		0.129889		128	0.0217128	1.78343	+	activation of immune response;biological regulation;complement activation;complement activation, alternative pathway;defense response;humoral immune response;immune effector process;immune response;immune system process;innate immune response;macromolecule metabolic process;metabolic process;positive regulation of biological process;positive regulation of immune response;positive regulation of im…	binding;catalytic activity;complement binding;endopeptidase activity;hydrolase activity;peptidase activity;peptidase activity, acting on L-amino acid peptides;protein binding;serine hydrolase activity;serine-type endopeptidase activity;serine-type peptidase activity	cell part;extracellular region;membrane;plasma membrane	Complement and coagulation cascades;Staphylococcus aureus infection	Sushi;Trypsin;VWA	3D-structure;Alternativesplicing;Cleavageonpairofbasicresidues;Complementalternatepathway;Completeproteome;Directproteinsequencing;Diseasemutation;Disulfidebond;Glycation;Glycoprotein;Hemolyticuremicsyndrome;Hydrolase;Immunity;Innateimmunity;Polymorphism;Protease;Referenceproteome;Repeat;Secreted;Serineprotease;Signal;Sushi;Zymogen		123	123	9	69.1	69.1	6.7	140.94	0	323.31	2657100000000	7899	34.102	35.7851	35.7758	34.8051	35.8647	34.749	34.4571	34.9298	33.281	34.4796	34.7563	35.3211	33.7252	34.3996	34.7097	34.4919	34.3651	33.8988
P05154;A0A024R6N9;B4DPC7;B3KTV6;B4DDH1;G3V5Q9;G3V2M1;G3V264;G3V482;G3V265;G3V5I3;G3V3F5;G3V4B4	P05154;A0A024R6N9;B4DPC7;B3KTV6;B4DDH1;G3V5Q9;G3V2M1	Plasma serine protease inhibitor	SERPINA5	0.168897		0.00327431		0.0757046		34	0.038801	0.891267		biological regulation;cellular component organization;cellular component organization or biogenesis;cellular membrane fusion;cellular membrane organization;cellular process;cellular process involved in reproduction;cellular process involved in reproduction in multicellular organism;establishment of localization;fusion of sperm to egg plasma membrane;gamete generation;lipid transport;macromolecule…	alcohol binding;amine binding;binding;carbohydrate binding;carboxylic acid binding;catalytic activity;cation binding;endopeptidase inhibitor activity;endopeptidase regulator activity;enzyme inhibitor activity;enzyme regulator activity;glycosaminoglycan binding;heparin binding;hydrolase activity;ion binding;isoprenoid binding;lipid binding;monocarboxylic acid binding;pattern binding;peptidase acti…	acrosomal membrane;cell part;cytoplasmic membrane-bounded vesicle;cytoplasmic part;cytoplasmic vesicle;cytoplasmic vesicle membrane;cytoplasmic vesicle part;external side of plasma membrane;extracellular membrane-bounded organelle;extracellular organelle;extracellular region part;extracellular space;extracellular vesicular exosome;intracellular membrane-bounded organelle;intracellular organelle;i…	Complement and coagulation cascades	Serpin	3D-structure;Completeproteome;Directproteinsequencing;Fertilization;Glycoprotein;Heparin-binding;Hydrolase;Lipidtransport;Polymorphism;Protease;Proteaseinhibitor;Referenceproteome;Secreted;Serineproteaseinhibitor;Signal;Transport	PCI-PSA-SCG2 complex	16	16	16	51	51	51	45.674	0	236.62	8201700000	170	25.2161	27.7098	29.2995	27.4477	27.3748	NaN	NaN	NaN	NaN	27.0956	26.9748	NaN	NaN	27.1366	27.077	NaN	NaN	26.0432
P00450;A5PL27;Q1L857;A8K5A4;B7Z5Q2;Q6NSB2;D6RE86;H7C5N5	P00450;A5PL27;Q1L857;A8K5A4;B7Z5Q2	Ceruloplasmin	CP	0.168879		-0.175167		0.282426		128	0.0254592	1.39093	+	biological regulation;cation homeostasis;cation transport;cellular cation homeostasis;cellular chemical homeostasis;cellular homeostasis;cellular ion homeostasis;cellular iron ion homeostasis;cellular metal ion homeostasis;cellular process;chemical homeostasis;copper ion transport;establishment of localization;homeostatic process;ion homeostasis;ion transport;iron ion homeostasis;metal ion homeos…	binding;catalytic activity;cation binding;copper ion binding;ferroxidase activity;ion binding;metal ion binding;oxidoreductase activity;oxidoreductase activity, oxidizing metal ions;oxidoreductase activity, oxidizing metal ions, oxygen as acceptor;transition metal ion binding	extracellular region part;extracellular space	Porphyrin and chlorophyll metabolism	Cu-oxidase;Cu-oxidase_2;Cu-oxidase_3	3D-structure;Completeproteome;Copper;Coppertransport;Directproteinsequencing;Disulfidebond;Glycoprotein;Iontransport;Metal-binding;Oxidoreductase;Polymorphism;Referenceproteome;Repeat;Secreted;Signal;Transport		115	115	0	88.7	88.7	0	122.2	0	323.31	4985700000000	14680	35.3289	36.7953	37.2743	36.1145	37.0793	35.7022	35.0377	35.435	34.3787	35.544	35.6556	36.1528	34.6827	35.7796	35.4804	35.4499	35.966	34.6014
A0A0B4J1V2	A0A0B4J1V2		IGHV2-26	0.168769		-0.0999109		-0.0129649		95	0.0409338	NaN									8	8	2	69.7	69.7	42	13.182	0	323.31	36821000000	299	27.449	30.067	30.829	28.6662	28.8799	27.0596	NaN	28.6096	27.5073	25.2849	28.4378	28.0665	NaN	27.647	27.2293	NaN	29.7506	NaN
P19971;E5KRG5;B2RBL3;C9JGI3;B4DVR2;A0A0S2Z3P7;A0A0S2Z488;B3KQ24	P19971;E5KRG5;B2RBL3;C9JGI3	Thymidine phosphorylase	TYMP;hCG_1988078	0.168349		-0.213452		-0.157911		112	0.049786	-1.31536		anatomical structure formation involved in morphogenesis;angiogenesis;biosynthetic process;catabolic process;cell differentiation;cellular aromatic compound metabolic process;cellular biosynthetic process;cellular catabolic process;cellular component organization;cellular component organization at cellular level;cellular component organization or biogenesis;cellular component organization or biog…	binding;catalytic activity;growth factor receptor binding;phosphorylase activity;platelet-derived growth factor receptor binding;protein binding;pyrimidine-nucleoside phosphorylase activity;receptor binding;thymidine phosphorylase activity;transferase activity;transferase activity, transferring glycosyl groups;transferase activity, transferring hexosyl groups;transferase activity, transferring pe…	cell part;cytoplasmic part;cytosol;intracellular part	Bladder cancer;Drug metabolism - other enzymes;Pyrimidine metabolism	Glycos_trans_3N;Glycos_transf_3;PYNP_C	3D-structure;Alternativesplicing;Angiogenesis;Chemotaxis;Completeproteome;Developmentalprotein;Differentiation;Directproteinsequencing;Diseasemutation;Glycosyltransferase;Growthfactor;Polymorphism;Progressiveexternalophthalmoplegia;Referenceproteome;Repeat;Transferase		39	39	39	78.2	78.2	78.2	49.955	0	323.31	107330000000	1085	30.6236	29.0453	28.7963	30.0553	29.561	NaN	28.3901	29.2509	30.7064	30.1484	29.4175	29.1658	30.4	30.0127	29.8	30.2352	29.9939	30.6168
P55774	P55774	C-C motif chemokine 18;CCL18(1-68);CCL18(3-69);CCL18(4-69)	CCL18	0.16782		-0.498458	+	0.171118		55	0.0408778	1.26488		biological regulation;cell communication;cell-cell signaling;cellular process;cellular response to stimulus;chemotaxis;defense response;immune response;immune system process;inflammatory response;locomotion;regulation of biological process;regulation of cellular process;response to biotic stimulus;response to chemical stimulus;response to external stimulus;response to stimulus;response to stress;…	binding;chemokine activity;chemokine receptor binding;cytokine activity;cytokine receptor binding;G-protein-coupled receptor binding;protein binding;receptor binding	extracellular region part;extracellular space	Chemokine signaling pathway;Cytokine-cytokine receptor interaction	IL8	Chemotaxis;Completeproteome;Cytokine;Directproteinsequencing;Disulfidebond;Inflammatoryresponse;Referenceproteome;Secreted;Signal		7	7	7	55.1	55.1	55.1	9.8487	0	323.31	41956000000	198	NaN	NaN	NaN	NaN	NaN	29.0121	29.6784	31.2556	30.4261	29.6129	29.3209	30.8189	NaN	31.9231	NaN	NaN	NaN	NaN
P08727;CON__P08727;C9JM50	P08727;CON__P08727	Keratin, type I cytoskeletal 19	KRT19	0.167119		-0.267915		0.0694354		104	0.0725465	-1.36349		actin cytoskeleton organization;actin filament-based process;actomyosin structure organization;cell differentiation;cell differentiation involved in embryonic placenta development;cellular component organization;cellular component organization at cellular level;cellular component organization or biogenesis;cellular component organization or biogenesis at cellular level;cellular developmental proc…	structural constituent of cytoskeleton;structural constituent of muscle;structural molecule activity	cell part;cell periphery;contractile fiber part;costamere;cytoplasmic part;cytoskeletal part;dystrophin-associated glycoprotein complex;intermediate filament;intracellular organelle part;intracellular part;macromolecular complex;membrane;membrane part;organelle part;plasma membrane;plasma membrane part;protein complex;sarcolemma;Z disc		Filament	Coiledcoil;Completeproteome;Directproteinsequencing;Host-virusinteraction;Intermediatefilament;Keratin;Phosphoprotein;Polymorphism;Referenceproteome		57	54	11	91.8	91.8	26.8	44.105	0	323.31	141940000000	893	31.0892	NaN	28.2122	31.7401	29.8567	NaN	25.8428	27.7308	24.6374	27.6456	29.1078	26.6338	NaN	25.5974	28.9361	31.62	30.3351	29.6751
V9HW68;Q0ZCJ4;Q0ZCJ5;Q0ZCJ0;P01780;Q9ULB6;A0A068LKS6;A0A068LKQ7	V9HW68		HEL-214	0.166856		-0.137179		0.115084		128	0.0188517	NaN		activation of immune response;biological regulation;complement activation;complement activation, classical pathway;defense response;humoral immune response;immune effector process;immune response;immune system process;innate immune response;macromolecule metabolic process;metabolic process;positive regulation of biological process;positive regulation of immune response;positive regulation of immu…	antigen binding;binding	cell part;extracellular region;membrane;plasma membrane		V-set	Completeproteome;Directproteinsequencing;Immunoglobulindomain;ImmunoglobulinVregion;Referenceproteome		61	61	0	69.8	69.8	0	51.715	0	323.31	27154000000000	26061	37.1259	39.4751	38.6341	37.7923	38.4133	37.4138	37.5612	38.7336	37.3509	38.3894	38.1374	38.9888	37.7667	38.4126	37.9133	37.631	38.3136	36.7856
P01042;B4E1C2;CON__P01045-1;CON__Q2KJ62;CON__P01044-1;REV__CON__P01045-1;REV__CON__Q2KJ62;REV__CON__P01044-1;REV__P01042;REV__B4E1C2	P01042;B4E1C2	Kininogen-1;Kininogen-1 heavy chain;T-kinin;Bradykinin;Lysyl-bradykinin;Kininogen-1 light chain;Low molecular weight growth-promoting factor	KNG1	0.166705		-0.0912323		0.158388		128	0.038136	0.655858		biological regulation;blood coagulation, intrinsic pathway;calcium ion homeostasis;cation homeostasis;cell activation;cellular calcium ion homeostasis;cellular cation homeostasis;cellular chemical homeostasis;cellular divalent inorganic cation homeostasis;cellular homeostasis;cellular ion homeostasis;cellular metal ion homeostasis;cellular process;chemical homeostasis;circulatory system process;c…	binding;carbohydrate binding;cation binding;cysteine-type endopeptidase inhibitor activity;endopeptidase inhibitor activity;endopeptidase regulator activity;enzyme inhibitor activity;enzyme regulator activity;glycosaminoglycan binding;heparin binding;ion binding;metal ion binding;pattern binding;peptidase inhibitor activity;peptidase regulator activity;polysaccharide binding;transition metal ion …	cell part;cytoplasmic membrane-bounded vesicle lumen;cytoplasmic part;cytoplasmic vesicle part;extracellular region;extracellular region part;extracellular space;intracellular organelle part;intracellular part;membrane;membrane-enclosed lumen;organelle lumen;organelle part;plasma membrane;platelet alpha granule lumen;secretory granule lumen;vesicle lumen	Complement and coagulation cascades	Cystatin	3D-structure;Alternativesplicing;Bloodcoagulation;Completeproteome;Directproteinsequencing;Disulfidebond;Glycoprotein;Hemostasis;Hydroxylation;Inflammatoryresponse;Phosphoprotein;Polymorphism;Proteaseinhibitor;Pyrrolidonecarboxylicacid;Referenceproteome;Repeat;Secreted;Signal;Thiolproteaseinhibitor;Vasoactive;Vasodilator		59	59	12	54.5	54.5	13.8	71.957	0	323.31	1341400000000	3643	32.4565	34.7002	35.5996	32.7161	33.8066	33.5762	32.7142	34.1782	31.8323	33.2152	33.2906	34.2269	32.949	34.4098	33.919	34.2064	32.6623	33.3189
P01024;V9HWA9;B4E216;M0QYC8;M0QXZ3;M0R0Q9;O95568;A0A024R8Y7	P01024;V9HWA9;B4E216	Complement C3;Complement C3 beta chain;C3-beta-c;Complement C3 alpha chain;C3a anaphylatoxin;Acylation stimulating protein;Complement C3b alpha chain;Complement C3c alpha chain fragment 1;Complement C3dg fragment;Complement C3g fragment;Complement C3d fragment;Complement C3f fragment;Complement C3c alpha chain fragment 2	C3;HEL-S-62p	0.165376		-0.0778777		0.17099		128	0.0205691	1.2571		activation of immune response;biological regulation;carboxylic acid metabolic process;cell surface receptor linked signaling pathway;cellular ketone metabolic process;cellular lipid metabolic process;cellular metabolic process;cellular process;cellular response to stimulus;complement activation;complement activation, alternative pathway;complement activation, classical pathway;defense response;fa…	binding;C5a anaphylatoxin chemotactic receptor binding;C5L2 anaphylatoxin chemotactic receptor binding;catalytic activity;endopeptidase inhibitor activity;endopeptidase regulator activity;enzyme inhibitor activity;enzyme regulator activity;G-protein-coupled receptor binding;methyltransferase activity;peptidase inhibitor activity;peptidase regulator activity;protein binding;protein methyltransfera…	cell part;cytoplasm;extracellular membrane-bounded organelle;extracellular organelle;extracellular region;extracellular region part;extracellular space;extracellular vesicular exosome;intracellular part;membrane;membrane-bounded organelle;membrane-bounded vesicle;organelle;plasma membrane;vesicle	Chagas disease (American trypanosomiasis);Complement and coagulation cascades;ko05152;Leishmaniasis;Phagosome;Staphylococcus aureus infection;Systemic lupus erythematosus	A2M;A2M_comp;A2M_N;A2M_N_2;A2M_recep;ANATO;Methyltransf_16;NTR;PrmA;Thiol-ester_cl	3D-structure;Age-relatedmaculardegeneration;Cleavageonpairofbasicresidues;Complementalternatepathway;Complementpathway;Completeproteome;Directproteinsequencing;Diseasemutation;Disulfidebond;Fattyacidmetabolism;Glycoprotein;Hemolyticuremicsyndrome;Immunity;Inflammatoryresponse;Innateimmunity;Lipidmetabolism;Methyltransferase;Phosphoprotein;Polymorphism;Referenceproteome;S-adenosyl-L-methionine;Sec…		245	245	219	94.6	94.6	88.9	187.15	0	323.31	18625000000000	40512	36.9972	38.6571	39.1374	37.6802	38.3434	37.8161	36.5271	37.7088	35.8863	37.9539	37.8167	38.2426	36.1955	37.5827	37.4745	37.4988	37.0307	36.919
D9IWP9;P02749;J3QRN2;J3QLI0;J3KS17	D9IWP9;P02749	Beta-2-glycoprotein 1	APOH	0.164912		-0.0562277		0.0760787		128	0.0349447	1.58926	+	acylglycerol metabolic process;acylglycerol transport;biological regulation;blood coagulation, intrinsic pathway;cellular lipid metabolic process;cellular metabolic process;cellular process;establishment of localization;glycerol ether metabolic process;glycerolipid metabolic process;lipid metabolic process;lipid transport;macromolecule metabolic process;metabolic process;negative regulation of an…	binding;carbohydrate binding;enzyme activator activity;enzyme regulator activity;glycosaminoglycan binding;heparin binding;lipase activator activity;lipid binding;lipoprotein lipase activator activity;pattern binding;phospholipid binding;polysaccharide binding	cell part;cell surface;chylomicron;extracellular region part;extracellular space;high-density lipoprotein particle;macromolecular complex;plasma lipoprotein particle;protein-lipid complex;triglyceride-rich lipoprotein particle;very-low-density lipoprotein particle		Sushi;Sushi_2	3D-structure;Completeproteome;Directproteinsequencing;Disulfidebond;Glycoprotein;Heparin-binding;Polymorphism;Referenceproteome;Repeat;Secreted;Signal;Sushi		38	38	7	86.5	86.5	37.4	36.254	0	323.31	1516600000000	4131	31.4918	34.4694	34.9061	33.6401	33.8231	33.9986	33.0899	33.9432	32.7399	34.4483	34.3796	35.0602	33.5467	35.1343	35.2062	33.7231	33.1737	32.8982
P16152;E9PQ63;A8MTM1	P16152	Carbonyl reductase [NADPH] 1	CBR1	0.164488		0.0170985		-0.281836		124	0.0504038	-0.981197		arachidonic acid metabolic process;carboxylic acid metabolic process;cellular ketone metabolic process;cellular lipid metabolic process;cellular metabolic process;cellular process;cofactor metabolic process;cyclooxygenase pathway;drug metabolic process;fat-soluble vitamin metabolic process;fatty acid metabolic process;icosanoid metabolic process;lipid metabolic process;metabolic process;monocarbo…	15-hydroxyprostaglandin dehydrogenase (NADP+) activity;carbonyl reductase (NADPH) activity;catalytic activity;oxidoreductase activity;oxidoreductase activity, acting on CH-OH group of donors;oxidoreductase activity, acting on NADH or NADPH;oxidoreductase activity, acting on NADH or NADPH, quinone or similar compound as acceptor;oxidoreductase activity, acting on the CH-OH group of donors, NAD or …	cell part;cytoplasmic part;cytosol;intracellular part	Arachidonic acid metabolism	adh_short	3D-structure;Acetylation;Completeproteome;Cytoplasm;Directproteinsequencing;NADP;Oxidoreductase;Polymorphism;Referenceproteome		28	28	26	87.7	87.7	83	30.375	0	323.31	180170000000	1078	30.5189	30.1892	27.801	31.1406	30.64	30.5736	30.8697	29.0024	30.6264	30.8467	29.04	28.606	28.8151	29.4085	30.0802	29.7285	31.085	29.9468
A2KBC6;A2KBC8;A2KBC7;A2KBC5;A2KBC3;A2KBC2;A2KUC3;A2NUT3;P01764;A2NWW8;A2NWW7;A2NWW6;A2NWW9;A2NWW4;A2NWW5;A2IPI3;P01619	A2KBC6;A2KBC8;A2KBC7;A2KBC5;A2KBC3;A2KBC2;A2KUC3		IGHV	0.163871		-0.378015	+	0.140409		128	0.0385559	NaN		activation of immune response;biological regulation;complement activation;complement activation, classical pathway;defense response;humoral immune response;immune effector process;immune response;immune system process;innate immune response;macromolecule metabolic process;metabolic process;positive regulation of biological process;positive regulation of immune response;positive regulation of immu…	antigen binding;binding	cell part;extracellular region;membrane;plasma membrane		V-set	3D-structure;Bence-Jonesprotein;Completeproteome;Directproteinsequencing;Disulfidebond;Immunoglobulindomain;ImmunoglobulinVregion;Referenceproteome;Signal		17	10	0	60.5	43.3	0	24.969	0	323.31	1236600000000	2122	32.9459	35.6102	33.8977	32.8402	34.2349	33.4753	34.0986	34.1669	32.8916	33.2273	33.0676	33.978	32.4732	34.4134	33.8081	33.0801	34.9567	32.6137
Q5NV84;P01706	Q5NV84;P01706	Ig lambda chain V-II region BOH	V1-3	0.163422		-0.0234782		0.140471		85	0.0428103	NaN		activation of immune response;biological regulation;complement activation;complement activation, classical pathway;defense response;humoral immune response;immune effector process;immune response;immune system process;innate immune response;macromolecule metabolic process;metabolic process;positive regulation of biological process;positive regulation of immune response;positive regulation of immu…	antigen binding;binding	cell part;extracellular region;membrane;plasma membrane		V-set	Completeproteome;Directproteinsequencing;Disulfidebond;Immunoglobulindomain;ImmunoglobulinVregion;Pyrrolidonecarboxylicacid;Referenceproteome		7	4	4	68.7	55.6	55.6	10.492	0	323.31	38563000000	242	28.6971	30.5289	28.2618	27.8489	31.7675	27.3217	28.9346	29.261	27.4194	NaN	28.4972	28.894	NaN	30.3275	27.1706	NaN	27.3238	27.7017
P61026;Q53T70;Q53SX4;Q9UL28	P61026;Q53T70	Ras-related protein Rab-10	RAB10	0.163147		-0.143324		0.508151		21	0.035878	-2.76689		anatomical structure morphogenesis;axonogenesis;biological regulation;cell differentiation;cell part morphogenesis;cell projection morphogenesis;cell projection organization;cellular component morphogenesis;cellular component organization;cellular component organization at cellular level;cellular component organization or biogenesis;cellular component organization or biogenesis at cellular level;…	binding;catalytic activity;GDP binding;GTP binding;GTPase activity;guanyl nucleotide binding;guanyl ribonucleotide binding;hydrolase activity;hydrolase activity, acting on acid anhydrides;hydrolase activity, acting on acid anhydrides, in phosphorus-containing anhydrides;nucleoside-triphosphatase activity;nucleotide binding;purine nucleotide binding;purine ribonucleoside triphosphate binding;purin…	cell part;cell projection;cilium;cytoplasmic membrane-bounded vesicle;cytoplasmic part;cytoplasmic vesicle;cytoplasmic vesicle membrane;cytoplasmic vesicle part;endocytic vesicle membrane;endoplasmic reticulum membrane;endoplasmic reticulum part;endoplasmic reticulum tubular network;endosomal part;endosome;endosome membrane;Golgi apparatus;Golgi apparatus part;insulin-responsive compartment;intra…		Ras	Acetylation;Cellprojection;Completeproteome;Cytoplasmicvesicle;Endoplasmicreticulum;Endosome;Golgiapparatus;GTP-binding;Lipoprotein;Membrane;Nucleotide-binding;Prenylation;Proteintransport;Referenceproteome;Transport		9	7	7	38.5	27	27	22.541	0	51.381	7437500000	100	NaN	NaN	NaN	NaN	NaN	NaN	NaN	NaN	24.6211	NaN	NaN	NaN	NaN	NaN	27.0639	27.1118	NaN	27.3728
P08185;B2R9F2;G3V350;G3V4V7	P08185;B2R9F2;G3V350	Corticosteroid-binding globulin	SERPINA6	0.162713		-0.0634276		0.138659		109	0.0471762	2.28372	+	biological regulation;C21-steroid hormone metabolic process;cellular hormone metabolic process;cellular metabolic process;cellular process;establishment of localization;glucocorticoid metabolic process;hormone metabolic process;lipid metabolic process;metabolic process;primary metabolic process;regulation of biological process;regulation of biological quality;regulation of hormone levels;regulati…	binding;endopeptidase inhibitor activity;endopeptidase regulator activity;enzyme inhibitor activity;enzyme regulator activity;lipid binding;peptidase inhibitor activity;peptidase regulator activity;serine-type endopeptidase inhibitor activity;steroid binding	extracellular region part;extracellular space		Serpin	3D-structure;Completeproteome;Directproteinsequencing;Diseasemutation;Glycoprotein;Lipid-binding;Polymorphism;Referenceproteome;Secreted;Signal;Steroid-binding;Transport		20	20	20	72.6	72.6	72.6	45.14	0	323.31	122180000000	664	29.559	30.6392	31.3937	29.6847	32.3867	31.4034	28.6599	31.5187	29.1759	31.5093	29.8132	32.1434	NaN	30.4647	31.4994	32.088	30.0953	29.7871
P04004;D9ZGG2;B7Z553;J7HH10;CON__Q3ZBS7;F5GX75;H0YJW9	P04004;D9ZGG2	Vitronectin;Vitronectin V65 subunit;Vitronectin V10 subunit;Somatomedin-B	VTN	0.161998		0.0106199		0.0327306		125	0.0418597	-1.28179		biological adhesion;biological regulation;cell adhesion;cell adhesion mediated by integrin;cell-matrix adhesion;cell-substrate adhesion;cellular component organization;cellular component organization at cellular level;cellular component organization or biogenesis;cellular component organization or biogenesis at cellular level;cellular process;extracellular matrix organization;extracellular struct…	binding;carbohydrate binding;cargo receptor activity;cation binding;extracellular matrix binding;glycosaminoglycan binding;heparin binding;ion binding;metal ion binding;pattern binding;polysaccharide binding;receptor activity;scavenger receptor activity	alphav-beta3 integrin-vitronectin complex;cell part;extracellular matrix;extracellular region part;extracellular space;macromolecular complex;membrane part;plasma membrane part;protein complex;proteinaceous extracellular matrix	ECM-receptor interaction;Focal adhesion	Hemopexin;Somatomedin_B	3D-structure;Celladhesion;Completeproteome;Directproteinsequencing;Disulfidebond;Glycoprotein;Heparin-binding;Metal-binding;Phosphoprotein;Polymorphism;Referenceproteome;Repeat;Secreted;Signal;Sulfation	ITGB3-ITGAV-VTN complex;ITGB5-ITGAV-VTN complex	23	23	23	30.8	30.8	30.8	54.305	0	323.31	212800000000	1082	28.7914	31.5191	31.6441	30.023	31.6141	29.684	28.7243	29.8156	28.9717	30.6893	30.1853	31.8691	28.3424	32.2585	30.8053	31.6575	30.4069	29.4308
Q86U78;Q53YY1;Q53GY3;Q59EP2;P01019;B4E1B3;B0ZBE2;B2R5S1;B4DE80;A7L3A5;A7L3A4;A7L3A3;A7L3A1;A7L3A2	Q86U78;Q53YY1;Q53GY3;Q59EP2;P01019;B4E1B3;B0ZBE2;B2R5S1;B4DE80	Angiotensinogen;Angiotensin-1;Angiotensin-2;Angiotensin-3;Angiotensin-4;Angiotensin 1-9;Angiotensin 1-7;Angiotensin 1-5;Angiotensin 1-4	AGT	0.16199		0.0470349		0.219071		126	0.038273	1.70409	+	activation of NF-kappaB-inducing kinase activity;activation of phospholipase C activity;activation of phospholipase C activity by G-protein coupled receptor protein signaling pathway coupled to IP3 second messenger;activation of protein kinase activity;aging;anatomical structure development;anatomical structure morphogenesis;angiotensin maturation;angiotensin mediated vasoconstriction involved in…	acetyltransferase activator activity;binding;endopeptidase inhibitor activity;endopeptidase regulator activity;enzyme activator activity;enzyme inhibitor activity;enzyme regulator activity;growth factor activity;hormone activity;peptidase inhibitor activity;peptidase regulator activity;protein binding;receptor binding;serine-type endopeptidase inhibitor activity	extracellular region part;extracellular space	Hypertrophic cardiomyopathy (HCM);Renin-angiotensin system;Vascular smooth muscle contraction	Serpin	3D-structure;Completeproteome;Directproteinsequencing;Diseasemutation;Disulfidebond;Glycoprotein;Polymorphism;Referenceproteome;Secreted;Signal;Vasoactive;Vasoconstrictor		20	20	20	36.7	36.7	36.7	53.113	0	323.31	318910000000	1082	30.653	32.6335	31.9737	30.7633	31.2222	29.7895	29.4324	30.5062	28.0919	30.9842	29.9822	30.2694	29.291	30.8597	30.2602	32.272	30.5594	31.2441
P19827;B7Z549;H7C5I0	P19827;B7Z549	Inter-alpha-trypsin inhibitor heavy chain H1	ITIH1	0.16057		0.0754509		0.106995		46	0.0360228	-1.33454		amine metabolic process;aminoglycan metabolic process;carbohydrate metabolic process;cell activation;cellular process;glycosaminoglycan metabolic process;hyaluronan metabolic process;immune system process;leukocyte activation;macromolecule metabolic process;metabolic process;nitrogen compound metabolic process;polysaccharide metabolic process;primary metabolic process	binding;calcium ion binding;cation binding;endopeptidase inhibitor activity;endopeptidase regulator activity;enzyme inhibitor activity;enzyme regulator activity;ion binding;metal ion binding;peptidase inhibitor activity;peptidase regulator activity;serine-type endopeptidase inhibitor activity	extracellular region		ITI_HC_C;VIT;VWA	Alternativesplicing;Completeproteome;Directproteinsequencing;Disulfidebond;Glycoprotein;Phosphoprotein;Polymorphism;Proteaseinhibitor;Proteoglycan;Referenceproteome;Secreted;Serineproteaseinhibitor;Signal		53	1	0	52	3.1	0	101.39	0	137.15	18639000000	150	27.1618	29.1773	30.0897	27.9799	29.0888	NaN	NaN	NaN	NaN	28.3094	NaN	28.4322	NaN	28.9364	25.9869	27.9498	28.1757	NaN
Q06323;A0A0K0K1L8;Q6FHU3;Q86SZ9;H0YLU2;H0YKK6	Q06323;A0A0K0K1L8;Q6FHU3;Q86SZ9	Proteasome activator complex subunit 1	PSME1	0.160231		-0.0778568		-0.218065		128	0.0345865	-1.74573		anaphase-promoting complex-dependent proteasomal ubiquitin-dependent protein catabolic process;antigen processing and presentation;antigen processing and presentation of exogenous antigen;antigen processing and presentation of exogenous peptide antigen;antigen processing and presentation of exogenous peptide antigen via MHC class I;antigen processing and presentation of exogenous peptide antigen …	endopeptidase activator activity;endopeptidase regulator activity;enzyme activator activity;enzyme regulator activity;peptidase activator activity;peptidase regulator activity	cell part;cytoplasmic part;cytosol;intracellular organelle part;intracellular part;macromolecular complex;nuclear part;nucleoplasm;organelle part;proteasome activator complex;proteasome complex;protein complex	Antigen processing and presentation;Proteasome	PA28_alpha;PA28_beta	3D-structure;Alternativesplicing;Completeproteome;Directproteinsequencing;Polymorphism;Proteasome;Referenceproteome	PA28 complex;PA28-20S proteasome;PA700-20S-PA28 complex	33	33	33	86.7	86.7	86.7	28.723	0	323.31	166380000000	1375	31.2139	29.7048	29.7789	31.2121	30.0304	29.4512	30.6291	29.4182	31.4527	31.0288	30.9642	29.477	30.4761	29.5206	29.1046	30.4801	31.4886	29.8678
P27169;B4DX19;F8WF42;Q96P89;Q96P90;Q96P91	P27169;B4DX19	Serum paraoxonase/arylesterase 1	PON1	0.159651		-0.025297		0.245703		99	0.0597077	0.322121		alcohol metabolic process;amine metabolic process;aromatic compound catabolic process;biological regulation;carboxylic acid catabolic process;carboxylic acid metabolic process;catabolic process;cellular amine metabolic process;cellular aromatic compound metabolic process;cellular biogenic amine metabolic process;cellular catabolic process;cellular ketone metabolic process;cellular lipid metabolic…	aryldialkylphosphatase activity;arylesterase activity;binding;calcium ion binding;carboxylic ester hydrolase activity;catalytic activity;cation binding;hydrolase activity;hydrolase activity, acting on ester bonds;identical protein binding;ion binding;lipid binding;metal ion binding;phosphatase activity;phospholipid binding;phosphoric ester hydrolase activity;protein binding;protein dimerization a…	cell part;extracellular region;extracellular region part;high-density lipoprotein particle;intracellular membrane-bounded organelle;intracellular organelle;intracellular part;macromolecular complex;membrane-bounded organelle;organelle;plasma lipoprotein particle;protein-lipid complex;spherical high-density lipoprotein particle	Aminobenzoate degradation;Bisphenol degradation	Arylesterase	3D-structure;Calcium;Completeproteome;Directproteinsequencing;Disulfidebond;Glycoprotein;HDL;Hydrolase;Metal-binding;Polymorphism;Referenceproteome;Secreted;Signal		19	19	19	64.8	64.8	64.8	39.731	0	323.31	84035000000	659	27.6179	31.4477	31.523	29.206	31.148	27.5126	NaN	30.3953	NaN	28.6068	26.8866	30.4119	NaN	30.7767	28.6865	31.2745	28.1426	28.3739
Q96PD5;M0R2W8;CON__ENSEMBL:ENSBTAP00000016285	Q96PD5	N-acetylmuramoyl-L-alanine amidase	PGLYRP2	0.159093		-0.177088		0.254161		118	0.0372013	1.04752		amine metabolic process;aminoglycan catabolic process;aminoglycan metabolic process;biological regulation;carbohydrate catabolic process;carbohydrate metabolic process;catabolic process;cellular metabolic process;cellular process;defense response;defense response to bacterium;defense response to Gram-positive bacterium;detection of bacterium;detection of biotic stimulus;detection of external stim…	binding;carbohydrate binding;catalytic activity;cation binding;glycosaminoglycan binding;hydrolase activity;hydrolase activity, acting on carbon-nitrogen (but not peptide) bonds;hydrolase activity, acting on carbon-nitrogen (but not peptide) bonds, in linear amides;ion binding;metal ion binding;molecular transducer activity;N-acetylmuramoyl-L-alanine amidase activity;pattern binding;pattern recog…	cell part;extracellular region;intracellular;membrane		Amidase_2	Alternativesplicing;Completeproteome;Directproteinsequencing;Disulfidebond;Glycoprotein;Hydrolase;Immunity;Membrane;Metal-binding;Phosphoprotein;Polymorphism;Referenceproteome;Secreted;Signal;Zinc		22	22	22	56.2	56.2	56.2	62.216	0	323.31	50699000000	736	27.2997	29.5625	30.5265	28.9856	29.1004	28.5689	27.0852	29.1199	26.5843	29.0811	29.3892	29.3253	NaN	29.339	28.7373	29.7419	28.8429	29.1901
A8K1K1;Q96KN2;J3KRP0;B4E180	A8K1K1;Q96KN2;J3KRP0;B4E180	Beta-Ala-His dipeptidase	CNDP1	0.158609		0.162682		0.125136		35	0.0330241	NaN		macromolecule metabolic process;metabolic process;primary metabolic process;protein metabolic process;proteolysis	binding;carboxypeptidase activity;catalytic activity;cation binding;dipeptidase activity;exopeptidase activity;hydrolase activity;ion binding;metal ion binding;metallopeptidase activity;peptidase activity;peptidase activity, acting on L-amino acid peptides;tripeptidase activity	extracellular region	beta-Alanine metabolism;Histidine metabolism	M20_dimer;Peptidase_M20	3D-structure;Carboxypeptidase;Completeproteome;Glycoprotein;Hydrolase;Metal-binding;Metalloprotease;Phosphoprotein;Polymorphism;Protease;Referenceproteome;Secreted;Signal;Zinc		16	16	16	45.6	45.6	45.6	56.734	0	145.37	7180400000	107	NaN	NaN	NaN	NaN	NaN	NaN	NaN	NaN	NaN	NaN	NaN	27.9776	NaN	27.2765	26.924	27.7795	26.3529	26.2933
Q99417;Q6IB68;A0A087WV05;A0A0D9SEI7	Q99417;Q6IB68;A0A087WV05	C-Myc-binding protein	MYCBP	0.157535		-0.230703		0.26351		34	0.0399131	-0.721386		biological regulation;biosynthetic process;cellular biosynthetic process;cellular macromolecule biosynthetic process;cellular macromolecule metabolic process;cellular metabolic process;cellular nitrogen compound metabolic process;cellular process;gamete generation;macromolecule biosynthetic process;macromolecule metabolic process;male gamete generation;metabolic process;multicellular organismal p…	protein binding transcription factor activity;transcription coactivator activity;transcription cofactor activity;transcription factor binding transcription factor activity	cell part;centrosome;cytoplasm;cytoplasmic part;cytoskeletal part;intracellular membrane-bounded organelle;intracellular non-membrane-bounded organelle;intracellular organelle;intracellular organelle part;intracellular part;membrane-bounded organelle;microtubule organizing center;mitochondrion;non-membrane-bounded organelle;nucleus;organelle;organelle part			3D-structure;Completeproteome;Cytoplasm;Directproteinsequencing;Mitochondrion;Nucleus;Referenceproteome;Transcription;Transcriptionregulation	AMY-1-S-AKAP84-RII-beta complex	9	9	9	73.8	73.8	73.8	11.967	0	234.07	7506600000	101	26.3948	NaN	NaN	NaN	26.0236	NaN	26.2336	26.285	25.8166	27.9426	NaN	NaN	NaN	NaN	NaN	NaN	26.5319	NaN
A0A125U0V1	A0A125U0V1			0.156836		-0.19517		0.0031058		69	0.0468489	NaN									6	3	3	50	32.5	32.5	13.509	0	57.113	38497000000	164	NaN	NaN	NaN	NaN	NaN	30.6133	30.5993	29.6653	26.5577	27.6139	27.0998	28.9197	NaN	28.3608	27.446	29.0896	29.5521	25.6054
P00736;A8K5J8;B4DPQ0;Q53HU9;Q53HT9;F5H2D0;B4E1B0;D3DUT5;F5H1V0;F5H3N3;F5H6Y3;F5H1N6;F5GWL0;F5H3A3	P00736;A8K5J8;B4DPQ0;Q53HU9;Q53HT9;F5H2D0;B4E1B0	Complement C1r subcomponent;Complement C1r subcomponent heavy chain;Complement C1r subcomponent light chain	C1R	0.1562		-0.124015		0.0889865		111	0.0441456	1.05238		activation of immune response;biological regulation;complement activation;complement activation, classical pathway;defense response;humoral immune response;immune effector process;immune response;immune system process;innate immune response;macromolecule metabolic process;metabolic process;positive regulation of biological process;positive regulation of immune response;positive regulation of immu…	binding;calcium ion binding;catalytic activity;cation binding;endopeptidase activity;hydrolase activity;ion binding;metal ion binding;peptidase activity;peptidase activity, acting on L-amino acid peptides;serine hydrolase activity;serine-type endopeptidase activity;serine-type peptidase activity	extracellular region	Complement and coagulation cascades;Phagosome;Staphylococcus aureus infection;Systemic lupus erythematosus	CUB;EGF_CA;Sushi;Trypsin	3D-structure;Complementpathway;Completeproteome;Directproteinsequencing;Disulfidebond;EGF-likedomain;Glycoprotein;Hydrolase;Hydroxylation;Immunity;Innateimmunity;Phosphoprotein;Polymorphism;Protease;Referenceproteome;Repeat;Serineprotease;Signal;Sushi		41	41	40	58.2	58.2	58.2	80.118	0	323.31	56150000000	621	26.4242	28.8032	29.7058	28.0841	28.6018	29.1634	27.6051	29.9527	28.0857	28.3001	29.6336	29.7588	NaN	29.6223	28.8667	28.6536	28.0369	26.983
Q8IWL1;B7Z4X4;B2R7Z9;B7Z4Y9;X6REF7	Q8IWL1;B7Z4X4;B2R7Z9;B7Z4Y9	Pulmonary surfactant-associated protein A2	SFTPA2	0.155795		0.20549		-0.22987		128	0.0365774	0.604583		multicellular organismal process;respiratory gaseous exchange	binding;carbohydrate binding	collagen;extracellular matrix part;extracellular region;extracellular region part;extracellular space		Collagen;Lectin_C	Acetylation;Calcium;Collagen;Completeproteome;Diseasemutation;Disulfidebond;Extracellularmatrix;Gaseousexchange;Glycoprotein;Hydroxylation;Lectin;Polymorphism;Referenceproteome;Secreted;Signal;Surfacefilm		30	30	2	64.5	64.5	13.7	26.182	0	323.31	7159600000000	10913	36.7745	34.9971	36.9882	36.3204	36.0337	36.913	35.0959	35.6165	36.0809	36.5001	36.0031	35.7789	36.1747	35.9782	35.8384	35.2168	36.5051	35.2422
P04080;Q76LA1	P04080;Q76LA1	Cystatin-B	CSTB	0.155198		-0.0536809		-0.141294		128	0.0353878	-0.241311		adult behavior;adult locomotory behavior;behavior;biological regulation;locomotory behavior;multicellular organismal process;negative regulation of catalytic activity;negative regulation of endopeptidase activity;negative regulation of hydrolase activity;negative regulation of molecular function;negative regulation of peptidase activity;regulation of apoptosis;regulation of biological process;reg…	cysteine-type endopeptidase inhibitor activity;endopeptidase inhibitor activity;endopeptidase regulator activity;enzyme inhibitor activity;enzyme regulator activity;peptidase inhibitor activity;peptidase regulator activity	cell part;cytoplasm;intracellular non-membrane-bounded organelle;intracellular organelle;intracellular organelle part;intracellular part;non-membrane-bounded organelle;nuclear part;nucleolus;organelle;organelle part		Cystatin	3D-structure;Acetylation;Completeproteome;Cytoplasm;Directproteinsequencing;Diseasemutation;Epilepsy;Nucleus;Proteaseinhibitor;Referenceproteome;Thiolproteaseinhibitor		15	15	15	100	100	100	11.139	0	323.31	1020100000000	2376	33.6413	32.9218	32.0645	33.3919	33.151	33.2546	33.2263	32.4263	33.8062	33.4538	33.0912	33.0874	33.9504	33.0816	31.2246	30.6004	33.6534	32.8864
P20618;A0A140VK45;Q53FT8;Q59GN1	P20618;A0A140VK45;Q53FT8;Q59GN1	Proteasome subunit beta type-1;Proteasome subunit beta type	PSMB1	0.154907		-0.126073		-0.23767		94	0.0370296	-0.970791		anaphase-promoting complex-dependent proteasomal ubiquitin-dependent protein catabolic process;antigen processing and presentation;antigen processing and presentation of exogenous antigen;antigen processing and presentation of exogenous peptide antigen;antigen processing and presentation of exogenous peptide antigen via MHC class I;antigen processing and presentation of exogenous peptide antigen …	catalytic activity;endopeptidase activity;hydrolase activity;peptidase activity;peptidase activity, acting on L-amino acid peptides;threonine-type endopeptidase activity;threonine-type peptidase activity	cell part;cytoplasm;cytoplasmic part;cytosol;intracellular membrane-bounded organelle;intracellular organelle;intracellular organelle part;intracellular part;macromolecular complex;membrane-bounded organelle;nuclear part;nucleoplasm;nucleus;organelle;organelle part;proteasome core complex;protein complex	Proteasome	Proteasome	Acetylation;Completeproteome;Cytoplasm;Directproteinsequencing;Glycoprotein;Host-virusinteraction;Hydrolase;Nucleus;Phosphoprotein;Polymorphism;Protease;Proteasome;Referenceproteome;Threonineprotease	20S proteasome;26S proteasome;PA28-20S proteasome;PA28gamma-20S proteasome;PA700-20S-PA28 complex	18	18	18	78.8	78.8	78.8	26.489	0	323.31	63259000000	525	29.9418	NaN	28.9077	29.9491	29.3132	NaN	27.2246	27.7534	28.9657	28.9456	28.6758	28.2981	NaN	28.7632	29.1779	28.1838	30.1774	28.7102
P68371;Q8IZ29;Q8N6N5;B3KML9;Q96HX0;A4UCT2;B4DNW1;A6NNZ2;G3V2A3;Q9H4B7;CON__ENSEMBL:ENSBTAP00000025008;A0A075B724	P68371;Q8IZ29;Q8N6N5;B3KML9	Tubulin beta-4B chain	TUBB4B;TUBB2C	0.153668		0.0157949		-0.0133844		128	0.0280856	-2.02855		axon guidance;biological regulation;cell cycle phase;cell cycle process;cell killing;cellular component assembly;cellular component assembly at cellular level;cellular component movement;cellular component organization;cellular component organization at cellular level;cellular component organization or biogenesis;cellular component organization or biogenesis at cellular level;cellular macromolecu…	binding;catalytic activity;GTP binding;GTPase activity;guanyl nucleotide binding;guanyl ribonucleotide binding;hydrolase activity;hydrolase activity, acting on acid anhydrides;hydrolase activity, acting on acid anhydrides, in phosphorus-containing anhydrides;MHC class I protein binding;MHC protein binding;nucleoside-triphosphatase activity;nucleotide binding;peptide binding;protein binding;purine…	axon;cell part;cell projection;cytoplasm;cytoplasmic part;cytoskeletal part;cytoskeleton;cytosol;intracellular non-membrane-bounded organelle;intracellular organelle;intracellular organelle part;intracellular part;macromolecular complex;membrane;microtubule;microtubule cytoskeleton;neuron projection;non-membrane-bounded organelle;organelle;organelle part;plasma membrane;protein complex	Gap junction;Pathogenic Escherichia coli infection;Phagosome	Tubulin;Tubulin_C	Acetylation;Completeproteome;Cytoplasm;Cytoskeleton;Directproteinsequencing;Diseasemutation;GTP-binding;Microtubule;Nucleotide-binding;Phosphoprotein;Polymorphism;Referenceproteome	FIB-associated protein complex;Nop56p-associated pre-rRNA complex	37	37	0	79.8	79.8	0	49.83	0	323.31	922940000000	3565	33.4103	31.762	32.3065	33.7835	33.1845	31.8907	32.1887	32.2153	32.1426	33.6572	32.4601	31.4073	31.1239	32.404	32.7344	31.5973	33.6388	31.9446
Q9Y3I0;B4DNA0;B4DNG5;B4DXF1	Q9Y3I0;B4DNA0	tRNA-splicing ligase RtcB homolog	RTCB	0.153603		-0.0145452		0.0740735		51	0.0289162	NaN		anatomical structure development;anatomical structure morphogenesis;biological adhesion;cell adhesion;cell morphogenesis;cell morphogenesis involved in differentiation;cell-matrix adhesion;cell-substrate adhesion;cellular component morphogenesis;cellular component organization;cellular component organization or biogenesis;cellular developmental process;cellular macromolecule metabolic process;cel…	adenyl nucleotide binding;adenyl ribonucleotide binding;ATP binding;binding;catalytic activity;cation binding;ion binding;ligase activity;ligase activity, forming phosphoric ester bonds;metal ion binding;nucleotide binding;purine nucleotide binding;purine ribonucleoside triphosphate binding;purine ribonucleotide binding;ribonucleotide binding;RNA ligase (ATP) activity;RNA ligase activity	cell part;cytoplasm;intracellular part;macromolecular complex;protein complex;tRNA-splicing ligase complex		UPF0027	ATP-binding;Completeproteome;Cytoplasm;Directproteinsequencing;Ligase;Metal-binding;Nucleotide-binding;Polymorphism;Referenceproteome;tRNAprocessing;Zinc		20	20	20	41.2	41.2	41.2	55.21	0	88.841	8953900000	147	26.9108	NaN	NaN	NaN	26.1002	26.4376	26.0382	25.8971	26.3472	26.8693	25.7255	NaN	NaN	NaN	25.0918	NaN	27.0216	25.649
Q9P2T1;A0A087WWM4;F8WAN9;H0YMB3;Q7Z527;Q6PKC0;H0YLV5;H0YNJ6;Q86SZ5;H0YK13;H0YK71;H0YLB8;H0YNH0;H0YN22;H0YMR9;H0YMV5;A0A0B4J281;H0YMG3;H0YMW6;H0YL68;H0YKE1;H0YKK3;H0YN74	Q9P2T1;A0A087WWM4;F8WAN9;H0YMB3;Q7Z527;Q6PKC0;H0YLV5;H0YNJ6;Q86SZ5;H0YK13	GMP reductase 2;GMP reductase	GMPR2	0.152677		-0.0933503		-0.0647937		63	0.0311354	-0.443957		biosynthetic process;cellular aromatic compound metabolic process;cellular biosynthetic process;cellular metabolic compound salvage;cellular metabolic process;cellular nitrogen compound biosynthetic process;cellular nitrogen compound metabolic process;cellular process;heterocycle biosynthetic process;heterocycle metabolic process;metabolic process;nitrogen compound metabolic process;nucleobase me…	binding;catalytic activity;cation binding;GMP reductase activity;ion binding;metal ion binding;oxidoreductase activity;oxidoreductase activity, acting on NADH or NADPH;oxidoreductase activity, acting on NADH or NADPH, nitrogenous group as acceptor	cell part;cytoplasmic part;cytosol;intracellular part	Purine metabolism	IMPDH	3D-structure;Acetylation;Alternativesplicing;Completeproteome;Metal-binding;NADP;Oxidoreductase;Polymorphism;Potassium;Referenceproteome		19	19	12	61.8	61.8	31.6	37.874	0	93.872	13302000000	192	27.3135	NaN	NaN	27.2754	NaN	28.0901	28.2192	28.0694	26.9397	27.8153	26.6306	27.5281	26.7301	27.1999	27.1363	27.5546	NaN	28.0297
P15169;B1AP58;CON__Q2KJ83	P15169	Carboxypeptidase N catalytic chain	CPN1	0.152465		-0.0264167		0.231705		46	0.0367286	0		macromolecule metabolic process;metabolic process;primary metabolic process;protein metabolic process;proteolysis;response to chemical stimulus;response to corticosteroid stimulus;response to endogenous stimulus;response to glucocorticoid stimulus;response to hormone stimulus;response to organic substance;response to steroid hormone stimulus;response to stimulus	binding;carboxypeptidase activity;catalytic activity;cation binding;exopeptidase activity;hydrolase activity;ion binding;metal ion binding;metallocarboxypeptidase activity;metalloexopeptidase activity;metallopeptidase activity;peptidase activity;peptidase activity, acting on L-amino acid peptides;transition metal ion binding;zinc ion binding	extracellular region part;extracellular space		Peptidase_M14	3D-structure;Carboxypeptidase;Completeproteome;Directproteinsequencing;Diseasemutation;Disulfidebond;Glycoprotein;Hydrolase;Metal-binding;Metalloprotease;Protease;Referenceproteome;Secreted;Signal;Zinc		13	13	13	42.6	42.6	42.6	52.286	0	265.33	12114000000	131	NaN	NaN	28.7709	NaN	29.1259	NaN	NaN	28.0182	NaN	26.8897	NaN	28.1242	NaN	27.4656	26.3691	29.0165	NaN	NaN
P03952;H0YAC1;A8K9A9;E9PBC5;B4DMX2;C9JCT1;C9J075;A0A0C4DGJ9;P20718	P03952;H0YAC1;A8K9A9;E9PBC5;B4DMX2	Plasma kallikrein;Plasma kallikrein heavy chain;Plasma kallikrein light chain	KLKB1	0.152399		-0.216864		0.167426		122	0.06234	1.60609	+	apoptosis;biological regulation;blood coagulation;blood coagulation, intrinsic pathway;cell death;cellular component disassembly;cellular component disassembly at cellular level;cellular component organization;cellular component organization at cellular level;cellular component organization or biogenesis;cellular component organization or biogenesis at cellular level;cellular process;coagulation;…	binding;catalytic activity;cation binding;electron carrier activity;endopeptidase activity;heme binding;hydrolase activity;ion binding;iron ion binding;metal ion binding;monooxygenase activity;oxidoreductase activity;oxidoreductase activity, acting on paired donors, with incorporation or reduction of molecular oxygen;peptidase activity;peptidase activity, acting on L-amino acid peptides;serine hy…	cell part;cytoplasm;extracellular region;extracellular region part;extracellular space;intracellular part;membrane;plasma membrane	Complement and coagulation cascades	p450;PAN_1;Trypsin	3D-structure;Alternativesplicing;Bloodcoagulation;Completeproteome;Cytolysis;Directproteinsequencing;Diseasemutation;Disulfidebond;Fibrinolysis;Glycoprotein;Heme;Hemostasis;Hydrolase;Inflammatoryresponse;Iron;Metal-binding;Monooxygenase;Oxidoreductase;Polymorphism;Protease;Referenceproteome;Repeat;Secreted;Serineprotease;Signal;Zymogen		38	38	37	60.5	60.5	59.4	71.369	0	323.31	133880000000	1174	28.243	31.2661	31.0588	29.9894	30.9902	29.5255	27.9772	31.4669	26.9476	31.03	30.2965	31.5983	29.4278	31.2727	31.0084	32.0198	29.4981	29.597
D6R9P3;D6RD18;B4DMY3;D6RBZ0;Q53F64;Q99729	D6R9P3;D6RD18;B4DMY3;D6RBZ0;Q53F64;Q99729	Heterogeneous nuclear ribonucleoprotein A/B	HNRNPAB	0.149857		-0.0236749		-0.138842		45	0.0314218	-1.69162		anatomical structure morphogenesis;biological regulation;cell morphogenesis;cell morphogenesis involved in differentiation;cellular component morphogenesis;cellular component organization;cellular component organization or biogenesis;cellular developmental process;cellular process;developmental process;epithelial to mesenchymal transition;positive regulation of biological process;positive regulat…	binding;mRNA binding;nucleic acid binding;nucleotide binding;RNA binding	cell part;cytoplasm;intracellular membrane-bounded organelle;intracellular organelle;intracellular part;macromolecular complex;membrane-bounded organelle;nucleus;organelle;ribonucleoprotein complex		CBFNT;RRM_1	3D-structure;Acetylation;Alternativesplicing;Completeproteome;Cytoplasm;Directproteinsequencing;Methylation;Nucleus;Phosphoprotein;Referenceproteome;Repeat;Ribonucleoprotein;RNA-binding;Viralnucleoprotein;Virion		13	13	13	40.4	40.4	40.4	30.302	0	29.046	8438900000	114	27.4197	NaN	NaN	27.0574	NaN	NaN	26.0289	NaN	26.3079	27.3421	NaN	NaN	NaN	NaN	NaN	NaN	26.8046	NaN
E9PN95	E9PN95		SCGB1A1	0.149564		-0.0968931		-0.0272752		128	0.0446781	0		biological regulation;cellular macromolecule metabolic process;cellular metabolic process;cellular nitrogen compound metabolic process;cellular process;macromolecule metabolic process;metabolic process;mRNA metabolic process;negative regulation of biological process;negative regulation of biosynthetic process;negative regulation of cell activation;negative regulation of cell proliferation;negativ…		cell part;cytoplasmic membrane-bounded vesicle;cytoplasmic part;cytoplasmic vesicle;endoplasmic reticulum;envelope;extracellular region part;extracellular space;intracellular membrane-bounded organelle;intracellular organelle;intracellular organelle part;intracellular part;membrane-bounded organelle;membrane-bounded vesicle;nuclear envelope;nuclear part;organelle;organelle envelope;organelle part…		Uteroglobin	Completeproteome;Referenceproteome		17	17	6	100	100	51.8	6.2852	0	323.31	3383500000000	2194	34.7062	34.3073	34.4164	35.8579	34.8416	35.1881	34.4057	35.5455	33.3985	34.2411	35.1126	35.1152	35.7773	36.4266	29.8463	32.2343	36.0335	35.0209
P06748;A0A0S2Z491;A0A0S2Z4G7;A0A140VJQ2;A4ZU86;Q9BTI9;Q9NX34;E5RI98;V9HVU7;A0A024RAP1;E5RGW4	P06748;A0A0S2Z491;A0A0S2Z4G7;A0A140VJQ2;A4ZU86;Q9BTI9	Nucleophosmin	NPM1	0.14904		-0.0554542		0.0540205		71	0.0352652	-2.62703		aging;ATP-dependent chromatin remodeling;biological regulation;cell aging;cell cycle process;cellular component assembly;cellular component assembly at cellular level;cellular component organization;cellular component organization at cellular level;cellular component organization or biogenesis;cellular component organization or biogenesis at cellular level;cellular macromolecular complex assembly…	binding;enzyme inhibitor activity;enzyme regulator activity;histone binding;identical protein binding;kinase inhibitor activity;kinase regulator activity;NF-kappaB binding;nucleic acid binding;protein binding;protein binding transcription factor activity;protein dimerization activity;protein heterodimerization activity;protein homodimerization activity;protein kinase inhibitor activity;protein ki…	cell part;centrosome;cytoplasm;cytoplasmic part;cytoskeletal part;cytosol;intracellular membrane-bounded organelle;intracellular non-membrane-bounded organelle;intracellular organelle;intracellular organelle part;intracellular part;macromolecular complex;membrane-bounded organelle;microtubule organizing center;non-membrane-bounded organelle;nuclear part;nucleolus;nucleoplasm;nucleus;organelle;org…			3D-structure;Acetylation;ADP-ribosylation;Alternativesplicing;Chaperone;Chromosomalrearrangement;Completeproteome;Cytoplasm;Cytoskeleton;Directproteinsequencing;Disulfidebond;Host-virusinteraction;Isopeptidebond;Nucleus;Phosphoprotein;Proto-oncogene;Referenceproteome;RNA-binding;Ublconjugation	ARF-Mule complex;CTCF-nucleophosmin complex;CTCF-nucleophosmin-PARP-HIS-KPNA-LMNA-TOP complex;H2AX complex I;H2AX complex II;H2AX complex, isolated from cells without IR exposure;Nop56p-associated pre-rRNA complex;TLE1 corepressor complex (MASH1 promoter-corepressor complex)	20	20	18	58.5	58.5	56.1	32.575	0	323.31	52182000000	433	29.7481	29.1729	28.4016	28.9502	28.1632	NaN	28.6972	28.1866	29.3147	29.614	29.5377	28.7758	29.4134	28.7092	29.3848	28.9605	29.1678	28.8316
A0A096LPE2;P35542;Q15423;A0A0D6A0A8;E9PR14;G3V1D9;A0A0D5ZZZ2;Q16782	A0A096LPE2;P35542	Serum amyloid A-4 protein	SAA2-SAA4;SAA4	0.149016		0.166349		0.278024		71	0.069738	0.982626		acute inflammatory response;acute-phase response;defense response;inflammatory response;response to stimulus;response to stress;response to wounding		extracellular region;extracellular region part;extracellular space;high-density lipoprotein particle;macromolecular complex;plasma lipoprotein particle;protein-lipid complex		SAA	Acutephase;Completeproteome;Directproteinsequencing;Glycoprotein;HDL;Polymorphism;Referenceproteome;Secreted;Signal		19	19	3	55.3	55.3	14.9	23.353	0	323.31	89367000000	327	28.5661	32.91	30.6304	28.37	31.0374	NaN	NaN	28.0093	NaN	29.44	29.4332	28.7542	NaN	29.9591	NaN	27.6804	26.3171	NaN
P11684;A0A0S2Z4R6	P11684;A0A0S2Z4R6	Uteroglobin	SCGB1A1	0.148969		-0.173278		-0.0559299		124	0.0559985	3.16708	+	biological regulation;cellular macromolecule metabolic process;cellular metabolic process;cellular nitrogen compound metabolic process;cellular process;cellular response to stimulus;embryo implantation;macromolecule metabolic process;metabolic process;mRNA metabolic process;negative regulation of biological process;negative regulation of biosynthetic process;negative regulation of cell activation…	enzyme inhibitor activity;enzyme regulator activity;lipase inhibitor activity;phospholipase A2 inhibitor activity;phospholipase inhibitor activity	cell part;cytoplasmic membrane-bounded vesicle;cytoplasmic part;cytoplasmic vesicle;endoplasmic reticulum;envelope;extracellular region part;extracellular space;intracellular membrane-bounded organelle;intracellular organelle;intracellular organelle part;intracellular part;membrane-bounded organelle;membrane-bounded vesicle;nuclear envelope;nuclear part;organelle;organelle envelope;organelle part…		Uteroglobin	Completeproteome;Directproteinsequencing;Disulfidebond;PhospholipaseA2inhibitor;Polymorphism;Referenceproteome;Secreted;Signal		14	3	3	68.1	38.5	38.5	9.9937	0	323.31	4872300000000	10847	34.6906	34.4399	34.2317	35.5626	33.7486	33.629	33.3201	34.5919	33.8094	33.0258	34.5731	33.9725	34.211	34.6986	32.062	29.8945	34.6729	32.6531
P05109	P05109	Protein S100-A8;Protein S100-A8, N-terminally processed	S100A8	0.148844		-0.046072		0.187869		126	0.0665313	-0.0498627		activation of caspase activity;acute inflammatory response;autophagy;biological adhesion;biological regulation;catabolic process;cell adhesion;cell chemotaxis;cell migration;cell motility;cell-cell adhesion;cellular catabolic process;cellular component movement;cellular metabolic process;cellular process;cellular response to chemical stimulus;cellular response to stimulus;chemokine production;che…	arachidonic acid binding;binding;calcium ion binding;carboxylic acid binding;cation binding;cytoskeletal protein binding;fatty acid binding;icosanoid binding;icosatetraenoic acid binding;ion binding;lipid binding;metal ion binding;microtubule binding;monocarboxylic acid binding;protein binding;RAGE receptor binding;receptor binding;Toll-like receptor 4 binding;Toll-like receptor binding;transitio…	cell part;cytoplasmic part;cytoskeleton;cytosol;extracellular region;extracellular region part;extracellular space;intracellular non-membrane-bounded organelle;intracellular organelle;intracellular part;membrane;non-membrane-bounded organelle;organelle;plasma membrane		S_100	3D-structure;Antimicrobial;Apoptosis;Autophagy;Calcium;Cellmembrane;Chemotaxis;Completeproteome;Cytoplasm;Cytoskeleton;Directproteinsequencing;Immunity;Inflammatoryresponse;Innateimmunity;Membrane;Metal-binding;Referenceproteome;Repeat;Secreted;S-nitrosylation;Zinc		25	25	25	100	100	100	10.834	0	323.31	4506400000000	6696	35.2076	33.6987	34.9904	35.2135	35.6925	32.2635	34.9135	34.318	34.0242	29.5844	35.2052	34.9994	31.6103	33.581	34.2507	31.0286	35.4299	36.1075
P00738;J3QLC9;H3BS21;J3KRH2;J3KSV1;J3QQI8;H3BMJ7	P00738;J3QLC9;H3BS21	Haptoglobin;Haptoglobin alpha chain;Haptoglobin beta chain	HP	0.148176		-0.0225662		0.0710538		128	0.0374212	1.21807		acute inflammatory response;acute-phase response;biological regulation;cation homeostasis;cellular cation homeostasis;cellular chemical homeostasis;cellular homeostasis;cellular ion homeostasis;cellular iron ion homeostasis;cellular metal ion homeostasis;cellular process;chemical homeostasis;defense response;defense response to bacterium;homeostatic process;inflammatory response;ion homeostasis;i…	antioxidant activity;binding;catalytic activity;endopeptidase activity;hemoglobin binding;hydrolase activity;peptidase activity;peptidase activity, acting on L-amino acid peptides;protein binding;serine hydrolase activity;serine-type endopeptidase activity;serine-type peptidase activity	cell part;cytoplasmic membrane-bounded vesicle lumen;cytoplasmic part;cytoplasmic vesicle part;endocytic vesicle lumen;extracellular region;extracellular region part;extracellular space;haptoglobin-hemoglobin complex;intracellular organelle part;intracellular part;macromolecular complex;membrane-enclosed lumen;organelle lumen;organelle part;protein complex;vesicle lumen		Trypsin	Acutephase;Antibiotic;Antimicrobial;Antioxidant;Completeproteome;Directproteinsequencing;Diseasemutation;Disulfidebond;Glycoprotein;Hemoglobin-binding;Immunity;Polymorphism;Referenceproteome;Repeat;Secreted;Serineproteasehomolog;Signal;Sushi		55	55	0	76.8	76.8	0	45.205	0	323.31	11724000000000	13054	35.4494	38.6757	35.9246	35.5821	36.9363	37.4564	34.869	36.1544	35.7759	37.8311	38.3924	37.6663	37.2294	37.9237	36.2194	35.6543	30.9056	35.8948
P43353;A0A024R5D8;A0A024R5K0;Q59F10;A0A087X2D4;Q9BUJ8;A0A087WUF8;A0A087X192;B4DSX1;P48448;A0A087WTE0;REV__A0A087WTE9;REV__Q6ZNR1	P43353;A0A024R5D8;A0A024R5K0;Q59F10;A0A087X2D4;Q9BUJ8	Aldehyde dehydrogenase family 3 member B1;Aldehyde dehydrogenase	ALDH3B1	0.147976		-0.212653		-0.0516857		86	0.0454124	0.611608		alcohol catabolic process;alcohol metabolic process;aldehyde catabolic process;catabolic process;cellular aldehyde metabolic process;cellular catabolic process;cellular metabolic process;cellular process;cellular response to chemical stimulus;cellular response to oxidative stress;cellular response to stimulus;cellular response to stress;ethanol catabolic process;ethanol metabolic process;lipid me…	3-chloroallyl aldehyde dehydrogenase activity;aldehyde dehydrogenase [NAD(P)+] activity;catalytic activity;oxidoreductase activity;oxidoreductase activity, acting on the aldehyde or oxo group of donors;oxidoreductase activity, acting on the aldehyde or oxo group of donors, NAD or NADP as acceptor	cell part;cytoplasm;intracellular part	beta-Alanine metabolism;Drug metabolism - cytochrome P450;Glycolysis / Gluconeogenesis;Histidine metabolism;Metabolism of xenobiotics by cytochrome P450;Phenylalanine metabolism;Tyrosine metabolism	Aldedh	Alternativesplicing;Completeproteome;NAD;Oxidoreductase;Polymorphism;Referenceproteome		27	26	26	51.5	51.5	51.5	51.839	0	300.5	58247000000	402	29.5083	25.8462	27.9982	29.6537	29.3701	28.4515	NaN	29.1177	28.8181	30.1183	28.0453	NaN	27.526	28.7729	30.0366	NaN	29.9662	26.4438
A0A109PSY4	A0A109PSY4			0.147475		-0.19476		0.119971		64	0.0369038	NaN									3	2	2	37.7	22.6	22.6	11.376	0	323.31	58544000000	470	27.3619	NaN	NaN	28.2043	27.2928	NaN	NaN	NaN	27.8004	28.5624	NaN	NaN	NaN	NaN	NaN	28.391	27.0645	27.109
P62328;A2VCK8;Q0P5T0;Q0P5U7;Q0P5Q0;Q0P5P4;Q0P5N8;O14604	P62328;A2VCK8;Q0P5T0;Q0P5U7;Q0P5Q0;Q0P5P4;Q0P5N8	Thymosin beta-4;Hematopoietic system regulatory peptide	TMSB4X	0.147466		-0.147196		-0.0654683		120	0.0854092	-0.532843		actin cytoskeleton organization;actin filament-based process;biological regulation;cell activation;cell differentiation;cellular component organization;cellular component organization at cellular level;cellular component organization or biogenesis;cellular component organization or biogenesis at cellular level;cellular developmental process;cellular process;cytoskeleton organization;developmental…		cell part;cytoplasm;cytoplasmic membrane-bounded vesicle lumen;cytoplasmic part;cytoplasmic vesicle part;cytoskeleton;extracellular region;intracellular non-membrane-bounded organelle;intracellular organelle;intracellular organelle part;intracellular part;membrane-enclosed lumen;non-membrane-bounded organelle;organelle;organelle lumen;organelle part;platelet alpha granule lumen;secretory granule …	Regulation of actin cytoskeleton	Thymosin	3D-structure;Acetylation;Actin-binding;Completeproteome;Cytoplasm;Cytoskeleton;Directproteinsequencing;Referenceproteome		12	12	9	95.5	95.5	90.9	5.0526	0	272.01	2310900000000	1626	36.2927	35.0408	34.6304	35.9864	35.0827	35.1988	36.0908	33.5295	35.9089	36.4676	35.6033	35.3347	36.6265	34.9931	29.8115	29.8072	35.9914	33.9229
A2MYD4;A0A075B6K4;A2N2G6	A2MYD4;A0A075B6K4;A2N2G6		V2-7;IGLV3-10;VL87-2	0.147222		-0.201684		0.1456		122	0.0395515	NaN						V-set			11	3	1	62.5	31.2	31.2	10.352	0	323.31	221270000000	712	31.3475	33.526	32.3119	30.4059	31.4361	30.5124	NaN	31.8007	30.7655	31.0046	NaN	32.6245	29.7636	32.2855	30.9422	30.3171	32.0618	30.1964
Q92859;A0A024R610;Q59FP8	Q92859;A0A024R610	Neogenin	NEO1	0.147097		0.19115		0.137947		21	0.0308364	0		anatomical structure formation involved in morphogenesis;axon guidance;biological adhesion;biological regulation;cation homeostasis;cell adhesion;cell differentiation;cellular developmental process;cellular process;chemical homeostasis;chemotaxis;developmental process;homeostatic process;ion homeostasis;iron ion homeostasis;locomotion;muscle cell differentiation;myoblast fusion;positive regulatio…	receptor activity	cell part;integral to membrane;integral to plasma membrane;intrinsic to membrane;intrinsic to plasma membrane;membrane part;plasma membrane part	Cell adhesion molecules (CAMs)	fn3;I-set;Neogenin_C	3D-structure;Alternativesplicing;Celladhesion;Cellmembrane;Completeproteome;Disulfidebond;Glycoprotein;Immunoglobulindomain;Membrane;Polymorphism;Referenceproteome;Repeat;Signal;Transmembrane;Transmembranehelix		8	8	8	6.9	6.9	6.9	160.01	0	32.731	3386800000	48	NaN	NaN	NaN	NaN	NaN	NaN	NaN	NaN	25.4462	NaN	NaN	NaN	NaN	NaN	NaN	NaN	NaN	NaN
A0A0B4J1U7;A2N0T7;A2N0T4;A2N0T9;A2N0U6;Q9UL74;A2N0U2;A2N0T5;A2N0T8;A2N0S6;A2N0T1	A0A0B4J1U7;A2N0T7;A2N0T4;A2N0T9;A2N0U6;Q9UL74;A2N0U2;A2N0T5;A2N0T8;A2N0S6		IGHV6-1;VH6DJ	0.147009		-0.32911		0.104677		109	0.0421624	NaN						V-set			7	7	0	47.1	47.1	0	13.481	0	294.09	127500000000	398	29.1726	31.9286	30.383	28.8392	31.1772	28.8277	29.5359	30.0833	29.4244	NaN	NaN	NaN	NaN	31.0184	32.0891	28.751	NaN	29.5456
P07225;A0A0S2Z4K3;A0A0S2Z4L3;Q9NSD0;Q16519;G5E9F8;B4E1L6;Q16441;Q8IXD4;Q8IXC3;H7BXT0;Q8IXD1;Q8J011;Q8J010;Q06F34;C9K0R0;Q8IXD2;Q8IXC9;Q7KYZ1;CON__P07224;Q8IVH1;Q8IXD3;Q06F35;Q8IXD0;Q1W146;Q1W147;Q1W148	P07225;A0A0S2Z4K3;A0A0S2Z4L3;Q9NSD0;Q16519;G5E9F8;B4E1L6	Vitamin K-dependent protein S	PROS1	0.143323		-0.0558286		0.0539989		121	0.0400774	1.28908		biological regulation;cell activation;cell migration;cell motility;cellular component movement;cellular macromolecule metabolic process;cellular metabolic process;cellular process;cellular protein metabolic process;defense response;establishment of localization;establishment of localization in cell;exocytosis;fibrinolysis;immune response;immune system process;innate immune response;leukocyte migr…	binding;calcium ion binding;cation binding;endopeptidase inhibitor activity;endopeptidase regulator activity;enzyme inhibitor activity;enzyme regulator activity;ion binding;metal ion binding;peptidase inhibitor activity;peptidase regulator activity	cell part;cytoplasmic membrane-bounded vesicle lumen;cytoplasmic part;cytoplasmic vesicle part;endoplasmic reticulum membrane;endoplasmic reticulum part;extracellular region;Golgi apparatus part;Golgi lumen;Golgi membrane;intracellular organelle lumen;intracellular organelle part;intracellular part;membrane;membrane part;membrane-enclosed lumen;organelle lumen;organelle membrane;organelle part;pl…	Complement and coagulation cascades	cEGF;EGF;EGF_CA;Gla;Laminin_G_1;Laminin_G_2	3D-structure;Bloodcoagulation;Calcium;Cleavageonpairofbasicresidues;Completeproteome;Diseasemutation;Disulfidebond;EGF-likedomain;Fibrinolysis;Gamma-carboxyglutamicacid;Glycoprotein;Hemostasis;Hydroxylation;Polymorphism;Referenceproteome;Repeat;Secreted;Signal;Thrombophilia;Zymogen		30	30	30	47.3	47.3	47.3	75.122	0	323.31	77103000000	673	28.9303	28.7053	30.2934	27.6674	29.4733	30.9268	NaN	30.2509	26.8754	30.9119	29.0394	29.6605	NaN	29.3463	30.0337	30.2289	29.4464	28.8618
P05090;C9JF17;B4DGC3;C9JX71;F8WBT9	P05090;C9JF17;B4DGC3;C9JX71	Apolipoprotein D	APOD	0.142716		-0.198382		0.264306		123	0.0458587	0.427561		aging;alcohol metabolic process;anatomical structure development;anatomical structure formation involved in morphogenesis;anatomical structure morphogenesis;angiogenesis;axon regeneration;axonogenesis;biological regulation;brain development;carbohydrate metabolic process;cell part morphogenesis;cell projection morphogenesis;cell projection organization;cellular carbohydrate metabolic process;cell…	binding;cholesterol binding;lipid binding;lipid transporter activity;steroid binding;sterol binding;substrate-specific transporter activity;transporter activity	cell body;cell part;cell projection;cytoplasmic part;cytosolic part;cytosolic ribosome;dendrite;endoplasmic reticulum;extracellular region;extracellular region part;extracellular space;intracellular;intracellular membrane-bounded organelle;intracellular non-membrane-bounded organelle;intracellular organelle;intracellular part;macromolecular complex;membrane-bounded organelle;neuron projection;neu…		Lipocalin;Lipocalin_2	3D-structure;Completeproteome;Directproteinsequencing;Disulfidebond;Glycoprotein;Lipid-binding;Lipoprotein;Polymorphism;Pyrrolidonecarboxylicacid;Referenceproteome;Secreted;Signal;Transport		12	12	12	41.3	41.3	41.3	21.275	0	323.31	177280000000	882	29.7628	31.6544	30.3846	30.1995	30.8109	29.9286	29.288	30.6506	28.9396	31.6065	31.5604	31.5976	30.5973	31.5894	31.6931	31.5389	29.7126	28.7241
A2J1N8	A2J1N8			0.142174		-0.0962202		0.3127		22	0.0533327	NaN						V-set			9	4	4	89.5	48.4	48.4	10.208	0.0010232	9.6139	10331000000	48	27.1996	29.821	NaN	29.5142	NaN	NaN	NaN	NaN	NaN	NaN	NaN	NaN	NaN	NaN	NaN	NaN	26.5233	NaN
P01859	P01859	Ig gamma-2 chain C region	IGHG2	0.142038		0.0789337		-0.0476027		118	0.0508267	-2.7853		activation of immune response;biological regulation;complement activation;complement activation, classical pathway;defense response;humoral immune response;immune effector process;immune response;immune system process;innate immune response;macromolecule metabolic process;metabolic process;positive regulation of biological process;positive regulation of immune response;positive regulation of immu…	antigen binding;binding	cell part;extracellular region;membrane		C1-set	3D-structure;Completeproteome;Directproteinsequencing;Disulfidebond;Glycoprotein;ImmunoglobulinCregion;Immunoglobulindomain;Referenceproteome;Secreted		39	2	2	81	12	12	35.9	0	130.15	100270000000	770	26.922	30.8715	28.701	28.2051	27.9865	27.7293	28.17	30.1143	28.356	29.8133	29.7942	30.4194	27.5692	29.1213	29.3405	27.5174	28.7531	27.5702
P07355;A0A024R5Z7;H0YN42;H0YMD0;H0YMU9;H0YM50;A6NMY6;H0YKS4;B3KRQ1;H0YNP5;B4DNH8;H0YMM1;H0YN28;H0YL33;H0YKZ7;H0YLV6;H0YMT9;H0YKX9;H0YKL9;H0YMW4;H0YNA0;H0YKV8;H0YN52;H0YMD9;H0YLE2;H0YKN4;H0YNB8	P07355;A0A024R5Z7;H0YN42;H0YMD0;H0YMU9;H0YM50;A6NMY6;H0YKS4;B3KRQ1	Annexin A2;Annexin;Putative annexin A2-like protein	ANXA2;ANXA2P2	0.141738		-0.0437409		-0.281767		128	0.0326169	0		anatomical structure development;anatomical structure formation involved in morphogenesis;angiogenesis;biological regulation;body fluid secretion;cellular component organization;cellular component organization at cellular level;cellular component organization or biogenesis;cellular component organization or biogenesis at cellular level;cellular process;cellular response to acid;cellular response …	binding;calcium ion binding;calcium-dependent phospholipid binding;cation binding;enzyme inhibitor activity;enzyme regulator activity;ion binding;lipase inhibitor activity;lipid binding;metal ion binding;phosphatidylinositol binding;phosphatidylinositol-4,5-bisphosphate binding;phospholipase inhibitor activity;phospholipid binding	basement membrane;cell part;cytoplasmic membrane-bounded vesicle;cytoplasmic part;cytoplasmic vesicle;early endosome;endosome;extracellular matrix part;extracellular membrane-bounded organelle;extracellular organelle;extracellular region part;extracellular vesicular exosome;extrinsic to membrane;extrinsic to plasma membrane;intracellular membrane-bounded organelle;intracellular organelle;intracel…		Annexin	3D-structure;Acetylation;Alternativesplicing;Annexin;Basementmembrane;Calcium;Calcium/phospholipid-binding;Completeproteome;Directproteinsequencing;Extracellularmatrix;Phosphoprotein;Polymorphism;Referenceproteome;Repeat;Secreted;Ublconjugation		65	65	1	92	92	3.5	38.604	0	323.31	2165200000000	5447	35.7565	32.3661	32.8378	35.368	34.47	33.7914	34.9172	33.785	35.0616	34.6452	34.4301	34.3064	34.982	33.9877	34.5886	32.6798	35.136	33.3166
P63167;Q6FGH9;F8VXL2;F8VRV5;F8VXI7	P63167;Q6FGH9;F8VXL2;F8VRV5	Dynein light chain 1, cytoplasmic	DYNLL1;DNCL1	0.141638		-0.249802		0.125751		85	0.0499146	-0.883438		actin cytoskeleton organization;actin filament-based process;anatomical structure morphogenesis;antigen processing and presentation;antigen processing and presentation of exogenous antigen;antigen processing and presentation of exogenous peptide antigen;antigen processing and presentation of exogenous peptide antigen via MHC class II;antigen processing and presentation of peptide antigen;antigen …	catalytic activity;enzyme regulator activity;hydrolase activity;hydrolase activity, acting on acid anhydrides;hydrolase activity, acting on acid anhydrides, in phosphorus-containing anhydrides;motor activity;nitric-oxide synthase regulator activity;nucleoside-triphosphatase activity;pyrophosphatase activity	cell part;centrosome;chromosomal part;cytoplasmic dynein complex;cytoplasmic part;cytoskeletal part;cytosol;dynein complex;intracellular membrane-bounded organelle;intracellular non-membrane-bounded organelle;intracellular organelle;intracellular organelle part;intracellular part;kinetochore;macromolecular complex;membrane;membrane-bounded organelle;microtubule;microtubule associated complex;micr…	Vasopressin-regulated water reabsorption	Dynein_light	3D-structure;Acetylation;Activator;Apoptosis;Completeproteome;Cytoplasm;Cytoskeleton;Dynein;Host-virusinteraction;Microtubule;Mitochondrion;Motorprotein;Nucleus;Phosphoprotein;Referenceproteome;Transcription;Transcriptionregulation;Transport		4	4	2	59.6	59.6	33.7	10.366	0	301.77	49312000000	255	30.218	28.0373	27.9445	30.3454	30.0786	29.3232	28.7424	29.2754	27.3871	28.9492	28.7177	27.42	26.0574	27.1187	27.5663	28.3614	30.697	29.1852
P28065;A2ACR1;A0A0G2JJA7;A2ACR0;A0A0G2JJQ0;B4DZW2;A0A0G2JJ13;A0A0G2JHI2	P28065;A2ACR1;A0A0G2JJA7;A2ACR0	Proteasome subunit beta type-9;Proteasome subunit beta type	PSMB9	0.141592		-0.400925		-0.0247173		22	0.020424	0.691735		anaphase-promoting complex-dependent proteasomal ubiquitin-dependent protein catabolic process;antigen processing and presentation;antigen processing and presentation of exogenous antigen;antigen processing and presentation of exogenous peptide antigen;antigen processing and presentation of exogenous peptide antigen via MHC class I;antigen processing and presentation of exogenous peptide antigen …	catalytic activity;endopeptidase activity;hydrolase activity;peptidase activity;peptidase activity, acting on L-amino acid peptides;threonine-type endopeptidase activity;threonine-type peptidase activity	cell part;cytoplasm;cytoplasmic part;cytosol;intracellular membrane-bounded organelle;intracellular organelle;intracellular organelle part;intracellular part;macromolecular complex;membrane-bounded organelle;nuclear part;nucleoplasm;nucleus;organelle;organelle part;proteasome core complex;protein complex	Proteasome	Proteasome	Acetylation;Alternativesplicing;Completeproteome;Cytoplasm;Host-virusinteraction;Hydrolase;Immunity;Nucleus;Polymorphism;Protease;Proteasome;Referenceproteome;Threonineprotease;Zymogen		8	8	8	35.6	35.6	35.6	23.264	0	59.555	9581000000	105	NaN	NaN	NaN	NaN	NaN	NaN	NaN	NaN	NaN	NaN	NaN	NaN	NaN	NaN	NaN	NaN	27.9547	26.9937
P27487;F8WBB6;F8WE17;H7C1N5	P27487	Dipeptidyl peptidase 4;Dipeptidyl peptidase 4 membrane form;Dipeptidyl peptidase 4 soluble form	DPP4	0.141587		-0.234961		0.0995684		116	0.0461811	0.576297		biological adhesion;biological regulation;cell activation;cell adhesion;cell migration;cell motility;cellular component movement;cellular process;endothelial cell migration;immune system process;leukocyte activation;locomotion;lymphocyte activation;lymphocyte costimulation;macromolecule metabolic process;metabolic process;negative regulation of biological process;negative regulation of cellular c…	aminopeptidase activity;catalytic activity;dipeptidyl-peptidase activity;endopeptidase activity;exopeptidase activity;hydrolase activity;peptidase activity;peptidase activity, acting on L-amino acid peptides;serine hydrolase activity;serine-type endopeptidase activity;serine-type peptidase activity	apical plasma membrane;cell junction;cell part;cell projection;cell projection membrane;cell projection part;cell surface;cell-cell junction;cytoplasmic membrane-bounded vesicle;cytoplasmic part;cytoplasmic vesicle;endocytic vesicle;extracellular membrane-bounded organelle;extracellular organelle;extracellular region part;extracellular vesicular exosome;integral to membrane;intercellular canalicu…	Protein digestion and absorption	DPPIV_N;Peptidase_S9	3D-structure;Aminopeptidase;Celladhesion;Celljunction;Cellmembrane;Cellprojection;Completeproteome;Directproteinsequencing;Disulfidebond;Glycoprotein;Hydrolase;Membrane;Protease;Receptor;Referenceproteome;Secreted;Serineprotease;Signal-anchor;Transmembrane;Transmembranehelix		37	37	37	49.1	49.1	49.1	88.278	0	323.31	102900000000	787	31.5179	28.5416	31.5293	29.7335	30.0716	31.168	30.7061	31.2897	30.8623	31.7216	28.3087	30.2971	30.8757	30.5291	31.1449	30.5984	30.8689	29.3314
Q03591;B1AKG0;Q6LBM9	Q03591;B1AKG0	Complement factor H-related protein 1	CFHR1	0.141278		-0.332013	+	0.144484		124	0.0436787	0.982443		activation of immune response;biological regulation;complement activation;humoral immune response;immune effector process;immune response;immune system process;macromolecule metabolic process;metabolic process;positive regulation of biological process;positive regulation of immune response;positive regulation of immune system process;positive regulation of response to stimulus;primary metabolic p…		extracellular region part;extracellular space		Sushi	3D-structure;Completeproteome;Disulfidebond;Glycoprotein;Polymorphism;Referenceproteome;Repeat;Secreted;Signal;Sushi		31	12	4	77.6	43.9	10.9	37.65	0	323.31	97336000000	619	28.9881	30.8553	31.7333	29.8425	29.8661	29.1077	28.3043	30.4338	26.2847	29.6075	31.5131	30.6872	31.3493	30.5252	30.8791	28.3382	NaN	29.7433
P16930;H0YLC7;B7Z4W2;H3BNP8	P16930	Fumarylacetoacetase	FAH	0.14105		-0.114875		0.0399118		56	0.0368778	-0.294603		amine catabolic process;amine metabolic process;arginine catabolic process;arginine metabolic process;aromatic amino acid family catabolic process;aromatic amino acid family metabolic process;aromatic compound catabolic process;carboxylic acid catabolic process;carboxylic acid metabolic process;catabolic process;cellular amine metabolic process;cellular amino acid catabolic process;cellular amino…	binding;catalytic activity;cation binding;fumarylacetoacetase activity;hydrolase activity;hydrolase activity, acting on acid carbon-carbon bonds;hydrolase activity, acting on acid carbon-carbon bonds, in ketonic substances;ion binding;metal ion binding	cell part;cytoplasmic part;cytosol;intracellular part	Styrene degradation;Tyrosine metabolism	DUF1969;FAA_hydrolase	Acetylation;Calcium;Completeproteome;Directproteinsequencing;Diseasemutation;Hydrolase;Magnesium;Metal-binding;Phenylalaninecatabolism;Referenceproteome;Tyrosinecatabolism		14	14	14	49.6	49.6	49.6	46.374	0	191.11	11631000000	198	27.9823	27.4697	27.0435	27.7925	26.2219	NaN	26.4443	NaN	26.7686	26.5481	NaN	NaN	NaN	27.0038	27.0278	NaN	27.1228	26.9207
P02786;G3V0E5	P02786;G3V0E5	Transferrin receptor protein 1;Transferrin receptor protein 1, serum form	TFRC	0.140275		-0.088181		-0.14415		101	0.0448625	-0.630856		biological regulation;cation homeostasis;cation transport;cell differentiation;cellular cation homeostasis;cellular chemical homeostasis;cellular developmental process;cellular homeostasis;cellular ion homeostasis;cellular iron ion homeostasis;cellular metal ion homeostasis;cellular process;chemical homeostasis;developmental process;establishment of localization;establishment of protein localizat…	cargo receptor activity;catalytic activity;hydrolase activity;peptidase activity;receptor activity;transferrin receptor activity	cell part;coated pit;cytoplasmic membrane-bounded vesicle;cytoplasmic part;cytoplasmic vesicle;endosome;external side of plasma membrane;extracellular membrane-bounded organelle;extracellular organelle;extracellular region;extracellular region part;extracellular vesicular exosome;integral to membrane;integral to plasma membrane;intracellular membrane-bounded organelle;intracellular organelle;intr…	Endocytosis;Hematopoietic cell lineage;Phagosome	PA;Peptidase_M28;TFR_dimer	3D-structure;Cellmembrane;Completeproteome;Directproteinsequencing;Disulfidebond;Endocytosis;Glycoprotein;Host-virusinteraction;Lipoprotein;Membrane;Palmitate;Phosphoprotein;Polymorphism;Receptor;Referenceproteome;Secreted;Signal-anchor;Transmembrane;Transmembranehelix	SNX complex (SNX1a, SNX2, SNX4, TFRC)	46	46	2	61.1	61.1	2.4	84.87	0	323.31	51900000000	512	31.4808	28.8843	27.8666	28.4824	31.0034	29.7385	27.3254	28.0129	29.2774	28.1106	27.2666	29.5234	NaN	28.275	29.3078	27.2339	29.3667	27.5358
Q3ZCM7;A0A075B736;Q5SQY0;A0A183YE00	Q3ZCM7;A0A075B736;Q5SQY0;A0A183YE00	Tubulin beta-8 chain	TUBB8	0.139104		0.255733		-0.390998		34	0.034273	-1.89694		cellular component assembly;cellular component assembly at cellular level;cellular component organization;cellular component organization at cellular level;cellular component organization or biogenesis;cellular component organization or biogenesis at cellular level;cellular macromolecular complex assembly;cellular macromolecular complex subunit organization;cellular process;cellular protein compl…	binding;catalytic activity;GTP binding;GTPase activity;guanyl nucleotide binding;guanyl ribonucleotide binding;hydrolase activity;hydrolase activity, acting on acid anhydrides;hydrolase activity, acting on acid anhydrides, in phosphorus-containing anhydrides;nucleoside-triphosphatase activity;nucleotide binding;purine nucleotide binding;purine ribonucleoside triphosphate binding;purine ribonucleo…	cell part;cytoplasm;cytoskeletal part;cytoskeleton;intracellular non-membrane-bounded organelle;intracellular organelle;intracellular organelle part;intracellular part;macromolecular complex;membrane;microtubule;microtubule cytoskeleton;non-membrane-bounded organelle;organelle;organelle part;plasma membrane;protein complex	Gap junction;Pathogenic Escherichia coli infection;Phagosome	Tubulin;Tubulin_C	Completeproteome;Cytoplasm;Cytoskeleton;GTP-binding;Microtubule;Nucleotide-binding;Phosphoprotein;Polymorphism;Referenceproteome		11	1	1	26.6	7.2	7.2	49.775	0	224.59	24542000000	134	NaN	NaN	NaN	NaN	NaN	NaN	NaN	NaN	NaN	29.2523	NaN	NaN	NaN	NaN	28.3307	NaN	NaN	27.4213
P62979;B2RDW1;Q5RKT7;J3QTR3;P0CG47;P62987;Q5UGI3;J3QS39;F5H6Q2;Q3MIH3;F5GYU3;F5H2Z3;B4DV12;F5H388;F5H747;F5GXK7;J3QKN0;Q5U5U6;Q5PY61;Q9UFQ0;Q96C32;Q96MH4;L8B4I8;L8B196;Q96H31;L8B4R0;A8K674;L8B4Z6;L8B4M0;L8B4J3;Q66K58;Q59EM9;P0CG48;M0R1V7;Q49A90;M0R1M6;M0R2S1;Q8WYN9;F5GZ39;J3QSA3	P62979;B2RDW1;Q5RKT7;J3QTR3;P0CG47;P62987;Q5UGI3;J3QS39;F5H6Q2;Q3MIH3;F5GYU3;F5H2Z3;B4DV12;F5H388;F5H747;F5GXK7;J3QKN0;Q5U5U6;Q5PY61;Q9UFQ0;Q96C32;Q96MH4;L8B4I8;L8B196;Q96H31;L8B4R0;A8K674;L8B4Z6;L8B4M0;L8B4J3;Q66K58;Q59EM9;P0CG48;M0R1V7;Q49A90;M0R1M6;M0R2S1;Q8WYN9	Ubiquitin-40S ribosomal protein S27a;Ubiquitin;40S ribosomal protein S27a;Polyubiquitin-B;Ubiquitin;Ubiquitin-60S ribosomal protein L40;Ubiquitin;60S ribosomal protein L40;Polyubiquitin-C;Ubiquitin	RPS27A;HEL112;UBB;UBA52;UBC;DKFZp434K0435;UbC	0.137882		-0.181751		-0.0590869		128	0.0362205	0		activation of immune response;activation of innate immune response;activation of MAPK activity;anaphase-promoting complex-dependent proteasomal ubiquitin-dependent protein catabolic process;antigen processing and presentation;antigen processing and presentation of exogenous antigen;antigen processing and presentation of exogenous peptide antigen;antigen processing and presentation of exogenous pe…	binding;cation binding;ion binding;metal ion binding;structural constituent of ribosome;structural molecule activity	cell part;cytoplasmic part;cytoplasmic vesicle membrane;cytoplasmic vesicle part;cytosol;cytosolic large ribosomal subunit;cytosolic small ribosomal subunit;endocytic vesicle membrane;endosomal part;endosome membrane;intracellular non-membrane-bounded organelle;intracellular organelle;intracellular organelle part;intracellular part;large ribosomal subunit;macromolecular complex;membrane;non-membr…	Parkinson's disease;Ribosome	Rad60-SLD;Ribosomal_L40e;Ribosomal_S27;ubiquitin	3D-structure;Acetylation;Completeproteome;Cytoplasm;Directproteinsequencing;Isopeptidebond;Metal-binding;Methylation;Nucleus;Phosphoprotein;Referenceproteome;Repeat;Ribonucleoprotein;Ribosomalprotein;Ublconjugation;Zinc;Zinc-finger	40S ribosomal subunit, cytoplasmic;60S ribosomal subunit, cytoplasmic;Multiprotein complex (monoubiquitination);Ribosome, cytoplasmic	19	19	4	73.1	73.1	30.8	17.965	0	323.31	659000000000	1621	33.1395	31.2608	31.8603	32.3473	32.3097	33.0376	32.9434	31.8801	32.1424	32.8945	32.145	32.286	34.0199	32.1885	32.2028	30.9138	32.7245	31.8584
P05543;CON__Q9TT36	P05543	Thyroxine-binding globulin	SERPINA7	0.137615		0.0559938		0.0420927		127	0.0334048	2.14989	+	aging;biological regulation;developmental process;post-embryonic development;regulation of biological process;regulation of macromolecule metabolic process;regulation of metabolic process;regulation of primary metabolic process;regulation of protein metabolic process;regulation of proteolysis;response to chemical stimulus;response to corticosteroid stimulus;response to corticosterone stimulus;res…	binding;endopeptidase inhibitor activity;endopeptidase regulator activity;enzyme inhibitor activity;enzyme regulator activity;hormone binding;peptidase inhibitor activity;peptidase regulator activity;serine-type endopeptidase inhibitor activity	extracellular region part;extracellular space		Serpin	3D-structure;Completeproteome;Directproteinsequencing;Diseasemutation;Glycoprotein;Polymorphism;Referenceproteome;Secreted;Signal		25	25	25	56.6	56.6	56.6	46.324	0	323.31	145400000000	1259	30.2049	30.7276	32.1711	30.3378	32.4492	30.926	30.6433	31.1067	29.9047	30.957	30.7408	31.3526	28.3636	30.0571	30.5078	29.0503	30.3094	29.4057
P41222;A0A024R8G3;H0Y5A1;Q5SQ11	P41222;A0A024R8G3;H0Y5A1;Q5SQ11	Prostaglandin-H2 D-isomerase	PTGDS	0.1374		-0.151071		0.148884		120	0.041192	0.893595		arachidonic acid metabolic process;behavior;biological regulation;carboxylic acid metabolic process;cellular ketone metabolic process;cellular lipid metabolic process;cellular metabolic process;cellular process;circadian behavior;circadian rhythm;circadian sleep/wake cycle process;cyclooxygenase pathway;fatty acid metabolic process;icosanoid metabolic process;lipid metabolic process;metabolic pro…	binding;carboxylic acid binding;catalytic activity;fatty acid binding;intramolecular oxidoreductase activity;isomerase activity;isoprenoid binding;lipid binding;monocarboxylic acid binding;prostaglandin-D synthase activity;retinoid binding;transporter activity	cell part;cytoplasmic part;endoplasmic reticulum;endoplasmic reticulum membrane;endoplasmic reticulum part;extracellular region;extracellular region part;extracellular space;Golgi apparatus;intracellular membrane-bounded organelle;intracellular organelle;intracellular organelle part;intracellular part;membrane;membrane part;membrane-bounded organelle;nuclear membrane;nuclear part;organelle;organe…	Arachidonic acid metabolism	Lipocalin	3D-structure;Completeproteome;Cytoplasm;Directproteinsequencing;Disulfidebond;Endoplasmicreticulum;Fattyacidbiosynthesis;Fattyacidmetabolism;Glycoprotein;Golgiapparatus;Isomerase;Lipidbiosynthesis;Lipidmetabolism;Membrane;Nucleus;Polymorphism;Prostaglandinbiosynthesis;Prostaglandinmetabolism;Referenceproteome;Secreted;Signal;Transport		11	11	11	53.2	53.2	53.2	21.029	0	190.43	61374000000	417	28.7895	28.5068	29.0003	28.4274	28.4291	29.0644	29.1581	30.7367	28.68	28.3579	30.6617	30.3335	NaN	31.0475	28.7145	31.1339	28.8885	30.7527
A0A0G2JPR0;A0A140TA49;B4DDH0;CON__P01030;Q6U2K2;Q6U2H4	A0A0G2JPR0;A0A140TA49			0.137381		-0.125316		0.254663		39	0.0509385	1.01851				extracellular region part;extracellular space		A2M_comp;A2M_recep;NTR	Disulfidebond;Secreted		169	3	1	80.6	4.2	1.4	192.87	0	194.33	50213000000	206	NaN	NaN	NaN	NaN	NaN	NaN	NaN	NaN	27.9622	NaN	NaN	28.3394	NaN	28.0687	30.7743	28.6373	NaN	NaN
P08238;A0A024RD80;B4DMA2;B4DGL0;Q9H6X9;A8K3W9;Q6PK50;O14942;Q58FF4	P08238;A0A024RD80;B4DMA2;B4DGL0;Q9H6X9;A8K3W9	Heat shock protein HSP 90-beta	HSP90AB1	0.137365		-0.234768		-0.0733943		128	0.0387965	-1.81413		anatomical structure development;axon guidance;biological regulation;cellular component organization;cellular component organization or biogenesis;cellular macromolecule metabolic process;cellular metabolic process;cellular process;cellular protein metabolic process;cellular response to chemical stimulus;cellular response to organic cyclic compound;cellular response to organic substance;cellular …	adenyl deoxyribonucleotide binding;adenyl nucleotide binding;adenyl ribonucleotide binding;ATP binding;binding;CTP binding;dATP binding;deoxyribonucleotide binding;enzyme regulator activity;GTP binding;guanyl nucleotide binding;guanyl ribonucleotide binding;nitric-oxide synthase regulator activity;nucleotide binding;protein binding;protein domain specific binding;purine deoxyribonucleotide bindin…	apical plasma membrane;basolateral plasma membrane;brush border membrane;cell part;cell projection membrane;cell projection part;cell surface;cytoplasmic membrane-bounded vesicle;cytoplasmic part;cytoplasmic vesicle;cytosol;inclusion body;intracellular membrane-bounded organelle;intracellular organelle;intracellular part;melanosome;membrane part;membrane-bounded organelle;membrane-bounded vesicle…	Antigen processing and presentation;NOD-like receptor signaling pathway;Pathways in cancer;Plant-pathogen interaction;Progesterone-mediated oocyte maturation;Prostate cancer;Protein processing in endoplasmic reticulum	HATPase_c;HSP90	3D-structure;Acetylation;ATP-binding;Chaperone;Completeproteome;Cytoplasm;Directproteinsequencing;Glycoprotein;Nucleotide-binding;Phosphoprotein;Polymorphism;Referenceproteome;S-nitrosylation;Stressresponse;Ublconjugation	CDC37-HSP90AA1-HSP90AB1-MAP3K11 complex;HSP90-CDC37-LRRK2 complex;IKBKB-CDC37-KIAA1967-HSP90AB1-HSP90AA1 complex;Kinase maturation complex 1;Kinase maturation complex 2;LRRK2-CHIP-HSP90 complex;P2X7 receptor signalling complex;RNA-induced silencing complex, RISC;TNF-alpha/NF-kappa B signaling complex 10;TNF-alpha/NF-kappa B signaling complex 6;TNF-alpha/NF-kappa B signaling complex 7;TNF-alpha/NF…	82	60	36	82.5	72.5	52.5	83.263	0	323.31	442820000000	2657	32.8363	31.3257	31.297	32.2079	32.0147	31.1513	31.9389	31.2556	32.6495	32.3434	32.0355	30.9117	31.2192	31.3219	31.6273	30.8632	32.6635	31.0379
Q16555;Q53ET2;A9CQZ2	Q16555;Q53ET2	Dihydropyrimidinase-related protein 2	DPYSL2	0.13646		-0.181748		-0.0695159		127	0.0497837	-2.97459		anatomical structure development;axon guidance;biological regulation;catabolic process;cellular aromatic compound metabolic process;cellular catabolic process;cellular component organization;cellular component organization at cellular level;cellular component organization or biogenesis;cellular component organization or biogenesis at cellular level;cellular metabolic process;cellular nitrogen com…	catalytic activity;dihydropyrimidinase activity;hydrolase activity;hydrolase activity, acting on carbon-nitrogen (but not peptide) bonds;hydrolase activity, acting on carbon-nitrogen (but not peptide) bonds, in cyclic amides	axon;cell body;cell part;cell projection;cell projection part;cytoplasm;cytoplasmic part;cytosol;dendrite;growth cone;intracellular membrane-bounded organelle;intracellular organelle;intracellular part;macromolecular complex;membrane-bounded organelle;mitochondrion;neuron projection;neuronal cell body;organelle;protein complex;site of polarized growth	Axon guidance	Amidohydro_1	3D-structure;Alternativesplicing;Completeproteome;Cytoplasm;Developmentalprotein;Differentiation;Directproteinsequencing;Neurogenesis;Phosphoprotein;Polymorphism;Referenceproteome		47	47	0	84.3	84.3	0	62.293	0	323.31	135580000000	1488	31.5935	28.9341	29.7394	30.2935	29.6963	29.3803	30.4315	29.758	30.8741	30.8567	29.5096	30.0492	29.7247	31.1708	30.6593	30.057	30.8664	30.6008
P49458;Q6P2S0;Q659G3;E9PE20;A0A024R3P3;Q8WVW9	P49458;Q6P2S0;Q659G3;E9PE20;A0A024R3P3	Signal recognition particle 9 kDa protein	SRP9;DKFZp564M2223	0.135573		-0.185449		0.298886		34	0.0285834	-2.09627		biological regulation;biosynthetic process;cellular biosynthetic process;cellular macromolecule biosynthetic process;cellular macromolecule metabolic process;cellular metabolic process;cellular process;cellular protein metabolic process;cotranslational protein targeting to membrane;establishment of localization;establishment of localization in cell;establishment of protein localization;establishm…	7S RNA binding;binding;nucleic acid binding;ribonucleoprotein binding;RNA binding;signal recognition particle binding	cell part;cytoplasmic part;cytosol;endoplasmic reticulum part;intracellular organelle part;intracellular part;macromolecular complex;membrane part;organelle part;protein complex;receptor complex;ribonucleoprotein complex;signal recognition particle;signal recognition particle receptor complex;signal recognition particle, endoplasmic reticulum targeting	Protein export	SRP9-21	3D-structure;Acetylation;Alternativesplicing;Completeproteome;Cytoplasm;Directproteinsequencing;Referenceproteome;Ribonucleoprotein;RNA-binding;Signalrecognitionparticle		9	9	9	69.8	69.8	69.8	10.112	0	67.278	8100600000	90	27.2411	NaN	NaN	27.4079	26.3986	NaN	26.2315	NaN	26.4347	NaN	NaN	NaN	NaN	NaN	NaN	NaN	27.8559	NaN
P01817;Q9UL96	P01817;Q9UL96	Ig heavy chain V-II region MCE		0.135553		0.018582		0.0758426		41	0.0479653	NaN		activation of immune response;biological regulation;complement activation;complement activation, classical pathway;defense response;humoral immune response;immune effector process;immune response;immune system process;innate immune response;macromolecule metabolic process;metabolic process;positive regulation of biological process;positive regulation of immune response;positive regulation of immu…	antigen binding;binding	cell part;extracellular region;membrane;plasma membrane		V-set	Completeproteome;Directproteinsequencing;Immunoglobulindomain;ImmunoglobulinVregion;Pyrrolidonecarboxylicacid;Referenceproteome		6	6	2	43.7	43.7	37	13.231	0	181.83	17079000000	194	28.0106	NaN	NaN	27.8883	29.7815	NaN	NaN	28.5227	NaN	NaN	NaN	NaN	NaN	NaN	26.846	NaN	27.3202	NaN
Q15149;D3DWL0;Q96IE3;E9PMV1;H0YDN1;E9PKG0;E9PIA2;E9PQ28	Q15149	Plectin	PLEC	0.135473		-0.135186		-0.0448184		103	0.0764247	0.672427	+	cell junction assembly;cell junction organization;cell-substrate junction assembly;cellular component assembly;cellular component assembly at cellular level;cellular component disassembly;cellular component disassembly at cellular level;cellular component disassembly involved in apoptosis;cellular component organization;cellular component organization at cellular level;cellular component organiza…	structural constituent of muscle;structural molecule activity	adherens junction;anchoring junction;cell junction;cell part;cell-substrate adherens junction;cell-substrate junction;contractile fiber;contractile fiber part;costamere;cytoplasm;cytoplasmic part;cytoskeleton;cytosol;focal adhesion;hemidesmosome;intermediate filament cytoskeleton;intracellular non-membrane-bounded organelle;intracellular organelle;intracellular part;membrane;non-membrane-bounded …		CH;Plectin;S10_plectin	3D-structure;Acetylation;Actin-binding;Alternativesplicing;Celljunction;Coiledcoil;Completeproteome;Cytoplasm;Cytoskeleton;Directproteinsequencing;Diseasemutation;Epidermolysisbullosa;Limb-girdlemusculardystrophy;Phosphoprotein;Polymorphism;Referenceproteome;Repeat		216	216	212	52.8	52.8	51.4	531.78	0	323.31	82179000000	954	34.0298	26.6137	24.7959	28.6413	27.6344	NaN	28.313	28.0046	31.8811	25.8709	26.2219	28.8251	26.6313	28.887	31.0919	26.5627	30.4904	28.4056
P80108	P80108	Phosphatidylinositol-glycan-specific phospholipase D	GPLD1	0.135282		0.155075		0.121297		29	0.0388515	0		activation of immune response;alcohol metabolic process;amine metabolic process;biological regulation;blood vessel endothelial cell migration;cell differentiation;cell migration;cell migration involved in sprouting angiogenesis;cell motility;cell surface receptor linked signaling pathway;cellular amine metabolic process;cellular biogenic amine metabolic process;cellular component movement;cellula…	catalytic activity;channel regulator activity;glycosylphosphatidylinositol phospholipase D activity;hydrolase activity;hydrolase activity, acting on ester bonds;lipase activity;phospholipase activity;phospholipase D activity;phosphoric diester hydrolase activity;phosphoric ester hydrolase activity;sodium channel regulator activity	cell part;cytoplasmic part;extracellular matrix;extracellular region part;extracellular space;intracellular membrane-bounded organelle;intracellular organelle;intracellular part;membrane-bounded organelle;organelle;proteinaceous extracellular matrix	Glycosylphosphatidylinositol(GPI)-anchor biosynthesis	FG-GAP	Alternativesplicing;Completeproteome;Directproteinsequencing;Glycoprotein;Hydrolase;Polymorphism;Referenceproteome;Repeat;Secreted;Signal		15	15	15	20.8	20.8	20.8	92.335	0	70.129	5206300000	74	NaN	27.2792	27.5618	26.5714	26.1231	NaN	NaN	NaN	NaN	NaN	NaN	26.2662	NaN	26.395	NaN	26.1338	NaN	NaN
O43399;Q6FGS1;A0A087WYR3;Q53GA0;Q68E05;B4DDV4;A0A087WZ51;Q5J908	O43399;Q6FGS1;A0A087WYR3;Q53GA0;Q68E05;B4DDV4;A0A087WZ51	Tumor protein D54	TPD52L2;DKFZp686A1765	0.135186		-0.262263		-0.0210082		48	0.0218201	-1.27695		biological regulation;regulation of biological process;regulation of cell proliferation;regulation of cellular process	binding;identical protein binding;protein binding;protein dimerization activity;protein homodimerization activity	cell part;cytoplasmic part;intracellular part;perinuclear region of cytoplasm		TPD52	Acetylation;Alternativesplicing;Coiledcoil;Completeproteome;Phosphoprotein;Referenceproteome		14	14	14	67	67	67	22.237	0	258.28	13089000000	159	28.1284	NaN	NaN	26.8088	NaN	26.9337	27.797	27.7966	28.0997	NaN	28.6874	26.9199	27.7573	27.406	27.2239	NaN	27.5997	26.8647
S6AWE6;S6BGF9;S6B286	S6AWE6;S6BGF9;S6B286			0.134826		-0.187518		0.174868		46	0.0663487	NaN									21	4	2	56.7	16.3	8.8	22.906	0.0012829	7.5685	84847000000	112	29.873	32.312	31.7552	31.8851	28.3502	28.6165	27.6767	29.3638	28.7616	NaN	29.094	29.2189	NaN	28.7829	NaN	NaN	27.8306	NaN
P68104;Q6IPT9;Q6IPS9;Q53HM9;Q53HR5;Q6IPN6;Q53G85;Q53HQ7;Q53GE9;A8K9C4;Q5VTE0;Q53GA1;Q96RE1;A0A087WVQ9;B4DV42;Q8IUB0;Q53HR1;B4DNE0;Q9NZS6;A0A087WV01;Q9H2I7;Q504Z0;Q6P4C9;B4E2C5;Q96CD8;Q96C29;Q8TBL1;Q6P082;Q16577;Q05639;A9X7H1;Q2F837;Q5JR01;Q59GP5;A6PW80;Q6NSH7;Q6NS35	P68104;Q6IPT9;Q6IPS9;Q53HM9;Q53HR5;Q6IPN6;Q53G85;Q53HQ7;Q53GE9;A8K9C4;Q5VTE0;Q53GA1;Q96RE1;A0A087WVQ9;B4DV42;Q8IUB0;Q53HR1;B4DNE0;Q9NZS6;A0A087WV01;Q9H2I7;Q504Z0;Q6P4C9;B4E2C5;Q96CD8;Q96C29;Q8TBL1;Q6P082;Q16577	Elongation factor 1-alpha 1;Elongation factor 1-alpha;Putative elongation factor 1-alpha-like 3	EEF1A1;EEF1A1P5;EEF1A1L14;PTI-1	0.134821		-0.14968		-0.107948		128	0.0286954	-0.999102		biological regulation;biosynthetic process;catabolic process;cellular biosynthetic process;cellular catabolic process;cellular macromolecule biosynthetic process;cellular macromolecule metabolic process;cellular metabolic process;cellular nitrogen compound catabolic process;cellular nitrogen compound metabolic process;cellular process;GTP catabolic process;GTP metabolic process;heterocycle catabo…	binding;catalytic activity;GTP binding;GTPase activity;guanyl nucleotide binding;guanyl ribonucleotide binding;hydrolase activity;hydrolase activity, acting on acid anhydrides;hydrolase activity, acting on acid anhydrides, in phosphorus-containing anhydrides;nucleic acid binding;nucleoside-triphosphatase activity;nucleotide binding;purine nucleotide binding;purine ribonucleoside triphosphate bind…	cell body;cell part;cytoplasm;cytoplasmic part;cytosol;eukaryotic translation elongation factor 1 complex;intracellular membrane-bounded organelle;intracellular organelle;intracellular part;macromolecular complex;membrane-bounded organelle;neuronal cell body;nucleus;organelle;protein complex	RNA transport	GTP_EFTU;GTP_EFTU_D2;GTP_EFTU_D3	3D-structure;Acetylation;Completeproteome;Cytoplasm;Directproteinsequencing;Elongationfactor;GTP-binding;Methylation;Nucleotide-binding;Nucleus;Phosphoprotein;Polymorphism;Proteinbiosynthesis;Receptor;Referenceproteome;Transcription;Transcriptionregulation;Ublconjugation	Nop56p-associated pre-rRNA complex;SNW1 complex	40	40	7	80.7	80.7	11.3	50.14	0	323.31	776260000000	2815	34.0666	31.8017	32.0736	33.5658	32.999	31.7543	32.659	32.5361	33.7125	33.7343	32.6472	32.6108	33.5154	32.1304	33.1729	32.3019	33.6364	31.7484
P0C0L4	P0C0L4	Complement C4-A;Complement C4 beta chain;Complement C4-A alpha chain;C4a anaphylatoxin;C4b-A;C4d-A;Complement C4 gamma chain	C4A	0.134315		0.130544		0.128726		128	0.0286758	1.01851		activation of immune response;biological regulation;complement activation;complement activation, classical pathway;defense response;humoral immune response;immune effector process;immune response;immune system process;inflammatory response;innate immune response;macromolecule metabolic process;metabolic process;negative regulation of catalytic activity;negative regulation of endopeptidase activit…	endopeptidase inhibitor activity;endopeptidase regulator activity;enzyme inhibitor activity;enzyme regulator activity;peptidase inhibitor activity;peptidase regulator activity	cell part;extracellular region;extracellular region part;extracellular space;membrane;plasma membrane	Complement and coagulation cascades;Staphylococcus aureus infection;Systemic lupus erythematosus	A2M;A2M_comp;A2M_N;A2M_N_2;A2M_recep;ANATO;NTR;Thiol-ester_cl	3D-structure;Alternativesplicing;Bloodgroupantigen;Cleavageonpairofbasicresidues;Complementpathway;Completeproteome;Directproteinsequencing;Diseasemutation;Disulfidebond;Glycoprotein;Immunity;Inflammatoryresponse;Innateimmunity;Polymorphism;Referenceproteome;Secreted;Signal;Sulfation;Systemiclupuserythematosus;Thioesterbond		170	170	1	80.6	80.6	0.7	192.78	0	323.31	4292200000000	13208	35.1595	36.8533	37.001	34.3006	35.5543	35.2555	32.9513	34.9945	33.9617	34.3398	35.0364	34.8575	33.1346	34.2616	35.2734	35.5179	35.1669	34.1917
Q16775;H3BPK3;B4DT01;H3BV79	Q16775;H3BPK3;B4DT01	Hydroxyacylglutathione hydrolase, mitochondrial	HAGH	0.134235		-0.193201		-0.150496		108	0.0572823	-0.848965		amine biosynthetic process;amine metabolic process;biosynthetic process;carboxylic acid biosynthetic process;carboxylic acid metabolic process;cellular amine metabolic process;cellular amino acid biosynthetic process;cellular amino acid metabolic process;cellular biosynthetic process;cellular ketone metabolic process;cellular metabolic process;cellular modified amino acid biosynthetic process;cel…	binding;catalytic activity;cation binding;hydrolase activity;hydrolase activity, acting on ester bonds;hydroxyacylglutathione hydrolase activity;ion binding;metal ion binding;thiolester hydrolase activity;transition metal ion binding;zinc ion binding	cell part;cytoplasm;cytoplasmic part;intracellular membrane-bounded organelle;intracellular organelle;intracellular organelle lumen;intracellular organelle part;intracellular part;membrane-bounded organelle;membrane-enclosed lumen;mitochondrial matrix;mitochondrial part;mitochondrion;organelle;organelle lumen;organelle part	Pyruvate metabolism	Lactamase_B	3D-structure;Acetylation;Alternativeinitiation;Alternativesplicing;Completeproteome;Cytoplasm;Hydrolase;Metal-binding;Mitochondrion;Referenceproteome;Transitpeptide;Zinc		18	18	1	68.2	68.2	5.2	33.805	0	209.05	59974000000	451	30.621	27.3482	27.4193	31.2459	28.8769	28.8843	29.9683	27.65	29.4264	29.8713	28.8129	28.1676	30.4948	30.0714	27.4843	28.7167	29.1919	26.9302
Q99436;Q86U62;Q6IBT1;E9KL30;B2RAQ9;Q5TBG5	Q99436;Q86U62;Q6IBT1;E9KL30;B2RAQ9	Proteasome subunit beta type-7;Proteasome subunit beta type	PSMB7	0.133635		-0.109995		0.0401303		63	0.0311663	0.623502		anaphase-promoting complex-dependent proteasomal ubiquitin-dependent protein catabolic process;antigen processing and presentation;antigen processing and presentation of exogenous antigen;antigen processing and presentation of exogenous peptide antigen;antigen processing and presentation of exogenous peptide antigen via MHC class I;antigen processing and presentation of exogenous peptide antigen …	catalytic activity;endopeptidase activity;hydrolase activity;peptidase activity;peptidase activity, acting on L-amino acid peptides;threonine-type endopeptidase activity;threonine-type peptidase activity	cell part;cytoplasm;cytoplasmic part;cytosol;intracellular membrane-bounded organelle;intracellular organelle;intracellular organelle part;intracellular part;macromolecular complex;membrane-bounded organelle;nuclear part;nucleoplasm;nucleus;organelle;organelle part;proteasome core complex;protein complex	Proteasome	Pr_beta_C;Proteasome	Completeproteome;Cytoplasm;Directproteinsequencing;Host-virusinteraction;Hydrolase;Nucleus;Polymorphism;Protease;Proteasome;Referenceproteome;Threonineprotease;Zymogen	20S proteasome;26S proteasome;PA28-20S proteasome;PA28gamma-20S proteasome;PA700-20S-PA28 complex	7	7	7	36.5	36.5	36.5	29.965	0	39.784	19868000000	221	27.5614	NaN	NaN	27.921	27.2558	NaN	28.25	NaN	28.6739	27.6892	26.9534	27.1829	NaN	27.857	28.9468	28.063	26.3291	28.7122
Q9NZM1;H0YD14;B3KSL7	Q9NZM1	Myoferlin	MYOF	0.133579		-0.126835		0.169458		41	0.0326618	-4.33507		biological regulation;blood circulation;cellular component organization;cellular component organization or biogenesis;cellular membrane organization;cellular process;cellular response to heat;cellular response to stimulus;cellular response to stress;circulatory system process;membrane organization;multicellular organismal process;muscle contraction;muscle system process;plasma membrane organizati…	binding;lipid binding;phospholipid binding	caveola;cell part;cytoplasmic part;cytoplasmic vesicle;cytoplasmic vesicle membrane;cytoplasmic vesicle part;envelope;extracellular membrane-bounded organelle;extracellular organelle;extracellular region part;extracellular vesicular exosome;integral to membrane;intracellular organelle;intracellular organelle part;intracellular part;intrinsic to membrane;membrane;membrane part;membrane raft;membra…		C2;FerA;FerB;FerI	3D-structure;Acetylation;Alternativesplicing;Cellmembrane;Completeproteome;Cytoplasmicvesicle;Membrane;Nucleus;Phosphoprotein;Polymorphism;Referenceproteome;Repeat;Signal-anchor;Transmembrane;Transmembranehelix		39	39	38	23	23	23	234.71	0	150.63	12976000000	149	30.0217	NaN	NaN	27.7772	NaN	NaN	NaN	NaN	27.123	26.6037	28.3148	NaN	27.1257	NaN	27.6523	NaN	27.1929	NaN
P15941;A5YRU8;A5YRU5;A0A0C4DGW3;A0A087X2A4;B4DWK6;A0A087WWM1;A0A087WVJ0;B6ECA3;A0A0A0MSH4;A6ZID5;A5YRV2;B1AVQ7;A5YRV0;A0A0A0MRB3;A6ZIE2;Q7Z546;A0A087X0L2;A6ZID6;A6ZIF0;Q7Z549;A6ZIE7;A6ZIE6;A6ZIE4;B6ECB3;A6ZIE3;A6ZID7;A6ZIE5;Q7Z551;B6ECB2;A5YRU7;A0A087X061;B6ECB1;B6EC96;A6ZIE1;A5YRU9;B6ECB0;A0A087WZZ6;Q7Z536;Q14877;Q7Z542;B6ECA9	P15941;A5YRU8;A5YRU5;A0A0C4DGW3;A0A087X2A4;B4DWK6;A0A087WWM1;A0A087WVJ0;B6ECA3;A0A0A0MSH4;A6ZID5;A5YRV2;B1AVQ7;A5YRV0;A0A0A0MRB3;A6ZIE2;Q7Z546;A0A087X0L2;A6ZID6;A6ZIF0;Q7Z549;A6ZIE7;A6ZIE6;A6ZIE4;B6ECB3;A6ZIE3;A6ZID7	Mucin-1;Mucin-1 subunit alpha;Mucin-1 subunit beta	MUC1	0.133396		-0.0235186		-0.0791924		107	0.0361465	0.955633		biological regulation;carbohydrate metabolic process;cellular carbohydrate metabolic process;cellular macromolecule metabolic process;cellular metabolic process;cellular process;cellular protein metabolic process;cellular response to stimulus;cellular response to stress;DNA damage response, signal transduction by p53 class mediator;DNA damage response, signal transduction by p53 class mediator re…	binding;core promoter proximal region DNA binding;core promoter proximal region sequence-specific DNA binding;DNA binding;nucleic acid binding;protein binding transcription factor activity;regulatory region DNA binding;regulatory region nucleic acid binding;RNA polymerase II core promoter proximal region sequence-specific DNA binding;RNA polymerase II regulatory region DNA binding;RNA polymerase …	apical plasma membrane;cell part;cell surface;chromatin;chromosomal part;cytoplasmic part;extracellular region;Golgi apparatus part;Golgi lumen;integral to membrane;integral to plasma membrane;intracellular organelle lumen;intracellular organelle part;intracellular part;intrinsic to membrane;intrinsic to plasma membrane;membrane part;membrane-enclosed lumen;nuclear chromatin;nuclear chromosome pa…		SEA	3D-structure;Alternativesplicing;Autocatalyticcleavage;Cellmembrane;Completeproteome;Cytoplasm;Directproteinsequencing;Disulfidebond;Glycoprotein;Lipoprotein;Membrane;Nucleus;Palmitate;Phosphoprotein;Polymorphism;Referenceproteome;Repeat;Secreted;Signal;Transmembrane;Transmembranehelix;Tumorsuppressor		9	9	9	8.4	8.4	8.4	122.1	0	323.31	77392000000	493	29.7145	28.6742	28.7999	29.4765	28.5318	30.6003	29.934	29.9894	29.7707	29.4156	29.2913	30.0227	30.5499	29.955	29.559	28.9111	29.4757	29.1387
Q7Z406;B4E177;A1L2Z2;A0A0C4DFM8;B3KWH4	Q7Z406	Myosin-14	MYH14	0.130883		0.0256184		0.0309319		87	0.0423939	-3.88543		actin filament-based movement;actin filament-based process;axon guidance;biological regulation;cellular component movement;cellular process;chemotaxis;locomotion;regulation of anatomical structure morphogenesis;regulation of biological process;regulation of biological quality;regulation of cell morphogenesis;regulation of cell shape;regulation of cellular component organization;regulation of cell…	actin-dependent ATPase activity;adenyl nucleotide binding;adenyl ribonucleotide binding;ATP binding;ATPase activity;ATPase activity, coupled;binding;catalytic activity;hydrolase activity;hydrolase activity, acting on acid anhydrides;hydrolase activity, acting on acid anhydrides, in phosphorus-containing anhydrides;microfilament motor activity;motor activity;nucleoside-triphosphatase activity;nucl…	actin filament bundle;actomyosin;axon;cell part;cell projection;cell projection part;cytoplasm;cytoskeletal part;growth cone;intracellular organelle part;intracellular part;macromolecular complex;myosin complex;neuron projection;organelle part;protein complex;site of polarized growth;stress fiber	Tight junction;Viral myocarditis	IQ;Myosin_head;Myosin_N;Myosin_tail_1	3D-structure;Acetylation;Actin-binding;Alternativesplicing;ATP-binding;Calmodulin-binding;Cellshape;Coiledcoil;Completeproteome;Deafness;Directproteinsequencing;Diseasemutation;Motorprotein;Myosin;Neuropathy;Non-syndromicdeafness;Nucleotide-binding;Phosphoprotein;Polymorphism;Referenceproteome		98	89	41	47.5	44	20.5	227.87	0	323.31	46563000000	603	27.9902	NaN	27.4782	29.5027	26.7922	NaN	25.9519	27.7303	27.4408	28.8415	27.6828	27.5593	27.4281	27.0969	28.6252	27.1474	28.9806	29.1496
A0A120HG46	A0A120HG46			0.130351		-0.0268403		-0.0114554		108	0.0434877	NaN									8	6	2	48	25.2	11.8	13.594	0	148.25	157610000000	429	31.221	33.2577	31.7963	32.1159	32.3582	29.1286	27.8885	30.1567	29.9012	29.8405	28.7303	30.8227	NaN	29.7743	28.4796	27.9463	30.1119	27.7655
P00488;B2R6V9;B4E2L8;Q9NQP5;A6PVK5;H0Y4W5;H0Y796	P00488;B2R6V9;B4E2L8	Coagulation factor XIII A chain	F13A1	0.130307		-0.226984		-0.0972597		52	0.0421089	-3.85967		biological regulation;blood coagulation;cell activation;cellular macromolecule metabolic process;cellular metabolic process;cellular process;cellular protein metabolic process;coagulation;establishment of localization;establishment of localization in cell;exocytosis;hemostasis;macromolecule metabolic process;macromolecule modification;metabolic process;multicellular organismal process;peptide cro…	binding;catalytic activity;cation binding;ion binding;metal ion binding;protein-glutamine gamma-glutamyltransferase activity;transferase activity;transferase activity, transferring acyl groups;transferase activity, transferring amino-acyl groups	cell part;cytoplasmic membrane-bounded vesicle lumen;cytoplasmic part;cytoplasmic vesicle part;extracellular region;intracellular organelle part;intracellular part;membrane-enclosed lumen;organelle lumen;organelle part;platelet alpha granule lumen;secretory granule lumen;vesicle lumen	Complement and coagulation cascades	Transglut_C;Transglut_core;Transglut_N	3D-structure;Acetylation;Acyltransferase;Bloodcoagulation;Calcium;Completeproteome;Cytoplasm;Directproteinsequencing;Diseasemutation;Glycoprotein;Hemostasis;Metal-binding;Polymorphism;Referenceproteome;Secreted;Transferase;Zymogen		22	22	22	37.7	37.7	37.7	83.266	0	323.31	11752000000	176	26.083	26.8263	26.4207	27.3535	28.1426	NaN	NaN	NaN	25.5923	NaN	27.1052	NaN	NaN	25.411	26.1967	27.4842	27.656	26.8028
P07333;A2VDG3;E9PEK4;Q59HE0;B4E2Y8;B4DG86;D6RGW1	P07333;A2VDG3;E9PEK4;Q59HE0;B4E2Y8;B4DG86	Macrophage colony-stimulating factor 1 receptor	CSF1R	0.129578		0.0401817		-0.00372471		53	0.0313618	NaN		anatomical structure morphogenesis;biological regulation;cell differentiation;cell junction maintenance;cell junction organization;cell projection organization;cell proliferation;cell surface receptor linked signaling pathway;cell-cell junction maintenance;cell-cell junction organization;cellular component maintenance;cellular component maintenance at cellular level;cellular component organizatio…	adenyl nucleotide binding;adenyl ribonucleotide binding;ATP binding;binding;catalytic activity;cytokine binding;identical protein binding;kinase activity;macrophage colony-stimulating factor receptor activity;molecular transducer activity;nucleotide binding;phosphotransferase activity, alcohol group as acceptor;protein binding;protein dimerization activity;protein homodimerization activity;protei…	cell part;cell surface;integral to membrane;integral to plasma membrane;intrinsic to membrane;intrinsic to plasma membrane;macromolecular complex;membrane;membrane part;plasma membrane;plasma membrane part;protein complex;receptor complex	Cytokine-cytokine receptor interaction;Endocytosis;Hematopoietic cell lineage;Osteoclast differentiation;Pathways in cancer	ig;Pkinase_Tyr	3D-structure;ATP-binding;Cellmembrane;Completeproteome;Diseasemutation;Disulfidebond;Glycoprotein;Immunity;Immunoglobulindomain;Inflammatoryresponse;Innateimmunity;Kinase;Membrane;Nucleotide-binding;Phosphoprotein;Polymorphism;Proto-oncogene;Receptor;Referenceproteome;Repeat;Signal;Transferase;Transmembrane;Transmembranehelix;Tyrosine-proteinkinase;Ublconjugation		8	8	8	11.6	11.6	11.6	107.98	0	122.26	13602000000	140	26.6235	28.1918	27.9203	27.4181	27.7587	NaN	NaN	27.0638	27.5325	28.7013	NaN	NaN	NaN	NaN	NaN	NaN	27.7193	NaN
Q5CZ94	Q5CZ94		DKFZp781M0386	0.12938		-0.163622		0.0981888		61	0.0513055	NaN						C1-set;V-set			23	4	3	56.8	13.2	13.2	25.002	0	33.229	51437000000	97	30.3908	32.4728	NaN	31.8594	32.2487	28.3696	NaN	27.8048	26.5219	25.9764	NaN	NaN	27.1325	27.0993	NaN	NaN	30.9347	NaN
P0C0S8;Q96KK5;A3KPC7;A4FTV9;Q99878;Q93077;B2R5B3;A0A024R017;Q9BTM1;A0A024RAS2;B4E0B3;H0YFX9;V9GZN0	P0C0S8;Q96KK5;A3KPC7;A4FTV9;Q99878;Q93077;B2R5B3;A0A024R017;Q9BTM1;A0A024RAS2;B4E0B3;H0YFX9	Histone H2A type 1;Histone H2A type 1-H;Histone H2A;Histone H2A type 1-J;Histone H2A type 1-C;Histone H2A.J	HIST1H2AG;HIST1H2AH;HIST1H2AK;HIST1H2AJ;HIST1H2AC;H2AFJ	0.129259		0.0671911		-0.0122329		101	0.0780994	0.7945		cellular component assembly;cellular component assembly at cellular level;cellular component organization;cellular component organization at cellular level;cellular component organization or biogenesis;cellular component organization or biogenesis at cellular level;cellular macromolecular complex assembly;cellular macromolecular complex subunit organization;cellular process;chromatin organization…	binding;DNA binding;nucleic acid binding	cell part;chromosomal part;intracellular membrane-bounded organelle;intracellular organelle;intracellular organelle part;intracellular part;macromolecular complex;membrane-bounded organelle;nucleosome;nucleus;organelle;organelle part;protein-DNA complex	Systemic lupus erythematosus	Histone	3D-structure;Acetylation;Alternativesplicing;Chromosome;Citrullination;Completeproteome;DNA-binding;Isopeptidebond;Methylation;Nucleosomecore;Nucleus;Phosphoprotein;Referenceproteome;Ublconjugation		17	17	0	78.5	78.5	0	14.091	0	323.31	534050000000	1222	33.7991	29.0657	32.7563	31.5519	32.4333	NaN	27.1131	NaN	29.4608	26.5946	28.5766	28.7199	26.283	25.9747	29.5725	NaN	34.2302	32.3353
A2JA19	A2JA19			0.128156		-0.454252		0.186034		25	0.0254775	NaN						V-set			6	4	3	61.7	51.4	36.4	11.658	0	239.69	9897300000	143	NaN	NaN	NaN	NaN	NaN	NaN	NaN	NaN	NaN	NaN	NaN	NaN	NaN	NaN	NaN	28.0398	NaN	26.813
P02746;D6R934;A0A024RAB9;A0A0A0MSV6;D6RGJ1	P02746;D6R934;A0A024RAB9;A0A0A0MSV6	Complement C1q subcomponent subunit B	C1QB	0.127182		-0.204187		0.113961		120	0.045357	0.815667		activation of immune response;anatomical structure development;biological regulation;complement activation;complement activation, classical pathway;defense response;developmental process;humoral immune response;immune effector process;immune response;immune system process;innate immune response;inner ear development;macromolecule metabolic process;metabolic process;positive regulation of biologic…		collagen;complement component C1 complex;extracellular matrix part;extracellular region part;macromolecular complex;protein complex	Chagas disease (American trypanosomiasis);Complement and coagulation cascades;Prion diseases;Staphylococcus aureus infection;Systemic lupus erythematosus	C1q;Collagen	3D-structure;Collagen;Complementpathway;Completeproteome;Directproteinsequencing;Diseasemutation;Disulfidebond;Glycoprotein;Hydroxylation;Immunity;Innateimmunity;Polymorphism;Pyrrolidonecarboxylicacid;Referenceproteome;Repeat;Secreted;Signal		13	13	12	56.5	56.5	49.4	26.721	0	323.31	147410000000	780	29.8985	32.4476	32.6396	30.8132	31.1436	30.9626	27.0419	31.0925	29.0211	30.5756	30.8208	30.5912	NaN	30.8179	29.8047	29.2379	31.2065	27.664
P05186;A0A024RAG0;B2R6Q2;B7Z1D1;Q9UIL5;B1ANL0;G8I0M6	P05186;A0A024RAG0;B2R6Q2;B7Z1D1	Alkaline phosphatase, tissue-nonspecific isozyme;Alkaline phosphatase	ALPL	0.126906		-0.057787		-0.112824		115	0.0429015	0.904796		anatomical structure development;biomineral tissue development;cellular metabolic process;cellular process;cellular response to chemical stimulus;cellular response to organic cyclic compound;cellular response to organic substance;cellular response to stimulus;cementum mineralization;dephosphorylation;developmental process;developmental process involved in reproduction;endochondral ossification;me…	alkaline phosphatase activity;binding;catalytic activity;cation binding;hydrolase activity;hydrolase activity, acting on acid anhydrides;hydrolase activity, acting on acid anhydrides, in phosphorus-containing anhydrides;hydrolase activity, acting on ester bonds;ion binding;metal ion binding;phosphatase activity;phosphoric ester hydrolase activity;pyrophosphatase activity	anchored to membrane;cell part;extracellular region part;extracellular space;integral to membrane;intrinsic to membrane;membrane;membrane part;plasma membrane	Aminobenzoate degradation;Folate biosynthesis;Two-component system	Alk_phosphatase	Alternativesplicing;Biomineralization;Cellmembrane;Completeproteome;Directproteinsequencing;Diseasemutation;Glycoprotein;GPI-anchor;Hydrolase;Lipoprotein;Magnesium;Membrane;Metal-binding;Phosphoprotein;Polymorphism;Referenceproteome;Signal;Transmembrane;Zinc		27	27	26	49.8	49.8	49.8	57.304	0	323.31	77440000000	748	28.6234	27.669	29.3517	29.6588	28.395	30.4337	29.3148	30.179	30.1778	29.438	28.3559	29.9473	31.2853	28.1616	28.4374	28.8952	28.4949	28.1843
P05388;Q53HW2;A8K4Z4;A0A024RBS2;Q53HK9;Q6NSF2;F8VWS0;F8VU65;Q8NHW5;F8VW21;B4E3D5;F8VPE8;G3V210;F8VQY6;F8VRK7;F8VZS0;F8VS58;F8VWV4;F8W1K8;Q3MHV2	P05388;Q53HW2;A8K4Z4;A0A024RBS2;Q53HK9;Q6NSF2;F8VWS0;F8VU65;Q8NHW5;F8VW21;B4E3D5;F8VPE8;G3V210;F8VQY6;F8VRK7;F8VZS0	60S acidic ribosomal protein P0;60S acidic ribosomal protein P0-like	RPLP0;RPLP0P6	0.126836		0.0261653		-0.0218281		54	0.0393819	-3.82402		biosynthetic process;catabolic process;cellular biosynthetic process;cellular catabolic process;cellular component biogenesis;cellular component biogenesis at cellular level;cellular component disassembly;cellular component disassembly at cellular level;cellular component organization;cellular component organization at cellular level;cellular component organization or biogenesis;cellular componen…	binding;nucleic acid binding;RNA binding;structural constituent of ribosome;structural molecule activity	cell part;cytoplasm;cytoplasmic part;cytosolic large ribosomal subunit;intracellular membrane-bounded organelle;intracellular non-membrane-bounded organelle;intracellular organelle;intracellular organelle part;intracellular part;large ribosomal subunit;macromolecular complex;membrane-bounded organelle;non-membrane-bounded organelle;nucleus;organelle;organelle part;ribonucleoprotein complex;riboso…	Ribosome	Ribosomal_60s;Ribosomal_L10	3D-structure;Completeproteome;Cytoplasm;Directproteinsequencing;Host-virusinteraction;Nucleus;Phosphoprotein;Referenceproteome;Ribonucleoprotein;Ribosomalprotein	60S ribosomal subunit, cytoplasmic;Nop56p-associated pre-rRNA complex;Ribosome, cytoplasmic	16	16	16	53	53	53	34.273	0	166.41	13605000000	205	29.1334	NaN	25.8472	25.585	28.5212	NaN	NaN	NaN	NaN	26.5425	NaN	NaN	NaN	NaN	NaN	NaN	28.4655	26.9658
P30740;V9HWH1;B4E3A8;O75830;C9J7N5;B4DDY9;A0A0C4DGW9	P30740;V9HWH1;B4E3A8	Leukocyte elastase inhibitor	SERPINB1;HEL57	0.126578		-0.0462832		0.0248277		128	0.0363422	-0.890033		biological regulation;cellular component movement;cellular process;regulation of biological process;regulation of macromolecule metabolic process;regulation of metabolic process;regulation of primary metabolic process;regulation of protein metabolic process;regulation of proteolysis	endopeptidase inhibitor activity;endopeptidase regulator activity;enzyme inhibitor activity;enzyme regulator activity;peptidase inhibitor activity;peptidase regulator activity;serine-type endopeptidase inhibitor activity	cell part;cytoplasm;extracellular region;extracellular region part;extracellular space;intracellular part	Amoebiasis	Serpin	3D-structure;Acetylation;Completeproteome;Cytoplasm;Directproteinsequencing;Glycoprotein;Phosphoprotein;Polymorphism;Proteaseinhibitor;Referenceproteome;Secreted;Serineproteaseinhibitor;Signal		42	42	41	74.9	74.9	72.3	42.741	0	323.31	1028300000000	4169	32.9875	31.9003	32.2699	33.4956	33.2614	32.1234	32.511	31.2207	32.3481	32.3933	32.2113	31.8496	31.6363	30.6621	32.2839	31.5277	33.381	33.3618
P13804;A0A0S2Z3L0;H0YK49;A0A0S2Z3M4;H0YNX6;H0YLU7;H0YL12;H0YKF0;H0YL83;H0YM12	P13804;A0A0S2Z3L0;H0YK49;A0A0S2Z3M4;H0YNX6;H0YLU7;H0YL12;H0YKF0	Electron transfer flavoprotein subunit alpha, mitochondrial	ETFA	0.126101		0.242873		-0.0504713		25	0.0304625	-2.39949		cellular metabolic process;cellular process;electron transport chain;generation of precursor metabolites and energy;metabolic process;oxidation-reduction process;respiratory electron transport chain;small molecule metabolic process	binding;catalytic activity;coenzyme binding;cofactor binding;electron carrier activity;flavin adenine dinucleotide binding;oxidoreductase activity	cell part;cytoplasmic part;intracellular membrane-bounded organelle;intracellular organelle;intracellular organelle lumen;intracellular organelle part;intracellular part;membrane-bounded organelle;membrane-enclosed lumen;mitochondrial matrix;mitochondrial part;mitochondrion;organelle;organelle lumen;organelle part		ETF;ETF_alpha	3D-structure;Alternativesplicing;Completeproteome;Directproteinsequencing;Diseasemutation;Electrontransport;FAD;Flavoprotein;Glutaricaciduria;Mitochondrion;Polymorphism;Referenceproteome;Transitpeptide;Transport		16	16	16	60.7	60.7	60.7	35.079	0	52.012	18339000000	85	28.9012	NaN	NaN	26.3655	NaN	NaN	NaN	NaN	27.5943	27.5161	NaN	NaN	NaN	NaN	26.748	NaN	27.431	NaN
P06744;A0A0A0MTS2;B4DE36;K7EQ48;A0A0J9YXP8;A0A0J9YYH3;A0A0J9YX90;K7EP41;K7EPY4;K7ERC6;K7ENA0;K7ELR7;K7ERK8;Q59F85	P06744;A0A0A0MTS2;B4DE36;K7EQ48;A0A0J9YXP8;A0A0J9YYH3;A0A0J9YX90	Glucose-6-phosphate isomerase	GPI	0.125295		0.00320016		-0.000180783		128	0.0403556	-0.243461		alcohol biosynthetic process;alcohol catabolic process;alcohol metabolic process;aldehyde biosynthetic process;aldehyde catabolic process;anatomical structure formation involved in morphogenesis;angiogenesis;behavior;biological regulation;biosynthetic process;carbohydrate biosynthetic process;carbohydrate catabolic process;carbohydrate metabolic process;catabolic process;cellular aldehyde metabol…	binding;carbohydrate binding;catalytic activity;glucose-6-phosphate isomerase activity;intramolecular oxidoreductase activity;intramolecular oxidoreductase activity, interconverting aldoses and ketoses;intramolecular transferase activity;isomerase activity;monosaccharide binding;sugar binding	cell part;cell projection;cytoplasmic part;cytosol;extracellular region part;extracellular space;intracellular membrane-bounded organelle;intracellular organelle;intracellular part;membrane;membrane-bounded organelle;neuron projection;nucleus;organelle;plasma membrane	Amino sugar and nucleotide sugar metabolism;Glycolysis / Gluconeogenesis;Pentose phosphate pathway;Starch and sucrose metabolism	PGI	3D-structure;Acetylation;Alternativesplicing;Angiogenesis;Completeproteome;Cytokine;Cytoplasm;Directproteinsequencing;Diseasemutation;Gluconeogenesis;Glycolysis;Growthfactor;Hereditaryhemolyticanemia;Isomerase;Phosphoprotein;Polymorphism;Referenceproteome;Secreted;Ublconjugation		54	54	3	80.6	80.6	4.3	63.146	0	323.31	970280000000	3705	33.3879	31.5913	31.9913	33.2437	32.7413	31.738	32.8478	32.0008	32.9086	31.4034	33.0597	32.5881	32.2512	32.4026	33.618	31.2695	33.1315	33.3151
B7Z2X4;Q69YR8	B7Z2X4			0.124594		-0.115597		0.0833583		112	0.0342512	NaN						Gelsolin			103	2	0	86.4	1.4	0	77.788	0.0014916	5.5685	134580000000	441	30.1272	28.385	NaN	30.6387	31.4703	30.2798	31.2955	NaN	30.9749	30.4813	30.561	31.2345	31.2023	31.2393	30.7382	NaN	29.4072	30.7594
P37802;X6RJP6;B7Z5A2	P37802;X6RJP6	Transgelin-2	TAGLN2	0.124345		-0.0738396		-0.195158		128	0.043094	-1.58831		anatomical structure development;developmental process;muscle organ development;muscle structure development;organ development				Calponin;CH	3D-structure;Acetylation;Completeproteome;Directproteinsequencing;Phosphoprotein;Polymorphism;Referenceproteome		27	27	26	98	98	91	22.391	0	323.31	366540000000	1977	33.1021	30.5832	30.0912	32.3898	31.7103	31.2011	32.5573	30.7425	31.6685	32.2951	31.4925	31.3343	31.8733	32.0935	31.1271	29.5325	32.4012	31.3609
P02753;Q5VY30	P02753;Q5VY30	Retinol-binding protein 4;Plasma retinol-binding protein(1-182);Plasma retinol-binding protein(1-181);Plasma retinol-binding protein(1-179);Plasma retinol-binding protein(1-176)	RBP4	0.124019		-0.200228		0.114015		120	0.0502704	0.93867		alcohol biosynthetic process;alcohol metabolic process;anatomical structure development;anatomical structure formation involved in morphogenesis;anatomical structure homeostasis;anatomical structure morphogenesis;apocarotenoid metabolic process;biological regulation;biosynthetic process;carbohydrate biosynthetic process;carbohydrate homeostasis;carbohydrate metabolic process;cardiac muscle tissue…	binding;isoprenoid binding;lipid binding;retinal binding;retinoid binding;retinol binding;retinol transporter activity;transmembrane transporter activity;transporter activity;vitamin binding;vitamin transporter activity	cell part;cytoplasmic part;cytosol;extracellular region;extracellular region part;extracellular space;intracellular part;macromolecular complex;protein complex		Lipocalin	3D-structure;Completeproteome;Directproteinsequencing;Diseasemutation;Disulfidebond;Referenceproteome;Retinol-binding;Secreted;Sensorytransduction;Signal;Transport;Vision;VitaminA		16	16	16	78.1	78.1	78.1	23.01	0	323.31	141650000000	974	28.906	31.3749	32.1679	30.6709	29.9501	31.2389	30.1828	30.5626	29.337	31.194	31.9815	31.5347	29.6372	32.9751	29.6954	30.6935	29.0909	29.3832
P07686;A0A024RAJ6;Q5URX0;H0YA83;H0Y9B6;H0Y9M3;D6REQ8	P07686;A0A024RAJ6;Q5URX0;H0YA83;H0Y9B6	Beta-hexosaminidase subunit beta;Beta-hexosaminidase subunit beta chain B;Beta-hexosaminidase subunit beta chain A;Beta-hexosaminidase	HEXB	0.123702		-0.136832		-0.185491		103	0.05913	-1.03929		amine metabolic process;aminoglycan catabolic process;aminoglycan metabolic process;anatomical structure development;astrocyte cell migration;axon ensheathment;behavior;biological regulation;biosynthetic process;calcium ion homeostasis;carbohydrate catabolic process;carbohydrate metabolic process;catabolic process;cation homeostasis;cell death;cell migration;cell motility;cellular biosynthetic pr…	beta-N-acetylhexosaminidase activity;binding;catalytic activity;hexosaminidase activity;hydrolase activity;hydrolase activity, acting on glycosyl bonds;hydrolase activity, hydrolyzing O-glycosyl compounds;identical protein binding;protein binding;protein dimerization activity;protein heterodimerization activity;protein homodimerization activity	acrosomal vesicle;cell part;cytoplasmic membrane-bounded vesicle;cytoplasmic part;cytoplasmic vesicle;intracellular membrane-bounded organelle;intracellular organelle;intracellular organelle lumen;intracellular organelle part;intracellular part;lysosomal lumen;lysosome;lytic vacuole;membrane;membrane-bounded organelle;membrane-bounded vesicle;membrane-enclosed lumen;organelle;organelle lumen;orga…	Amino sugar and nucleotide sugar metabolism;Glycosaminoglycan degradation;Glycosphingolipid biosynthesis - ganglio series;Glycosphingolipid biosynthesis - globo series;Lysosome;Other glycan degradation	Glyco_hydro_20;Glyco_hydro_20b	3D-structure;Completeproteome;Directproteinsequencing;Diseasemutation;Disulfidebond;Gangliosidosis;Glycoprotein;Glycosidase;Hydrolase;Lysosome;Neurodegeneration;Polymorphism;Referenceproteome;Signal;Zymogen		32	32	32	54.9	54.9	54.9	63.111	0	323.31	70206000000	622	31.6218	26.4233	29.1614	28.7601	28.1028	26.0128	28.2073	27.368	32.1984	25.4083	27.058	28.379	29.5733	27.7967	29.6616	NaN	28.9693	26.427
A0A109PW50	A0A109PW50			0.122921		-0.126861		-0.0559845		23	0.0424007	NaN									4	2	2	40.3	25	25	13.775	0.00074738	14.038	9876100000	93	25.5164	27.8569	25.9014	NaN	NaN	NaN	NaN	28.714	NaN	NaN	NaN	27.9322	NaN	NaN	27.7459	NaN	NaN	NaN
Q59EF6;B3KUH9;Q6ZVC6	Q59EF6;B3KUH9			0.122877		-0.0246996		-0.0262317		101	0.0415411	NaN		macromolecule metabolic process;metabolic process;primary metabolic process;protein metabolic process;proteolysis	binding;calcium ion binding;calcium-dependent cysteine-type endopeptidase activity;catalytic activity;cation binding;cysteine-type endopeptidase activity;cysteine-type peptidase activity;endopeptidase activity;hydrolase activity;ion binding;metal ion binding;peptidase activity;peptidase activity, acting on L-amino acid peptides	cell part;intracellular	Alzheimer's disease;Apoptosis;Focal adhesion;Protein processing in endoplasmic reticulum	Calpain_III;Peptidase_C2	Calcium;Hydrolase;Protease;Thiolprotease		31	31	0	54.5	54.5	0	83.108	0	323.31	50219000000	501	28.7288	26.0485	29.2972	27.729	28.7123	29.6005	28.6979	27.933	28.0892	29.5727	28.7047	28.9124	28.944	30.1346	29.5478	29.0517	29.5881	28.2439
Q96SA9;A2NYV3;A2IPI0;P04432;P01597;A0A0X9USN3	Q96SA9;A2NYV3;A2IPI0;P04432;P01597;A0A0X9USN3	Ig kappa chain V-I region Daudi;Ig kappa chain V-I region DEE		0.121429		-0.21696		0.109011		47	0.0491484	NaN		activation of immune response;biological regulation;complement activation;complement activation, classical pathway;defense response;humoral immune response;immune effector process;immune response;immune system process;innate immune response;macromolecule metabolic process;metabolic process;positive regulation of biological process;positive regulation of immune response;positive regulation of immu…	antigen binding;binding	cell part;extracellular region;membrane;plasma membrane		V-set	Completeproteome;Directproteinsequencing;Disulfidebond;Immunoglobulindomain;ImmunoglobulinVregion;Referenceproteome;Signal		6	4	0	57	34.6	0	11.52	0	323.31	30782000000	149	NaN	31.099	NaN	NaN	28.1604	NaN	NaN	NaN	25.7019	NaN	NaN	NaN	NaN	28.4182	26.6356	NaN	27.1938	27.6677
P13667;A0A090N8Y2;C9JMN9	P13667;A0A090N8Y2	Protein disulfide-isomerase A4	PDIA4;ERP70	0.12124		-0.0593199		-0.135585		121	0.0405247	-2.54202		biological regulation;cell redox homeostasis;cellular homeostasis;cellular macromolecule metabolic process;cellular metabolic process;cellular process;cellular protein metabolic process;establishment of localization;establishment of localization in cell;establishment of protein localization;glycerol ether metabolic process;homeostatic process;macromolecule metabolic process;metabolic process;orga…	catalytic activity;disulfide oxidoreductase activity;electron carrier activity;intramolecular oxidoreductase activity;intramolecular oxidoreductase activity, interconverting keto- and enol-groups;intramolecular oxidoreductase activity, transposing S-S bonds;isomerase activity;oxidoreductase activity;oxidoreductase activity, acting on a sulfur group of donors;protein disulfide isomerase activity;p…	cell part;cell surface;cytoplasmic membrane-bounded vesicle;cytoplasmic part;cytoplasmic vesicle;endoplasmic reticulum lumen;endoplasmic reticulum part;intracellular membrane-bounded organelle;intracellular organelle;intracellular organelle lumen;intracellular organelle part;intracellular part;melanosome;membrane-bounded organelle;membrane-bounded vesicle;membrane-enclosed lumen;organelle;organel…	Protein processing in endoplasmic reticulum;Vibrio cholerae infection	Thioredoxin	3D-structure;Acetylation;Completeproteome;Directproteinsequencing;Disulfidebond;Endoplasmicreticulum;Isomerase;Polymorphism;Redox-activecenter;Referenceproteome;Repeat;Signal		41	41	41	62.2	62.2	62.2	72.932	0	323.31	103690000000	885	31.6249	26.8584	27.8369	31.0715	29.8766	27.4069	30.8022	28.5695	30.55	29.0489	30.1145	29.5676	31.4288	29.4779	30.8939	28.8252	30.8118	27.6167
A0A0X9UWK7	A0A0X9UWK7			0.121227		-0.15157		0.120099		128	0.0333518	NaN									9	9	2	58.2	58.2	23.8	13.525	0	323.31	897420000000	1333	32.4858	35.4337	34.2004	33.6954	33.8767	33.8157	33.44	33.7584	32.0007	32.9471	31.3501	34.3394	31.3641	32.8101	32.4193	32.8994	33.5964	31.7588
Q08380;A0A0S2Z3Y1;B4DVE1;B3KP88;B4DDG4;B4DWA8;B4DI70;K7EP36;K7ESM3;K7EKQ5;K7ERZ6;K7EJD3;K7ES75;K7EN99;K7EJY8;K7EQT9	Q08380;A0A0S2Z3Y1;B4DVE1;B3KP88;B4DDG4;B4DWA8;B4DI70	Galectin-3-binding protein	LGALS3BP	0.120401		-0.113953		0.0841763		128	0.0274163	2.50542	+	biological adhesion;biological regulation;cell adhesion;cellular defense response;cellular process;cellular response to stimulus;defense response;regulation of biological process;regulation of cellular process;response to stimulus;response to stress;signal transduction	cargo receptor activity;receptor activity;scavenger receptor activity	cell part;extracellular matrix;extracellular membrane-bounded organelle;extracellular organelle;extracellular region part;extracellular space;extracellular vesicular exosome;membrane;membrane-bounded organelle;membrane-bounded vesicle;organelle;proteinaceous extracellular matrix;vesicle		BACK;SRCR	3D-structure;Celladhesion;Completeproteome;Directproteinsequencing;Disulfidebond;Extracellularmatrix;Glycoprotein;Referenceproteome;Secreted;Signal		35	35	35	63.8	63.8	63.8	65.33	0	323.31	1560200000000	4369	34.1718	33.1081	34.9991	34.0396	34.3531	35.2264	33.8554	35.1431	33.7894	33.9083	33.7306	33.6859	33.1762	34.2189	33.881	34.4352	34.9018	33.378
P35237;A0A024QZX3;A0A024QZX5;A0A087X1N8;Q8IXH2	P35237;A0A024QZX3;A0A024QZX5;A0A087X1N8;Q8IXH2	Serpin B6	SERPINB6	0.120362		0.00809413		-0.0747316		126	0.0450535	-1.18583		biological regulation;regulation of biological process;regulation of macromolecule metabolic process;regulation of metabolic process;regulation of primary metabolic process;regulation of protein metabolic process;regulation of proteolysis	endopeptidase inhibitor activity;endopeptidase regulator activity;enzyme inhibitor activity;enzyme regulator activity;peptidase inhibitor activity;peptidase regulator activity;serine-type endopeptidase inhibitor activity	cell part;centrosome;cytoplasmic part;cytoskeletal part;cytosol;intracellular non-membrane-bounded organelle;intracellular organelle;intracellular organelle part;intracellular part;macromolecular complex;microtubule organizing center;non-membrane-bounded organelle;organelle;organelle part;protein complex	Amoebiasis	Serpin	Completeproteome;Cytoplasm;Deafness;Directproteinsequencing;Non-syndromicdeafness;Polymorphism;Proteaseinhibitor;Referenceproteome;Serineproteaseinhibitor		35	35	19	88.6	88.6	50.8	42.621	0	323.31	170470000000	1628	30.7616	29.1556	29.1393	31.36	29.6334	29.4782	30.3557	29.4196	28.6762	30.5857	29.781	29.8624	29.9906	30.3343	30.7182	29.5697	30.8589	30.9993
P26641;Q53YD7;B4DUP0;B4DUK7;B4DSR4;Q2F838;Q2F840	P26641;Q53YD7;B4DUP0	Elongation factor 1-gamma	EEF1G	0.119974		-0.0214173		0.0168546		95	0.0362403	-2.18086		multi-organism process;response to biotic stimulus;response to other organism;response to stimulus;response to virus	binding;nucleic acid binding;RNA binding;translation elongation factor activity;translation factor activity, nucleic acid binding	cell part;cytoplasmic part;cytosol;eukaryotic translation elongation factor 1 complex;intracellular part;macromolecular complex;protein complex		EF1G;GST_C;GST_N	3D-structure;Acetylation;Completeproteome;Directproteinsequencing;Elongationfactor;Proteinbiosynthesis;Referenceproteome	SNW1 complex	33	33	33	71.6	71.6	71.6	50.118	0	214.37	42327000000	448	29.5959	NaN	26.9847	28.8759	28.3412	26.7759	29.1357	27.5086	29.7232	28.5392	27.771	28.6494	28.2628	27.8505	29.0675	26.2675	28.5677	27.8241
P25787;Q53GF5;A0A024RA52;C9JCK5;H3BT36;Q6MZI6;H7C402	P25787;Q53GF5;A0A024RA52	Proteasome subunit alpha type-2;Proteasome subunit alpha type	PSMA2	0.1198		0.0405015		-0.0348292		110	0.0444925	-0.815424		anaphase-promoting complex-dependent proteasomal ubiquitin-dependent protein catabolic process;antigen processing and presentation;antigen processing and presentation of exogenous antigen;antigen processing and presentation of exogenous peptide antigen;antigen processing and presentation of exogenous peptide antigen via MHC class I;antigen processing and presentation of exogenous peptide antigen …	catalytic activity;endopeptidase activity;hydrolase activity;peptidase activity;peptidase activity, acting on L-amino acid peptides;threonine-type endopeptidase activity;threonine-type peptidase activity	cell part;cytoplasm;cytoplasmic mRNA processing body;cytoplasmic part;cytosol;intracellular membrane-bounded organelle;intracellular non-membrane-bounded organelle;intracellular organelle;intracellular organelle part;intracellular part;macromolecular complex;membrane-bounded organelle;non-membrane-bounded organelle;nuclear part;nucleoplasm;nucleus;organelle;organelle part;proteasome core complex;…	Proteasome	Proteasome;Proteasome_A_N	Acetylation;Completeproteome;Cytoplasm;Directproteinsequencing;Hydrolase;Nitration;Nucleus;Phosphoprotein;Polymorphism;Protease;Proteasome;Referenceproteome;Threonineprotease	20S proteasome;26S proteasome;PA28-20S proteasome;PA28gamma-20S proteasome;PA700-20S-PA28 complex;Ubiquilin-proteasome complex	19	19	19	67.9	67.9	67.9	25.898	0	323.31	92428000000	826	29.9657	27.6632	28.0182	30.0083	29.4821	27.622	29.4573	28.1988	29.7572	28.4313	28.7469	28.72	29.8448	27.8983	28.9779	28.0685	29.9231	28.9472
P80511	P80511	Protein S100-A12;Calcitermin	S100A12	0.119466		-0.11643		0.273654		115	0.075336	0.806872		biological regulation;cell activation;cell chemotaxis;cell killing;cell migration;cell motility;cellular component movement;cellular metabolic process;cellular process;cellular response to chemical stimulus;cellular response to stimulus;chemotaxis;cytokine secretion;defense response;defense response to bacterium;defense response to fungus;establishment of localization;establishment of localizatio…	binding;calcium ion binding;cation binding;copper ion binding;ion binding;metal ion binding;protein binding;RAGE receptor binding;receptor binding;transition metal ion binding;zinc ion binding	cell part;cytoplasmic part;cytoskeleton;cytosol;extracellular region;intracellular membrane-bounded organelle;intracellular non-membrane-bounded organelle;intracellular organelle;intracellular part;membrane;membrane-bounded organelle;non-membrane-bounded organelle;nucleus;organelle;plasma membrane		S_100	3D-structure;Antibiotic;Antimicrobial;Calcium;Cellmembrane;Completeproteome;Copper;Cytoplasm;Cytoskeleton;Directproteinsequencing;Fungicide;Immunity;Inflammatoryresponse;Innateimmunity;Membrane;Metal-binding;Referenceproteome;Repeat;Secreted;Zinc		19	19	19	100	100	100	10.575	0	323.31	633840000000	1369	31.3373	29.1342	30.8678	30.8931	32.2292	30.2096	31.2104	30.8069	28.9057	27.7782	33.0009	33.8814	29.3275	31.2295	33.6893	NaN	32.6191	34.8187
P10619;B4E324;X6R5C5;Q59EV6;X6R8A1;U3KQ41;Q5JZH0;U3KQU6;U3KQF1	P10619;B4E324;X6R5C5;Q59EV6;X6R8A1	Lysosomal protective protein;Lysosomal protective protein 32 kDa chain;Lysosomal protective protein 20 kDa chain;Carboxypeptidase	CTSA;PPGB	0.118445		-0.250084		-0.583287		27	0.0361543	-1.22644		cellular lipid metabolic process;cellular metabolic process;cellular process;establishment of localization;establishment of localization in cell;establishment of protein localization;glycolipid metabolic process;glycosphingolipid metabolic process;intracellular protein transport;intracellular transport;lipid metabolic process;macromolecule metabolic process;membrane lipid metabolic process;metabo…	carboxypeptidase activity;catalytic activity;enzyme activator activity;enzyme regulator activity;exopeptidase activity;hydrolase activity;peptidase activity;peptidase activity, acting on L-amino acid peptides;serine hydrolase activity;serine-type carboxypeptidase activity;serine-type exopeptidase activity;serine-type peptidase activity	cell part;cytoplasmic part;endoplasmic reticulum;intracellular membrane-bounded organelle;intracellular organelle;intracellular organelle lumen;intracellular organelle part;intracellular part;lysosomal lumen;membrane-bounded organelle;membrane-enclosed lumen;mitochondrion;nucleus;organelle;organelle lumen;organelle part;vacuolar lumen;vacuolar part	Lysosome;Renin-angiotensin system	Peptidase_S10	3D-structure;Carboxypeptidase;Completeproteome;Directproteinsequencing;Diseasemutation;Disulfidebond;Glycoprotein;Hydrolase;Lysosome;Protease;Referenceproteome;Signal;Zymogen	GALNS-lysosomal hydrolase 1.27 MDa complex	9	9	9	23.5	23.5	23.5	54.465	0	103.67	6349000000	77	26.9485	NaN	NaN	NaN	NaN	NaN	NaN	NaN	28.6796	NaN	NaN	NaN	NaN	NaN	NaN	NaN	NaN	NaN
Q9Y3Z3;Q59H15;A6NDZ3	Q9Y3Z3	Deoxynucleoside triphosphate triphosphohydrolase SAMHD1	SAMHD1	0.117916		-0.181446		0.0580083		107	0.0617537	-3.08549		biological regulation;defense response;defense response to virus;immune effector process;immune response;immune system process;innate immune response;metabolic process;multi-organism process;regulation of biological process;regulation of defense response;regulation of immune response;regulation of immune system process;regulation of innate immune response;regulation of response to stimulus;regula…	binding;catalytic activity;cation binding;hydrolase activity;hydrolase activity, acting on ester bonds;ion binding;metal ion binding;nucleic acid binding;phosphoric diester hydrolase activity;phosphoric ester hydrolase activity;RNA binding	cell part;intracellular membrane-bounded organelle;intracellular organelle;intracellular part;membrane-bounded organelle;nucleus;organelle		HD;SAM_2	3D-structure;Acetylation;Aicardi-Goutieressyndrome;Alternativesplicing;Antiviraldefense;Completeproteome;Directproteinsequencing;Diseasemutation;Hydrolase;Immunity;Innateimmunity;Metal-binding;Nucleus;Phosphoprotein;Referenceproteome;Ublconjugation;Zinc		40	40	40	67.6	67.6	67.6	72.2	0	293.6	70310000000	698	32.6668	27.0281	27.9746	29.3585	28.8359	26.6551	28.4115	25.9416	29.8398	30.079	29.3004	27.8984	25.3283	27.8333	30.4265	27.711	31.0844	27.1241
P61254;Q6IBH6;J3QRI7;J3QQQ9;J3QQV1;E5RIT6;J3QRC4;J3KTJ8;A0A024RBF6;J3KS10;E5RHH1;J3KSS0	P61254;Q6IBH6;J3QRI7;J3QQQ9;J3QQV1;E5RIT6;J3QRC4;J3KTJ8;A0A024RBF6	60S ribosomal protein L26	RPL26;RPL26L1;hCG_26523	0.117705		0.0469215		0.0220855		34	0.0400185	-0.631792		biosynthetic process;catabolic process;cellular biosynthetic process;cellular catabolic process;cellular component biogenesis;cellular component biogenesis at cellular level;cellular component disassembly;cellular component disassembly at cellular level;cellular component organization;cellular component organization at cellular level;cellular component organization or biogenesis;cellular componen…	binding;nucleic acid binding;RNA binding;structural constituent of ribosome;structural molecule activity	cell part;cytosolic large ribosomal subunit;intracellular organelle part;intracellular part;large ribosomal subunit;macromolecular complex;organelle part;ribonucleoprotein complex	Ribosome	KOW	3D-structure;Completeproteome;Diamond-Blackfananemia;Phosphoprotein;Referenceproteome;Ribonucleoprotein;Ribosomalprotein	60S ribosomal subunit, cytoplasmic;Nop56p-associated pre-rRNA complex;Ribosome, cytoplasmic	8	8	2	44.1	44.1	6.9	17.258	0.00039494	17.349	5081400000	68	27.7801	NaN	24.4626	27.37	26.9475	NaN	25.792	NaN	25.7611	26.5375	NaN	26.2185	NaN	NaN	26.0883	NaN	25.9609	NaN
P04083;Q5TZZ9;B5BU38;Q5T3N1;B4DL19;Q5T3N0	P04083;Q5TZZ9;B5BU38;Q5T3N1	Annexin A1;Annexin	ANXA1	0.116714		0.0919086		-0.187302		128	0.0272212	-0.505316		acid secretion;alpha-beta T cell activation;alpha-beta T cell differentiation;anatomical structure development;arachidonic acid secretion;biological regulation;carboxylic acid transport;cell activation;cell cycle;cell differentiation;cell surface receptor linked signaling pathway;cellular component movement;cellular developmental process;cellular macromolecule metabolic process;cellular metabolic…	binding;binding, bridging;calcium ion binding;calcium-dependent phospholipid binding;cation binding;enzyme inhibitor activity;enzyme regulator activity;ion binding;lipase inhibitor activity;lipid binding;metal ion binding;phospholipase A2 inhibitor activity;phospholipase inhibitor activity;phospholipid binding;protein binding;protein binding, bridging;receptor binding;structural molecule activity	basolateral plasma membrane;cell part;cell projection;cilium;cornified envelope;cytoplasm;cytoplasmic part;cytoskeleton;extracellular membrane-bounded organelle;extracellular organelle;extracellular region part;extracellular space;extracellular vesicular exosome;intracellular membrane-bounded organelle;intracellular non-membrane-bounded organelle;intracellular organelle;intracellular organelle pa…		Annexin	3D-structure;Acetylation;Annexin;Calcium;Calcium/phospholipid-binding;Cellmembrane;Cellprojection;Cilium;Completeproteome;Cytoplasm;Directproteinsequencing;Isopeptidebond;Membrane;Nucleus;PhospholipaseA2inhibitor;Phosphoprotein;Referenceproteome;Repeat		62	62	56	94.8	94.8	86.4	38.714	0	323.31	2651800000000	7240	34.8135	33.0062	33.1408	34.6166	33.9758	33.2771	34.5008	33.3195	34.3794	34.9438	34.4568	33.8321	33.8635	33.711	34.6716	33.0895	34.764	34.3163
A0A0X9TD47	A0A0X9TD47			0.116311		-0.279719		-0.040464		115	0.0525803	NaN									9	7	5	67.3	67.3	57	11.656	0	323.31	292190000000	656	NaN	33.0051	31.5545	NaN	31.7047	31.9767	31.3457	30.8059	31.1494	32.0437	31.4058	32.5647	30.8088	32.297	32.8608	28.0306	29.4072	31.275
A0A0D9SGC1;Q9UM54;E7EW20;A0A0A0MRM8;Q5JVM0;Q14784;Q86T65;Q5SQS7;H7C3Z6;REV__H0UI61;REV__H0UI60;REV__B4DI19;REV__Q53HG6;REV__A8MVQ3;REV__B4DKY1;REV__P49589;REV__A0A024RCG3;REV__B4DPV7;A0A0J9YYF7	A0A0D9SGC1;Q9UM54;E7EW20;A0A0A0MRM8	Unconventional myosin-VI	MYO6	0.114536		0.150057		-0.144862		43	0.0366281	-0.837786		actin cytoskeleton organization;actin filament-based movement;actin filament-based process;anatomical structure development;anatomical structure morphogenesis;auditory receptor cell differentiation;behavior;biological regulation;cell communication;cell differentiation;cell projection organization;cell-cell signaling;cellular component assembly;cellular component assembly at cellular level;cellula…	actin binding;actin filament binding;adenyl nucleotide binding;adenyl ribonucleotide binding;ADP binding;ATP binding;binding;calmodulin binding;catalytic activity;cytoskeletal protein binding;hydrolase activity;hydrolase activity, acting on acid anhydrides;hydrolase activity, acting on acid anhydrides, in phosphorus-containing anhydrides;microfilament motor activity;minus-end directed microfilame…	axon;cell body;cell cortex;cell part;cell projection;cell projection membrane;cell projection part;clathrin coated vesicle membrane;coated pit;coated vesicle membrane;cytoplasm;cytoplasmic membrane-bounded vesicle;cytoplasmic part;cytoplasmic vesicle;cytoplasmic vesicle membrane;cytoplasmic vesicle part;cytoskeletal part;cytosol;DNA-directed RNA polymerase II, holoenzyme;filamentous actin;Golgi a…	Wnt signaling pathway	Drf_FH3;Drf_GBD;FH2;Myosin_head;SH2	Actin-binding;Alternativesplicing;ATP-binding;Calmodulin-binding;Cellmembrane;Cellprojection;Coatedpit;Coiledcoil;Completeproteome;Cytoplasm;Cytoplasmicvesicle;Deafness;Diseasemutation;Endocytosis;Golgiapparatus;Hearing;Membrane;Motorprotein;Myosin;Non-syndromicdeafness;Nucleotide-binding;Nucleus;Phosphoprotein;Polymorphism;Proteintransport;Referenceproteome;SH2domain;Transport		29	29	28	29.1	29.1	28.5	149.63	0	166.15	6476500000	111	25.722	NaN	NaN	NaN	26.6882	27.492	24.637	24.9901	26.4207	26.8078	28.277	NaN	26.8734	27.1765	26.445	NaN	26.4972	NaN
Q00610;A0A087WVQ6;J3KS13;K7EJJ5;J3KRF5;J3KSQ2;A4FU99;J3QL20;F5H5N6	Q00610;A0A087WVQ6	Clathrin heavy chain 1;Clathrin heavy chain	CLTC	0.11371		-0.253964		-0.0372683		117	0.0613747	-3.71822		antigen processing and presentation;antigen processing and presentation of exogenous antigen;antigen processing and presentation of exogenous peptide antigen;antigen processing and presentation of exogenous peptide antigen via MHC class II;antigen processing and presentation of peptide antigen;antigen processing and presentation of peptide antigen via MHC class II;antigen processing and presentat…	structural molecule activity	cell part;clathrin coat;clathrin coat of coated pit;clathrin coat of trans-Golgi network vesicle;clathrin coated vesicle membrane;clathrin vesicle coat;clathrin-coated endocytic vesicle membrane;coated vesicle membrane;cytoplasmic membrane-bounded vesicle;cytoplasmic part;cytoplasmic vesicle;cytoplasmic vesicle membrane;cytoplasmic vesicle part;cytoskeletal part;cytosol;endocytic vesicle membrane…	Bacterial invasion of epithelial cells;Endocrine and other factor-regulated calcium reabsorption;Endocytosis;Huntington's disease;Lysosome	Clathrin;Clathrin_propel;Clathrin-link	3D-structure;Acetylation;Alternativesplicing;Coatedpit;Completeproteome;Cytoplasmicvesicle;Directproteinsequencing;Membrane;Phosphoprotein;Referenceproteome;Repeat	Profilin 1 complex	90	90	72	63.3	63.3	53.9	191.61	0	323.31	138810000000	1441	32.7351	26.1598	27.2455	30.5859	29.6679	27.5375	28.9556	29.6137	31.7245	29.8243	28.7013	28.9353	28.957	28.5328	30.6883	28.9402	31.7973	29.9222
P52565;V9HWE8;J3QQX2;J3KTF8;J3QW41;A0A0S2Z3D9;J3KRE2;J3KRY1;J3KS60	P52565;V9HWE8;J3QQX2;J3KTF8;J3QW41;A0A0S2Z3D9;J3KRE2;J3KRY1	Rho GDP-dissociation inhibitor 1	ARHGDIA;HEL-S-47e	0.113376		-0.135412		-0.100604		122	0.0478201	-1.45576		biological regulation;cell surface receptor linked signaling pathway;cellular component movement;cellular process;cellular response to stimulus;enzyme linked receptor protein signaling pathway;intracellular signal transduction;negative regulation of apoptosis;negative regulation of axonogenesis;negative regulation of biological process;negative regulation of cell adhesion;negative regulation of c…	enzyme activator activity;enzyme regulator activity;GDP-dissociation inhibitor activity;GTPase activator activity;GTPase regulator activity;nucleoside-triphosphatase regulator activity;Rho GDP-dissociation inhibitor activity;small GTPase regulator activity	cell part;cytoplasm;cytoplasmic part;cytoskeleton;cytosol;immunological synapse;intracellular non-membrane-bounded organelle;intracellular organelle;intracellular part;membrane part;non-membrane-bounded organelle;organelle;plasma membrane part	Neurotrophin signaling pathway;Vasopressin-regulated water reabsorption	Rho_GDI	3D-structure;Acetylation;Alternativesplicing;Completeproteome;Cytoplasm;Directproteinsequencing;GTPaseactivation;Referenceproteome		24	24	24	92.6	92.6	92.6	23.207	0	323.31	234990000000	1164	32.9038	30.7059	30.8086	31.8303	31.6155	30.0401	31.4249	30.3859	32.4432	30.5579	30.4789	31.0523	29.1202	30.7751	31.1128	29.5062	31.9347	31.4546
P11021;V9HWB4;B4DEF7	P11021;V9HWB4	78 kDa glucose-regulated protein	HSPA5;HEL-S-89n	0.112965		-0.00390741		-0.176011		128	0.0401393	-2.82377		activation of signaling protein activity involved in unfolded protein response;anatomical structure arrangement;anatomical structure development;biological regulation;catabolic process;cell activation;cell communication;cellular catabolic process;cellular macromolecule catabolic process;cellular macromolecule metabolic process;cellular metabolic process;cellular process;cellular response to bioti…	adenyl nucleotide binding;adenyl ribonucleotide binding;ATP binding;ATPase activity;binding;binding, bridging;calcium ion binding;catalytic activity;cation binding;chaperone binding;hydrolase activity;hydrolase activity, acting on acid anhydrides;hydrolase activity, acting on acid anhydrides, in phosphorus-containing anhydrides;ion binding;metal ion binding;misfolded protein binding;nucleoside-tr…	cell part;cell surface;cytoplasmic membrane-bounded vesicle;cytoplasmic part;cytoplasmic vesicle;endoplasmic reticulum chaperone complex;endoplasmic reticulum lumen;endoplasmic reticulum part;endoplasmic reticulum-Golgi intermediate compartment;integral to endoplasmic reticulum membrane;integral to membrane;integral to organelle membrane;intracellular membrane-bounded organelle;intracellular orga…	Prion diseases;Protein export;Protein processing in endoplasmic reticulum	HSP70	3D-structure;ATP-binding;Completeproteome;Cytoplasm;Directproteinsequencing;Endoplasmicreticulum;Methylation;Nitration;Nucleotide-binding;Phosphoprotein;Polymorphism;Referenceproteome;Signal	CEN complex;DGCR8 multiprotein complex;H2AX complex I;H2AX complex II;H2AX complex, isolated from cells without IR exposure;HCF-1 complex;SNW1 complex	62	60	60	67.7	67.7	67.7	72.332	0	323.31	286140000000	2299	32.896	30.0117	28.7848	31.8953	30.9246	31.1565	31.5168	30.7245	32.5009	30.6399	31.1012	31.129	31.4397	30.2406	31.6726	29.9754	31.7059	29.9501
P14625;Q5CAQ5;V9HWP2;B4DU71;Q59FC6;B4DHT9;Q96GW1;H0YIV0;B4DQX3;Q58FF2;F8W026	P14625;Q5CAQ5;V9HWP2;B4DU71;Q59FC6;B4DHT9	Endoplasmin	HSP90B1;TRA1;HEL-S-125m	0.112698		-0.0492898		-0.230071		124	0.0499455	-3.38165		actin cytoskeleton organization;actin filament organization;actin filament-based process;actin rod assembly;activation of immune response;activation of innate immune response;activation of signaling protein activity involved in unfolded protein response;biological regulation;catabolic process;cellular catabolic process;cellular component assembly;cellular component assembly at cellular level;cell…	adenyl nucleotide binding;adenyl ribonucleotide binding;ATP binding;binding;calcium ion binding;cation binding;enzyme binding;ion binding;lipoprotein particle receptor binding;low-density lipoprotein particle receptor binding;metal ion binding;nucleic acid binding;nucleotide binding;phosphatase binding;protein binding;protein phosphatase binding;purine nucleotide binding;purine ribonucleoside tri…	cell part;cytoplasmic membrane-bounded vesicle;cytoplasmic part;cytoplasmic vesicle;cytosol;endoplasmic reticulum;endoplasmic reticulum lumen;endoplasmic reticulum membrane;endoplasmic reticulum part;intracellular membrane-bounded organelle;intracellular organelle;intracellular organelle lumen;intracellular organelle part;intracellular part;melanosome;membrane;membrane part;membrane-bounded organ…	NOD-like receptor signaling pathway;Pathways in cancer;Plant-pathogen interaction;Prostate cancer;Protein processing in endoplasmic reticulum	HSP90	ATP-binding;Calcium;Chaperone;Completeproteome;Directproteinsequencing;Disulfidebond;Endoplasmicreticulum;Glycoprotein;Nucleotide-binding;Phosphoprotein;Referenceproteome;Signal;Stressresponse		64	62	54	62.8	62.8	59.9	92.468	0	323.31	140110000000	1262	33.0937	29.3113	28.8173	30.8951	30.4539	27.3218	29.3329	27.9717	30.8535	29.6274	30.4518	28.9049	30.2304	29.1496	30.9073	29.5746	31.1445	29.1864
P62826;B5MDF5;J3KQE5;F5H018;H0YFC6;B4DV51;Q96QB7;Q0EFC9;A0A087X0W0	P62826;B5MDF5;J3KQE5;F5H018	GTP-binding nuclear protein Ran	RAN	0.112607		-0.140105		-0.162831		124	0.0385706	-2.26292		actin cytoskeleton organization;actin filament-based process;androgen receptor signaling pathway;biological regulation;cell cycle phase;cell cycle process;cell division;cellular component organization;cellular component organization at cellular level;cellular component organization or biogenesis;cellular component organization or biogenesis at cellular level;cellular localization;cellular macromo…	androgen receptor binding;binding;catalytic activity;chromatin binding;GTP binding;GTPase activity;guanyl nucleotide binding;guanyl ribonucleotide binding;hormone receptor binding;hydrolase activity;hydrolase activity, acting on acid anhydrides;hydrolase activity, acting on acid anhydrides, in phosphorus-containing anhydrides;nuclear hormone receptor binding;nucleoside-triphosphatase activity;nuc…	cell part;cytoplasm;cytoplasmic membrane-bounded vesicle;cytoplasmic part;cytoplasmic vesicle;cytosol;intracellular membrane-bounded organelle;intracellular organelle;intracellular organelle part;intracellular part;macromolecular complex;melanosome;membrane part;membrane-bounded organelle;membrane-bounded vesicle;nuclear part;nuclear pore;nucleoplasm;nucleus;organelle;organelle part;pigment granu…	Ribosome biogenesis in eukaryotes;RNA transport	Ras	3D-structure;Acetylation;Cellcycle;Celldivision;Completeproteome;Cytoplasm;Directproteinsequencing;GTP-binding;Host-virusinteraction;Isopeptidebond;Mitosis;Nucleotide-binding;Nucleus;Polymorphism;Proteintransport;Referenceproteome;Transport;Ublconjugation	ALL-1 supercomplex;CRM1-RAN-PHAX-CBC complex (cap binding complex);IPO13-RAN-EIF1AX complex;RANBP1-RAN-KPNB1 complex;Snurportin-CRM1-RanGTP complex;TNPO2-RAN-NXF1 complex	19	19	19	61.1	61.1	61.1	24.423	0	162.5	88001000000	557	30.1538	28.9033	28.8886	30.3856	29.7427	27.7511	28.6549	26.8946	30.109	30.17	29.9327	27.9895	30.5084	29.071	29.6727	28.0332	30.6402	27.8439
P62913;Q5VVD0;Q5VVC8;Q08ES8;Q5VVC9	P62913;Q5VVD0;Q5VVC8;Q08ES8;Q5VVC9	60S ribosomal protein L11	RPL11	0.111986		-0.0940492		-0.219677		68	0.0308221	2.42578	+	biosynthetic process;catabolic process;cellular biosynthetic process;cellular catabolic process;cellular component biogenesis;cellular component biogenesis at cellular level;cellular component disassembly;cellular component disassembly at cellular level;cellular component organization;cellular component organization at cellular level;cellular component organization or biogenesis;cellular componen…	binding;nucleic acid binding;RNA binding;rRNA binding;structural constituent of ribosome;structural molecule activity	cell part;cytoplasmic part;cytosolic large ribosomal subunit;intracellular non-membrane-bounded organelle;intracellular organelle;intracellular organelle part;intracellular part;large ribosomal subunit;macromolecular complex;non-membrane-bounded organelle;nuclear part;nucleolus;organelle;organelle part;ribonucleoprotein complex;ribosome	Ribosome	Ribosomal_L5;Ribosomal_L5_C	3D-structure;Acetylation;Alternativesplicing;Completeproteome;Diamond-Blackfananemia;Directproteinsequencing;Diseasemutation;Nucleus;Phosphoprotein;Referenceproteome;Ribonucleoprotein;Ribosomalprotein;RNA-binding;rRNA-binding	60S ribosomal subunit, cytoplasmic;Nop56p-associated pre-rRNA complex;Ribosome, cytoplasmic;TRBP containing complex (DICER, RPL7A, EIF6, MOV10 and subunits of the 60S ribosomal particle)	12	12	12	62.9	62.9	62.9	20.252	0	103.65	482450000000	155	33.1331	NaN	NaN	33.1223	32.6912	NaN	31.8536	NaN	NaN	35.3057	NaN	NaN	NaN	NaN	32.6741	NaN	33.6962	30.7571
C9JE82;Q9NY47;C9JVC9	C9JE82;Q9NY47;C9JVC9	Voltage-dependent calcium channel subunit alpha-2/delta-2;Voltage-dependent calcium channel subunit alpha-2-2;Voltage-dependent calcium channel subunit delta-2	CACNA2D2	0.111925		0.167707		-0.201633		61	0.023956	0.402174		biological regulation;cellular component organization;cellular component organization or biogenesis;cellular metabolic process;cellular process;energy derivation by oxidation of organic compounds;energy reserve metabolic process;generation of precursor metabolites and energy;metabolic process;neuromuscular junction development;oxidation-reduction process;positive regulation of biological process;…	binding;calcium channel activity;cation binding;cation channel activity;cation transmembrane transporter activity;channel activity;gated channel activity;ion binding;ion channel activity;ion transmembrane transporter activity;metal ion binding;passive transmembrane transporter activity;substrate-specific channel activity;substrate-specific transmembrane transporter activity;substrate-specific tra…	calcium channel complex;cation channel complex;cell part;ion channel complex;macromolecular complex;membrane;membrane part;plasma membrane;plasma membrane part;protein complex;voltage-gated calcium channel complex	Arrhythmogenic right ventricular cardiomyopathy (ARVC);Cardiac muscle contraction;Dilated cardiomyopathy;Hypertrophic cardiomyopathy (HCM);MAPK signaling pathway	Cache_1;VGCC_alpha2;VWA;VWA_N	Alternativesplicing;Calcium;Calciumchannel;Calciumtransport;Completeproteome;Disulfidebond;Glycoprotein;Ionchannel;Iontransport;Membrane;Metal-binding;Polymorphism;Referenceproteome;Signal;Transmembrane;Transmembranehelix;Transport;Voltage-gatedchannel		19	19	19	19.8	19.8	19.8	129.21	0	79.06	11779000000	127	NaN	NaN	NaN	NaN	27.9405	NaN	NaN	27.6218	26.8535	27.4629	NaN	NaN	NaN	27.3183	27.6774	NaN	27.3325	NaN
P00338;V9HWB9;B4DJI1;F5GXY2;F5GYU2;F5GXH2;F5H5J4;F5H6W8;F5GZQ4;F5H8H6;F5GXC7;F5GWW2;F5GXU1;P07864;F5H155;F5H245;G9BCY8;G9BCY7;D6NKH9;A0A140VKA7	P00338;V9HWB9;B4DJI1	L-lactate dehydrogenase A chain;L-lactate dehydrogenase	LDHA;HEL-S-133P	0.111815		-0.084134		-0.0169507		128	0.0363977	-1.04878		alcohol catabolic process;alcohol metabolic process;ATP biosynthetic process;ATP metabolic process;biosynthetic process;carbohydrate catabolic process;carbohydrate metabolic process;carboxylic acid biosynthetic process;carboxylic acid metabolic process;catabolic process;cell communication;cell motility;cellular biosynthetic process;cellular carbohydrate catabolic process;cellular carbohydrate met…	catalytic activity;lactate dehydrogenase activity;L-lactate dehydrogenase activity;oxidoreductase activity;oxidoreductase activity, acting on CH-OH group of donors;oxidoreductase activity, acting on the CH-OH group of donors, NAD or NADP as acceptor	cell part;cytoplasm;cytoplasmic part;cytosol;intracellular membrane-bounded organelle;intracellular organelle;intracellular part;membrane-bounded organelle;mitochondrion;organelle	Cysteine and methionine metabolism;Glycolysis / Gluconeogenesis;Propanoate metabolism;Pyruvate metabolism	Ldh_1_C;Ldh_1_N	3D-structure;Acetylation;Alternativesplicing;Completeproteome;Cytoplasm;Directproteinsequencing;Diseasemutation;Glycogenstoragedisease;Glycolysis;NAD;Oxidoreductase;Phosphoprotein;Polymorphism;Referenceproteome;Ublconjugation		46	46	43	97.3	97.3	89.2	36.688	0	323.31	448290000000	2648	32.271	31.3006	30.8636	31.4594	32.0072	31.318	31.3527	31.2765	31.9821	31.1191	30.6258	31.7175	30.6347	31.2573	32.2047	30.4339	32.0221	32.8756
P07357;Q05CV2	P07357;Q05CV2	Complement component C8 alpha chain	C8A	0.111541		-0.255537		0.283007		123	0.0450335	1.30572		activation of immune response;biological regulation;cell death;cellular process;complement activation;complement activation, alternative pathway;complement activation, classical pathway;cytolysis;death;defense response;humoral immune response;immune effector process;immune response;immune system process;innate immune response;macromolecule metabolic process;metabolic process;positive regulation o…		cell part;extracellular region part;extracellular space;macromolecular complex;membrane attack complex;membrane part;plasma membrane part;pore complex;protein complex	Amoebiasis;Complement and coagulation cascades;Prion diseases;Systemic lupus erythematosus	Ldl_recept_a;MACPF;TSP_1	3D-structure;Cellmembrane;Cleavageonpairofbasicresidues;Complementalternatepathway;Complementpathway;Completeproteome;Cytolysis;Directproteinsequencing;Disulfidebond;EGF-likedomain;Glycoprotein;Immunity;Innateimmunity;Membrane;Membraneattackcomplex;Polymorphism;Referenceproteome;Repeat;Secreted;Signal;Transmembrane;Transmembranebetastrand		30	30	30	52.7	52.7	52.7	65.163	0	323.31	157680000000	1216	28.8829	31.7179	32.4227	30.72	31.9814	31.0637	30.1587	30.9408	28.5007	31.1277	30.4556	32.8864	28.8241	31.5355	31.0239	31.5286	30.4159	29.4411
P07339;A0A1B0GWE8;V9HWI3;A0A1B0GW44;A0A1B0GV23;A0A1B0GVD5;A0A1B0GVP3;A0A1B0GU92;A0A1B0GU03;C9JH19;F8WD96;H7C469;H7C1V0;F8W787;A0A0S2Z3L4;A0A1B0GVF1;A0A1B0GV01	P07339;A0A1B0GWE8;V9HWI3;A0A1B0GW44;A0A1B0GV23;A0A1B0GVD5;A0A1B0GVP3;A0A1B0GU92;A0A1B0GU03;C9JH19;F8WD96;H7C469	Cathepsin D;Cathepsin D light chain;Cathepsin D heavy chain	CTSD;HEL-S-130P	0.111025		-0.187718		-0.252336		128	0.0422329	-1.54798		antigen processing and presentation;antigen processing and presentation of exogenous antigen;antigen processing and presentation of exogenous peptide antigen;antigen processing and presentation of exogenous peptide antigen via MHC class II;antigen processing and presentation of peptide antigen;antigen processing and presentation of peptide antigen via MHC class II;antigen processing and presentat…	aspartic-type endopeptidase activity;aspartic-type peptidase activity;catalytic activity;endopeptidase activity;hydrolase activity;peptidase activity;peptidase activity, acting on L-amino acid peptides	cell part;cytoplasmic membrane-bounded vesicle;cytoplasmic part;cytoplasmic vesicle;extracellular region part;extracellular space;integral to membrane;intracellular membrane-bounded organelle;intracellular organelle;intracellular organelle lumen;intracellular organelle part;intracellular part;intrinsic to membrane;lysosomal lumen;lysosome;lytic vacuole;melanosome;membrane part;membrane-bounded or…	ko05152;Lysosome	A1_Propeptide;Asp;CD225	3D-structure;Alzheimerdisease;Aspartylprotease;Completeproteome;Directproteinsequencing;Diseasemutation;Disulfidebond;Glycoprotein;Hydrolase;Lysosome;Neurodegeneration;Neuronalceroidlipofuscinosis;Polymorphism;Protease;Referenceproteome;Secreted;Signal;Zymogen		37	37	37	70.1	70.1	70.1	44.552	0	323.31	613470000000	2494	33.3777	32.6012	30.3588	32.3017	30.8284	30.3138	32.8693	31.4472	35.0636	30.8359	31.1964	31.4499	33.7852	31.0451	31.2239	30.3928	32.5204	30.4142
B2R773;A8K660;Q15848	B2R773;A8K660;Q15848	Adiponectin	ADIPOQ	0.108526		0.153911		0.276463		35	0.056106	1.04676		adiponectin-mediated signaling pathway;alcohol metabolic process;anatomical structure development;biological regulation;brown fat cell differentiation;carbohydrate homeostasis;carbohydrate metabolic process;carboxylic acid catabolic process;carboxylic acid metabolic process;catabolic process;cell differentiation;cell surface receptor linked signaling pathway;cellular carbohydrate metabolic proces…	binding;carbohydrate binding;cytokine activity;hormone activity;identical protein binding;monosaccharide binding;protein binding;receptor binding;sialic acid binding;sugar binding	cell part;cell surface;collagen;cytoplasmic part;endoplasmic reticulum;extracellular matrix part;extracellular region part;extracellular space;intracellular membrane-bounded organelle;intracellular organelle;intracellular part;membrane-bounded organelle;organelle	Adipocytokine signaling pathway;PPAR signaling pathway;Type II diabetes mellitus	C1q;Collagen	3D-structure;Collagen;Completeproteome;Diabetesmellitus;Directproteinsequencing;Diseasemutation;Disulfidebond;Glycoprotein;Hormone;Hydroxylation;Obesity;Pharmaceutical;Polymorphism;Referenceproteome;Repeat;Secreted;Signal		4	4	4	21.3	21.3	21.3	26.425	0	140.85	13173000000	97	27.2473	29.4832	28.7906	26.1212	28.7601	NaN	NaN	30.0615	NaN	27.2333	NaN	27.4254	NaN	NaN	NaN	26.7182	NaN	NaN
Q6JBY9;B7ZKW8	Q6JBY9;B7ZKW8	CapZ-interacting protein	RCSD1	0.10822		0.249067		0.362731		24	0.0543383	0.170541		cellular hyperosmotic response;cellular process;cellular response to abiotic stimulus;cellular response to osmotic stress;cellular response to stimulus;cellular response to stress;hyperosmotic response;multicellular organismal process;muscle contraction;muscle system process;response to abiotic stimulus;response to osmotic stress;response to stimulus;response to stress;skeletal muscle contraction…		actin filament;cell part;cytoskeletal part;intracellular organelle part;intracellular part;macromolecular complex;organelle part;protein complex		RCSD	Alternativesplicing;Completeproteome;Phosphoprotein;Polymorphism;Referenceproteome		15	15	15	36.3	36.3	36.3	44.503	0	263.24	6421300000	110	NaN	NaN	NaN	NaN	NaN	25.9991	26.4778	NaN	24.9956	NaN	NaN	24.4968	NaN	NaN	NaN	NaN	NaN	29.0553
P00918;V9HW21;A0A0K0K1L1;E5RID5;E5RK37	P00918;V9HW21;A0A0K0K1L1	Carbonic anhydrase 2	CA2;HEL-76	0.10784		-0.00901974		-0.0899052		124	0.0819907	-2.34918		anatomical structure development;anatomical structure morphogenesis;anion transport;bicarbonate transport;biological regulation;carbon dioxide transport;cellular metabolic process;cellular process;developmental process;establishment of localization;gas transport;inorganic anion transport;ion transport;kidney development;metabolic process;morphogenesis of an epithelium;odontogenesis;odontogenesis …	binding;carbonate dehydratase activity;carbon-oxygen lyase activity;catalytic activity;cation binding;hydro-lyase activity;ion binding;lyase activity;metal ion binding;transition metal ion binding;zinc ion binding	apical part of cell;axon;basolateral plasma membrane;cell part;cell projection;cytoplasmic part;cytosol;extracellular region part;extracellular space;intracellular part;membrane part;microvillus;neuron projection;plasma membrane part	Nitrogen metabolism	Carb_anhydrase	3D-structure;Acetylation;Completeproteome;Cytoplasm;Directproteinsequencing;Diseasemutation;Lyase;Metal-binding;Osteopetrosis;Polymorphism;Referenceproteome;Zinc		29	29	29	81.5	81.5	81.5	29.246	0	323.31	235690000000	1272	30.6258	29.3531	26.0866	32.2992	30.5804	28.7983	30.3226	26.1479	31.48	29.4604	30.5664	29.3534	32.8877	28.9	31.4291	31.629	29.8824	26.7833
[truncated: 1,212 more rows]
[truncated: 243 more columns]

## Sheet: Legend Dataset EV5
	Processed raw data from BALF proteomics
[truncated: 1 more rows]
