# Supplementary material for: Integrative analysis of cell state changes in lung fibrosis with peripheral protein biomarkers
Source: EMBO Mol Med. 2021 Mar 2;13(4):e12871. doi: 10.15252/emmm.202012871 (PMC8033531; doi:10.15252/emmm.202012871)
Supplement: Supplementary file 9 — Dataset EV7 [file EMMM-13-e12871-s007.xlsx]

## Sheet: Fisher exact test enrichment
C: Category column	C: Category value	N: Total size	N: Selection size	N: Category size	N: Intersection size	N: Enrichment factor	N: P value	N: Benj. Hoch. FDR		Table S7
Keywords	Secreted	1778	285	288	94	2.0362	4.911e-15	2.5734e-12
GOCC name	extracellular region	1778	285	230	76	2.0614	2.5374e-12	1.7711e-09
Keywords	Signal	1778	285	374	101	1.6848	2.7587e-10	7.2277e-08
GOCC name	extracellular region part	1778	285	263	79	1.874	2.0924e-10	7.3024e-08
GOMF name	nucleotide binding	1778	285	308	16	0.32408	1.9406e-10	2.8586e-07
GOBP name	nucleobase-containing compound metabolic process	1778	285	391	25	0.39889	1.1819e-10	3.2437e-07
GOBP name	cellular nitrogen compound metabolic process	1778	285	461	33	0.44658	6.7052e-11	3.6805e-07
GOBP name	RNA metabolic process	1778	285	250	11	0.2745	8.87e-10	1.6229e-06
Keywords	Cytoplasm	1778	285	686	71	0.64569	4.5362e-08	7.9233e-06
Keywords	Nucleotide-binding	1778	285	210	10	0.29708	7.8031e-08	8.1777e-06
Keywords	Disulfidebond	1778	285	362	92	1.5855	7.4199e-08	9.72e-06
Keywords	Phosphoprotein	1778	285	774	86	0.69318	1.7029e-07	1.4872e-05
GOBP name	nitrogen compound metabolic process	1778	285	490	42	0.53474	1.2978e-08	1.7808e-05
GOBP name	nucleic acid metabolic process	1778	285	292	18	0.38457	2.4203e-08	2.657e-05
Pfam	Filament	1778	285	19	13	4.2685	3.6227e-07	0.00041661
Keywords	Intermediatefilament	1778	285	19	13	4.2685	3.6227e-07	2.7118e-05
Keywords	Glycoprotein	1778	285	367	90	1.5299	6.5303e-07	4.2773e-05
GOMF name	ribonucleotide binding	1778	285	222	12	0.33722	2.0937e-07	7.7102e-05
GOMF name	purine ribonucleotide binding	1778	285	222	12	0.33722	2.0937e-07	0.0001028
GOCC name	ribonucleoprotein complex	1778	285	147	5	0.2122	4.4726e-07	0.00010406
GOMF name	purine ribonucleoside triphosphate binding	1778	285	218	12	0.34341	3.6162e-07	0.00010653
GOMF name	purine nucleotide binding	1778	285	224	12	0.33421	1.5894e-07	0.00011706
GOCC name	cell part	1778	285	1463	205	0.87417	7.3551e-07	0.00012835
GOMF name	catalytic activity	1778	285	689	75	0.67909	5.5633e-07	0.00013658
Keywords	Ribonucleoprotein	1778	285	88	1	0.070893	2.4515e-06	0.00014273
GOCC name	extracellular space	1778	285	184	53	1.797	1.5043e-06	0.00021
GOBP name	mRNA metabolic process	1778	285	159	6	0.23542	3.6933e-07	0.00033787
GOMF name	RNA binding	1778	285	169	8	0.29532	1.6572e-06	0.00034871
Keywords	Antimicrobial	1778	285	17	11	4.0367	6.8468e-06	0.00035877
Keywords	Keratin	1778	285	15	10	4.1591	1.2612e-05	0.00060079
GOCC name	keratin filament	1778	285	12	9	4.6789	8.2965e-06	0.00096516
Keywords	Acetylation	1778	285	704	84	0.74438	3.1029e-05	0.0012507
Keywords	ATP-binding	1778	285	148	8	0.33722	2.8712e-05	0.0012538
GOCC name	intermediate filament	1778	285	24	13	3.3792	1.4374e-05	0.0014333
GOCC name	intracellular part	1778	285	1304	181	0.86594	1.9088e-05	0.0016655
GOBP name	digestion	1778	285	7	7	6.2386	2.5544e-06	0.002003
Keywords	Antibiotic	1778	285	14	9	4.0105	5.3738e-05	0.0020113
Keywords	Transferase	1778	285	123	6	0.30432	6.4071e-05	0.0022382
Keywords	Nucleus	1778	285	326	31	0.59324	7.3063e-05	0.0023928
GOMF name	adenyl nucleotide binding	1778	285	170	10	0.36698	1.7964e-05	0.0033076
GOBP name	intracellular signal transduction	1778	285	149	7	0.29309	6.9005e-06	0.0034433
GOBP name	defense response to bacterium	1778	285	29	15	3.2269	6.4787e-06	0.0035561
GOBP name	RNA biosynthetic process	1778	285	141	6	0.26547	5.2248e-06	0.0035848
GOMF name	adenyl ribonucleotide binding	1778	285	168	10	0.37135	2.3138e-05	0.0037869
GOBP name	cellular macromolecule metabolic process	1778	285	523	55	0.65607	8.3185e-06	0.003805
GOBP name	cellular protein metabolic process	1778	285	320	27	0.52638	6.3743e-06	0.0038876
GOCC name	nucleosome	1778	285	14	9	4.0105	5.3738e-05	0.0041677
GOBP name	response to bacterium	1778	285	37	17	2.8664	1.1603e-05	0.004899
GOMF name	ATP binding	1778	285	164	10	0.3804	3.8154e-05	0.0051092
Keywords	Transcription	1778	285	75	2	0.16636	0.00016721	0.0051541
GOMF name	transferase activity	1778	285	137	7	0.31876	3.5402e-05	0.0052147
Keywords	RNA-binding	1778	285	95	4	0.26268	0.00020114	0.0058554
GOCC name	high-density lipoprotein particle	1778	285	15	9	3.7432	0.00011333	0.0060847
GOBP name	cellular process	1778	285	1283	177	0.86066	1.601e-05	0.006277
Keywords	Transcriptionregulation	1778	285	73	2	0.17092	0.00022768	0.0062793
GOCC name	organelle part	1778	285	746	93	0.77773	0.00011118	0.006467
GOCC name	protein-lipid complex	1778	285	18	10	3.4659	0.00011046	0.0070091
Keywords	Ribosomalprotein	1778	285	60	1	0.10398	0.00027512	0.0072082
GOCC name	plasma lipoprotein particle	1778	285	18	10	3.4659	0.00011046	0.00771
GOCC name	nuclear part	1778	285	263	24	0.5693	0.00018999	0.0082884
GOCC name	cytosol	1778	285	547	64	0.72993	0.00018939	0.0088132
GOCC name	intracellular organelle part	1778	285	733	92	0.78302	0.00017713	0.0088313
GOCC name	protein-DNA complex	1778	285	16	9	3.5092	0.00021848	0.0089704
GOBP name	macromolecule modification	1778	285	202	14	0.43238	2.5938e-05	0.0094915
GOBP name	retinoid metabolic process	1778	285	19	11	3.6118	2.9811e-05	0.0096256
GOCC name	cytoplasmic part	1778	285	993	134	0.84186	0.00025075	0.0097237
GOBP name	diterpenoid metabolic process	1778	285	19	11	3.6118	2.9811e-05	0.010227
GOCC name	cytoplasm	1778	285	438	49	0.69793	0.00030221	0.011102
GOBP name	protein modification process	1778	285	198	14	0.44111	4.1247e-05	0.01132
GOBP name	response to fungus	1778	285	11	8	4.5372	3.9693e-05	0.011467
GOBP name	defense response	1778	285	230	58	1.5732	3.9223e-05	0.011961
Keywords	VLDL	1778	285	6	5	5.1988	0.00051903	0.012362
Keywords	Calcium	1778	285	113	31	1.7115	0.00055876	0.01273
Keywords	Chylomicron	1778	285	6	5	5.1988	0.00051903	0.012951
Keywords	Proteintransport	1778	285	77	3	0.24306	0.00061111	0.013343
GOBP name	terpenoid metabolic process	1778	285	20	11	3.4312	5.5928e-05	0.014619
GOBP name	defense response to fungus	1778	285	9	7	4.8522	6.5346e-05	0.016304
Keywords	Polymorphism	1778	285	954	175	1.1444	0.00084413	0.017693
GOBP name	cellular metabolic process	1778	285	821	104	0.79027	8.0946e-05	0.019318
Keywords	GTP-binding	1778	285	52	1	0.11997	0.0010078	0.020311
GOBP name	isoprenoid metabolic process	1778	285	21	11	3.2678	9.9144e-05	0.021768
GOBP name	regulation of cellular metabolic process	1778	285	410	43	0.65429	9.7871e-05	0.022384
GOCC name	intermediate-density lipoprotein particle	1778	285	4	4	6.2386	0.00064854	0.022634
GOBP name	phototransduction, visible light	1778	285	15	9	3.7432	0.00011333	0.023039
GOBP name	macromolecule biosynthetic process	1778	285	170	12	0.44037	0.00014648	0.023648
GOBP name	lipid catabolic process	1778	285	36	15	2.5994	0.0001435	0.023868
GOBP name	detection of visible light	1778	285	15	9	3.7432	0.00011333	0.023925
GOBP name	nuclear-transcribed mRNA catabolic process, nonsense-mediated decay	1778	285	64	1	0.097478	0.00014235	0.024417
GOCC name	macromolecular complex	1778	285	591	74	0.78114	0.00088081	0.024592
GOCC name	protein complex	1778	285	446	52	0.72737	0.00074983	0.024923
GOCC name	very-low-density lipoprotein particle	1778	285	12	7	3.6392	0.00086051	0.025026
GOBP name	macromolecular complex disassembly	1778	285	64	1	0.097478	0.00014235	0.025205
GOBP name	positive regulation of macromolecule metabolic process	1778	285	171	12	0.4378	0.00013079	0.02564
GOCC name	chylomicron	1778	285	9	6	4.1591	0.00081484	0.025853
GOBP name	cellular macromolecular complex disassembly	1778	285	64	1	0.097478	0.00014235	0.026045
GOCC name	triglyceride-rich lipoprotein particle	1778	285	12	7	3.6392	0.00086051	0.026115
GOBP name	cellular macromolecule biosynthetic process	1778	285	162	11	0.42361	0.0001383	0.026178
GOBP name	regulation of cell cycle	1778	285	75	2	0.16636	0.00016721	0.026224
GOBP name	protein modification by small protein conjugation	1778	285	61	1	0.10227	0.00023347	0.027859
GOBP name	killing of cells of other organism	1778	285	10	7	4.367	0.00018359	0.027992
GOBP name	protein complex disassembly	1778	285	61	1	0.10227	0.00023347	0.028478
GOBP name	positive regulation of macromolecule biosynthetic process	1778	285	85	3	0.22019	0.0001929	0.028617
GOBP name	intracellular transport	1778	285	192	15	0.48739	0.00019903	0.028749
GOBP name	RNA processing	1778	285	73	2	0.17092	0.00022768	0.029064
GOBP name	cellular protein complex disassembly	1778	285	61	1	0.10227	0.00023347	0.029125
GOBP name	regulation of macromolecule metabolic process	1778	285	414	45	0.67811	0.0002233	0.029183
GOBP name	protein transport	1778	285	207	17	0.51235	0.00022219	0.029746
GOBP name	phototransduction	1778	285	16	9	3.5092	0.00021848	0.029981
Keywords	Cellcycle	1778	285	49	1	0.12732	0.0016274	0.030456
Keywords	Heme	1778	285	13	7	3.3592	0.0015709	0.030488
GOBP name	detection of light stimulus	1778	285	16	9	3.5092	0.00021848	0.030749
Keywords	Nucleosomecore	1778	285	10	6	3.7432	0.0017158	0.031003
GOBP name	translational elongation	1778	285	59	1	0.10574	0.00032408	0.033564
GOBP name	SRP-dependent cotranslational protein targeting to membrane	1778	285	59	1	0.10574	0.00032408	0.034209
GOBP name	establishment of protein localization	1778	285	210	18	0.53474	0.00036103	0.034766
Keywords	Membrane	1778	285	397	47	0.73857	0.0019945	0.034837
GOBP name	protein targeting to ER	1778	285	59	1	0.10574	0.00032408	0.03488
GOBP name	response to other organism	1778	285	73	23	1.9656	0.00037029	0.035043
GOBP name	regulation of macromolecule biosynthetic process	1778	285	226	20	0.55209	0.0003452	0.035089
GOBP name	nuclear-transcribed mRNA catabolic process	1778	285	70	2	0.17825	0.00036041	0.035326
GOBP name	establishment of protein localization in endoplasmic reticulum	1778	285	59	1	0.10574	0.00032408	0.035577
GOBP name	enzyme linked receptor protein signaling pathway	1778	285	70	2	0.17825	0.00036041	0.035969
Keywords	Referenceproteome	1778	285	1581	240	0.94704	0.0021975	0.035985
GOBP name	mRNA catabolic process	1778	285	71	2	0.17574	0.00030941	0.036135
GOCC name	extracellular matrix	1778	285	31	12	2.4149	0.0013468	0.036157
GOBP name	cotranslational protein targeting to membrane	1778	285	59	1	0.10574	0.00032408	0.036303
GOBP name	primary metabolic process	1778	285	896	119	0.82856	0.00032373	0.03702
Keywords	Completeproteome	1778	285	1581	240	0.94704	0.0021975	0.037145
GOMF name	monocarboxylic acid binding	1778	285	20	10	3.1193	0.00033199	0.037617
GOBP name	positive regulation of cellular metabolic process	1778	285	185	15	0.50583	0.00041045	0.038186
GOBP name	regulation of sterol transport	1778	285	11	7	3.97	0.00042549	0.038287
GOBP name	lipoprotein metabolic process	1778	285	14	8	3.5649	0.00043301	0.038335
GOBP name	regulation of cholesterol transport	1778	285	11	7	3.97	0.00042549	0.038925
GOBP name	positive regulation of metabolic process	1778	285	199	17	0.53295	0.00049138	0.039089
GOBP name	cellular macromolecule catabolic process	1778	285	143	10	0.43627	0.00045619	0.039125
GOBP name	translation	1778	285	57	1	0.10945	0.00044913	0.039131
GOBP name	regulation of metabolic process	1778	285	487	57	0.73018	0.00046508	0.039274
GOBP name	translational initiation	1778	285	68	2	0.18349	0.00048823	0.03941
GOMF name	structural constituent of ribosome	1778	285	59	1	0.10574	0.00032408	0.039781
GOBP name	response to inorganic substance	1778	285	84	25	1.8567	0.00052973	0.039831
GOBP name	establishment of protein localization to organelle	1778	285	68	2	0.18349	0.00048823	0.039998
GOBP name	intracellular protein transport	1778	285	134	9	0.41901	0.00048217	0.0401
GOBP name	viral transcription	1778	285	56	1	0.1114	0.0005284	0.040283
GOBP name	cell-substrate junction assembly	1778	285	6	5	5.1988	0.00051903	0.040699
GOBP name	translational termination	1778	285	56	1	0.1114	0.0005284	0.04085
GOMF name	tetrapyrrole binding	1778	285	17	9	3.3028	0.00039154	0.041196
GOBP name	protein metabolic process	1778	285	464	54	0.72604	0.00055587	0.041232
GOBP name	protein modification by small protein conjugation or removal	1778	285	67	2	0.18623	0.00056778	0.041554
Keywords	Oxygentransport	1778	285	5	4	4.9909	0.0027291	0.04206
Keywords	Ichthyosis	1778	285	5	4	4.9909	0.0027291	0.043334
GOBP name	peptidyl-amino acid modification	1778	285	55	1	0.11343	0.00062138	0.044296
Keywords	mRNAprocessing	1778	285	33	0	0	0.0029599	0.044314
GOBP name	biosynthetic process	1778	285	323	34	0.65669	0.00061422	0.044361
GOBP name	triglyceride-rich lipoprotein particle clearance	1778	285	4	4	6.2386	0.00064854	0.045061
GOBP name	chylomicron remnant clearance	1778	285	4	4	6.2386	0.00064854	0.045639
GOBP name	protein complex subunit organization	1778	285	180	15	0.51988	0.00067606	0.046386
GOBP name	cellular biosynthetic process	1778	285	314	33	0.65565	0.00070853	0.048014
GOBP name	protein targeting	1778	285	95	5	0.32835	0.0007332	0.04908

## Sheet: Legend Dataset EV7
	Fisher exact test enrichment
	A Fisher´s exact test showed that 285 BALF proteins with high coefficient of variation (CV) across patients (Appendix Fig. S4a) were significantly enriched for gene annotations such as `secreted´, `plasma lipoprotein´, `antimicrobial´, `nucleosome´, `intermediate filament´ and `extracellular matrix´ (Dataset EV7), indicating that these categories are regulated across patient groups.
