# Supplementary material for: Integrative analysis of cell state changes in lung fibrosis with peripheral protein biomarkers
Source: EMBO Mol Med. 2021 Mar 2;13(4):e12871. doi: 10.15252/emmm.202012871 (PMC8033531; doi:10.15252/emmm.202012871)
Supplement: Supplementary file 10 — Dataset EV8 [file EMMM-13-e12871-s014.xlsx]

## Sheet: clinical data BALF
clinical parameter	GA_04	GA_05	GA_06	GA_07	GA_10	GA_102	GA_103	GA_104	GA_105	GA_107	GA_109	GA_111	GA_112	GA_113	GA_115	GA_119	GA_12	GA_122	GA_123	GA_125	GA_128	GA_13	GA_133	GA_134	GA_14	GA_146	GA_148	GA_15	GA_150	GA_153	GA_157	GA_16	GA_166	GA_167	GA_169	GA_17	GA_172	GA_174	GA_175	GA_176	GA_179	GA_18	GA_185	GA_187	GA_19	GA_190	GA_193	GA_20	GA_207
sex [m/f]	f	m	m	m	m	m	m	f	f	m	f	f	f	f	m	f	m	f	f	m	f	m	f	f	f	m	m	f	f	m	m	f	f	m	f	m	m	m	m	m	f	f	f	f	m	m	m	m	f
smoking status [active/ex/never smokers]	ex	ex	ex	ex	ex	never	active	never	active	ex	ex	ex	active	never	ex	never	ex	ex	never	ex	ex	ex	NaN	NaN	NaN	NaN	NaN	ex	NaN	NaN	ex	active	NaN	NaN	NaN	active	never	NaN	ex	ex	NaN	ex	never	ex	ex	ex	NaN	ex	ex
age [years]	70	81	74	70	64	40	67	71	30	64	65	56	46	75	66	77	66	73	56	79	58	73	73	53	NaN	77	23	62	68	68	73	43	79	76	48	32	74	78	47	48	75	58	83	81	82	77	37	58	64
entity	IPF/UIP	ILD	Sarcoidosis	IPF/UIP	lung cancer	Sarcoidosis	IPF/UIP	NSIP	RBILD	COP	COP	IPF/UIP	NSIP	NSIP	IPF/UIP	EAA	EAA	COP	Asthma	ILD	Sarcoidosis	COPD	COP	ILD	ILD	lung cancer	Sarcoidosis	COP	EAA	IPF/UIP	ILD	Sarcoidosis	lung cancer	lung cancer	ILD	Sarcoidosis	IPF/UIP	lung cancer	lung cancer	ILD	ILD	NSIP	COP	COP	EAA	IPF/UIP	Bronchitis	ILD	ABPA
disease type [ILD/non ILD]	ILD	ILD	ILD	ILD	non ILD	ILD	ILD	ILD	ILD	ILD	ILD	ILD	ILD	ILD	ILD	ILD	ILD	ILD	non ILD	ILD	ILD	non ILD	ILD	ILD	ILD	non ILD	ILD	ILD	ILD	ILD	ILD	ILD	non ILD	non ILD	ILD	ILD	ILD	non ILD	non ILD	ILD	ILD	ILD	ILD	ILD	ILD	ILD	non ILD	ILD	non ILD
LDH (U/l)	446	295	302	397	NaN	214	201	298	169	509	379	338	221	498	237	195	249	220	239	210	219	296	301	208	NaN	187	183	195	99	236	276	200	190	189	173	204	167	199	162	367	266	306	210	163	401	233	149	313	199
FEV1 %/ FVC (Tiffeneau %)	82.64	71.13	79.56	81.74	69.63	80.3	82.97	86.89	57.01	70.38	86.42	78.35	68.38	90.53	82.34	57.33	78.86	71.61	58.22	79.84	82.94	66.79	NaN	82.19	NaN	66.44	80.69	90.89	82.75	86.31	79.79	77.34	77.83	90.63	92.28	75.69	74.09	65.72	84.4	85.09	69.61	75.27	58.2	67.42	86.61	90.34	80.25	91.8	78.64
TLC from baseline	73.1	55	NaN	77.3	87.9	107.3	109.7	68.8	84	76.5	80	63.1	98	64	74.6	112	87.6	118.5	105.8	89	88.8	92.2	NaN	104.1	NaN	99	83.1	118.9	83.3	63.8	71.3	109.7	97.1	105.6	64.9	89.3	52.7	97.6	95.3	73.1	105.6	96.2	70.7	81.9	79.4	58.6	112	57.8	NaN
TLC [L]	3.39	3.56	6.5	5.21	6.63	7.66	7.04	2.92	4.43	5.22	3.71	3.09	5.08	3.31	4.91	5.71	5.97	5.81	5.18	5.93	4.18	6.36	NaN	5.24	NaN	6.57	5.6	5.91	4.8	5.02	4.07	6.03	4.76	6.45	4.22	6.16	3.34	6.97	6.27	5.22	5.31	5.03	3.37	3.96	5.16	3.81	8.09	3.71	5
Dlco (SB) [mmol/min/kPa]	NaN	2.14	4.4	4.63	4.75	9.32	5.08	2.63	4.58	2.62	3.4	2.21	3.29	NaN	5.11	4.26	NaN	5.23	NaN	NaN	4.51	1.9	NaN	5.09	NaN	7.37	8.11	6.92	4.68	2.81	2.04	7.12	5.03	5.61	4.92	9.48	NaN	NaN	6.85	5.33	4.58	2.51	NaN	4.06	5.07	3.73	NaN	3.46	5.05
DlCO (VA) [mmol/min/kPa/L]	NaN	0.72	0.89	0.99	0.92	1.41	0.96	0.99	1.1	0.6	1.26	0.8	0.81	NaN	1.21	0.94	NaN	1.15	NaN	NaN	1.1	0.4	NaN	1.12	NaN	1.32	1.62	1.39	1.08	0.79	0.65	1.26	1.26	1.1	1.3	1.79	NaN	NaN	1.26	1.17	1.02	0.64	NaN	1.23	0.98	0.98	NaN	1.14	NaN
Dlco (SB) [% target]	NaN	28.9	54.4	54	47.1	83.9	61.1	42.3	48.1	28.8	48.6	28.5	38.3	NaN	59.3	60.9	NaN	75.5	NaN	NaN	60.8	22.1	NaN	63	NaN	92.2	70.2	91.6	56.7	27.4	29.4	77.9	75.8	77.1	50.8	83.9	NaN	NaN	69.4	50.4	65.4	31.1	NaN	62.9	68	47.9	NaN	38.8	70
Dlco (SB) [Hb corrected) % target]	NaN	37.1	54.4	41.9	56.6	83.5	54.4	39.6	52.1	28.8	51.9	29.4	42.1	NaN	57.9	53.3	NaN	75.5	NaN	NaN	61.2	18.7	NaN	59.9	NaN	84	57.9	86.6	53.6	27.8	29.4	74.6	72.5	77.1	60.6	80.8	NaN	NaN	68.5	48.3	65.8	37.9	NaN	74.4	68	46.8	NaN	35.6	70
Pack per year	NaN	NaN	NaN	100	NaN	0	50	0	15	NaN	30	10	25	0	30	0	NaN	5	0	15	13	54	55	25	NaN	40	10	NaN	NaN	NaN	NaN	4	NaN	NaN	NaN	4	0	20	NaN	NaN	NaN	75	0	10	20	66	3	20	20
smoking karenz [years]	13	30	30	35	2	NaN	0	NaN	0	34	14	2	0	NaN	10	NaN	39	1	NaN	20	1	25	NaN	NaN	NaN	NaN	NaN	NaN	NaN	NaN	20	0	NaN	NaN	NaN	0	NaN	NaN	20	5	NaN	9	NaN	1	40	37	NaN	3	2
FVC [L]	2.14	1.88	4.06	3.73	2.82	5.24	3.67	1.88	2.68	2.7	1.79	2.1	2.61	1.12	2.8	2.65	3.72	2.71	2.06	2.72	2.62	3.56	NaN	2.71	NaN	3.47	4.09	3.38	2.53	2.61	2.26	4.02	1.97	3.46	2.67	3.75	1.69	2.87	4.29	3.88	2.9	2.78	1.45	2.2	3.17	2.54	5.76	2.22	2.29
FVC [%pred.]	88.9	55	109.5	94.5	2.82	103	97	89.5	70	64.7	71	71.9	78	42.2	71.1	104	90.3	107.7	70.5	75	95.6	89.4	NaN	87.8	NaN	94	78.5	119.5	78.1	53.8	73.7	110	82.9	105.4	61	73.1	47.8	71.3	96.2	79.9	113.1	89.2	66.6	96.6	92.6	71.2	110.1	55.1	91
FVC [post-BD] [L]	NaN	1.84	NaN	NaN	NaN	NaN	NaN	NaN	2.37	NaN	1.87	NaN	2.39	NaN	NaN	2.78	NaN	NaN	NaN	NaN	NaN	NaN	NaN	NaN	NaN	3.53	NaN	NaN	NaN	NaN	NaN	NaN	NaN	NaN	NaN	NaN	NaN	NaN	NaN	NaN	NaN	NaN	NaN	NaN	NaN	NaN	NaN	NaN	NaN
IC [L]	1.61	1.05	2.55	2.6	2.52	4.36	2.65	1.19	1.76	2.07	1.48	1.2	2.07	0.67	2.71	2.12	3.11	2.45	1.65	2.22	2.07	2.56	NaN	2.01	NaN	2.28	2.88	1.91	2.4	1.94	2.19	2.64	1.35	2.41	1.2	3.18	0.79	2.4	2.66	2.32	2.34	2.06	1.13	1.24	2.18	1.7	3.47	1.84	NaN
RV [L]	1.26	1.68	2.43	1.48	3.81	2.42	3.37	1.04	1.76	2.52	1.93	0.99	2.47	1.67	2.02	3.05	2.26	3.1	3.12	3.2	1.56	2.81	NaN	2.53	NaN	3.1	1.52	2.53	2.27	2.4	1.81	2.01	2.79	2.98	1.55	2.41	1.66	4.11	1.98	1.34	2.42	2.26	1.92	1.76	2	1.27	2.32	1.49	2.44
RV% TLC [%]	37.04	103	37.47	28.47	57.49	31.64	47.88	35.64	39.62	48.3	51.89	32.02	48.65	50.6	41.21	53.52	37.79	53.34	60.2	54.04	37.35	44.08	NaN	48.2	NaN	47.14	27.06	42.81	47.23	47.91	44.46	33.31	58.65	46.24	36.74	39.19	49.57	58.87	31.54	25.6	45.45	44.87	56.87	44.44	38.64	33.42	28.73	40.06	48.93
ERV [L]	0.53	0.83	1.51	1.13	0.3	0.88	1.02	0.68	0.91	0.63	0.31	0.91	0.54	0.96	0.18	0.53	0.6	0.26	0.42	0.51	0.55	1	NaN	0.71	NaN	1.19	1.21	1.46	0.13	0.67	0.07	1.38	0.62	1.06	1.47	0.57	0.89	0.47	1.63	1.57	0.56	0.72	0.32	0.96	0.99	0.83	2.29	0.39	0.88
ITGV [L]	1.79	2.51	3.94	2.61	4.11	3.31	4.4	1.72	2.67	3.16	2.24	1.9	3.01	2.64	2.21	3.58	2.86	3.36	3.54	3.71	2.11	3.8	NaN	3.23	NaN	4.29	2.79	3.99	2.4	3.08	1.88	3.38	3.41	4.04	3.02	2.98	2.55	4.57	3.61	2.9	2.98	2.98	2.24	2.72	2.98	2.11	4.61	1.88	3.32
FEV1 [L]	1.77	1.34	3.23	3.05	1.96	4.21	3.05	1.63	1.53	1.9	1.54	1.65	1.78	1.01	2.3	1.52	2.93	1.94	1.2	2.17	2.17	2.38	NaN	2.23	NaN	2.31	3.3	3.07	2.1	2.26	1.8	3.11	1.53	3.14	2.46	2.84	1.25	1.88	3.62	3.31	2.02	2.09	0.85	1.48	2.74	2.29	4.63	2.04	1.8
MEF50 [L/s]	2.32	1.07	3.68	3.69	1.62	4.96	5.72	4.52	1.03	1.68	1.98	1.95	1.55	3.97	4.57	0.97	3.53	1.82	0.72	2.4	2.8	1.57	NaN	2.64	NaN	1.63	4	4.61	3.07	3.45	2.52	3.55	1.72	5.22	3.95	2.68	4.27	1.44	5	4.58	2.2	2.35	1.35	1.07	5.29	5.12	5.08	6.02	2.23
MEF25 [L/s]	0.73	0.36	1.29	1.11	0.43	1.79	1.24	0.68	0.35	0.35	0.91	0.49	0.47	0.55	0.85	NaN	0.87	0.35	0.39	0.78	0.91	0.54	NaN	1	NaN	0.58	1.33	2.3	0.78	1.1	0.54	1.27	0.39	1.84	1.81	0.83	0.11	0.22	1.74	1.64	0.89	0.66	NaN	0.29	1.37	1.21	1.83	1.53	0.5
CRP [mg/L]	12.9	35.1	1.1	14.4	1.51	2.3	9.8	2.8	3	59.1	12	14.2	3.2	8.3	2.3	1.6	1.8	8.9	108	1.5	1.7	11	32.9	23.2	NaN	6	0.5	33.4	3.3	6.5	14.5	1.4	3.6	18.7	161.8	12.6	1.3	1.9	3.7	6.2	1.5	5.1	120.2	34.8	3.5	3.7	2	3.3	8.2
AST [IU/L]	23	32	32	42	NaN	29	22	23	10	98	32	21	32	24	25	21	26	24	29	29	18	24	25	15	NaN	16	20	42	28	19	22	19	17	31	10	15	15	15	20	39	24	24	19	20	25	20	30	29	22
ALT [IU/L]	34	16	29	25	NaN	48	27	38	19	192	30	31	59	37	55	28	23	27	111	22	37	29	23	25	NaN	27	68	20	35	23	30	22	29	23	14	38	21	22	37	53	26	23	21	20	32	26	71	48	29
ALP [IU/L]	96	78	82	109	NaN	103	89	113	102	141	96	80	145	65	135	61	94	103	279	76	121	85	102	84	NaN	57	89	93	92	79	118	63	105	112	107	NaN	70	94	93	98	81	116	106	133	73	93	89	93	50
GGT [IU/L]	59	26	26	96	NaN	53	26	38	17	150	37	36	66	41	44	37	24	30	262	340	160	41	32	17	NaN	118	87	51	40	39	167	17	25	69	35	35	28	31	31	47	15	24	38	27	33	28	85	NaN	34
CHE [U/ml]	13.7	7.6	18.7	12.6	NaN	NaN	10.2	13.6	11.9	9.5	12.8	14	7.7	NaN	16.8	11.8	NaN	13.1	13.5	12.1	NaN	13.1	11.1	9	NaN	17.5	14.1	11.3	12.9	10.1	11	201	11.2	6.2	6.7	210	11	9.6	11.7	13.2	10.7	12.5	6.5	9.6	NaN	11	21	NaN	15.5
cytospin: BAL alveolar macrophages [%]	87.5	60.3	22.7	82.7	84.5	NaN	NaN	NaN	94.8	NaN	62.8	76.8	99.2	NaN	NaN	NaN	52.5	NaN	NaN	NaN	58.4	67	NaN	NaN	NaN	NaN	NaN	64.7	NaN	NaN	NaN	85.5	64	NaN	NaN	74.8	72.2	68	NaN	80.5	42.2	74.7	NaN	78.2	24.7	NaN	NaN	81.5	NaN
cytospin: BAL lymphocyts [%]	9.2	35.2	44.3	9	14.5	NaN	NaN	NaN	2.2	NaN	29.8	9.5	0.2	NaN	NaN	NaN	43.8	NaN	NaN	40.7	40.7	5.5	NaN	NaN	NaN	NaN	NaN	19.2	NaN	NaN	NaN	13.3	18	NaN	NaN	24.8	24	18	NaN	3	56.2	8.7	NaN	18.8	66.2	NaN	NaN	16	NaN
cytospin: BAL neutrophils [%]	2.7	4.2	27.7	4	0.8	NaN	NaN	NaN	NaN	NaN	NaN	NaN	NaN	NaN	NaN	NaN	3.2	NaN	NaN	NaN	NaN	17	NaN	NaN	NaN	NaN	NaN	9.5	NaN	NaN	NaN	0	17.6	NaN	NaN	0	0.6	9	NaN	2.8	NaN	12.3	NaN	NaN	2.8	NaN	NaN	1.7	NaN
cytospin: BAL eosinophils [%]	0.7	0.2	0.2	2.2	0.3	NaN	NaN	NaN	1.8	NaN	1	10.8	0	NaN	NaN	NaN	0.3	NaN	NaN	0	0.5	10.5	NaN	NaN	NaN	NaN	NaN	6.7	NaN	NaN	NaN	1.2	0.4	NaN	NaN	0.2	2	4	NaN	13.2	0.5	3.8	NaN	0.5	6.3	NaN	NaN	0.8	NaN
cytospin: CD4/CD8 ratio	0.9	0.2	0.2	1.3	6.2	NaN	NaN	NaN	0.8	NaN	1	0.9	-0.4	NaN	NaN	NaN	0.5	NaN	NaN	NaN	7.2	4.2	NaN	NaN	NaN	NaN	NaN	1.5	NaN	NaN	NaN	1.3	2.7	NaN	NaN	11.1	8.5	6	NaN	4.9	NaN	0.5	NaN	NaN	7.2	NaN	NaN	0.4	NaN
[truncated: 75 more columns]

## Sheet: Legend Dataset EV8
	Clinical parameters and data of the patients used for the BALF MS-proteomics
