# Supplementary material for: Integrative analysis of cell state changes in lung fibrosis with peripheral protein biomarkers
Source: EMBO Mol Med. 2021 Mar 2;13(4):e12871. doi: 10.15252/emmm.202012871 (PMC8033531; doi:10.15252/emmm.202012871)
Supplement: Supplementary file 11 — Dataset EV9 [file EMMM-13-e12871-s002.xlsx]

## Sheet: TableS9 meta lung function regr
Protein.IDs	Gene.names	estimate	std_error	t_value	p_value	adjusted_pval
Q9NQ79;A0A0C4DFP6;Q5T4F6	CRTAC1	0.3057	0.0607561	5.03159	2.51126e-06	0.00446501
Q9UQ52;A0A024R2C7;B4DGV0	CNTN6	0.143526	0.0364489	3.93773	0.000163076	0.0599016
B4DZF5;Q9UQV4;E7ETP9;B2R7Z2;C9JDI8;C9JYP5	LAMP3	0.125119	0.0313641	3.98926	0.000135754	0.0599016
Q9Y624;D3DVF0;Q6FIB4;B7Z5W1;A0A087WY82;Q9Y5B2	F11R	0.160494	0.0413809	3.87847	0.000201003	0.0599016
P01036	CST4	0.341267	0.0880267	3.87686	0.000202143	0.0599016
P78324;B4DP97;Q9P1W8;D3DVW8;A8K9N0;H3BU43	SIRPA	0.147575	0.0377135	3.91304	0.000177959	0.0599016
Q9H6S3;A0A087WX39;B4DFD2;H0YD62;H0YF37;E9PLH1;E9PNT0;E9PN68;E9PLN2	EPS8L2	0.164665	0.0445573	3.69557	0.000378536	0.0961482
P10301;A0A024QZF2	RRAS	0.085344	0.0237815	3.58866	0.000543186	0.107715
Q9UGT4;A0A140VJW3	SUSD2	0.201479	0.0561608	3.58754	0.000545237	0.107715
Q92688;Q53F35	ANP32B	0.0774095	0.0219736	3.52284	0.00067617	0.119569
Q9HD89	RETN	0.0877032	0.0250896	3.49561	0.000739742	0.119569
O00560;A0A024R7Z5;B4DQ93;G5EA09;B4DHN5;E9PBU7	SDCBP	0.1682	0.0497051	3.38395	0.00106421	0.145551
A2J1N6		-0.150056	0.0441538	-3.39848	0.00101547	0.145551
P55774	CCL18	-0.147528	0.0441666	-3.34027	0.00122437	0.155495
REV__B7Z624;REV__E9PKT1;REV__B7Z838;REV__Q8IVF5;REV__Q59EY7		0.0907019	0.0274283	3.30687	0.00136183	0.161422
Q12860;A0A024R104;F8VUI9;F8VQW3;F8VX96;F8VUI8	CNTN1	0.131068	0.0408717	3.2068	0.00186529	0.191647
A0A024R884;Q4LE33;P24821;J3QSU6;F5H7V9;E9PC84;A7MBN2;D3YHM4;B4E1W8;H0YGZ3	TNC;TNC variant protein	-0.199384	0.0625877	-3.18568	0.00199174	0.191647
Q01844;H7BY36;A0A0D9SFL3;B0QYK0;C9JGE3	EWSR1	0.0639637	0.0206288	3.1007	0.00258568	0.191647
A0A0G2JJF5;E9LVY6;Q15109;A0A0G2JL37;B5A980;E9LVY5;B4DNX3;F1ABN4;F1ABN1;F1ABN5;Q101R3;Q101R5;B5A979;A0A0G2JL65;F1ABN2;F1ABN0;B5A981;A8MS87;Q101R2;A0A0G2JID9;E9LVY7;Q5SSZ2;A0A0G2JJW2;Q5SSZ3;A0A0G2JKB6;Q71BG7;F1ABM9;B5A982;A0A0G2JL23;B5A978;Q3L1R2;A0A0G2JL21;C0IP16;F1ABN3;Q71BB6;C0IP14	AGER;RAGE	0.160788	0.0524227	3.06714	0.00286269	0.191647
A2JA19		-0.0550552	0.0173707	-3.16943	0.00209442	0.191647
P08174;H3BLV0;B1AP13;H7BY55;B2R658;A0A172WBW8;B1AP15;B4DUF2;Q8TD12;Q8TD11;Q8TD13;B4DPY4;Q8TD14	CD55	0.140711	0.046038	3.0564	0.00295702	0.191647
Q9H4M9;B2R5U3;A0A024R571;B4DMV9;B4DR44;B4DTR4;B4DZH9;C9JC03;C9J2Z4;C9JDQ8;C9JIJ3;C9IZH1	EHD1	0.099724	0.0325133	3.06718	0.00286241	0.191647
Q9UBC5;B2R643;G3V342;B4DTV4	MYO1A	0.054193	0.0177704	3.04962	0.00301806	0.191647
O43399;Q6FGS1;A0A087WYR3;Q53GA0;Q68E05;B4DDV4;A0A087WZ51;Q5J908	TPD52L2;DKFZp686A1765	-0.0564462	0.018253	-3.09243	0.00265154	0.191647
P40189;Q17RA0;A0A0A0N0L5;A0A0A0N0L2;D6RH03;Q5FC05;Q5FC03	IL6ST	0.124296	0.040088	3.10057	0.0025867	0.191647
Q5VW32;F5GXQ0;B7Z953;B7Z1V1;Q5VW33	BROX	0.0476262	0.0152942	3.114	0.00248296	0.191647
Q71U36;B4DQK4;Q13748;Q1ZYQ1;Q9UQM3;F8VQQ4;Q6PEY2	TUBA1A;TUBA3C;TUBA2	0.0605984	0.0196318	3.08674	0.00269772	0.191647
Q9Y4D7	PLXND1	0.0768177	0.024701	3.10991	0.00251418	0.191647
Q96S96	PEBP4	0.21082	0.0696557	3.02661	0.00323399	0.191668
Q9H098;C9J6N5;C9JQ40;C9JW51;A0A1C7CYX8;C9J3Q3;X6RET8;C9JP05;C9J6Y8;C9JYP1;F8WCJ2	FAM107B	0.0522279	0.0172071	3.03524	0.00315131	0.191668
P23381;A0A024R6K8;G3V3H8;G3V3Y5;G3V277;B4DTK8;G3V423;G3V5U1;G3V456;G3V3P2;G3V227;G3V3X0;G3V2Y7;H0YJP3;G3V3S7;G3V5W1;G3V4C7;G3V4N8;G3V4S4;G3V313;G3V339;G3V2C0;G3V2F2;G3V3R3;G3V4N0;P78534;G3V4A3;G3V4Q0;G3V5H5	WARS	-0.148233	0.0499829	-2.96568	0.00387661	0.208867
A0A0X9V9C4		-0.219404	0.0739561	-2.96668	0.00386519	0.208867
P53999;Q6IBA2;Q59G24;B7Z1Z0;D6RC37;D6R970;Q6E433	SUB1;PC4	0.101716	0.0341761	2.97623	0.00375746	0.208867
A0A024R462;P02751;B7ZLE5;Q6MZM7;Q6N084;Q59G22;Q68CX6;B4DTK1;H0Y7Z1;Q6MZF4;Q5CZ99;A6YID2;A6YID6;A6YID4;A6YID3;O95617;Q9UQS6;Q6PJE5;B4DN21;B4DTH2;Q9H382;Q7L553;A6YID7;Q53S27;H0Y4K8;O95608;Q14328;Q14327	FN1;DKFZp686O12165	-0.227698	0.0773158	-2.94504	0.00411979	0.215441
P16070;B4DN59;H0Y2P0;A8K309;H0YD13;H0YDW7;H0YCV9;H0Y5E4;H0YDX6;H0YD17;H0YE40;B4E2X0;E9PKC6;H0YD90;H0YEV3;C1PHC3;Q86UZ1;C1PHC4;H0YF08	CD44	0.190508	0.0649918	2.93127	0.00428985	0.217924
B4DHZ6	TF	0.124861	0.0434015	2.87688	0.00502646	0.248251
P54819;F8W1A4;A0A140VK93;F8VZG5;F8VY04;B4DLK2;G3V213;F8VPP1	AK2	0.105119	0.0374033	2.81041	0.00608382	0.263927
P20962;A0A158RFU3;O15256;A2VCM6;F5H7R9;F5GXR3	PTMS	0.150591	0.0534792	2.81587	0.0059899	0.263927
A2IPI6		-0.131299	0.0467267	-2.80993	0.00609227	0.263927
O14974;B2RAH5;F8VZN8;A0A024RBF1;H0YIS4;H0YHI8;H0YHL8;F8VW28;A0A0U1RQZ1;H0YIM2;H0YIS3	PPP1R12A	0.0420072	0.0150235	2.79609	0.0063369	0.263927
P19013;B4DRW1;B4DRS2;CON__P19013;B4DRR7;B4DKJ0;Q6PIN2;F8VX05;F8VZR6	KRT4	0.137991	0.0493965	2.79354	0.00638294	0.263927
O75884	RBBP9	0.0746957	0.0263885	2.83061	0.00574269	0.263927
P01023;F8W7L3;H0YFH1;Q9BQ22;Q6Y2X3;F5H1E8;B3KVP2;A8K5A7;A0A024RB64	A2M	-0.196909	0.0703462	-2.79914	0.00628213	0.263927
A2NYU7		-0.124786	0.044984	-2.774	0.00674599	0.266542
P09496;F8WF69;C9J8P9	CLTA	-0.0307787	0.0110688	-2.78067	0.00662011	0.266542
P05114;A6NL93;A6NEL0;F2Z2W6;F2Z2Y5;H7BXJ5;A0A024R2A3;D3DWY4	HMGN1	0.158691	0.057546	2.75763	0.0070647	0.267256
Q9BUL8;C9J363;C9J6F3;C9J5C3;H7C5M9;C9JSA3;C9JND6;C9J932	PDCD10	0.0202935	0.00734426	2.76317	0.00695536	0.267256
Q9Y2V2;H3BSW7;H3BUY4;H3BPY5;H3BNU9;H3BTK3;I3L3X8	CARHSP1	0.0770384	0.0281088	2.74072	0.00740822	0.274413
Q8TD06;H7C040;B5MC62	AGR3	0.0823466	0.0301309	2.73296	0.00757088	0.274715
P15291;B7ZAH9;B4DLB8;W6MEN3;B4DMM8;W6MEN4;Q86XA6	B4GALT1	0.0919589	0.033987	2.70571	0.00816847	0.290471
A0A0B4J1U7;A2N0T7;A2N0T4;A2N0T9;A2N0U6;Q9UL74;A2N0U2;A2N0T5;A2N0T8;A2N0S6;A2N0T1	IGHV6-1;VH6DJ	-0.135886	0.0508198	-2.67387	0.00892061	0.298261
A8K0D8;Q8IZF2;A0A024RD26;B4DTV3;B4DLD2;Q4G0K7	GPR116	0.145853	0.0545231	2.67507	0.00889118	0.298261
B2RMS9;Q14624;Q68DH2;B7Z551;B7Z8Q7	ITIH4;DKFZp686G21125	-0.221941	0.083286	-2.66481	0.00914605	0.298261
P12004;Q6FI35;Q6FHF5;Q7Z6A3;Q7Z6A2;Q7Z6A1;B4DUA2	PCNA	-0.0323521	0.0121411	-2.66467	0.00914942	0.298261
P82970;Q5JSL0;Q5JSK6;B2RE40;Q5JSK9;Q5JSK8;Q5JSK7	HMGN5	0.0800725	0.0300841	2.66163	0.0092263	0.298261
P23526;Q1RMG2	AHCY	-0.124038	0.0473104	-2.62179	0.0102875	0.32663
H3BMA1;H3BUX1	MSLN	0.166409	0.0638062	2.60803	0.0106791	0.333114
P21283;A0A024R9I0;E7EV59;B7Z593;Q8NEY4;A8KA87;A0A0U1RR16	ATP6V1C1	0.0240121	0.00944018	2.54361	0.0126973	0.336953
Q15063;A0A024RDS2;CON__Q2KJC7;B7Z6G1	POSTN	-0.271054	0.105723	-2.5638	0.0120305	0.336953
O95436;A0A0B5E3E9;M1V485;D6RBC0;A9YLN6;A9YLN5	SLC34A2;SLC34A2-ROS1	-0.154622	0.0607357	-2.54581	0.0126229	0.336953
P02649;A0A0S2Z3D5;J9ZVQ3;H0Y7L5;E9PEV4;E7ERP7;Q6LBZ1;A0A0S2Z3J5;A0A0S2Z3B1;D9ZB55;Q6LA97;CON__Q03247;Q13791	APOE	-0.257852	0.100933	-2.55469	0.0123274	0.336953
B4DPP8;D3DNU8;Q05CF8	KNG1	-0.173145	0.0667333	-2.59458	0.0110749	0.336953
P07358;B7Z550;B7Z555;B7ZA94;A8K9M5;F5GY80;F5H7G1;Q05CV3	C8B	-0.176206	0.069115	-2.54946	0.0125006	0.336953
P12111;D9ZGF2;E7ENL6;Q8N4Z1;C9JNG9	COL6A3	-0.136561	0.0535822	-2.54862	0.0125287	0.336953
P62280;M0QZC5;M0R1H6;M0R1H5	RPS11	0.0479492	0.0186399	2.5724	0.0117563	0.336953
Q8WUM4	PDCD6IP	0.15259	0.0596173	2.55948	0.0121704	0.336953
S6BGE0		-0.145706	0.057094	-2.55204	0.012415	0.336953
Q6PIU2;A0A0R4J2G3;A0A0A0MTJ9;H7C046	NCEH1	0.0560107	0.0222802	2.51392	0.013738	0.339253
P21589;Q6NZX3;Q53Z63;B2RBH2;Q96B60;B3KQK1;H0Y7R7;H0Y3X5	NT5E	0.0749984	0.0297321	2.52247	0.0134308	0.339253
Q92804;B4E312;A0A075B7D9;A0A075B7F4;A0A075B7C1	TAF15	-0.0398577	0.0158359	-2.51691	0.0136299	0.339253
O43175;V9HW79;Q5SZU1;B3KSC3;Q8N5M8;Q9UMY2;Q9UMY3;Q96RV7;Q96RV6;Q96RV5	PHGDH;HEL-S-113;PGDH3	0.0424834	0.0168307	2.52416	0.0133708	0.339253
Q9NY97	B3GNT2	0.0575789	0.0228036	2.525	0.0133411	0.339253
P07738;A0A024R782;B3KUR3;Q59GR5;C9JH23	BPGM	0.0593367	0.0237505	2.49834	0.0143144	0.340602
P03952;H0YAC1;A8K9A9;E9PBC5;B4DMX2;C9JCT1;C9J075;A0A0C4DGJ9;P20718	KLKB1	-0.223457	0.0891631	-2.50616	0.0140224	0.340602
Q92520;C9JP35;C9JMN4	FAM3C	0.0812599	0.0325439	2.49694	0.0143674	0.340602
P35573;A0A0S2A4E4;A0A0M4G3H8;G1UI17;A0A1C7CYW1	AGL	0.0507043	0.0204327	2.48153	0.0149603	0.349993
A0N5G3	V<lambda>3	-0.0439449	0.0177812	-2.47142	0.0153614	0.350878
B4DUV1;B1AHL2;B1AHM7;B1AHM9;H7C1M6;B1AHN3;B1AHM8;B1AHM6	FBLN1	-0.14141	0.0573497	-2.46576	0.0155902	0.350878
P36578;Q59GY2;B4DMJ6;H3BM89;B4DMJ2;B4DFI6;H3BTP7;H3BU31;B4DP82	RPL4	0.0396337	0.0160686	2.46652	0.0155591	0.350878
P27824;D6RGY2;Q6ZP56;H0Y9Q7;D6RFL1;D6RDP7;Q16094;D6RB85;H0Y9H1;D6RAU8;D6RAQ8;O14967;D6RHJ3;D6RD16;B4DRG2;A8K454;A0A140VKG2	CANX	0.110258	0.0456871	2.41333	0.0178574	0.377981
P42025;Q13841	ACTR1B	0.0218501	0.00904458	2.41582	0.0177433	0.377981
P58546;Q69YG1;C9JL85	MTPN;DKFZp761E1322	0.100939	0.0418026	2.41466	0.0177963	0.377981
Q7Z7M9;A5PL16;Q68VJ5	GALNT5	0.0962549	0.0396363	2.42845	0.017175	0.377981
Q8NF20;P01880	FLJ00382;IGHD	0.223524	0.0925785	2.41443	0.017807	0.377981
P02788;V9HWI4;A0A161I202;E7ER44;E7EQB2;A8K494;Q19KS2;Q8IX02;C9JCF5;B4E1L2	LTF;HEL110	0.178569	0.0743486	2.40178	0.0183949	0.384778
P42765;B2RB23;A0A0B4J2A4;B3KNP8;K7EME0;K7EJ68;K7EJB1;K7ER88	ACAA2	0.041796	0.0174938	2.38919	0.0189967	0.392746
P49755;A0A024R6I3;Q53GF9;G3V2K7;B4DL12;B4DZH3	TMED10	0.0522228	0.0219397	2.38029	0.0194329	0.397146
Q9BPX5;B3KPC7;A0A024R897	ARPC5L	0.0375349	0.015909	2.35934	0.0204948	0.400436
A8K5I0;A0A0G2JIW1;P0DMV9;P0DMV8;B4DFN9;B4DI39;B4E1S9;B4E388;B4DVU9;V9GZ37;B3KTT5;B4DNX1;B4E1T6;B4DNV4;Q9UQC1	HEL-S-103;HSPA1B;HSPA1A	0.124071	0.0525696	2.36013	0.0204538	0.400436
P39019;B0ZBD0;Q8WVX7;M0R2L9;M0QXK4;M0QYF7;M0R140;A0A075B6E2	RPS19	0.0657613	0.0277693	2.36813	0.0200433	0.400436
P21266;Q6FGJ9;Q59EJ5;A4UJ43;A0A0A0MTN3;B4E2J2	GSTM3	0.0507947	0.0215106	2.36139	0.0203889	0.400436
P63010;Q68DI0;A8K916;A0A140VJE8;H0UID4;H0UID3;A8K0G3;H0UID5;A0A087X253;B4DWG4;B4E261;A0A087WU93;A0A087WZQ6;A0A087WYD1;B4DIL5;Q96EL6;K7ERB2;K7EN71;K7EJX1;K7EJ01;H7C034;A0A087WXS3;K7EKZ5	AP2B1;DKFZp781K0743	0.0243862	0.0103883	2.34748	0.0211188	0.408143
Q9NZN4;A0A024R0S6;B4DLA1;B3KUH4;Q8NCJ3;B7ZAY3;B4DU62;B4DE23	EHD2	0.0458632	0.019723	2.32537	0.0223265	0.419057
P01833	PIGR	0.101487	0.0437429	2.32008	0.0226242	0.419057
P62249;M0R210;M0R1M5;M0R3H0;A0A087WZ27;M0QX76;Q6IPX4;B4DP32	RPS16;ZNF90	0.0695918	0.0301029	2.3118	0.0230976	0.419057
Q6N095	DKFZp686K03196	-0.1341	0.0578607	-2.31764	0.0227624	0.419057
REV__D6RIA3		-0.129242	0.055846	-2.31426	0.0229556	0.419057
T1R7Q9;T1R7N3	MUC5AC	0.051295	0.0220848	2.32264	0.0224794	0.419057
Q08623;E7EVH9	HDHD1	0.10323	0.0449896	2.29452	0.0241131	0.433061
P02794;A0A024R525;Q6NZ44;B3KXC3;Q6NS36;G3V192;G3V1D1;Q8TD27;E9PRK8;E9PKY7;E9PPQ4;E9PQR3;E9PKM5;E9PK45;D3DPG2	FTH1	-0.15853	0.0707638	-2.24028	0.0275628	0.433688
B7Z8Y6;A0A075B738;A0A075B727;A0A075B728;B7Z8U8;A0A075B737	PECAM1	0.0353841	0.0156459	2.26156	0.026161	0.433688
A0A0F7T737;P06331;Q7Z3Y6	VH4-34	-0.0731674	0.0321353	-2.27686	0.0251924	0.433688
O95336;A0A0K0K1K7;M0R261;M0R1L2;M0R0U3	PGLS	0.0788736	0.0349418	2.25728	0.0264375	0.433688
A0A109PVK5		-0.161347	0.0709845	-2.27299	0.0254342	0.433688
Q96CX2;B3KY04;A0A140VJM4;Q68DU8;A8K8W2	KCTD12	-0.0863751	0.0385228	-2.24218	0.0274346	0.433688
A2KBC6;A2KBC8;A2KBC7;A2KBC5;A2KBC3;A2KBC2;A2KUC3;A2NUT3;P01764;A2NWW8;A2NWW7;A2NWW6;A2NWW9;A2NWW4;A2NWW5;A2IPI3;P01619	IGHV	-0.127613	0.0559039	-2.28272	0.0248294	0.433688
A2MYD5;A0A075B6K5	V2-6;IGLV3-9	-0.141464	0.0626794	-2.25695	0.026459	0.433688
P19971;E5KRG5;B2RBL3;C9JGI3;B4DVR2;A0A0S2Z3P7;A0A0S2Z488;B3KQ24	TYMP;hCG_1988078	-0.148765	0.0652609	-2.27954	0.0250254	0.433688
P05155;E9KL26;H9KV48;E9PGN7;Q5UGI6;A0A0S2Z333;H0YCA1;CON__P50448;C9JZJ9;Q5UGI5;A0A087WUD9;B5MCB9	SERPING1	0.11101	0.0490648	2.26251	0.0260997	0.433688
O95782;Q8N9K4;B4DXJ6	AP2A1	0.019137	0.00852625	2.24447	0.0272812	0.433688
O95881;V9GY50;V9GYV4	TXNDC12	-0.026704	0.0119016	-2.24374	0.0273305	0.433688
P02792;Q6S4P3;B1Q3B3;B1Q3B4;B1Q387;Q4FCH6	FTL;FTL variant	-0.222837	0.0989517	-2.25197	0.0267843	0.433688
P48960;B4DTS6;B3KUI0;B4E336;K7EPE8;K7EKV5;K7EPP8;Q7Z618;B4DWB8;M0QY55	CD97	0.121547	0.0535592	2.2694	0.0256604	0.433688
P45880;A0A024QZT0;A0A0A0MR02;A0A024QZN9;Q5JSD2;Q5JSD1;B4DKM5;A2A3S1	VDAC2	0.0719198	0.0321813	2.23483	0.0279319	0.435469
P50895;A0A087WXM8;I7L574;I7KDP0;G0TQY6;A0A0A1TTQ0;A0A1A9C7B7;A0A068W6H0;A0A142CG40;K7ENU8;A9YWT4;A0A172M5V3;D0AB07;A9LST5	BCAM;LU	-0.0454305	0.0204435	-2.22225	0.0288014	0.435469
O15144;Q53R19;A0A024R408;Q9BXV5;H7C3F9;C9JTV5;G5E9J0;G5E9S7	ARPC2	-0.160298	0.0719867	-2.22677	0.0284863	0.435469
P23083		-0.132629	0.0597204	-2.22083	0.0289007	0.435469
P31947	SFN	-0.134501	0.0604048	-2.22667	0.0284934	0.435469
Q9BY32;A0A0S2Z3W7;A0A0S2Z423;Q5NT82	ITPA	-0.055966	0.0252406	-2.2173	0.0291502	0.435538
P51149;A0A158RFU6;C9J592;B4DPH9;C9J8S3;C9IZZ0;C9J4V0;C9J4S4;C9J7D1	RAB7A	0.0930749	0.042124	2.20955	0.0297032	0.440103
Q9NZZ3	CHMP5	0.0454439	0.0208409	2.18051	0.0318576	0.464285
U6A3P2	HBA2	0.128155	0.058692	2.18351	0.0316286	0.464285
A0A0B4J1X5;A0A075B7E8	IGHV3-74	-0.10863	0.0499326	-2.17553	0.032241	0.466053
Q6N089	DKFZp686P15220	-0.160749	0.0740343	-2.17127	0.0325713	0.46703
Q14118;A0A024R2W4;B4DN78;C9JYS1;C9J196;C9JQL4	DAG1	0.0567652	0.0262354	2.16369	0.0331676	0.468814
P00747;B2R7F8;B4DPH4;Q5TEH5;A6PVI2;Q68DS2;Q02325;Q9UMI2;Q53QL7;CON__P06868;Q15195;Q9UE70	PLG	-0.138744	0.0642431	-2.15967	0.0334867	0.468814
Q13740;F5GXJ9;B3KNN9;B4DX43;H7C543	ALCAM	0.0939798	0.043486	2.16115	0.0333688	0.468814
B1N7B8		0.0806221	0.0374028	2.15551	0.0338208	0.469792
P05783;I6L965;A0A024RAY2;B2RA03;F8VZY9	KRT18	-0.126225	0.0588297	-2.14561	0.0346267	0.470727
P63000;A4D2P1;A4D2P0;A4D2P2;P60763;A0A024R9T5;J3KSC4;J3QLK0;P17081;Q9H4E5;F8WET9;B1AH79;Q59FQ0;G3V4H1;G3V476;V9HWD0;Q7Z513;A0A024R692;Q59G91	RAC1;RAC3;hCG_20693	0.102327	0.048024	2.13075	0.0358675	0.470727
P15104;A8YXX4;B4DWM6;A1L199;Q9NSP3;Q2TU80	GLUL;PIG59	-0.103195	0.0484547	-2.12971	0.0359557	0.470727
P00568;Q6FGX9;Q5T9B7;Q53EY8;H0Y4J6;H0YID2;Q9Y6K8	AK1	0.129196	0.0602557	2.14413	0.0347487	0.470727
P08727;CON__P08727;C9JM50	KRT19	-0.168451	0.0791175	-2.12912	0.0360061	0.470727
P10643;A8K2T4	C7	-0.159219	0.0746727	-2.13223	0.0357426	0.470727
Q03591;B1AKG0;Q6LBM9	CFHR1	-0.132412	0.0620904	-2.13258	0.0357131	0.470727
Q9NPP6		-0.0924427	0.0433846	-2.13077	0.0358658	0.470727
P00558;V9HWF4;B4E1H9;B4DHB3;B4DHM5;B4DWQ3;Q16444	PGK1;HEL-S-68p	0.0881696	0.0416584	2.11649	0.0370947	0.478733
Q07954;Q59FG2;Q6PJ72;Q7Z7K9;H0YJI8;Q9NZR2;Q53S26;Q6LBN5	LRP1	0.0400472	0.0189279	2.11578	0.037157	0.478733
Q6JBY9;B7ZKW8	RCSD1	0.0609141	0.0289144	2.1067	0.0379575	0.484842
Q9UBR2;Q5U000	CTSZ	-0.126701	0.0602117	-2.10425	0.0381765	0.484842
Q969Q0;B2R4V2;R4GN19	RPL36AL;RPL36A	0.040745	0.0194574	2.09406	0.0390983	0.493026
P61586;A0A024R324;B4DKN9;Q9BVT0;C9JX21;A0A0B6XK12;C9JNR4;C9JRM1	RHOA;ARHA	0.104461	0.0506349	2.06302	0.0420248	0.498134
Q92945;A0A087WTP3;B4DV73;M0R0I5;M0QYH3;M0QXW7;M0R3J3;M0QYG1;M0R0C6	KHSRP	0.0354747	0.0170664	2.07862	0.0405306	0.498134
A0A0A0MT69	IGKJ4	-0.0928787	0.0446176	-2.08166	0.0402453	0.498134
A7BI36;Q9P2E9;A0A0A0MRV0;A0A087WVV2;F8W7S5;A1A5C5;A0A087WU26;Q32NB1;A2A2S5;V9GY78	RRBP1	-0.158675	0.0764519	-2.07549	0.0408272	0.498134
Q15121;B1AKZ4;Q6FHL9;B1AKZ5	PEA15	-0.0900649	0.043628	-2.06438	0.0418921	0.498134
L8E791	MPPED2	-0.137958	0.0661939	-2.08416	0.0400121	0.498134
P35080;C9J712;C9J2N0	PFN2	0.0767165	0.0369798	2.07455	0.0409162	0.498134
Q92859;A0A024R610;Q59FP8	NEO1	0.0466144	0.0225469	2.06744	0.0415967	0.498134
Q9Y6R7;A0A087WXI2;A0A087WUZ2	FCGBP	0.190401	0.0919273	2.07121	0.0412343	0.498134
P30040;V9HW71;F8VY02;F8W1G0	ERP29;HEL-S-107	0.0968576	0.0470252	2.0597	0.0423484	0.498646
Q9UL46;Q86SZ7;A0A087X1Z3;Q2TNB3;Q6FHK9;H0YM70;H0YKU2	PSME2	-0.143247	0.0701342	-2.04247	0.0440643	0.503903
A0A0B4J2D9	IGKV1D-13	-0.0478096	0.02359	-2.02669	0.045687	0.503903
P14621;A0A140VJD7;U3KQL2;U3KPX8;Q53TK7;U3KPX1;E9PF46;F8WA34;Q4ZFV7	ACYP2	0.0719645	0.0353855	2.03372	0.0449571	0.503903
P49419;A0A1B0GW77;A0A1B0GTG2;A0A1B0GTY9;A0A1B0GTJ4;A0A140T9V3;A0A1B0GUA1;A0A1B0GW82;A0A1B0GV49;A0A0J9YWF7;A0A1B0GUY0;H0YHM6;A0A1B0GVU0;F8WDY6;F8VVF2	ALDH7A1	0.0555658	0.0272143	2.04179	0.044133	0.503903
P28065;A2ACR1;A0A0G2JJA7;A2ACR0;A0A0G2JJQ0;B4DZW2;A0A0G2JJ13;A0A0G2JHI2	PSMB9	-0.0228536	0.0112044	-2.0397	0.0443452	0.503903
Q92820;A8K335;B4DVI2	GGH	0.0750272	0.037059	2.02454	0.0459124	0.503903
B7Z1I4;B7Z9J9;B7Z1Z5;Q9P121;B7Z1H3;F8W8Y1;F6WFR7;F8VTR5;H7BZ62;Q14982;Q6B0I4;B7ZLQ0;A8K0Y0;B4DS15	NTM	0.12277	0.0603652	2.03378	0.0449511	0.503903
P00326;A0A087WU81;A0A087WUC4;P28332;Q8IUN7;B4DPD8;D6RH17;A0A0A0MS56	ADH1C	0.160875	0.0785924	2.04695	0.0436116	0.503903
P51884;Q53FV4;CON__Q05443	LUM	-0.132408	0.0651758	-2.03156	0.0451807	0.503903
P80723;U3KQP0	BASP1	-0.263248	0.129772	-2.02854	0.0454943	0.503903
Q09028;H0YF10;H0YCT5;H0YDK2;H0YEU5;B4DRT0;E9PNS2;E9PIC4;E9PNS6	RBBP4	-0.031298	0.0153857	-2.03423	0.0449055	0.503903
Q9UHL4;Q59EM4;R4GNE8;B4DPD6;R4GMR2;R4GN05;R4GMV4;R4GMU5	DPP7	0.0512291	0.0255048	2.00861	0.0476096	0.519324
P05413;S4R371;Q6IBD7;S4R3A2	FABP3	-0.141356	0.0707102	-1.99908	0.0486499	0.527436
A0A0A6YYJ4;Q07654;X6R3S7	TFF3	0.133717	0.0674652	1.98201	0.0505635	0.531963
A0N5G2;P01782;Q9UL87	VH3	-0.0329998	0.0166464	-1.9824	0.0505193	0.531963
P05141;Q6NVC0;O75961	SLC25A5	0.0908637	0.0457683	1.9853	0.0501898	0.531963
P0C0L4	C4A	0.0951622	0.047834	1.98943	0.0497245	0.531963
P78417;V9HWG9;B2R983;Q5TA02;Q5TA01	GSTO1;HEL-S-21	0.125117	0.0630841	1.98334	0.050412	0.531963
P08238;A0A024RD80;B4DMA2;B4DGL0;Q9H6X9;A8K3W9;Q6PK50;O14942;Q58FF4	HSP90AB1	-0.120415	0.0609273	-1.97638	0.0512086	0.535582
Q6N091	DKFZp686C02220	-0.0791402	0.0401315	-1.97202	0.0517121	0.537684
Q9HA64;B2RD19;A0A140VK84;Q6FIG5;B4DE94;I3L139;B4DXG0;I3L2G3;I3L3W5;I3L407;I3L378	FN3KRP	0.0225117	0.0114601	1.96436	0.0526084	0.540693
Q6LAM1;Q8WW88;A0A087X0I2;D6R9Z8;CON__Q32PI4	CFI	-0.118037	0.0600898	-1.96435	0.0526096	0.540693
A0A024RAJ8;Q13576;F5H7S7;E7EWC2;B7Z7U6;Q59HA3;B7Z881;D6R939;E9PDT6;B7Z7X2;D6RDK8;D6R999;H0YA28;D6RGC6	IQGAP2	0.0385483	0.019688	1.95796	0.0533667	0.545322
A2MYD4;A0A075B6K4;A2N2G6	V2-7;IGLV3-10;VL87-2	-0.105995	0.0544314	-1.94731	0.0546506	0.552096
REV__O15078;REV__J3KNF5;REV__E5RHF8		-0.0815111	0.0418354	-1.94837	0.0545208	0.552096
O43795;E9PDF6;B0I1S9;E7EQD9;Q05CR5;B3KQI2;H7C2Y7;C9JYW1;C9JUP5;Q14777;A0A0U1RRI3;C9K0I9;Q8N1T3;A0A140TA25;Q13871	MYO1B	-0.102103	0.0529193	-1.9294	0.0568667	0.55926
P61626;B2R4C5;F8VV32;A0A0B4J259	LYZ	0.112278	0.0581127	1.93208	0.0565305	0.55926
O00233;J3KN29;F5H5V4;F5GX23;F5H169;F5H7X1	PSMD9	-0.0498082	0.025774	-1.9325	0.0564783	0.55926
P02144;B0QYF8;A0A024R1G3;B4DUI1;F2Z2F1;B2RA67;Q8WVH6;F2Z337;U6FIU7;B0QYF7;U6FM64;U6FIV2	MB	0.0978077	0.0506661	1.93044	0.0567367	0.55926
P19961	AMY2B	0.100861	0.0522897	1.92888	0.0569325	0.55926
Q53GN4;Q59ER5;Q53H17	WDR1	0.0659707	0.0343468	1.92072	0.057968	0.565045
Q9Y265;B5BUB1;E7ETR0;B3KRS7;H7C4G5;J3QLR1;H7C4I3	RUVBL1	0.113961	0.0593778	1.91925	0.058157	0.565045
Q01459;B4DQ98;B2RBF5;B3KQS3;Q8TC97	CTBS	0.0569529	0.0297165	1.91654	0.0585054	0.56534
P09972;A0A024QZ64;B7Z3K9;B7Z1Y2;B7Z1N6;A8MVZ9;J3KSV6;J3QKP5;C9J8F3;B7Z3K7;B7Z1Z9;K7EKH5;J3QKK1;B7Z1H6;B7Z1L5	ALDOC	0.0654534	0.0344223	1.90148	0.0604745	0.568783
P31025;A0A024R8D7;Q5VSP4	LCN1	0.141101	0.0767618	1.83817	0.0693731	0.568783
Q969T9;K7ENL2;K7EMC9;A0A024R8L1;K7EIJ0;B4DFL8;B4DFG2;A6NG10;Q7Z511;B4DV07;K7EIN1;K7ESN4;K7EIK1	WBP2	0.0338343	0.0178149	1.89921	0.0607756	0.568783
P11234;A0A024RAG3;C9J6B1;B4E364;C9JQB3;C9JYR1;F8WEQ6	RALB	0.0324112	0.0173064	1.87279	0.0643806	0.568783
P49589;A8MVQ3;A0A024RCG3;B4DI19;B4DKY1;B4DPV7;Q53HG6;A8K067;Q59HE5	CARS	0.0376933	0.0201531	1.87035	0.0647224	0.568783
Q06033;A0A087WW43;E7ET33;B4DPQ4	ITIH3	-0.159883	0.0860013	-1.85908	0.0663206	0.568783
A0A0C4DH35	IGHV3-35	0.107034	0.0575023	1.86138	0.0659915	0.568783
A0A125QYY5;P01594;P01593		-0.0992295	0.0534653	-1.85596	0.0667682	0.568783
P37837;A0A140VK56;F2Z393;B4DID5;Q9UMF8;E9PM01;E9PKI8	TALDO1	0.103543	0.0555143	1.86515	0.065455	0.568783
A2J1M8		-0.0693619	0.037152	-1.86698	0.0651969	0.568783
A2J1N4		-0.0975937	0.0521833	-1.87021	0.0647418	0.568783
A6PVN5;Q68CR8;A6PVN6;B7ZBQ0;C9IZ76;H0Y6E5;B7ZBP9;B7ZBP7;H0Y562;B4DDQ6	PPP2R4	0.0495911	0.0266036	1.86408	0.0656076	0.568783
P43686;A8K2M0	PSMC4	0.0578127	0.0309202	1.86974	0.0648075	0.568783
P20073;B4DT77;B4DWU2;B4DHY4;B2R657;Q53HM8;B2R7L2	ANXA7	0.0908739	0.0479209	1.89633	0.0611604	0.568783
Q8NCW5;B4DP80;Q5T3I4;Q6PGN4;Q5T3I3	APOA1BP	0.0664082	0.0349185	1.90181	0.0604312	0.568783
P34913;B4E1M2;E5RFU2;B4DFE9;E5RFH6;E5RI53;H0YAW7	EPHX2	0.0257517	0.0137201	1.87693	0.0638036	0.568783
P15090;E7DVW4;E5RIR0;E5RH45	FABP4	0.169956	0.0921962	1.84342	0.0685965	0.568783
P01037	CST1	0.0533166	0.0288897	1.84552	0.0682868	0.568783
P13639;B4DPU3;Q6PK56;Q8TA90;B4DRE8;B4DMC6;Q6W6M8;K7EJ74	EEF2	-0.114123	0.0615536	-1.85404	0.0670457	0.568783
P18669;Q6FHU2;Q6P6D7;Q53G35;Q6FHK8;Q0D2Q6;B4DKL5;Q8N0Y7;B4DMJ7;P15259;B7Z9E5;B4DJA4;A4D2J6;B7ZW15;O00228	PGAM1;PGAM4	-0.127879	0.0686751	-1.86209	0.0658899	0.568783
P20674;H3BRM5;H3BV69;Q71UP1	COX5A	0.0196081	0.0106689	1.83787	0.0694184	0.568783
P30048;Q53HC2;A4UCS5	PRDX3	0.0736761	0.0399344	1.84493	0.0683744	0.568783
P30711;A0A0G2JRQ5;A0A0G2JQD2;A0A0G2JQM0;A0A0G2JRN4;Q4W252;A0A0G2JMS2;A0A0G2JQD8;A0A0G2JRG0;A0A1B0GXB6;Q4W251;A0A0G2JRJ5;Q4GZS9	GSTT1	0.0824771	0.044842	1.83928	0.0692078	0.568783
P40925;V9HWF2;B9A041;C9JF79;B8ZZ51;C9JRL4;C9JLV6;F8WFC2;C9IZI0	MDH1;HEL-S-32	0.0869493	0.0466135	1.86532	0.0654307	0.568783
P42224;J3KPM9;E7EPD2;D2KFR9;E7ENM1;A5D905;E9PH66;Q67C41;H7BZB5;H7BZ88	STAT1	-0.0891996	0.0475853	-1.87452	0.064139	0.568783
P52565;V9HWE8;J3QQX2;J3KTF8;J3QW41;A0A0S2Z3D9;J3KRE2;J3KRY1;J3KS60	ARHGDIA;HEL-S-47e	-0.124639	0.0660275	-1.88769	0.0623264	0.568783
P62495;B7Z7P8;I3L492;D6RJE8;D6RCB3	ETF1	0.0522562	0.028109	1.85906	0.0663239	0.568783
P82979;F8VZQ9;F8VS12	SARNP	0.0616805	0.0335218	1.84001	0.0691	0.568783
P84095;Q6ICQ8	RHOG;ARHG	0.0559715	0.0295063	1.89693	0.0610796	0.568783
Q02790;B2R9U2;F5H1U3;F5H120;H0YFG2	FKBP4	0.0571626	0.0310105	1.84333	0.0686093	0.568783
Q15828;Q6IBD2	CST6	0.0671285	0.0356082	1.8852	0.0626658	0.568783
Q5K634		-0.0639677	0.0336102	-1.90322	0.0602442	0.568783
Q96AT9;C9J9T0;C9IZU8;C9J6A7;C9IYE8;C9J8S0;C9JCL8;E7ESZ6;B3KTW7;F8WBT4	RPE	0.0300473	0.0159897	1.87917	0.0634942	0.568783
A0A024R2Q7;P05452;E9PHK0	CLEC3B	0.0864947	0.0474702	1.82208	0.071801	0.573671
Q96TC7;A0A024R9P6;H0YMB1;B3KUI4;H0YNE5;H0YLG5	RMDN3;FAM82C	0.0746673	0.0407707	1.8314	0.070387	0.573671
O00232;A0A0S2Z489;A0A0S2Z476;J3KTJ5;J3KSK1	PSMD12	0.0703451	0.0386703	1.8191	0.0722595	0.573671
P19367;B4DG62;A8K7J7;A0A024QZK7;Q59FD4;B3KXY9;B3KRA9;B1AR63;B1AR62;B1AR61;Q2TB90;B3KT70;A8K4Q9;B4E0J9;Q71V75	HK1	-0.105894	0.0582153	-1.81901	0.0722735	0.573671
O43493;J3KQ45;F8W8W7	TGOLN2	0.113977	0.0624448	1.82524	0.0713199	0.573671
P02763;V9HWF6	ORM1;HEL-S-153w	-0.106705	0.0585691	-1.82187	0.0718336	0.573671
P05546;Q8IVC0;CON__ENSEMBL:ENSBTAP00000018574	SERPIND1	-0.150368	0.082528	-1.82202	0.0718102	0.573671
P25815	S100P	0.103594	0.0571012	1.81422	0.0730141	0.575227
P37108;H0YLA2;H0YLW0	SRP14	0.0496211	0.0273612	1.81356	0.0731166	0.575227
P16050;B7Z451;B2R6F7;B7Z466;D3DTK1;B7Z445;I3L175	ALOX15	0.127232	0.0702905	1.81009	0.0736569	0.576925
P08637;H0Y755;M9MML0;Q9UN20;C9JC71;A0A0S2Z3S7	FCGR3A	0.0857109	0.0474373	1.80683	0.0741687	0.577544
P61604;Q9UNM1;B8ZZL8;A0A024R3X7;S4R3N1;B8ZZ54	HSPE1;EPFP1;HSPE1-MOB4	0.0745909	0.0413143	1.80545	0.0743856	0.577544
P18206;A0A024QZN4;V9HWK2;B3KXA2;B4E3Q9;Q5JQ13;B4DKC9;B4DTM7;A0A096LPE1	VCL;HEL114	-0.109305	0.0608909	-1.7951	0.0760325	0.584343
Q99598;A0A024R3V8;C4P0D6;C4P0D8;C4P0D4;Q5VVQ1;Q7Z3N9;Q9NRI2	TSNAX;DISC1	0.0302999	0.0169924	1.78314	0.077972	0.584343
Q86UP2;A0A024R663;G3V4Y7;B7Z6P3;B3KWP6;G3V5P0;G3V5G2;H0YJV5;H0YJP2;H0YJZ8;B3KP76	KTN1	0.0629412	0.0354242	1.77678	0.0790205	0.584343
Q99733;A0A024RCC9;B7ZAK9;B7ZB83;B4DS05;C9J6D1;B7ZAC7;A8MXH2;C9JZI7;E9PNW0;E9PJJ2;E9PS34;E9PNJ7;E9PKT8;E9PKI2;E9PP22;H0YCI4;C9J1B1	NAP1L4	-0.0560373	0.0315935	-1.7737	0.0795337	0.584343
A2NYU9		-0.0534731	0.0298418	-1.79189	0.0765495	0.584343
P48444;B0YIW5;Q6MZV5;B0YIW6;Q6P1Q5;E9PK34	ARCN1;DKFZp686M09245	0.0379227	0.0212861	1.78157	0.0782311	0.584343
P62805;B2R4R0;Q0VAS5	HIST1H4A;HIST1H4H	0.242039	0.135297	1.78894	0.0770265	0.584343
O00299;Q5SRT3;Q53FB0	CLIC1	0.0874805	0.0488262	1.79167	0.0765845	0.584343
P05198;Q53XC0;G3V4T5;H0YJS4;B4DM12	EIF2S1	0.0252728	0.0141884	1.78123	0.0782866	0.584343
P05362;K7EKL8;O00177	ICAM1	0.0892883	0.0502778	1.7759	0.0791675	0.584343
Q96PL1;Q2L6B3;D6RBX5	SCGB3A2;UGRP1	-0.0399221	0.0224918	-1.77496	0.0793236	0.584343
Q9UL92		0.0404745	0.0227901	1.77597	0.0791559	0.584343
REV__H0YDV6;REV__B4DFB6;REV__B4DYK4;REV__Q6ZUT9;REV__Q6IQ26;REV__G3V1S3		0.0663574	0.0369126	1.79769	0.0756176	0.584343
Q6UX06;A0A024QZ95;B4DV64	OLFM4	-0.062968	0.0363732	-1.73117	0.0868876	0.588316
P02748;A0A024R035;CON__Q3MHN2	C9	-0.108938	0.0629552	-1.73041	0.0870231	0.588316
P31937;A0A024RA75;H7BZL2	HIBADH	0.0196421	0.0113231	1.7347	0.0862557	0.588316
A0A0C4DGB6	ALB	-0.0520085	0.0295723	-1.75869	0.0820674	0.588316
P51659;A0A0S2Z4J1;B2R659;E7EWE5;B4DDM5;B4DSD0;E7ER27;G5E9S2;E7ET17;B3KSP2;Q59H27;E7EPL9;A0A0S2Z4Q6;A0A0S2Z460;Q9UBA4	HSD17B4	0.0577211	0.033008	1.7487	0.0837905	0.588316
A0A0S2Z4Q0;E5RI64	SFTPC	-0.0500898	0.0286135	-1.75056	0.0834673	0.588316
P08294;A0A140VJU8;B2R9V7;Q16867;M0R1V4	SOD3	-0.0387742	0.0221864	-1.74766	0.0839722	0.588316
B4DVJ0;K7EIL4;K7ESF4;Q8N196		0.0779618	0.0449183	1.73564	0.0860894	0.588316
Q96AE4;B4E0X8;E9PEB5;B4DT31;B4DWL1;Q59FU3;Q6PJY1;C9JSZ1;Q96I24;A0A024R8A7;M0R251;M0R263	FUBP1	0.0379477	0.0218453	1.73712	0.0858264	0.588316
B4E1B2		0.153736	0.0873952	1.75908	0.082	0.588316
Q16775;H3BPK3;B4DT01;H3BV79	HAGH	-0.135393	0.077401	-1.74924	0.0836976	0.588316
P06681;Q5JP69;Q53HP3;Q53GZ8;A0A0G2JL69;B4DV48;B4DQI1;A0A0G2JIE7;H0Y3H6;Q95IG1;E9PDZ0;B3KTX9;A0A0G2JK28;H0Y868;Q8N6L6;A0A0G2JI59;C9JYQ5;A2ABG0	C2	0.0628248	0.03609	1.74078	0.0851776	0.588316
P09211;V9HWE9;A8MX94;A0A087X2E9;Q5D6A5	GSTP1;HEL-S-22	0.0720719	0.0413335	1.74367	0.0846703	0.588316
P15559;Q53G81;H3BNV2;B4DLR8;B4DQP5	NQO1	-0.162606	0.0926835	-1.75443	0.0827994	0.588316
P20591;F8W8T1;Q8NAA8;H9KVC7;H9KVC9;H9KVD0;H9KVC4;H9KVD3;H9KVC3;C9JEL4	MX1	-0.0536144	0.0309407	-1.73281	0.0865928	0.588316
P23284;V9HWC6	PPIB;HEL-S-39	-0.118445	0.0669868	-1.76818	0.0804572	0.588316
P31689;B7Z5C0;Q9NXZ8	DNAJA1	0.0437199	0.0251109	1.74107	0.0851263	0.588316
P61960;H0Y614	UFM1	0.0626294	0.0359541	1.74193	0.0849762	0.588316
Q9BW04	SARG	0.0395734	0.0224493	1.76279	0.0813688	0.588316
Q9GZP8;K7EQZ3	IMUP	0.0554629	0.0317558	1.74654	0.084167	0.588316
Q9NZ08;A8K6H1;A0A0A7E7X3;A0A0A7E6D8;A0A024RAR8;A0A0A7E7S5;A0A0A7E6P9;A0A0A7E6P0;A0A0A7E6I2;A0A0A7E7W5;A0A0A7E7T3;A0A0A7E6D4;A0A0A7E7W9;A0A0A7E6P4;A0A0A7E6K0;A0A0A7E6J5;A0A075BSP6;A0A075BW43;A0A075BV59;A0A075BTL2;Q53GQ8;H0Y9X5;A0A0P0LIR5;D6RAL9	ERAP1;ARTS-1	-0.0657609	0.0377563	-1.74172	0.0850129	0.588316
P02545;Q5I6Y5;Q8N519;H0YAB0;A0A0C4DGC5;W5X314;REV__Q5VX52	LMNA	-0.184352	0.106952	-1.72369	0.0882368	0.592019
P16403;Q02539	HIST1H1C	0.123444	0.0715526	1.72522	0.0879589	0.592019
O00182;B3KWW5;A0A024QZ02;A0A024QZ55;B4DJD7;J3KS82;B4DWP7;J3QSH0;J3KT17;J3QR96;J3QRN8;J3KSV0;K7EPS0;J3QS92	LGALS9	-0.0178088	0.0103468	-1.72119	0.0886901	0.592823
K7ERI9;A0A024R0T8;P02654;K7EJI9;K7ELM9;K7EPF9;K7EKP1	APOC1	-0.14361	0.0835383	-1.71909	0.089075	0.593166
Q15113;A4D2D2;B4DPJ4	PCOLCE	-0.0356712	0.0208995	-1.7068	0.0913467	0.600033
B2ZDQ1;P80188;X6R8F3	NGAL;LCN2	0.131396	0.0769157	1.7083	0.0910654	0.600033
P21980;V9HWG3;B4DIT7;B4DTN7;A2A299;Q6DKH2;A2A2A0;Q9H035	TGM2;HEL-S-45	0.106889	0.0626472	1.70621	0.0914562	0.600033
P55072;V9HW80;Q96IF9;Q0IIN5;Q9NTC4;Q9HAP0;Q9HAP1;C9JUP7;C9IZA5;B4DYX2	VCP;HEL-S-70;DKFZp434K0126	0.103432	0.060608	1.70657	0.0913896	0.600033
Q9BVJ8;B4DVA7;B4DVL8	HEXA	-0.0554655	0.0325915	-1.70184	0.0922769	0.600696
O43776;B4DGT6;K7EIU7;K7EJ19;K7EPK2;B4DF91;K7EQ35;B4DN60;K7EMQ6;REV__H7BZ55	NARS	-0.0656663	0.0386615	-1.69849	0.0929086	0.600696
P51812;B4DKZ2;B4DG22;B7ZB17;B1AXG1;Q9UK32;B1AXG2;Q8TDJ4	RPS6KA3	0.0221871	0.0130449	1.70082	0.0924683	0.600696
Q9Y279;H7C062	VSIG4	0.0840966	0.0494714	1.6999	0.0926415	0.600696
P18065;C9JMY1;Q59FF1;C9JW52;H7C1H0	IGFBP2	-0.100653	0.0594529	-1.69299	0.0939549	0.60526
P43405;A0A024R273;A8K4G2;A0A024R244;B3KQJ1;C3W981;C3W980	SYK	0.0219785	0.0130328	1.6864	0.0952213	0.611204
P13798;A0A024R2U9;C9JIF9;H7C393;H7C1U0;C9JLK2;H0YFE5;F8WEH5	APEH	0.0690139	0.0414274	1.6659	0.0992494	0.614922
Q9H0W9;A0A024R396;A0A087WT99;A8K718;A0A024R3B0;E9PQS1;E9PPB5;E9PJU8;E9PIP1;E9PSC3;E9PLC5;E9PLB3;E9PR95	C11orf54	0.0666455	0.0407839	1.63411	0.105768	0.614922
A0A024R588;A0A024R566;B4DJU4;A0A024R5D9;A0A024R572;Q15637;B4DX42;B4DSE4;H7C561;C9J792	SF1	0.0164134	0.010086	1.62734	0.1072	0.614922
P84090;A0A024R6D4;G3V279	ERH	0.0505012	0.0308881	1.63497	0.105587	0.614922
P01011;A0A024R6P0;B3KS79;G3V595;A0A087WY93	SERPINA3	-0.0792049	0.048174	-1.64414	0.103675	0.614922
Q9NUQ9;A0A024R9G4;Q68D08;E5RI16;E5RJL8;E5RJE1;E5RIR8;A0A087X178;Q3ZTR9;E5RGI7;E5RFS4;E5RHU5;E5RK61;E5RK81;E5RH75	FAM49B;DKFZp686B04128	0.075545	0.046373	1.62907	0.106832	0.614922
P02746;D6R934;A0A024RAB9;A0A0A0MSV6;D6RGJ1	C1QB	-0.111277	0.0675447	-1.64746	0.102991	0.614922
P04424;A0A0S2Z3B0;A0A0S2Z316;A0A024RDL8;B4DU69;Q6XYD2;F8W943;H7C0S8	ASL	0.0408179	0.024581	1.66055	0.100324	0.614922
Q00610;A0A087WVQ6;J3KS13;K7EJJ5;J3KRF5;J3KSQ2;A4FU99;J3QL20;F5H5N6	CLTC	-0.141702	0.0851834	-1.66349	0.0997313	0.614922
O43490;B3KQS1;B3KNF4;A0A0A0N0M1;B0AZU8;H0Y9D4;H0Y9Q5;D6RIF3;A0A0A0N0N1	PROM1;CD133	0.0918312	0.0547144	1.67837	0.0967822	0.614922
P01903;Q30118;B4DVL4;A0A0G2JH46;B0UXD8;A0A0G2JMH6;B4DLJ8;Q59GE3;B4E2U4;B4DW37;B7Z6Z1;Q29868;O19697	HLA-DRA;HLA-DRA1	0.10221	0.0627901	1.62781	0.1071	0.614922
P63092;Q5FWY2;A0A0S2Z3S5;A0A0S2Z3H8;Q5JWF2;B0AZR9;Q14455;A0A0A0MR13;O60726;Q5JWD1;O75632;S4R3E3;Q5JWE9;O75633;S4R3V9	GNAS;GSA	-0.0143396	0.00866228	-1.65541	0.101364	0.614922
Q15582;A0A0S2Z4Q2;Q53GU8;A0A0S2Z4K6;H0Y8L3;S4R3C6;Q59F63;H0Y9D7;H0YAB8;H0Y8M8;H0YAH8;C7FFS5;D6RBX4	TGFBI	-0.105804	0.0650172	-1.62733	0.107202	0.614922
P50502;A0A140VKA6;Q0IJ56;B4E0U6;Q1XBU6;B7ZA40;Q3KNR6;H7C3I1;F6VDH7;Q8IZP2;D6W507;Q1XBU7;F8WAQ7	ST13;ST13P4	-0.0619694	0.0378581	-1.63688	0.105186	0.614922
G5E9Q6;B4DNH1;D3DNI2;C9J0J7;D3DNI3;C9JQ45	PFN2	0.0566899	0.0348373	1.62728	0.107214	0.614922
P51452;B5BUI8;K7ES89;K7ELG5	DUSP3	-0.049808	0.0296468	-1.68005	0.0964549	0.614922
CON__P02769		-0.251739	0.150641	-1.67111	0.0982124	0.614922
CON__P15636		-0.210901	0.128556	-1.64053	0.104424	0.614922
D6RF35;D6RBJ7;D6RF20;CON__Q3MHN5;CON__ENSEMBL:ENSBTAP00000018229;Q6LDC6;Q8TDJ6;H0YLM8;A0A024R5V2	GC	-0.0723216	0.0440319	-1.64248	0.104019	0.614922
P00740;F2RM37;F2RM35;Q19UG6;Q19UJ0;Q19UI5;Q19UH9;Q19UH8;Q19UH5;Q19UG9;Q19UG8;Q19UG5;Q19UG4;Q19UG3;Q19UG1;Q19UK7;Q19UK9;Q19UK8;Q19UK6;Q19UK4;Q19UK5;Q19UH6;Q19UI4;Q19UI3;Q19UI1;Q19UG2;Q19UJ6;Q19UJ1;Q19UK3;Q19UJ4;Q19UJ5;Q7Z7N0;Q19UI2;Q19UJ9;Q19UK0;Q19UJ7	F9;F9 p22;factor IX F9	-0.0646356	0.0397004	-1.62809	0.107042	0.614922
O00151;V9HW92	PDLIM1;HEL-S-112	-0.102288	0.0619255	-1.65178	0.102103	0.614922
O15400;B4DH37;B4DWC2	STX7	0.0266511	0.0159383	1.67214	0.0980081	0.614922
P12273	PIP	0.138851	0.0841976	1.64911	0.10265	0.614922
P30530;M0R0W6	AXL	0.0628764	0.0381272	1.64912	0.102648	0.614922
P60842;A8K7F6;A8K088;J3KT12;Q59F68;J3QS69;J3KTB5;J3KSZ0;B4E047;J3QKZ9;J3KS25;J3QL52	EIF4A1	-0.111285	0.0672499	-1.6548	0.101488	0.614922
P62269;J3JS69;A0A0G2JQH2;Q5GGW2	RPS18	0.0371305	0.0223895	1.65839	0.100759	0.614922
Q10588;A6NC48;H0Y984;H0Y9Q9;H0Y8G4	BST1	0.0789868	0.0477755	1.65329	0.101795	0.614922
Q6ZW64		0.113757	0.0678038	1.67774	0.0969059	0.614922
Q86TT1		-0.104226	0.0637015	-1.63617	0.105336	0.614922
Q9GZN8;H7BYU9	C20orf27	0.0527615	0.0316928	1.66478	0.0994738	0.614922
Q9H1E3;Q6IA16;B4DTY3;Q8WYF8	NUCKS1;NUCKS	0.037004	0.0226136	1.63636	0.105295	0.614922
Q9NZB2;A0A0C4DH52;A0A0C4DG79;Q5T035	FAM120A	0.0157321	0.00954606	1.64802	0.102875	0.614922
Q9UL90;A0A0J9YY99		-0.106246	0.063894	-1.66286	0.0998592	0.614922
Q07955;J3KTL2;Q59FA2;A8K1L8;J3KSR8;B7Z570;J3QQV5;J3KSW7	SRSF1	0.0301229	0.0185425	1.62453	0.107799	0.616292
A0A0X9TD47		-0.100203	0.0618113	-1.62112	0.10853	0.617105
P23528;V9HWI5;E9PP50;G3V1A4;E9PK25;E9PQB7;B4E112;E9PLJ3;E9PS23	CFL1;HEL-S-15	0.0760766	0.0469427	1.62063	0.108635	0.617105
P05787;CON__P05787;Q969I0;F8VUG2;Q7L4M3;CON__H-INV:HIT000292931;F8W1U3;F8VP67;CON__Q9H552;CON__H-INV:HIT000016045;F8VQY3;K7EJU1;H0YIB2;Q6KB66;A1L194;CON__Q6KB66-1	KRT8	-0.129749	0.0804107	-1.61358	0.110159	0.623768
P18621;A0A087WXM6;J3QQT2;J3KRX5;A0A024R261;A0A0A6YYL6;J3QLC8;A0A0A0MRF8;J3KRB3;A0A087WWH0;J3QS96;A0A087WY81;J3KSJ0;A4D1R6;A4D1R5	RPL17;hCG_24487;RPL17-C18orf32	0.0625087	0.0389533	1.60471	0.112101	0.624605
P02656;A3KPE2;B0YIW2	APOC3	-0.129198	0.0806634	-1.6017	0.112766	0.624605
Q8IWL1;B7Z4X4;B2R7Z9;B7Z4Y9;X6REF7	SFTPA2	0.0941677	0.0587855	1.60189	0.112724	0.624605
P30419;Q96HI4;B7Z8J4;K7EN82;K7EN42;Q9Y465;A4FU65;O60551;B4DXS1;Q5VUC6;B4DHU9;B3KT39;B2RCF3;Q5VUC7	NMT1	0.02267	0.0141245	1.60501	0.112034	0.624605
Q9UNF0;Q6FIA3;A0A0U1RR22;A0A024R4X1;B0QYG7;B0QYG8;Q9BY11;A2VCM5;F6U236;B4DFJ9;Q5TZC3;H0Y923	PACSIN2	0.0680862	0.0423007	1.60957	0.111032	0.624605
Q6IPH7	RPL14	0.0249471	0.0155687	1.60239	0.112614	0.624605
Q9UL89		-0.0814466	0.0508319	-1.60227	0.112639	0.624605
P12318;V9GY83;F5GXY9;F5GX41;P31995;H0YGT0;P31994;Q8IXE9;Q8IXE8;Q8IU79;Q8IU78;V9GY55;A0A024R8X8;A0A087WXE5	FCGR2A	0.0347411	0.0217534	1.59704	0.113801	0.628381
A2N7P4;A0A0C4DH29	IGHM;IGHV1-3	-0.0519919	0.0326093	-1.59439	0.114395	0.629702
P07858;B4DL49;A0A024R374;A8K2H4;B4DMY4;B3KUJ8;R4GMQ5;E9PR54;E9PJ67;Q5HYG5;E9PCB3;E9PKQ7;E9PNL5;E9PHZ5;E9PLY3;E9PSG5;E9PQM1;E9PS78	CTSB	-0.113288	0.0718529	-1.57667	0.118419	0.633359
P04632;A0A0C4DGQ5;K7ELJ7;A0A075B7C0;U3KQE2;K7EIV0;K7EKD8;K7EM73;U3KPR7;K7EMQ1;Q96L46;K7ES78	CAPNS1	0.0566594	0.0359913	1.57425	0.118977	0.633359
A2J422		-0.0606407	0.0384436	-1.57739	0.118253	0.633359
P40306;Q6IB22;J3QQN1;J3QL48	PSMB10	0.0520859	0.0328863	1.58382	0.116782	0.633359
P62851;E9PQK3;E9PK60	RPS25	0.0429659	0.0271486	1.58262	0.117056	0.633359
Q13151	HNRNPA0	-0.0285466	0.0181068	-1.57657	0.118444	0.633359
Q16555;Q53ET2;A9CQZ2	DPYSL2	-0.123646	0.0779093	-1.58705	0.116048	0.633359
Q3SXP2;Q7Z5L0	VMO1	0.0298618	0.018951	1.57574	0.118634	0.633359
Q6UXB2;X6R584	CXCL17	-0.0517347	0.0328114	-1.57673	0.118405	0.633359
Q9BVG4;Q9P0N4;A6NDF3	PBDC1	0.0342148	0.0215407	1.58838	0.115747	0.633359
Q9Y3C8	UFC1	0.0856122	0.0540227	1.58475	0.116571	0.633359
P61916;Q53HV6;A0A024R6C0;J3KMY5;G3V3E8;E7EMS2;B4DV10;G3V3D1;B2R4S5;H0YIZ1;G3V2V8	NPC2	-0.117705	0.0750709	-1.56792	0.120448	0.635479
P26447;Q5Q9Z3	S100A4	0.0912839	0.0581114	1.57084	0.119768	0.635479
P41208	CETN2	0.0537097	0.0342519	1.56808	0.120411	0.635479
A0A068LN07		-0.0844171	0.0539796	-1.56387	0.121397	0.638592
F6TLX2;Q9Y3E8;B7Z403	GLOD4	0.0705589	0.04518	1.56173	0.121901	0.639352
Q9P2T1;A0A087WWM4;F8WAN9;H0YMB3;Q7Z527;Q6PKC0;H0YLV5;H0YNJ6;Q86SZ5;H0YK13;H0YK71;H0YLB8;H0YNH0;H0YN22;H0YMR9;H0YMV5;A0A0B4J281;H0YMG3;H0YMW6;H0YL68;H0YKE1;H0YKK3;H0YN74	GMPR2	-0.0482062	0.0309973	-1.55517	0.123454	0.639945
B4DI57;C9JVG0		0.170238	0.109428	1.55571	0.123325	0.639945
P48507;D3DT44	GCLM	0.0377186	0.0241862	1.55951	0.122426	0.639945
Q9Y5Z4;Q05DB4;Q5THN1;C9IZA0	HEBP2	0.0635762	0.0408376	1.55681	0.123066	0.639945
P02647;A0A024R3E3;F8W696;Q9Y355;Q8TDB0	APOA1	-0.100685	0.0650688	-1.54736	0.125326	0.647759
Q93079;Q99879;Q99877;Q5QNW6;P58876;P62807;B2R4S9;A0A024RCJ9;A0A024QZZ7;I6L9F7;U3KQK0;B4DR52;A8K9J7;Q0D2M2	HIST1H2BH;HIST1H2BM;HIST1H2BN;HIST2H2BF;HIST1H2BD;HIST1H2BC;HIST1H2BI	0.12581	0.0818778	1.53656	0.127948	0.648898
P43353;A0A024R5D8;A0A024R5K0;Q59F10;A0A087X2D4;Q9BUJ8;A0A087WUF8;A0A087X192;B4DSX1;P48448;A0A087WTE0;REV__A0A087WTE9;REV__Q6ZNR1	ALDH3B1	-0.0823982	0.0535804	-1.53784	0.127635	0.648898
P78385;A0JNT2;CON__Q6NT21;CON__P78385;CON__Q14533;O43790;CON__O43790;B4DN72;A8K872;Q14533;A0A087X106;Q8NFV1;Q8NFV0;Q6YFL2;Q8N120;U3KPR1;Q6YFL4;Q9NSB5;Q9NSB0	KRT83;KRT86;KRT81	0.0554687	0.0360295	1.53954	0.127221	0.648898
P07737;K7EJ44;CON__P02584;I3L3D5	PFN1	0.0588018	0.0382839	1.53594	0.128101	0.648898
Q15847;Q5TBU5;Q5TBU2	ADIRF;hCG_1773630	0.0512996	0.0332431	1.54317	0.126339	0.648898
Q9HCC1		0.0433102	0.028127	1.53981	0.127155	0.648898
Q9UH65;E7EMB1	SWAP70	-0.0290495	0.0188746	-1.53908	0.127334	0.648898
Q9Y2T3;A0A024R231;Q5SZC6;H0YDZ7;B4DIP8;Q5SZC3;B3KUM3;Q5SZC5	GDA	-0.020457	0.0135243	-1.51261	0.133923	0.654234
Q9UMY4;Q3SYF1;A0A087X0R6	SNX12	0.0459884	0.0303694	1.5143	0.133493	0.654234
A2NV55		0.0442307	0.0291078	1.51955	0.132169	0.654234
Q07666;B4DDX2;B4E043;B2R7B5;Q5VWX1;B3KTS3;O75525;E5RG12;H0YAQ1;H0YAQ3;E5RJZ9;Q9H6N6	KHDRBS1	0.0400663	0.0264851	1.51279	0.133877	0.654234
P10619;B4E324;X6R5C5;Q59EV6;X6R8A1;U3KQ41;Q5JZH0;U3KQU6;U3KQF1	CTSA;PPGB	-0.0350488	0.0230238	-1.52229	0.131482	0.654234
P54108;J3KPA1;I3L0A1;B4E1S8	CRISP3	0.0754213	0.0498637	1.51255	0.133938	0.654234
O14950	MYL12B	0.0523334	0.0342741	1.52691	0.13033	0.654234
P02753;Q5VY30	RBP4	-0.109104	0.0716162	-1.52346	0.13119	0.654234
P08708;H0YN88;A0A075B716;H0YN73;H3BNC9;A4D1Q6	RPS17	0.0235714	0.015417	1.52892	0.12983	0.654234
P68366;C9JEV8;C9JQ00;C9JJQ8;C9JDL2	TUBA4A	0.0328679	0.0216945	1.51503	0.133308	0.654234
Q9NVS9;V9HW45;Q53FP0;J3QQV6	PNPO;HEL-S-302	-0.050858	0.0334943	-1.51841	0.132456	0.654234
Q8NBS9;Q86UY0;Q6EHZ3;Q658S9;A0A024QZV0	TXNDC5;STRF8;DKFZp666I134;hCG_1811539	0.0311414	0.0204743	1.521	0.131804	0.654234
Q9UHA4;Q53FH6	LAMTOR3	0.0390732	0.0257649	1.51653	0.132929	0.654234
P51570;V9HWE7;Q6ZP37;Q71UH7;K7EII7;C8CHJ6;K7ERJ9;B4E1A8;C8CHJ5;E5LAN0;K7ERN9	GALK1;HEL-S-19	0.0353634	0.0234227	1.50979	0.134639	0.655858
O14979;A0A087WUK2;A0A024RDF6;B4DGN3	HNRNPDL;HNRPDL	0.0423656	0.0281216	1.50651	0.135477	0.658135
Q12765;A0A090N7T9;A0A024RA21;B4DH22;B4DIV7;C9K052;C9J7U9;B8ZZP4;B4DE46	SCRN1	0.0474426	0.031552	1.50363	0.136216	0.658149
P23246;Q9BSV4;Q86VG2;Q6PIX2;H0Y9K7	SFPQ	0.0439443	0.0292257	1.50362	0.13622	0.658149
P69905;D1MGQ2;U6A216;A0A0K2BMD8;E9M4D4;I1VZV6;Q9BX83;P78461;Q9NQT3;Q86YQ4;Q86YQ1;U6A493;Q86YQ5;V9GZG8;Q7Z7B4	HBA1;HBA2	0.127993	0.085391	1.4989	0.137438	0.662236
P49913;J3KNB4	CAMP	0.107429	0.0717472	1.49733	0.137846	0.662408
P78527;B4DL41	PRKDC	0.0464887	0.0311664	1.49163	0.139333	0.667747
A0A087WYJ9;A0A075B6N9;A0A1B0GUU9;P01871	IGHM	-0.0845175	0.0567622	-1.48897	0.140029	0.667939
P50570;A0A024R7C9;Q8N1K8;Q9UPH5;B3KUU8;Q05193;Q6ZSZ9;A0A0D9SFB1;B7ZAC0;B4DK06;A0A0U1RQP1;A0A0D9SFE4;A0A1B0GUX5;B4DHH5;Q6ZV85;Q6ZTU8;A0A1B0GU67;Q59GI5;K7EPK9;B3KU80	DNM2	0.0339373	0.0228198	1.48719	0.1405	0.667939
Q0ZCF6		-0.0681489	0.0458183	-1.48738	0.14045	0.667939
B4E3E6;B4DDB6;Q65ZQ3;Q8NFG3;H7C1J8;Q66K53	HNRPA3;D10S102	0.0755076	0.0510216	1.47991	0.142428	0.673501
Q9H993;F5GZY1;B4DPT6	ARMT1	-0.0560051	0.0378432	-1.47993	0.142424	0.673501
P33176;V9HW29;M1VE91;C1PHA2;D3DRX6;A8K048;M1VRN1;M1VKJ2;M1V490;M1VPF9;M1V481;M1VKI9;M1VE89;M1VPF7;M1VRN0;B4DS27;Q6P164;Q2TA90;Q66K46;Q12840;B2RCP3;J3KNA1;B7Z2M7;B0I1S7;Q6PJC4;Q6PKD1;A5D6Y6;Q9UFW7;Q57YV6;C9JWB9;Q57YV5	KIF5B;HEL-S-61;KIF5B-RET(NM_020630)_K24;R11;KIF5B-ALK;KIF5B-RET(NM_020630)_K23;R12;KIF5B-RET(NM_020975)_K23;R12;KIF5B-RET(NM_020630)_K22;R12;KIF5B-RET(NM_020975)_K22;R12;KIF5B-ALK_K17;A20;KIF5B-RET(NM_020630)_K16;R12;KIF5B-RET(NM_020975)_K16;R12;KIF5B-RET(NM_020630)_K15;R12;KIF5B-RET(NM_020975)_K15;R12	0.0533526	0.0361059	1.47767	0.143026	0.674538
A0A024QZT9;P16083;B3KPX6;Q5TD07;Q5TD05;Q59EN2;A2A2U4	NQO2	0.0471605	0.031991	1.47418	0.143961	0.67715
P16035;A0A024R8V7;A0A140VK57;B4DFW2;K7EIX4;K7EL90	TIMP2	0.0234097	0.0159281	1.46971	0.145166	0.680762
P35858;Q8TAY0;B0AZL7	IGFALS	-0.057009	0.0388213	-1.4685	0.145495	0.680762
P30520;A0A024R5Q7;B4E1L0	ADSS	0.0527946	0.0360149	1.46591	0.146197	0.681091
P06454;B8ZZQ6;V9HVW6;Q8TBK9;Q86YS2;Q53S24;Q15202;Q15204;Q15200;B8ZZA1;B8ZZW7;H7C2N1;Q7Z4R6;Q15203;Q7KZ52;Q9UMZ1;Q15254;Q9NYD3;V9HVW7;Q6NR77	PTMA;PTMAP7	0.144657	0.098714	1.46542	0.146331	0.681091
P21796;B3KTS5;C9JI87;B4DEI3	VDAC1	0.0749397	0.0512309	1.46278	0.147049	0.682646
A2J1M2		-0.057456	0.0395187	-1.4539	0.149493	0.683745
Q9H910;A6NGP5;H3BU16;H3BMV3;H3BMT0;H3BTV5;H3BMM8;B4E1P3	HN1L	0.0467957	0.0323002	1.44877	0.150915	0.683745
P21291;B4DY28;Q9BTA4;B4E2T4;E9PS42;Q59EQ5;B3KVC9;Q6ZMS3;E9PND2;E9PP21;Q6AI18;Q6AWD1;A0A087X134	CSRP1	-0.0589312	0.0405587	-1.45298	0.149745	0.683745
P07305	H1F0	0.0534817	0.0368728	1.45044	0.150452	0.683745
P07357;Q05CV2	C8A	-0.0954009	0.0654822	-1.4569	0.148663	0.683745
Q04756;D6RAR4;CON__ENSEMBL:ENSBTAP00000023055	HGFAC	-0.00996501	0.00685801	-1.45305	0.149728	0.683745
Q0KKI6		-0.0692092	0.0477141	-1.4505	0.150435	0.683745
Q9UGM5;Q5J875;E9PG08;B7Z8T3;C9JC68;F8WEP7;F8WAW1	FETUB;GUGU	-0.0586653	0.0403984	-1.45217	0.149971	0.683745
Q9Y263;E5RIM3;H0YBW4;H0YC16;H0YAU9	PLAA	-0.0163101	0.0111768	-1.45928	0.148007	0.683745
V9HW35;P30044	HEL-S-55;PRDX5	0.0776641	0.0536356	1.448	0.151131	0.683745
P52272;A0A087X0X3;Q59ES8;Q7KYM9;Q6P2D7;M0QZM1;M0R019;M0R2T0;B4DEG4;M0R2I7;M0QYQ7;M0R0N3;M0QY96;M0R0Y6;Q8TCM5;M0QYL3	HNRNPM;ORF;HNRPM	0.0421302	0.0291724	1.44418	0.152199	0.68444
Q06210;O94808;B4DN38;A0A0S2Z4W6;B3KMR8;B2RB90;A0A0S2Z4X9;B3KM63;E5RJP4	GFPT1	0.0214968	0.014877	1.44497	0.151978	0.68444
Q9ULZ3;B2RAZ4;H3BP42	PYCARD	-0.0687044	0.0476206	-1.44274	0.152603	0.68444
R4GNH3;P17980;A8K781;A0A140VK42;E9PM69;E9PMD8;E9PKD5;E9PN50;E9PLG2	PSMC3	0.0385734	0.0267508	1.44195	0.152825	0.68444
Q07021;A8K651;I3L3Q7;I3L3B0	C1QBP	0.0594716	0.0415709	1.43061	0.156044	0.689171
Q13332;D6W633;D6W632;G8JL96;A0A0A0MR60;Q59FX6;Q9UM81	PTPRS;PTPsigma	-0.0271446	0.0189001	-1.43622	0.154447	0.689171
O60749;Q53GG3;B3KN57;B3KML1;D6RC15	SNX2	-0.0940094	0.065756	-1.42967	0.156313	0.689171
P04406;V9HVZ4;Q2TSD0;E7EUT5;Q0QET7;A4UCT1;B4DRV9;Q5ZEY3;Q16768;O14556;A0A0K0K1K1	GAPDH;HEL-S-162eP	0.0604328	0.0424196	1.42464	0.157757	0.689171
P14317;E7EVW7	HCLS1	-0.0973586	0.0681036	-1.42957	0.156343	0.689171
P14324;B3KMW3;A0A087X1D8;A0A087X090;A0A087WVN4;Q14329;A0A087WTP2	FDPS	-0.0416707	0.0290951	-1.43223	0.155582	0.689171
P55327;H0YC42;A5Y5A3;E5RK35;E5RFR7;H0YC44	TPD52	0.0301599	0.0211538	1.42575	0.15744	0.689171
P98088;T1S9D5;O75372;Q14889	MUC5AC	0.187186	0.130844	1.4306	0.156047	0.689171
Q7Z351	DKFZp686N02209	-0.0881711	0.0618368	-1.42587	0.157405	0.689171
Q9NZT1;Q53H37	CALML5	-0.059826	0.0418993	-1.42785	0.156834	0.689171
P62266;A8K517;D6RD47;D6RDJ2;D6RIX0;D6R9I7	RPS23	0.0588389	0.0413811	1.42188	0.158556	0.690809
Q08752;Q6FGM6;E5KN59;E5KN55;Q05DH6;H0Y8J0	PPID	-0.0412322	0.0291053	-1.41665	0.160075	0.690809
P07384;A0A024R5A3;A0A024R580;B2RDI5;B4DWH5;B4DS85;E9PRM1;E9PJJ3;E9PLC9;E9PMC6;E9PJA6;E9PSA6;E9PQB3;E9PL37;E9PLX0;E9PIA9	CAPN1	0.0565161	0.0398591	1.4179	0.159712	0.690809
P51858;B2RDE8;A8K8G0;B7Z958;B7Z525;Q8N4N4	HDGF	0.0668772	0.0471498	1.4184	0.159567	0.690809
Q13228;V9HWG1;B4DPI7;A6PVX1;H0Y532;Q9H8A8;F2Z2W8;F8WCR4;C9JVL0;F8WBA9	SELENBP1;HEL-S-134P	0.0743744	0.0523531	1.42063	0.158918	0.690809
P55010;Q6IBU0;A0A024R6Q1;H0YLZ1;Q32Q19;Q05DF3;H0YN40;H0YMJ8;H0YM54;B4DEN3;H0YK29;H0YK11	EIF5	-0.0391457	0.0277022	-1.41309	0.161118	0.691951
O75828;V9HW40;Q53F60	CBR3;HEL-S-25	0.0396772	0.0280731	1.41335	0.16104	0.691951
Q9Y365;F5H1Z6;F5H8H3;A0A024R5L8;H0YH17;H0YFF3;F5GY11;B3KTJ1;H0YGN8;H0YGA9;F5H8G1;A0A024R5G8;F5GWK5;F5H0V7;R4S3H9;F5H5A8;F5H3G8	STARD10	0.0169068	0.0119975	1.4092	0.162261	0.694044
Q16851;A0A087WYS1;E7EUC7;B4DUP2;B2RAN1;Q53QE9;C9J6Q0	UGP2	-0.0619921	0.0440043	-1.40877	0.162386	0.694044
Q14254;Q6FG43;J3QLD9;A0A024QZ62;E7EMK3;Q9BTI6;K7EKW9	FLOT2;hCG_1998851	0.0336994	0.0247421	1.36203	0.176626	0.694567
P53041;A0A024R0Q7;H0YDU8;Q53FR0;B2R6R6;B4DLP6;B4DDZ8;A8MU39;Q59F46;B7Z1I1;E7EU14;M0R196;A0A087WY80	PPP5C	0.0622496	0.0448745	1.38719	0.168847	0.694567
P09622;B4DFL1;A0A024R713;E9PEX6;B4DMK9;F8WDM5;F2Z2E3	DLD	0.0314643	0.0231293	1.36037	0.17715	0.694567
P41222;A0A024R8G3;H0Y5A1;Q5SQ11	PTGDS	-0.0727785	0.0537684	-1.35355	0.179306	0.694567
Q9BZQ8;A0A024R978;H0Y7M9	FAM129A;C1orf24	0.0371462	0.0266994	1.39127	0.16761	0.694567
A0A0A0MT36;A0A0C4DH26	IGKV6D-21	-0.0544561	0.0395936	-1.37538	0.172467	0.694567
A0A0F7NGI8;Q32MZ4;Q05D04;B4DPC0;C9JTC6;Q9H3B7;C9JSU1	LRRFIP1	0.0726051	0.0523022	1.38818	0.168546	0.694567
P62633;A0A0S2Z4Q3;A0A0S2Z4K2;Q6T598;A0A0S2Z4P7;D6RAT4	CNBP	0.0332728	0.0244928	1.35847	0.177748	0.694567
A0A109PS54;Q9UL80		0.0418294	0.0302238	1.38399	0.169823	0.694567
Q53GD3;A0A140VJH4;A0A0G2JL76;H0Y5I3;A0A0G2JIN1	SLC44A4	0.0345924	0.0250665	1.38003	0.171036	0.694567
Q16610;A0A140VJI7;C8CHS3;B7ZAS5	ECM1	-0.070899	0.0509975	-1.39025	0.167922	0.694567
Q13409;A0A140VKE9;B4DPZ3;Q59GU5;B4DX93;E7ESD3;E7EMU4;Q9H5W7;E7EUM4;E7ERR6;E7ERH4;E7ET01;Q53SA6;E7EU01	DYNC1I2	0.0265291	0.0189516	1.39983	0.16504	0.694567
A2IPI1		0.0494097	0.0352804	1.40049	0.164844	0.694567
Q92499;A3RJH1;F1T0B3;A0A087X2G1;B4DP70	DDX1	0.0357505	0.0255114	1.40135	0.164586	0.694567
Q02487;A9X9L0;A8K2P8;A9X9K9;B4DLJ5;Q63HM4;Q68DY8;A9X9L1	DSC2;DKFZp686P18250;DKFZp686I11137	0.0411772	0.0302335	1.36197	0.176643	0.694567
Q9BWD1;A8K4W5;Q59GW6	ACAT2	-0.0409972	0.0297876	-1.37632	0.172176	0.694567
P62857;B2R4R9	RPS28	-0.0387223	0.0280715	-1.37942	0.171223	0.694567
B2R7Z6		0.0621009	0.0446161	1.39189	0.167423	0.694567
P08195;B4E2Z3;F5GZS6;J3KPF3;A0A024R599;H0YFS2;F5H0E2;F5GZI0;H0YFX4;F5H867;B4E3E4	SLC3A2	0.0388878	0.0286495	1.35736	0.178098	0.694567
CON__P00761;Q9BYE2;A6XGL3;Q1RMF8;E9PRA0		-0.183903	0.134896	-1.36329	0.17623	0.694567
O60234;M0QYJ8;Q8TDZ6;M0R0C1;M0QXC2;M0QX47;M0QXZ6;M0R2P2	GMFG	0.0648251	0.047831	1.35529	0.178753	0.694567
O95466;K7EK60;I6L9I9;A0A0A0MR62;K7EJE6;K7EMY8;K7ERL1;Q6ZNK3;Q96PY5	FMNL1	0.0230795	0.0168892	1.36652	0.175218	0.694567
P00488;B2R6V9;B4E2L8;Q9NQP5;A6PVK5;H0Y4W5;H0Y796	F13A1	-0.0503433	0.0370675	-1.35815	0.177848	0.694567
P04792;V9HW43;B4DL87;C9J3N8;F8WE04	HSPB1;HEL-S-102	-0.0900493	0.0647354	-1.39104	0.167682	0.694567
P06396;A0A0A0MS51;B7Z9A0;A0A0A0MT01;B7Z6N2;B7Z4U6;A0A0U1RQL8;V9H1C1;V9H0U2	GSN	-0.0405281	0.0293995	-1.37853	0.171495	0.694567
P06730;D6RBW1;Q32Q75;X5D7E3;B7Z2T1;H0Y8J7;D6RFJ3	EIF4E	0.010582	0.00780813	1.35526	0.178765	0.694567
P07108;B8ZWD1;A0A024RAF2;A0A0A0MTI5;B8ZWD9;B8ZWD8	DBI	-0.0960401	0.0697942	-1.37605	0.17226	0.694567
P20061	TCN1	0.0732866	0.0533795	1.37293	0.173222	0.694567
P23142;Q8NBH6;CON__ENSEMBL:ENSBTAP00000016046;A0A0U1RRA4	FBLN1	-0.094368	0.0678156	-1.39154	0.167531	0.694567
P27695;Q5TZP7;G3V3M6;G3V5Q1;G3V3C7;A0A0C4DGK8;G3V5D9;G3V5M0;G3V359;H7C4A8;G3V3Y6;G3V2D9	APEX1	0.0488627	0.0349097	1.39969	0.165083	0.694567
P28062;X5D2R7;X5CMJ9;Q6FHU0;Q5JNW7;A0A140T998;B7Z6U7	PSMB8;PSM8	-0.040734	0.0295021	-1.38072	0.170823	0.694567
P28161;Q0D2I8;A8HT81;E9PHN6;F6XZQ7;E9PHN7;E9PLF1;Q9UE37;E9PGV1	GSTM2	0.0370511	0.027043	1.37008	0.174108	0.694567
P29350;Q53XS4;B4DPS0;Q53EL0;B4DTD7;F5H0N8;F5GY79;F5H5H9;F5H1Z8;F5H1V7;F5H4Z1;F5GXD4;U3KQS1	PTPN6	-0.103911	0.076702	-1.35474	0.17893	0.694567
P46976;C9JQ42;B2R5R5;G5E9W8;B4DSX6;C9J8R8;C9J7C7	GYG1	0.0356328	0.0259432	1.3735	0.173048	0.694567
P48739;B2R7P6;A0A0A0MSW4;B3KYB6;B3KYB7;B3KVT6	PITPNB	0.0227754	0.0164562	1.384	0.169819	0.694567
P49189;B9EKV4;B4DE91;B4DX14;B4DYY1	ALDH9A1	0.0694257	0.0510236	1.36066	0.177057	0.694567
P62258;V9HW98;G9K389;G9K388;B7ZA86;B4DJF2;I3L3T1;K7EIT4;K7EM20;I3L0W5;B3KT37	YWHAE;HEL2;YWHAE/FAM22B fusion;YWHAE/FAM22A fusion	-0.0819952	0.0599501	-1.36772	0.174843	0.694567
Q5NV92;A0A075B6H9;A2N2G8	V5-6;IGLV4-69;VLC8	-0.0871496	0.0624972	-1.39446	0.166651	0.694567
Q6P5S8	IGK@	-0.0649902	0.0470291	-1.38191	0.170457	0.694567
Q96HE7;G3V2H0;G3V3E6;G3V503;G3V5B3	ERO1L	0.0309485	0.0227657	1.35943	0.177445	0.694567
Q9HBR0;I3L0Q8;H0YF92	SLC38A10	0.021869	0.016072	1.36069	0.177047	0.694567
Q9HDC9;H0Y512	APMAP	0.0563477	0.0401042	1.40503	0.163493	0.694567
W8QEY1;Q2TUW9;B2MV14	LTF	0.0640468	0.0465737	1.37517	0.17253	0.694567
Q6UX71;B4E367	PLXDC2	-0.0274679	0.0203695	-1.34848	0.180926	0.6978
Q9UHY7;A0A0C4DGY8;D6RA00;Q7Z508	ENOPH1	0.0486934	0.0361082	1.34854	0.180905	0.6978
A0A0S2Z4G4;B2RDE1;A0A087WWU8;Q5HYB6;Q5VU61;B4DWT5;Q8NAG3;B4DQ80;D6R904;Q6LDX7;Q8NI98;D6RFM2;A0A024R4K5;B4DTK3	TPM3;DKFZp686J1372	-0.112633	0.0838052	-1.34399	0.182369	0.699928
P07339;A0A1B0GWE8;V9HWI3;A0A1B0GW44;A0A1B0GV23;A0A1B0GVD5;A0A1B0GVP3;A0A1B0GU92;A0A1B0GU03;C9JH19;F8WD96;H7C469;H7C1V0;F8W787;A0A0S2Z3L4;A0A1B0GVF1;A0A1B0GV01	CTSD;HEL-S-130P	-0.0824148	0.061343	-1.34351	0.182523	0.699928
O75695;B2R6F5;A0A1B2JLU2	RP2	0.0430686	0.032096	1.34187	0.183052	0.699928
P02675;V9HVY1;B4E1D3;D3DP13;D6REL8;CON__P02676	FGB;HEL-S-78p	-0.10232	0.0761987	-1.3428	0.18275	0.699928
Q15102;A0A024R0L6;M0R389;M0QZT2;M0R1K3;M0QXS6;M0R323	PAFAH1B3	-0.0117691	0.00882138	-1.33416	0.185555	0.700387
O60784;B4DKQ5;B0QY01;B4DJ44;B3KUU1;Q6UW50;B3KUF5;H7BYN7;V9GYF4;B0QY02;F8WAW7;F8WE29;F8WBB0;V9GZ68;F8WB30	TOM1	-0.0186917	0.0140221	-1.33301	0.185929	0.700387
P61769;B4E0X1;A6XMH4;A6XMH5;F5H6I0;A6XND9	B2M	0.067803	0.0507881	1.33502	0.185276	0.700387
P62263;E5RH77;H0YB22;A4D1M5	RPS14	0.0449212	0.0336183	1.33621	0.184886	0.700387
Q9UEW3;Q4ZG40;B4DLJ6;C9JKT8	MARCO	0.0491734	0.0366975	1.33996	0.183668	0.700387
Q9H444;P59074	CHMP4B	0.0325209	0.0243218	1.33711	0.184594	0.700387
Q9Y333	LSM2	0.00779066	0.00581848	1.33895	0.183996	0.700387
A0A075B6R2;A0A087WW49	IGHV4-4	-0.0744338	0.0560089	-1.32896	0.187257	0.703896
Q9H223;A8K9B9;A0A024R9N6	EHD4	-0.041657	0.0319795	-1.30262	0.196066	0.709992
Q9BSJ8;A0A024RB17;A0A024RB16;B3KMV5;B3KY56;F8VZB1	ESYT1;FAM62A	0.0163779	0.0125401	1.30604	0.194904	0.709992
Q9Y2S2;A0A024RDM2;V9HWG2;A0A087WW38;B4DWM9	CRYL1;HEL30	-0.0324246	0.0246528	-1.31525	0.191805	0.709992
Q8IZZ5;A0A0R7FJH5;P00748;Q96EF3;Q1JR85	F12	-0.0762593	0.0583676	-1.30653	0.194737	0.709992
P46777;A2RUM7;B3KTM6;Q59GX9;Q5T7N0;Q9BUV4;Q8WYP1;R4GNJ2	RPL5	-0.0657237	0.0501519	-1.31049	0.193402	0.709992
P62328;A2VCK8;Q0P5T0;Q0P5U7;Q0P5Q0;Q0P5P4;Q0P5N8;O14604	TMSB4X	-0.183322	0.139559	-1.31358	0.192364	0.709992
P0C0S8;Q96KK5;A3KPC7;A4FTV9;Q99878;Q93077;B2R5B3;A0A024R017;Q9BTM1;A0A024RAS2;B4E0B3;H0YFX9;V9GZN0	HIST1H2AG;HIST1H2AH;HIST1H2AK;HIST1H2AJ;HIST1H2AC;H2AFJ	0.146684	0.111251	1.31849	0.190721	0.709992
P63244;E9KL35;J3KPE3;D6RAC2;D6REE5;D6RHH4;H0Y8W2;H0YAF8;H0YAM7;D6R9Z1;D6R9L0;D6RFX4;D6RAU2;E9PD14;D6RBD0;D6RFZ9;B4DVD2;B4E0C3;D6RF23;H0Y8R5;D6RGK8;D6RHJ5;D6R909;B4DWC6;H0Y9P0;D6RDI0;I3QNU9	GNB2L1	-0.050733	0.038416	-1.32062	0.190014	0.709992
Q14152;J9R021;Q24JU4;Q7Z5T5;Q6P1R0;Q3B770	EIF3A;eIF3a	0.0357473	0.0274183	1.30378	0.195672	0.709992
P41567;Q6IAV3;K7EM18;K7EQP2	EIF1;SUI1	-0.0297257	0.0227166	-1.30854	0.194059	0.709992
P02452;Q6LAN8;H9C5C5;I3L3H7	COL1A1	-0.0293945	0.022496	-1.30665	0.194697	0.709992
P02652;V9GYM3;V9GYG9;V9GYE3;V9GYC1;V9GYS1	APOA2	-0.101091	0.0770043	-1.3128	0.192626	0.709992
P03950;W0UV28	ANG;RAA1	-0.0332034	0.0254741	-1.30342	0.195794	0.709992
P15170;Q7KZX8;H3BR35;B2RCT6;A8K2W7;B4DQM6;H3BSV8	GSPT1	-0.0364438	0.0279187	-1.30536	0.195136	0.709992
Q96RJ6	FERD3L	0.0281768	0.0214318	1.31472	0.191982	0.709992
Q9BW83;F5GZ09;I7FU17;B1AH58;H0Y6C7;B1AH56	IFT27	0.0291113	0.0223365	1.30331	0.195831	0.709992
Q9NWV4;D3DQ38	C1orf123	0.0364842	0.0277805	1.3133	0.192458	0.709992
S6BAM6		-0.0548987	0.0416255	-1.31887	0.190595	0.709992
A0AVT1;A0A024RDB0;B3KSS1;H0Y8S8;H0Y9U5	UBA6;UBE1L2	0.0359688	0.0276537	1.30068	0.196725	0.710928
O00592;Q96N83;B7ZKQ8	PODXL	0.0397977	0.0306821	1.2971	0.19795	0.711719
P12429;D6RA82;D6RFG5;D6RCA8;D6RAZ8;D6RFJ9	ANXA3	0.0945195	0.0728702	1.29709	0.197951	0.711719
P63167;Q6FGH9;F8VXL2;F8VRV5;F8VXI7	DYNLL1;DNCL1	-0.07721	0.0595512	-1.29653	0.198144	0.711719
P62750;H7BY10;K7EJV9;K7ERT8;A8MUS3;K7EMA7;O95014;Q53RC5;B9EJE3	RPL23A	0.0363247	0.0280821	1.29352	0.199179	0.713991
P05204	HMGN2	0.0534288	0.0413861	1.29098	0.200053	0.714698
Q53FI7;B7Z4B7;Q5JXI8;B7Z5V0;B7Z5T3;B7Z6U8;B7Z9A1;Q13642;Q5JXH8;Q5JXH7;Q5JXI3;B3KRI9;A0A0D9SFZ9;Q5JXI2;A0A0D9SFI6;A0A0D9SFB0;Q5JXH9;A0A0D9SGB2;Q5JXI0;A0A0D9SG53;A0A0D9SEY7;A0A0D9SGD1;A0A0D9SGC5	FHL1	-0.0398363	0.0308661	-1.29062	0.20018	0.714698
P54920;A0A024R0R9;M0R0Y2;M0R2M1;M0R213;A0A024R0V6;M0R058;M0R0I4;M0R027;Q9H115;M0QZM9;M0QZN5;M0R031;B4DGP9;B4DIV0;A0A087WZQ7	NAPA	-0.0301418	0.0235684	-1.27891	0.204254	0.719137
P61224;A0A024RB87;E7ESV4;F5H7Y6;F5GX62;A6NIZ1;A0A0J9YXB3;F5H823;B7ZB78;B7ZAY2;Q9BXV4;F5H6R7;F5H004;F5GYB5;F5H077;F5GWU8;F5H491;F5H0B7;F5H500;F5H4H0;F5GYH7;F8WBC0	RAP1B	0.0646497	0.0505103	1.27993	0.203895	0.719137
A0A0X9UWK7		-0.0655035	0.0511558	-1.28047	0.203707	0.719137
P09936;V9HW74;D6RE83;B2RD14;D6R956;D6R974;A6NLJ7;D6RF53	UCHL1;HEL-117	0.097716	0.0761123	1.28384	0.202531	0.719137
P48595	SERPINB10	0.0960259	0.0749967	1.2804	0.203731	0.719137
P68431;Q16695	HIST1H3A;HIST3H3	0.0529119	0.0413015	1.28111	0.203482	0.719137
S6BAR0		0.0742854	0.0579785	1.28126	0.203432	0.719137
Q92841;H3BLZ8;Q59F66;B4DZQ7;A0A0U1RQJ0	DDX17	0.0171442	0.0134334	1.27623	0.205194	0.721017
Q15149;D3DWL0;Q96IE3;E9PMV1;H0YDN1;E9PKG0;E9PIA2;E9PQ28	PLEC	-0.12601	0.0990134	-1.27265	0.206456	0.724021
D3DPU2;Q01518;B2RDY9;B4DNW7;Q5T0R1;Q5T0R4;Q5T0R3;Q5T0R2;Q5T0R5;Q5T0R7;Q5T0R6	CAP1	0.0716695	0.05651	1.26826	0.208012	0.727122
P29508;Q9BYH9	SERPINB3	0.0754772	0.0595316	1.26785	0.208158	0.727122
P25325;A0A140VJX3;Q2VEU1;B1AH49;Q59HD5;Q2VEU0	MPST	0.0254245	0.02015	1.26176	0.210331	0.731835
CON__P02663		-0.0448353	0.035519	-1.26229	0.210143	0.731835
P28838;V9HW38;B4DQG5;H0Y9Q1;H0Y983	LAP3;HEL-S-106	-0.0768525	0.0611016	-1.25778	0.211761	0.734061
P51572;Q53G72;Q53HT6;C9JSP1;C9JQ75;C9J0M4;C9JMD7;C9JM14	BCAP31	0.0540626	0.0429859	1.25768	0.211796	0.734061
Q9BRK5;A0A024R084;A0A024R0A9;H0Y3T6;G3V1E2	SDF4	0.0228577	0.018293	1.24953	0.214746	0.73419
P00387;A0A024R4X0;Q6ZVI6;B1AHF3	CYB5R3	0.0274607	0.0219422	1.2515	0.214031	0.73419
P06744;A0A0A0MTS2;B4DE36;K7EQ48;A0A0J9YXP8;A0A0J9YYH3;A0A0J9YX90;K7EP41;K7EPY4;K7ERC6;K7ENA0;K7ELR7;K7ERK8;Q59F85	GPI	0.0713678	0.0568696	1.25494	0.212787	0.73419
P0C0S5;Q71UI9;C9J0D1;C9J386	H2AFZ;H2AFV	0.06724	0.0538584	1.24846	0.215137	0.73419
P17096;B4DWA0;A0A024RCT9	HMGA1	-0.0297314	0.0237755	-1.25051	0.214392	0.73419
P22897	MRC1	0.114694	0.0916021	1.25208	0.21382	0.73419
Q5NV88	V1-22	-0.0798646	0.0638706	-1.25041	0.214426	0.73419
Q9UL83		-0.0790729	0.0632027	-1.2511	0.214177	0.73419
A0A1B1CYC5		-0.0794862	0.0637762	-1.24633	0.215914	0.735431
P30047;Q53F59;H0YNX7;H0YNM1;A0A087WTI4	GCHFR	-0.0503957	0.0405089	-1.24407	0.216742	0.73684
P61106;A0A024R845;X6RFL8	RAB14	0.0240294	0.0193777	1.24005	0.218216	0.738158
Q13421;H3BR90;H3BV92	MSLN	0.0837346	0.067521	1.24013	0.218188	0.738158
Q13867;K7ESE8;K7ES02;J3KSD8;J3KS79;K7ENH5	BLMH	-0.0247655	0.0199783	-1.23962	0.218375	0.738158
P02730;G4V2I9;G4V2I8;E2RVJ0;G4V2I7;A0A0A0MS98;B7ZFE0;P78488	SLC4A1	0.0421537	0.0340808	1.23687	0.219388	0.740174
P12956;A0A024R1N4;B1AHC9;B4DE32;B2RDN9;B4E356;Q6IC76;A8WDG6	XRCC6	0.0546244	0.0462624	1.18075	0.240848	0.743758
Q9UNM6;Q53GN6;A0A024R201;Q9Y6E3;B4DJ66;B2RBM7;A0A087WUL9;J3KNQ3;E9PL38;H0YD73;Q9UNM7;E9PQG3;E9PPD2	PSMD13	0.0105214	0.00893744	1.17723	0.242242	0.743758
O75351;A8K4G7;A0A024R2C5;A8K5D8;K7EL71;K7EKZ3;Q6PJZ4;Q6PIW4;B3KNH6	VPS4B	0.0381881	0.0312848	1.22066	0.22544	0.743758
O75822;A0A024R5S5;H0YLP3;H0YGJ7	EIF3J;EIF3S1	0.0250239	0.0212917	1.17529	0.243013	0.743758
P14314;A0A024R7F1;K7ELL7;B4DJQ5;A0A0S2Z4D8;A0A0S2Z4W7;A2VCQ4;A0A0S2Z4A0;K7EPW7;A0A0C4DGP4;K7EKX1;K7EJ70;K7EIP3	PRKCSH	-0.0647243	0.0526983	-1.2282	0.222609	0.743758
P54725;A8K1J3;A0A024R7G8;K7ENJ0;K7ELW1;B4DDJ7;K7EQ16	RAD23A	0.029746	0.0246285	1.20779	0.230328	0.743758
Q96IY4;A0A087WSY5;CON__Q2KIG3	CPB2	-0.0453317	0.0384706	-1.17835	0.241799	0.743758
Q9UBW5;B2RAR0;A0A087X188;F5H0W4;B7Z6F3;A0A0A0MT10;S4R418;P49418;Q8NFL3;A8K5Y2;S4R3J0	BIN2	0.0519932	0.0428564	1.2132	0.228265	0.743758
A0A0B4J1V6	IGHV3-73	0.064367	0.0553725	1.16244	0.248166	0.743758
Q13094;A0A0D9SGG1;B4DT07;C7C5T4;E7ESF6;B4DJI9	LCP2	0.0101068	0.00831511	1.21547	0.2274	0.743758
A0A125U0V1		-0.0596323	0.0501046	-1.19016	0.23715	0.743758
P00492;Q6LET3;A0A140VJL3;A0A0H3YEQ7;Q9NRG1	HPRT1	0.0492753	0.0401053	1.22865	0.222442	0.743758
Q13185;A4D177;S4R2Y4;B8ZZ43;C9JMM0	CBX3	0.0449249	0.0384358	1.16883	0.245594	0.743758
O43768;A6NMQ3;Q5T5H1	ENSA	0.0379977	0.0321996	1.18007	0.241118	0.743758
P53990;A8K5S3;H3BMU1;H3BUI0;J3KR23;B4DLP1;H3BQF7;B4DM80;B4DXC9;F5GXM3;B4DHF3;H3BRE2;H3BPP6	IST1	0.0191804	0.015965	1.20141	0.232781	0.743758
P84103;B2R6F3	SRSF3;SFRS3	0.0174077	0.0148377	1.17321	0.243842	0.743758
O95994;Q53G64;Q4JM46;B2R7D7;Q4JM47;B5MC07;C9J3E2;H7C3Z9;B4DKU8	AGR2	0.0813365	0.0674865	1.20523	0.23131	0.743758
P26196;B2R858;Q8IV96	DDX6	0.0124239	0.0102552	1.21147	0.228921	0.743758
Q7L576;X5D2F4;B3KWV6;A0A0G2JR96;A0A0G2JQT1;B3KWT5;H0YL50;A0A0G2JQH3;A0A087WVZ5;A0A0G2JRP0;A0A087WZ89;A0A0G2JRX2;A0A087WU52;A0A0G2JRV9;A0A087WWL1	CYFIP1	0.0305047	0.0258568	1.17976	0.24124	0.743758
P62158;B4DJ51;H0Y7A7;Q9BRL5;B2RDW0;E7ETZ0;E7EMB3;A8K1M2;Q96HY3;G3V361;G3V226;M0QZ52;F8WBR5;G3V479;B4DUI9;C9J7T9;P02585	CALM1;CALM3;CALM2	-0.101329	0.085817	-1.18076	0.240846	0.743758
P35269;B4DXY2;M0QXD6;Q6IBK5;M0R0Z3;M0R0R9;B4DDB5	GTF2F1	0.0541952	0.0444331	1.2197	0.2258	0.743758
B7Z2X4;Q69YR8		-0.0563222	0.0478995	-1.17584	0.242794	0.743758
CON__P01966		-0.0557847	0.0466471	-1.19589	0.234916	0.743758
P02533;CON__P02533;A0A024R1X6;Q13092;K7ENV3;CON__Q9D312	KRT14	-0.104731	0.0897538	-1.16687	0.246378	0.743758
Q15366;F8VZX2;H3BRU6;B4DRD7;H3BSS4	PCBP2	-0.0222985	0.0186867	-1.19328	0.235931	0.743758
P39687;H0YN26;Q6PKH8;Q08AJ6;Q3KPI8;H7BZ09;O43423	ANP32A	0.0620384	0.0506439	1.22499	0.22381	0.743758
O14645;B4DSU3	DNALI1	0.0340551	0.0293419	1.16063	0.248895	0.743758
O43242;Q6IBN0;B3KNN7;B4DEB0;B4DV84;Q8N9M2;B4DPM7;Q96N86;O95325;H0YGV8	PSMD3	-0.0303617	0.0249043	-1.21913	0.226015	0.743758
O43866	CD5L	-0.0702401	0.0602247	-1.1663	0.246609	0.743758
O75367;Q59FH0;B4DJC3;D6RCF2;Q9P0M6;Q9HA11;A0A024QZP6;Q5SQT3	H2AFY	0.0578484	0.0490892	1.17844	0.241764	0.743758
O75506	HSBP1	0.0204674	0.0173673	1.17851	0.241736	0.743758
O95833;Q6FGP1	CLIC3	0.0363071	0.0305187	1.18967	0.23734	0.743758
P02795;P80297;P13640;Q8WVB5;A0A140VJP8;Q8TE66;P80294;H3BSF1;A0A140VJP7;H3BSP9;P04731	MT2A;MT1X;MT1G	-0.0717357	0.0599352	-1.19689	0.234529	0.743758
P03973	SLPI	-0.182718	0.151619	-1.20511	0.231356	0.743758
P04066;B5MDC5;B7Z362	FUCA1	-0.0347195	0.0293374	-1.18346	0.23978	0.743758
P04083;Q5TZZ9;B5BU38;Q5T3N1;B4DL19;Q5T3N0	ANXA1	0.0509093	0.0415911	1.22404	0.224167	0.743758
P04233;H0YBZ2;O78208	CD74	0.0251525	0.0207552	1.21187	0.22877	0.743758
P04275;L8E853;B4DMS3;H2DLA2;A8K7V7;B4DNX0	VWF	-0.0294758	0.0242047	-1.21777	0.226529	0.743758
P04433;A0A0A0MRZ8	IGKV3D-11	-0.0368536	0.0317517	-1.16068	0.248876	0.743758
P06727;Q13784	APOA4	-0.0924867	0.0794344	-1.16431	0.247408	0.743758
P11215;B3KXM6;Q13349;H3BMV4;Q59H14	ITGAM	0.0725984	0.0623921	1.16358	0.247703	0.743758
P19652	ORM2	-0.0711393	0.0593586	-1.19847	0.233917	0.743758
P27487;F8WBB6;F8WE17;H7C1N5	DPP4	-0.0785778	0.0657479	-1.19514	0.235208	0.743758
P36405	ARL3	0.0482278	0.0412789	1.16834	0.245789	0.743758
P40199;M0QYM2	CEACAM6	-0.0467798	0.0398854	-1.17285	0.243984	0.743758
P62314;Q7Z5A3;J3QLI9;J3QLR7	SNRPD1	0.0580202	0.0482799	1.20175	0.23265	0.743758
P63261;B4E3A4;B4DVQ0;I3L3I0;I3L1U9;I3L3R2;J3KT65	ACTG1	-0.0502445	0.0427324	-1.17579	0.242814	0.743758
Q06124;A0A0U1RRI0;B3GUD5;B3GUD4;B3GUD3;H0YF12	PTPN11	0.017971	0.0151879	1.18325	0.239862	0.743758
Q13564;J3KRK3;H3BQW6	NAE1	0.0367247	0.0308355	1.19099	0.236824	0.743758
Q13907;C9JKM8;Q9BXS1;C9JD53	IDI1	-0.0235834	0.019727	-1.19549	0.235073	0.743758
Q5RHP9	ERICH3	0.0540635	0.0440445	1.22747	0.222882	0.743758
Q6FI13;Q16777	HIST2H2AA3;HIST2H2AC	-0.0549287	0.0469397	-1.1702	0.245045	0.743758
Q7LBR1;B2RA72	CHMP1B	0.0297841	0.0245731	1.21206	0.228698	0.743758
Q8IWA5;A0A088QCU6;K7EPV6;K7ESF5	SLC44A2	0.0326291	0.0273105	1.19474	0.235361	0.743758
Q8NC51;Q63HR1;Q5VU21;D3DQ69;D3DQ70	SERBP1;DKFZp686P17171	0.0593588	0.0508243	1.16792	0.245957	0.743758
Q969H8;M0QXF7;M0QYN0	MYDGF	0.0411293	0.0343951	1.19579	0.234955	0.743758
Q96PD5;M0R2W8;CON__ENSEMBL:ENSBTAP00000016285	PGLYRP2	-0.0600251	0.0489446	-1.22639	0.223288	0.743758
Q96QR1	SCGB3A1	0.115779	0.0949646	1.21918	0.225995	0.743758
Q96SA9;A2NYV3;A2IPI0;P04432;P01597;A0A0X9USN3		-0.0546289	0.0470187	-1.16186	0.2484	0.743758
Q99471;H3BMQ1;H3BPF6;F8VNW6;F8VQZ2	PFDN5	-0.0254747	0.0215816	-1.18039	0.24099	0.743758
Q99584;D3DV53	S100A13	0.0356597	0.030541	1.1676	0.246087	0.743758
Q9H477;H7C091	RBKS	0.0389722	0.0329457	1.18292	0.239991	0.743758
Q9HAB8	PPCS	0.0105689	0.00888193	1.18993	0.237237	0.743758
Q9HC35	EML4	-0.049871	0.0414368	-1.20354	0.231957	0.743758
Q9NQ88;A0A0U1RQD1	TIGAR	-0.0321856	0.0263269	-1.22254	0.224731	0.743758
Q9NX46;B4DHV5;B7ZAN4	ADPRHL2	0.0218621	0.0179475	1.21811	0.2264	0.743758
REV__P35968;REV__A0A024RD88;REV__Q59EB0;REV__B4DEK3		-0.0341431	0.0277831	-1.22892	0.222342	0.743758
X5D2T3;F8W7C6;A0A087WV22;X5D7P1	RPL10	0.024032	0.0204459	1.1754	0.242971	0.743758
P27918;A0A0S2Z4I5;E9PAQ1;B3KVK6;A0A0S2Z515;C9J7V5	CFP	0.0285778	0.0246839	1.15775	0.250064	0.744746
F2XI28	HLA-A	-0.044556	0.0384628	-1.15842	0.249792	0.744746
O60701;Q9NQ82;E7ER83;E7ETF4;Q9NQ81;E7EV97;E7ER95;D6RHF4;Q9NY20;E9PBD2	UGDH	0.0667395	0.0577381	1.1559	0.250815	0.745734
P69891;D3GKD8;B7UCU6	HBG1;HBG2	0.123853	0.107651	1.15051	0.253017	0.749993
Q96K68		0.0383296	0.0333206	1.15033	0.253091	0.749993
Q8IX19;M0QYG6;M0R0S5	MCEMP1	0.0120743	0.010528	1.14688	0.254505	0.75293
P08575;X6R433;A0A0A0MT22;Q6PJK7;B4E0V3;M3ZCP1;B4DSZ5;A0A075B788;E9PKH0;A0A140TA77;A0A140TA68;A0A0G2JNW2;Q6QIM3;A0A140TA57;M9MMK9	PTPRC	0.0618572	0.0540648	1.14413	0.255637	0.753193
O00629;H7C4F6	KPNA4	0.0249115	0.0217863	1.14345	0.255919	0.753193
P08246;B2MUD5	ELANE;ELA2	-0.0413263	0.0361701	-1.14255	0.256289	0.753193
Q9H4A4;A6NKB8;Q7RU04;C9JMZ3;A0A087WU27;H7C2T3;A0A087WUS4	RNPEP	0.0578394	0.050548	1.14425	0.255589	0.753193
P11216;B4DSD8;H0Y4Z6;Q8TDG6;B4DRQ4	PYGB	-0.0686994	0.0603629	-1.13811	0.258131	0.757354
Q96QK1;Q53FR4;Q5HYM2;I3L4S0;I3L4P4	VPS35;DKFZp686O2462	-0.0570357	0.0502734	-1.13451	0.259626	0.760487
P11684;A0A0S2Z4R6	SCGB1A1	-0.0937554	0.082732	-1.13324	0.260156	0.760786
A2N011		0.0565946	0.0500813	1.13005	0.26149	0.76175
P13760;D7RIG2;O19679;A0A0A8LE04;F8TVY1;A0A0A8LDZ9;A0A0A8LC43;A0A0A0WAE1;Q3LAB7;Q3LAB9;V6BNZ6;S4T6U9;S4T6M5;R4L8Z3;Q9TQ47;O19742;M9PA10;M9P9Z7;M9P9X4;M9P8P8;M9P8P4;L7UUL9;K0PBG7;I6NXN7;I6NXN2;H8WUJ3;G9HWC9;G0ZDX8;G0ZDX7;G0ZDX6;G0X8U4;F1CCQ7;D9U3H8;D9IFR3;D2SSL7;D2D3I3;D2D3I1;D2D3H4;C0MQC3;C0MNB7;B2G3D1;A7UMH3;A7DZ95;A1Z1P0;A0A1B1UZK3;A0A141AZI3;A0A0N7A6S8;A0A0G2R187;A0A0E3DDS8;A0A0A7C9L9;A0A0A7C5A…	HLA-DRB1;HLA-DRB4;HLA-DR4I	0.0369426	0.0327104	1.12938	0.261771	0.76175
P02787;Q06AH7	TF	0.0431222	0.0381579	1.1301	0.261471	0.76175
Q9H3Z4;Q8TET0	DNAJC5	0.0247678	0.0219835	1.12666	0.262916	0.763832
P15153;A0A024R1P2;B1AH77;B1AH80;B1AH78	RAC2	0.0666543	0.0595625	1.11907	0.266123	0.768128
Q9NRV9;A0A024RAS8;F5GWX2;H0YG71	HEBP1	0.0270762	0.0241847	1.11956	0.265914	0.768128
O95372;A0A140VJC9;Q5QPQ0;Q5QPQ1;Q5QPQ3;Q5QPQ2;Q5QPN9;Q5QPN5	LYPLA2	-0.0175103	0.0156126	-1.12155	0.26507	0.768128
P16930;H0YLC7;B7Z4W2;H3BNP8	FAH	-0.0408226	0.0364418	-1.12021	0.265637	0.768128
P15907;H7C472;C9JVK7;C9JH16;C9J6X5;C9JFM4;C9K0R8	ST6GAL1	0.0337668	0.030287	1.11489	0.267897	0.771995
Q9Y376;A0A024R496;A0A087X0K1;Q7Z4X0;Q53RN7	CAB39	-0.053268	0.0479801	-1.11021	0.269899	0.773175
P41236;E7EMN6;Q6NXS1;G1AUC5;Q6NXS2;E7EUI7;Q6ZU68	PPP1R2;PPP1R2P3	0.0198088	0.0178037	1.11263	0.268866	0.773175
P55008;Q4V347;Q5STX8;I3WTX1;Q9H2B1	AIF1	-0.060384	0.0544065	-1.10987	0.270046	0.773175
Q15631;E9PGT1;Q53GR3;B3KRM8;B7Z5D9;H7C1D4;A0A0J9YVW2	TSN	0.0327849	0.029492	1.11165	0.269282	0.773175
P16157;H0YBS0;B3KX39;Q9UMG4;H0YAY8;D6RHE1	ANK1	-0.0474458	0.0428243	-1.10792	0.270882	0.774323
Q08209;A0A0S2Z4B5;A0A0S2Z4C6;E7ETC2;Q9UMM5;P16298;Q5F2F8;B7Z781;P48454;E9PPC8;E9PK68;H0YC26;Q9UMB2;E5RJH4;B7Z6P2;Q5F2G0;H0YB04;G3V111	PPP3CA	-0.0175233	0.015898	-1.10224	0.273331	0.7794
Q9UJ68;B7Z694;E5RIA9;E5RJK1;H0YAN3;E9PJ70	MSRA	0.016573	0.0150422	1.10176	0.273535	0.7794
CON__Q6IME9;Q14CN4;CON__Q14CN4-1;B4DXK4	KRT72	0.0254778	0.0231943	1.09845	0.27497	0.780985
Q15046;Q6ZTI3;H3BVA8;J3KRL2;H3BRC9;H3BPV7	KARS	-0.0307795	0.0280009	-1.09923	0.274632	0.780985
P02741;Q5VVP7;C9JRE9	CRP	-0.0522967	0.0476736	-1.09697	0.275612	0.781561
B4DW58;Q9UI08;A0A024R6K5;H0YJN0;G3V314;G3V5F7;G3V3G2;G3V535;A0A087WYI2;Q499Z9;H0YJL6;G3V2K5	EVL	-0.0536846	0.049007	-1.09545	0.276276	0.782194
P09668;A0A087X0D5;Q6IBC3;Q68D46;Q6LAF8;E9PKT6;B7Z378	CTSH	-0.0751532	0.0687951	-1.09242	0.277596	0.783189
Q15819;A0M8W4;G3V113;H0YBP9;H0YBX6	UBE2V2	0.010011	0.00918158	1.09034	0.278509	0.783189
P26599;A6NLN1;A0A0U1RRM4;A0A0D9SF20;Q59H49;K7EKJ7;K7ES59;K7EK45;A0A087WU68;A0A087WUW5;K7ELW5	PTBP1	0.0447942	0.0409672	1.09341	0.277162	0.783189
Q14764;X5D2M8;B4DDR2;X5D7K9;B4DXN0;B4DP93;X5DNU0;X5D7S8;X5DP24;X5D7R7;H3BQK6;X5DP17;H3BRL2;H3BUK7;H3BNF6;H3BP76;H3BNF2;H3BUP3;H3BQE7;H3BPZ2;I3L155	MVP	0.0661278	0.0606898	1.0896	0.278829	0.783189
Q9Y4E8;F8W0H4;Q2NL66;H0YI31;F8VZG8;F8VVY7;B4DN46;B7Z3J0;H0YHM4;H0YH96;H0YI26	USP15	0.020712	0.0190011	1.09004	0.278638	0.783189
P62888;A0A024R9D3;E5RI99;A0A0C4DH44;A0A0B4J213;E5RJH3	RPL30	0.0292474	0.0269967	1.08337	0.281571	0.783295
P36543;Q53Y06;C9J8H1;Q96A05;A0A140VKA8	ATP6V1E1	0.0291168	0.0268975	1.08251	0.281951	0.783295
Q15365;Q53SS8;F8VTZ0;H3BSP4;P57723;C9K0A2;F8WC71;C9IZV9;C9J7A9;C9JSA6;C9J5V4;C9JTY5;C9JZY3;C9J0A4;F6TJN8;Q7Z4Y9;A0A024R320	PCBP1	-0.0374164	0.0344514	-1.08606	0.280384	0.783295
Q5NV91;P01718	V2-19	-0.0390443	0.0360424	-1.08329	0.281608	0.783295
Q7YPT8;Q14K64;Q14K63;Q14K62;Q30062;Q9TQ69	HLA-DQA1/DRA	-0.0277355	0.0256036	-1.08327	0.281616	0.783295
Q8NBF2;Q7Z658	NHLRC2	-0.0132295	0.012205	-1.08394	0.281318	0.783295
Q9UL70		0.0345662	0.0317772	1.08777	0.279636	0.783295
P20933;H0Y9C7;H0Y8L9	AGA	-0.0202474	0.018739	-1.08049	0.282842	0.783443
P61088;V9HW41;F8VSD4;F8VV71;F8VQQ8;Q5JXB2	UBE2N;HEL-S-71	0.0407538	0.0377212	1.08039	0.282885	0.783443
A0A087WY73;Q16378	PRR4	-0.0539545	0.0502668	-1.07336	0.28601	0.783553
P60660;F8W1R7;G3V1V0;J3KND3;B7Z6Z4;F8VPF3;G3V1Y7;H0YI43;P14649;F8W1I5;A0A024RB31;B4E368	MYL6	-0.0472534	0.044004	-1.07384	0.285796	0.783553
P05107;J3KNI6;E7EVZ9;E5RK25	ITGB2	0.0739451	0.0688054	1.0747	0.285414	0.783553
P28482;Q1HBJ4;B4DHN0;Q499G7	MAPK1	0.0397629	0.0369847	1.07512	0.285228	0.783553
P83111;H0YNN5	LACTB	0.0234816	0.0218648	1.07394	0.285751	0.783553
Q13813;A0A0D9SGF6;A0A024R889;A0A0D9SF54;B4DGT1;B4DTV8;Q9UG16;A0A0D9SFF6;A0A1B0GTB7;A0A1B0GUH3;A0A0D9SFH4;A0A1B0GV13;REV__C9J6B6;REV__C9JF13;REV__E7EX73;REV__B4DSI9;REV__E9PGM1;REV__E7EUU4;REV__B4DGF1;REV__Q04637;REV__B2RU10;REV__B2RU06;REV__Q4LE58	SPTAN1	0.0726378	0.067462	1.07672	0.284515	0.783553
Q9H2G2;B4DZC9	SLK	0.0439953	0.0407953	1.07844	0.283752	0.783553
P49327;A0A0U1RQF0;Q6PJJ3;A0A0U1RRG3;A0A1B0GTR5;Q13587	FASN	-0.0445171	0.0416252	-1.06948	0.287747	0.785441
P84243;K7EK07;B2R4P9;B4E380;B2R6Y1;K7EMV3;B4DEB1;A8K4Y7;K7ES00;Q6NXT2;Q6TXQ4;K7EP01	H3F3A;H3F3B;H3F3C	0.0476948	0.0446936	1.06715	0.28879	0.785441
P55058;B3KUE5;Q53H91	PLTP	-0.0378591	0.035357	-1.07077	0.28717	0.785441
O00159;F5H6E2;B7Z3E5;B7Z9C0;D3DTH7;I3L204;I3L3Y6;I3L4D4;I3L501;I3L168;I3L3F5;A1L180	MYO1C	0.0195659	0.0183373	1.067	0.288859	0.785441
P05091;Q53FB6;B4YAH7;F8VP50;S4R3S4;Q9UN17	ALDH2	0.136389	0.128504	1.06137	0.291396	0.785441
P13797;Q53GY0;B4DPW9;A0A0A0MSQ0;Q96HI1;B4DG31;B4DI60;U3KQI3;B4DPU6;A7E2S2;H7C4N2;F2Z2Z9	PLS3	0.0573168	0.0540213	1.061	0.291559	0.785441
P29692;D3DWK1;B2RAR6;E9PRY8;E9PK01;E9PQZ1;A0A087X1X7;Q71RH4;Q9H7G6;E9PQ49;E9PI39;H0YE72;E9PPR1;E9PL12;E9PMW7;E9PIZ1;H0YCK7;H0YE58;E9PQC9	EEF1D	-0.0351716	0.0330053	-1.06563	0.289471	0.785441
P30041;V9HWC7;A4UCS6;B4DUK1	PRDX6;HEL-S-128m	0.0615247	0.0578074	1.06431	0.290069	0.785441
Q5FWF9	IGL@	-0.0646997	0.0609698	-1.06118	0.291481	0.785441
Q7L2H7;H0YCQ8;J3KNJ2;E7ESM3;B4DT09;E9PRI2;E9PN86	EIF3M	0.00861171	0.00807432	1.06656	0.289058	0.785441
Q9H804;H0YFL7;F5GWF3;F5H7C8;F5H6S5;Q6P672;F5H2Z5		-0.0514562	0.048416	-1.06279	0.290751	0.785441
P62979;B2RDW1;Q5RKT7;J3QTR3;P0CG47;P62987;Q5UGI3;J3QS39;F5H6Q2;Q3MIH3;F5GYU3;F5H2Z3;B4DV12;F5H388;F5H747;F5GXK7;J3QKN0;Q5U5U6;Q5PY61;Q9UFQ0;Q96C32;Q96MH4;L8B4I8;L8B196;Q96H31;L8B4R0;A8K674;L8B4Z6;L8B4M0;L8B4J3;Q66K58;Q59EM9;P0CG48;M0R1V7;Q49A90;M0R1M6;M0R2S1;Q8WYN9;F5GZ39;J3QSA3	RPS27A;HEL112;UBB;UBA52;UBC;DKFZp434K0435;UbC	-0.0603311	0.0570592	-1.05734	0.293218	0.785928
P68871;D9YZU5;Q14473;Q0Z944;Q9BWV6;B3VL86;B3VL31;Q6V0K9;B3VL05;B5ANL9;F8W6P5;Q8IZI0;Q9UP81;Q14484;A9YUX2;Q9UBV6;Q3L3Q5	HBB	0.0857759	0.0811732	1.0567	0.293508	0.785928
P55084;B4DY96;D6W539;F5GZQ3;B4DDC9;B5MD38;C9JEY0;C9JE81;C9K0M0;Q92799	HADHB	0.0289925	0.0274352	1.05676	0.293481	0.785928
Q06187;Q3MS96;Q572P5;U3NG26;Q5JY90;Q3MS88;Q3MS95;Q3MS94;Q3MS92;Q572P3;Q9P0L3;Q9P0L7;Q9P0L6;Q9P0L5;Q9NPI3;Q9NPI2;Q572P1;Q3MS93;Q9P0L8;Q3MS87;Q3MS89;Q572P0;Q3MS86;Q3MS91;Q572P2;Q3MS90;Q572P4;Q3MS97;Q9P0M0	BTK;BTK kinase deficient isoform 2	0.0188034	0.0177796	1.05758	0.293107	0.785928
A0A087X0P6;A0A075B6S2;A0A0A0MRZ7	IGKV2D-29	0.0738142	0.0699843	1.05473	0.294406	0.787148
Q08722;A0A0A1TSG4	CD47	0.0387735	0.0368049	1.05349	0.294968	0.787468
A0A125U0V4		-0.0631038	0.0601075	-1.04985	0.29663	0.790716
Q7Z2U7		0.0791911	0.075617	1.04727	0.297813	0.792682
P02743;V9HWP0	APCS;HEL-S-92n	-0.0767715	0.0734875	-1.04469	0.298996	0.794641
P40818;A8K8N5;A0A024R5S4;A0A075B720;Q05CD9;Q05DF5;H0YM17;H0YLH2;H0YM47;H0YNL5;H0YKV1;B4DUC6	USP8	-0.0411855	0.0397596	-1.03586	0.303073	0.795958
P13796;A0A024RDT4;Q59GX5;Q5TBN3;B3KUI1;Q5TBN5	LCP1	0.0397515	0.0381931	1.0408	0.300786	0.795958
A0A087WW89;A0A0F7TAG7;A0A0B4J1Y9	IGHV3-72	-0.0588448	0.0565515	-1.04055	0.300901	0.795958
P25311;A0A140VK00;C9JEV0;A0JLQ0;H7BZJ8	AZGP1	-0.0440248	0.0423588	-1.03933	0.301466	0.795958
Q01469;E7DVW5;I6L8B7;A8MUU1;REV__Q99880;REV__Q99879;REV__Q99877;REV__Q93079;REV__Q8N257;REV__Q5QNW6;REV__Q16778;REV__Q0D2M2;REV__P62807;REV__P58876;REV__P57053;REV__P33778;REV__P23527;REV__P06899;REV__O60814;REV__B2R4S9;REV__A0A024RCL8;REV__A0A024RCJ9;REV__A0A024RCJ2;REV__A0A024QZZ7;REV__I6L9F7;REV__U3KQK0;REV__B4DR52	FABP5	0.0665151	0.0641589	1.03672	0.302673	0.795958
O95433;G3V438;H0YJG7;H0YJU2;H0YJ63;G3V3W9	AHSA1	0.0173219	0.0166441	1.04073	0.300821	0.795958
P05090;C9JF17;B4DGC3;C9JX71;F8WBT9	APOD	-0.0697445	0.0672694	-1.03679	0.302641	0.795958
Q9UKK9;A6NFX8;A6NJU6;A6NCQ0;C9JYY9;H0YEY4	NUDT5	0.0337399	0.0325222	1.03744	0.302341	0.795958
P10644;Q68DQ4;B2R5T5;K7EPB2;K7EM13;Q15300;K7EMZ6;K7EIE5;K7EID3;K7EJ40;K7EK41;K7EPR5;Q96P62;K7EQK3;A6YCE2;K7EMU2;X6RAV4;A6YCE1;P31321;K7EKR1;Q6NS41;H7BYW5;C9JSK5;A0A024R802;B4DM81;A8K099	PRKAR1A;DKFZp779L0468	-0.0207538	0.0201455	-1.03019	0.305711	0.801703
Q92734;C9JJP5;Q05BK6;Q7Z426;Q8TDJ5;C9JUE0;Q7Z427;C9JTY3	TFG;TFG/ALK fusion	0.00917703	0.00898458	1.02142	0.309824	0.804376
P40939;E9KL44;B4DRH6;B4DDZ5;H0YFD6;V9GZL3	HADHA	0.0638442	0.0623881	1.02334	0.308921	0.804376
P31943;G8JLB6;E9PCY7;D6RBM0;D6RIU0;H0YB39;E5RGV0;D6RFM3;E7EQJ0;D6RAM1;D6R9T0;D6RIT2;D6RDU3;D6RJ04;D6RIH9;Q68DG4;H0YBD7;B4DP51;E7EN40;H0YBG7;E5RGH4;D6RDL0;H0YAQ2;E5RJ94;D6R9D3;D6RF17	HNRNPH1	-0.0313199	0.0305561	-1.025	0.308142	0.804376
K7ERG3	TPM4	-0.0480451	0.0468063	-1.02647	0.307454	0.804376
P30085;B2R6S5;B4DDL4;Q5T0D2;B4DFW6	CMPK1;CMPK	0.0527406	0.0516006	1.02209	0.309507	0.804376
Q96NY7	CLIC6	0.0621075	0.0608144	1.02126	0.309898	0.804376
Q9UHR4	BAIAP2L1	-0.0331905	0.032415	-1.02392	0.308646	0.804376
B4DLA3;Q13616;A0A0C4DGX4;A0A090N7U0;B3KTW0;Q75MQ1;B3KU45	CUL1	-0.00976145	0.00957231	-1.01976	0.310607	0.805041
Q9ULC4	MCTS1	0.0252126	0.0247519	1.01861	0.311149	0.805273
Q16629;A0A0B4J1Z1;B4DEK2;C9JAB2;Q8NB80;F8WEA1	SRSF7	0.00915153	0.00900948	1.01577	0.312494	0.807579
P08311	CTSG	0.111969	0.110356	1.01462	0.31304	0.807815
P05060;B2R5M3;B4DEA7;A0A0A0MT66	CHGB	0.0430331	0.0424533	1.01366	0.313494	0.807816
P38571;A0A0A0MT32;B3KU19;B3KRG8;Q6ZUY8;B4DE67;Q5T073;A8K2H6;Q5T770	LIPA	0.0293611	0.0291419	1.00752	0.316414	0.812239
P07437;Q5JP53;Q5SU16;B4DY90;B7ZAF0;Q6LC01;Q5ST81;B7ZAK1;Q9BUU9;B4E052;B4DQN9;B4DMU8;Q96B85;B4DXZ5;Q1KSF8;Q6P602	TUBB;XTP3TPATP1	-0.0493848	0.049033	-1.00717	0.316582	0.812239
P29966;Q6NVI1;Q05C82	MARCKS	-0.0598576	0.0594143	-1.00746	0.316444	0.812239
Q9UI12;A0A024R7X3;A0A024R7U9;G3V126;B3KUZ7;B4E054;Q8TF11;E5RG49;E5RHH0;E5RK31;E5RJG1;A0A0D9SG68;H0YB41	ATP6V1H	-0.0213414	0.0212569	-1.00398	0.318112	0.814524
O75390;B4DJV2;A0A024RB75;B3KTN4;A0A0C4DGI3;B7Z1E1;H0YH82;F8VPF9;F8VPA1;F8W1S4;F8W4S1;F8VRP1;F8VX68;F8VRI6;F8VZK9;F8VX07;F8VTT8;Q0QEL2;F8VWQ5;F8W642;H0YIC4;F8VR34;F8VU34;F8W0J2	CS	0.0279651	0.0279937	0.99898	0.320513	0.814524
P42330;A0A0A0MSS8;S4R3Z2;S4R3D5;B4DKT3;P17516	AKR1C3	0.0864707	0.0866017	0.998487	0.32075	0.814524
O60610;A0A140T8Z0;A0A0G2JH68;H9KV28;A0RZB8;Q6URC4;B4DVR3;Q7KZJ7;Q96IL1;B4E2I7;A0RZB7;H7C2W8;E5RJ79	DIAPH1	0.0410262	0.0409681	1.00142	0.31934	0.814524
P09210;A0A140VKE2	GSTA2	0.0664096	0.0670087	0.991059	0.324344	0.814524
CON__P02662		-0.0333627	0.0334096	-0.998598	0.320697	0.814524
O95865;V9HW53;A0A140T971;Q5SSV3;Q5SRR8;H0Y7N1	DDAH2;HEL-S-277	0.0217505	0.0217258	1.00114	0.319473	0.814524
P00734;B4DDT3;E9PIT3;Q69EZ8;C9JV37;CON__P00735;Q86WA1;Q8TD58;Q15253	F2	-0.060914	0.0612962	-0.993763	0.323032	0.814524
P06312	IGKV4-1	-0.0429622	0.0433206	-0.991727	0.324019	0.814524
P07360;Q5SQ08	C8G	-0.0499188	0.0502235	-0.993934	0.32295	0.814524
P33151;Q59EA3;B4DU18;Q4VAI4;I3L1J2;B4DTP0;H3BPG1;H3BR11	CDH5	-0.0379402	0.0382086	-0.992976	0.323414	0.814524
P60981;V9HWA6;B7Z9M9;F6RFD5	DSTN;HEL32	0.0536925	0.0541274	0.991966	0.323904	0.814524
P78371;V9HW96;F5GWF6;F8VQ14;Q9H369	CCT2;HEL-S-100n	0.0614617	0.0612636	1.00323	0.318467	0.814524
Q05315	CLC	0.0553895	0.0557648	0.993269	0.323272	0.814524
Q13011;M0R248;M0QZW4;B4DVS4;M0QXS7;M0R1A2;M0R280	ECH1	0.0238282	0.0240044	0.992656	0.323569	0.814524
P17858;Q9BSP4;Q7L2M7;B3KNQ7;Q59GI2;Q6MZK4;Q7Z3R9;B4E108	PFKL	0.0266162	0.0268861	0.989962	0.324876	0.814711
Q16531;F5GY55;B7Z2A1;B4DSA8;B4DZP5;F5H2L3;F5GWI0;B7Z859;F5GZY8;F5GYG8;F5H198	DDB1	0.0356568	0.0360612	0.988785	0.325449	0.814998
Q9H2H8;A0A024R3V4;B8ZZ77;A0A0S2Z5A8;H7BZ14;B4DN80;C9K058;F8WC82;C9J4N2;Q86UR0;A0A0S2Z5X8	PPIL3	0.0154866	0.0158833	0.975024	0.332191	0.816579
P60953;A0A024RAE4;B4E1U9;B7ZAY4;B4DMH5;A0A024RAE6;Q5JYX0;Q9UJM1;Q9UJM0	CDC42	0.0493257	0.0512046	0.963307	0.338003	0.816579
Q96BQ1;A0A0A8K9B4;C9JB68;C9J5Z5;C9IZW7	FAM3D	0.0494521	0.0510747	0.968231	0.335553	0.816579
A0A0C4DH31	IGHV1-18	-0.0593277	0.0614756	-0.96506	0.33713	0.816579
O43747;Q8IY97;A0A140VJE7;B3KXW5;B4DS96;B4DDL1;H3BN75;H3BS13;H3BV30;H3BRM7;H3BN71;B4DGE1;H3BR36;H3BUN9;H3BNR4;B3KNW1;H3BNN2	AP1G1	0.0191917	0.0196453	0.976909	0.331262	0.816579
P49915;A0A140VJK6;B4DUT7;Q53F90	GMPS	-0.0174306	0.0180655	-0.964856	0.337231	0.816579
A2J1N7		-0.0483399	0.0494238	-0.978069	0.330692	0.816579
Q04637;E7EX73;B4DSI9;E9PGM1;E7EUU4;B4DGF1;B2RU10;B2RU06;Q4LE58;Q96I65;C9J6B6;C9JF13;C9J2Z7;C9K073;H7C044;H7C0V6;B4DZE1;F8WCF2;C9JHW9;O95065	EIF4G1;EIF4G1 variant protein	0.0105425	0.0107137	0.984026	0.32777	0.816579
C0IMJ3		-0.0355635	0.0368845	-0.964187	0.337565	0.816579
P30626;C9J0K6;B4DHQ6	SRI	0.0353692	0.036163	0.978049	0.330701	0.816579
Q99436;Q86U62;Q6IBT1;E9KL30;B2RAQ9;Q5TBG5	PSMB7	-0.031002	0.0314422	-0.986001	0.326806	0.816579
O75368;V9HW48;D3DTE6;B0AZV6	SH3BGRL;HEL-S-115	0.0552897	0.0569062	0.971594	0.333886	0.816579
P30050;Q59FI9;D3DS95;Q76P68	RPL12	0.0273937	0.0284486	0.962916	0.338199	0.816579
P35247;Q5T0M2	SFTPD	0.0701074	0.0722729	0.970037	0.334657	0.816579
P35268;Q7Z4W8;K7EJT5;K7EP65;K7EKS7;K7ELC4;K7EMH1;K7ERI7	RPL22	-0.0271432	0.0280943	-0.966144	0.33659	0.816579
P36980;V9GYE7	CFHR2	-0.0513987	0.0528734	-0.972109	0.333631	0.816579
P62424;Q5T8U3;Q9BY74;Q5T8U2	RPL7A;RP-L7a	0.0303039	0.0311439	0.97303	0.333175	0.816579
P63172;Q5VTU3	DYNLT1	0.0190733	0.0194781	0.97922	0.330126	0.816579
Q14247;Q53HG7;A0A024R5M3;Q76MU0;B3KRK4;B4E358;H0YCD9;H0YEV2;A0A0B6XJY7	CTTN;EMS1	0.053409	0.0550006	0.971063	0.334149	0.816579
Q15008;B3KT66;C9J7B7;C9J0E9;H7C531	PSMD6	-0.0157798	0.0162374	-0.971822	0.333773	0.816579
Q5D1D5;B4E1L5;Q59H47		-0.0438175	0.0447573	-0.979003	0.330232	0.816579
Q6MZQ6	DKFZp686G11190	-0.0591881	0.0607988	-0.973507	0.33294	0.816579
Q71DI3	HIST2H3A	0.10599	0.108283	0.978827	0.330319	0.816579
Q8NFU3;R4GNF9	TSTD1	-0.0390205	0.0397596	-0.981411	0.32905	0.816579
Q92696;Q6FHF7;H0YLH3;B4E069;D3DS70;H0YKZ8;H0YMG5;H0YLG7;Q7Z2Z4;H0YKP6	RABGGTA	-0.0173538	0.0180327	-0.962351	0.338481	0.816579
Q9HB40;B4DP22;I3L4Z3;I3L4Z9;Q9H2J9;I3L506;I3L2N6	SCPEP1	-0.0611359	0.0632161	-0.967094	0.336118	0.816579
Q9UNZ2	NSFL1C	0.0405898	0.0418042	0.970949	0.334205	0.816579
Q02878;Q8TBK5;Q8N5Z7;A0A024RBK3;Q9HBB3;B2R4K7;B4DRX3;F8VZ45;U3KQR5;F8VR69;F8VZA3;F8VWR1;F8VU16;B4DNY8	RPL6	0.0391031	0.0409109	0.955813	0.341756	0.818225
P22234;E9PBS1;A0A024RD93;B4DGX3;D6RF62	PAICS	0.0261213	0.0273236	0.955997	0.341663	0.818225
Q96LB3;A0PJM7;Q8IUV3;E5RIF0;E5RH29;E5RGX6;E5RJK3	IFT74	-0.0326022	0.0341213	-0.955478	0.341924	0.818225
Q8NEU8;B3KMB9;A8K3E7;B7Z1Q8;F8VXB0;F8VWV2;H0YH86;F8VR68	APPL2	0.0128254	0.0133727	0.959073	0.34012	0.818225
P17066;B3KSM6;B2R6X5;Q53FC7;B4DHP5	HSPA6	0.0283342	0.029621	0.956558	0.341381	0.818225
P34949;H3BPB8;H3BMZ9;H3BPP3;H3BP57;H3BUZ9;B4DFC4;Q8NHZ6;H3BT48;F5GX71;B4DW50;H3BPM5;H3BQX0;H3BPU7;H3BT46;H3BU66;H3BN01;H3BNY8;H3BUG1;B4DYB8	MPI	0.0284055	0.0296273	0.958762	0.340276	0.818225
A0A024RA81;Q9H0P0;A0A090N7U2;X6RM59;B9A035;C9K084	NT5C3;NT5C3A	-0.032245	0.0338794	-0.951759	0.343797	0.818497
Q15233;A8K525;A0A0S2Z4Z9;H7C367;C9JYS8;C9IZL7;C9J4X2;A0A0S2Z4E7	NONO	0.0266478	0.0280723	0.949259	0.345059	0.818497
P01031;Q59GS8;CON__Q1A7A4	C5	-0.0681608	0.0719032	-0.947953	0.34572	0.818497
P11142;V9HW22;E9PKE3;Q53GZ6;B3KTV0;E9PNE6;B4E1Q1;Q53HF2;A8K7Q2;E9PN89;Q96BE0;E9PS65;B4DTX2;E9PLF4;Q96H53;E9PQQ4;E9PQK7;E9PK54;E9PM13;E9PPY6;E9PI65;E9PN25;Q9NZ87;Q9NWW3;A4D111	HSPA8;HEL-S-72p	0.0401093	0.0421382	0.95185	0.343751	0.818497
Q8WVM8;Q53GW1;B7Z5N7;B7Z738;G3V4I1;G3V363;H0YJS6;G3V5F3;J3KNG4;G3V2M8	SCFD1	0.042807	0.0450857	0.949458	0.344959	0.818497
Q6GMV3	PTRHD1	-0.019249	0.020262	-0.950006	0.344682	0.818497
Q9UL86		-0.0403205	0.0424483	-0.949873	0.344749	0.818497
Q9Y547;A6NIR2;X6R7Y7;A6NG08	HSPB11	-0.0310011	0.0326818	-0.948573	0.345406	0.818497
P51148;A0A024R1U4;K7ENY4;K7ERI8;K7ERQ8;F8VVK3;F8VVZ0;F8VUA5;F8VWU4;K7EIP6;F8WCY6;F8WD79;F8VPW9;F8VSF8;F8VWZ7	RAB5C	0.0185371	0.0205024	0.904143	0.36836	0.818733
Q9Y5P6;A0A024R2X1;A0A024R329	GMPPB	-0.00958675	0.0103207	-0.928882	0.355463	0.818733
P61970;A0A024R6Y2;H3BRV9;B4DEQ2	NUTF2	0.0456039	0.0496764	0.91802	0.36109	0.818733
P52597;A0A024R7T3;B4DKS8;A0A1B0GW42	HNRNPF;HNRPF	0.0297561	0.0323736	0.919146	0.360504	0.818733
Q15369;E5RHG8;A0A024R7Y5;R4GMY8	TCEB1	-0.0220173	0.0250222	-0.879911	0.381277	0.818733
P07237;A0A024R8S5;B4DNL5;H7BZ94;B4DUA5;B4DLN6;H0Y3Z3;I3L398;Q96C96;B4DJS0;I3L312;B3KTQ9;I3L3U6;I3NI03;I3L4M2;I3L0S0;I3L3P5;B4DNP9;I3L514;I3L1Y5	P4HB	0.0571942	0.0635794	0.899571	0.370776	0.818733
Q14956;B2R5R1;A0A024RA55;B4E3D4;B4DLJ7;A8K7R3;B4DN79;B4DLL8;B4DLL5;Q96F58;Q8IXJ5;B4DKZ5	GPNMB	-0.0469032	0.0496206	-0.945237	0.347097	0.818733
P02745;A0A024RAG6;X6RLJ0;Q9H2L7	C1QA	-0.0385265	0.0429259	-0.897512	0.371867	0.818733
O43196;A2ABE9;H7C2J4;A0A0G2JK42;A0A140T9J3;A0A140T982;A0A024RCN2;A0A0G2JK88;A0A024RCM1;A0A024RCV6;Q9UMP2;A0A024RCV8;A0A140T9A7;A0A140T9E5;H7C5D6;Q5SSR2;B4E2D1;A0A140T9X1	MSH5;G7	0.013748	0.0146475	0.938595	0.350479	0.818733
Q14108;A0A024RDG6;D6RDG0	SCARB2	0.0210098	0.0228288	0.920321	0.359893	0.818733
P09871;A0A087X232;B3KNX0;F8WCZ6;A8K2N0;H0Y5D1;F5H7T4;B5MCV4	C1S	-0.0592899	0.065396	-0.906629	0.367051	0.818733
Q6UX73;A0A0A0MT71;M0R353	C16orf89	0.0377874	0.0431556	0.875607	0.383601	0.818733
P13693;A0A0P1J1R0;Q5W0H4;A0A0B4J2C3;J3KPG2;B4DKJ4;A0A024RDY2;E9PJF7;Q9UP43;B4DLD6;Q9NXW1;H0YCX0;Q56UQ5;Q9HAU6	TPT1	0.0461756	0.0501616	0.920538	0.35978	0.818733
Q96DA0;A0A0C4DGN4;C3PTT6;G8H6I3;I3L1H9;I3L3X0	ZG16B;PAUF;EECP	-0.0652736	0.0725632	-0.899542	0.370791	0.818733
A0A0C4DH68	IGKV2-24	-0.0446786	0.0509188	-0.877448	0.382606	0.818733
A0A0X9UWL5		-0.0396156	0.0439345	-0.901697	0.369651	0.818733
A0A140VJE0;Q86U79		-0.0475683	0.0522706	-0.91004	0.365259	0.818733
P21964;A0A140VJG8;B8XPJ7;B8XPJ8;E7EMS6;E7EUU8;F8WBW9;H7BZ45;A3F6Y9;F2WW53	COMT	0.0372982	0.0402066	0.927665	0.35609	0.818733
P10768;A0A140VJJ2;X6RA14;H7BZT7;U3KQT1	ESD	-0.0631607	0.0708679	-0.891246	0.3752	0.818733
P45974;A0A140VJZ1;F5H571;Q92995;H7C5J3;A0A0A6YZ17	USP5	-0.0257497	0.0286217	-0.899657	0.370731	0.818733
A0A193CHQ9		-0.0565869	0.0634948	-0.891206	0.375222	0.818733
A0AUY0;Q6IC14;Q9UBK7;E7EWW3;B7ZBD4;B7ZBD5;Q2TAB6	RABL2A;RABL2B	-0.0181153	0.0199648	-0.907363	0.366665	0.818733
O75363;A0AVG7;G3XAF7;B2RCQ5;Q05CL3;H0Y542;H7C1E7;B4DHY3;B4DFL4;B4DFK2;B4E2C4	BCAS1	-0.022425	0.0252627	-0.88767	0.377111	0.818733
A2N2G5	VH87-2	-0.041434	0.0456565	-0.907515	0.366585	0.818733
A2NB45		0.0823594	0.094123	0.875019	0.383919	0.818733
P62244;B2R4W8;A8K7H3;I3L3P7;I3L246;H3BV27;H3BT37;I3L303	RPS15A;hCG_1994130	0.0117232	0.0129101	0.908068	0.366294	0.818733
O94760;B1AKK2;B4DYP1;B4DGT0;B4E3V1	DDAH1	0.0599375	0.0636802	0.941227	0.349136	0.818733
O43813;Q6FHH6;Q53TN2;B2R602;E9PHS0;A0A024R3Z5;F8WDS9;B4DGM7	LANCL1	0.010691	0.0113092	0.945338	0.347046	0.818733
P00367;B4DMF5;E9KL48;B4DMG8;Q53GW3;B4E0N9;B3KT18;P49448;A0A140VK14;Q14400;Q9BSD0;Q59FQ4;Q9UQV0	GLUD1;GLUD2	0.0312999	0.035514	0.881341	0.380508	0.818733
Q96IU4;B4DNR3;V9HW87;B4DQI4;F8W9U3;B4DKK0	ABHD14B;HEL-S-299	0.0420217	0.0454321	0.924934	0.357501	0.818733
Q86YT9;Q5DTC5;Q496M3;E9PKK2;B4DVI6;Q496M4;Q496M2;E9PNS8;E9PJJ4;B4DUZ0;E9PR26	AMICA1;CREA7-4	0.0188993	0.0200166	0.944179	0.347635	0.818733
P01042;B4E1C2;CON__P01045-1;CON__Q2KJ62;CON__P01044-1;REV__CON__P01045-1;REV__CON__Q2KJ62;REV__CON__P01044-1;REV__P01042;REV__B4E1C2	KNG1	-0.0562254	0.0618659	-0.908827	0.365896	0.818733
P05455;B5BUB5;Q14730;E7ERC4;E9PFL9;E9PGX9;Q9UMH6;Q9UMH5;Q2F832;Q9UMH7	SSB	0.0516192	0.0554804	0.930403	0.354679	0.818733
B7Z539;F8WAS2;H7C0N0;CON__Q0VCM5		-0.0739015	0.0838547	-0.881304	0.380527	0.818733
C0LQF2		-0.0120094	0.0129555	-0.926976	0.356446	0.818733
Q687X5;C9JS50	STEAP4	-0.0338911	0.038723	-0.87522	0.38381	0.818733
P13647;CON__P13647;F8W0C6;F8VV57	KRT5	0.0741295	0.0836797	0.885872	0.378074	0.818733
P0DJI8;E9PQD6;D3DQX7	SAA1	0.0329386	0.0377502	0.87254	0.385262	0.818733
P49354;D3DSY9;E9PQP6;B3KVN2;H0YCW1;E9PPM9;E9PN85	FNTA	0.0153505	0.016579	0.9259	0.357002	0.818733
P01009;E9KL23;Q3I0J7;A6YP93	SERPINA1	-0.033974	0.0387369	-0.877045	0.382823	0.818733
I3L4C2;B3KPV9;B4DQ43;I3L2M4;B4DWA1;I3L1C8;I3L327;I3L125;I3L526;I3L0M4;I3L3J7;I3L113;I3L4A3;I3L0Y9;I3L2J6	BAIAP2	-0.0457306	0.0502189	-0.910624	0.364953	0.818733
O95445;Q5SRP5;I2D5J2;I2D5I8	APOM	-0.0291728	0.0314943	-0.926288	0.356801	0.818733
P00390;V9HW90;H0YC68;E5RI06;Q03504	GSR;HEL-75	-0.0563199	0.0601917	-0.935674	0.351973	0.818733
P04196	HRG	0.0260713	0.0293654	0.887824	0.377028	0.818733
P07814;V9GYZ6;Q3KQZ8;B4DKX5;H6WCP5;B4DP50;V9GZ76	EPRS	-0.0294144	0.0337226	-0.872246	0.385421	0.818733
P08670;V9HWE1;Q53HU8;B0YJC4;B3KRK8;B0YJC5;A0A1B0GUA0;Q5JVS8;A0A1B0GTT5;A0A1B0GVG8;P17661;Q9H319;Q53SB5;Q45VM8;Q45VM7;Q45VM6;L7RDA5;A5Z217;P41219;H7C5W5;B3KWQ6;Q16352;Q5RLN2;A0A0S2Z4T0;B4DE66;K7EKH6;F8W835;B4DUI0;Q59EM6;P07196;B4DR43;Q8TCR7;B3KXJ0;B3KQI5	VIM;HEL113	0.064798	0.0734157	0.882618	0.37982	0.818733
P08697;A0A0G2JPA8;C9JMH6;A0A0J9YY65;C9JPV4;A0A0J9YWQ3;CON__P28800	SERPINF2	-0.0534711	0.0585499	-0.913258	0.363574	0.818733
P12821;I3UJJ7;A0A0A0MSN4;D3DU13;B4DXK6;I6L9B3;F6X3S4;J3KTB8;B4DKH4;J3QRX8;B4DU66;J3KTH9;J3KSQ5;J3QLR4;J3KS28	ACE	0.0321294	0.0344706	0.932081	0.353816	0.818733
P19320;Q53FL7;E9PDD2;G0ZI12;F8UU18;F8UV74;F2YYR6	VCAM1	-0.0595331	0.0645204	-0.922702	0.358657	0.818733
P20851;Q5VVQ7;B4DDY0	C4BPB	0.0227712	0.0259944	0.876003	0.383387	0.818733
P23141;B7Z795;H3BQV8;A0A140TA63;H3BSU0;Q9UKY3;H3BQR4	CES1	0.0817057	0.089074	0.917279	0.361475	0.818733
P25398	RPS12	-0.0448053	0.0494852	-0.905429	0.367683	0.818733
P27797;Q53G71;V9HW88;B4DHR1;K7EJB9;B4E2Y9;K7EL50;A0A0F7WAP3;A0A142IK94;A0A142IKA1;A0A142IKA2;A0A0F7W2W6	CALR;HEL-S-99n	0.0565799	0.0605924	0.933778	0.352945	0.818733
P30740;V9HWH1;B4E3A8;O75830;C9J7N5;B4DDY9;A0A0C4DGW9	SERPINB1;HEL57	0.0437397	0.0487539	0.897151	0.372059	0.818733
P31949;V9HWH9;B2R5H0	S100A11;HEL-S-43	0.0448402	0.0493637	0.908363	0.36614	0.818733
P34932;B4DH02;V9HW33;Q59GF8;B4DUS3;B4DIZ3;B4DT47;B4E354;A0A087WYC1;B4E0H6;B0AZU6;B4DSE8;B0AZS1;B0AZT0;B4DN48	HSPA4;HEL-S-5a	-0.0562855	0.0624476	-0.901324	0.369849	0.818733
P36871;B4DFP1;B7Z6C2;Q9H1D2	PGM1	0.0739115	0.0809315	0.91326	0.363573	0.818733
P38606;B7Z2V6;C9JVW8;C9JA17;F8WDJ3	ATP6V1A	-0.042469	0.0482563	-0.880072	0.381191	0.818733
P46776;E9PJD9;Q9BQQ5;E9PLL6;Q6NZ52;E9PLX7	RPL27A;L27a	-0.0240617	0.0271559	-0.886055	0.377976	0.818733
P50135;B4DWC1;Q9P1Y0	HNMT	0.0403609	0.0432226	0.933792	0.352938	0.818733
P50990;Q53HU0;Q7Z759;H7C4C8;H7C2U0	CCT8	0.0501497	0.057004	0.879758	0.38136	0.818733
P60903;Q6FGE5;D3DV26	S100A10	-0.0600158	0.0648023	-0.926138	0.356879	0.818733
P60983;G3V4P8;Q59G69;G3V3X4	GMFB	-0.0263054	0.0300987	-0.873971	0.384486	0.818733
P61457;Q6FGB3;Q6LEE1;Q6LEE2;Q6LEE0	PCBD1;PCBD	0.0326573	0.0369609	0.883563	0.379313	0.818733
P62136;A0A140VJS9;B3KXM2;E9PMD7;F5H1L6;F5H037	PPP1CA	-0.0312293	0.0348018	-0.897347	0.371955	0.818733
P63279;H3BQQ9;A8K503;Q7KZS0;B0QYN7;H3BPC4	UBE2I	0.0343372	0.0386031	0.889492	0.376137	0.818733
P80108	GPLD1	0.0249878	0.0282138	0.885657	0.378189	0.818733
Q13162;V9HW63;H7C3T4;A6NG45	PRDX4;HEL-S-97n	0.0125444	0.0139694	0.897994	0.371612	0.818733
Q13404;I3L0A0;G3V2F7;A0A0A0MSL3;E5RIF1	UBE2V1;TMEM189-UBE2V1	0.0297683	0.0334728	0.889329	0.376224	0.818733
Q13526;K7EN45;K7EMU7;B3KUM4;O15428;Q8NFL2;Q49AR7	PIN1	-0.0138197	0.0157954	-0.874917	0.383974	0.818733
Q13561;V9HW58;Q53H88;B3KTX4;A8K8J9;F8W1I6;H0YI98;F8VW18;F8VX93;H0YHL1;F8VRV7;F8W0U6	DCTN2;HEL-S-77	0.0383275	0.0413006	0.928013	0.355911	0.818733
Q14444;G3V153;B3KXU8;E9PLA9;B4DSF8	CAPRIN1	0.0125886	0.0141235	0.891323	0.375159	0.818733
Q14520;B7Z8Q5	HABP2	-0.0467756	0.0514822	-0.908578	0.366027	0.818733
Q15084	PDIA6	-0.0366763	0.0389005	-0.942823	0.348324	0.818733
Q3ZCM7;A0A075B736;Q5SQY0;A0A183YE00	TUBB8	0.0261532	0.0293336	0.891579	0.375023	0.818733
Q6LAF9		-0.0153234	0.0165109	-0.928077	0.355878	0.818733
Q8TCD0;P01834;A0A075B6H6	IGKC	0.0602586	0.0644002	0.935689	0.351965	0.818733
Q96C23;H7C320;B8ZZ75;Q12915;H7C1B5	GALM	0.0320566	0.0359931	0.890632	0.375528	0.818733
Q96KP4;B4DV28;A0A024R382;B4DPF1;Q9NW02;J3QKT2;Q9H7K8;J3KSV5;A0A087WYZ1;Q9NUV1;J3QKQ0;J3QRD0;J3QR27;J3QLU1;J3QRH4;A0A087WVS2;J3QRA8;J3QL02;J3QQN6;J3KRD5;J3KSS4;J3QRP4;J3KRJ8	CNDP2	-0.050525	0.0545795	-0.925715	0.357098	0.818733
Q9H0U4;Q6FIG4;E9PLD0;Q92928;Q9H1C9;Q92927	RAB1B;RAB1C	-0.0204044	0.0224433	-0.909156	0.365723	0.818733
Q9NQR4;V9HW91;H7C579;B4DFB1;B7Z3F9;F8WF70	NIT2;HEL-S-8a	0.0500573	0.0538137	0.930195	0.354786	0.818733
Q9NR45;V9HW39;Q5TBR0;Q5TBR1;Q9P0B2	NANS;HEL-S-100	0.0450759	0.0490952	0.918133	0.361031	0.818733
Q9NSC7;Q9NXQ7;Q8TBJ6;G3XAD9;K7EMB6	ST6GALNAC1	-0.0112391	0.0128719	-0.873148	0.384932	0.818733
Q9P1F3;Q5SZC9	ABRACL	0.0483628	0.0517261	0.934978	0.352329	0.818733
Q9Y3F4;B0AZV0;H0YH33	STRAP	-0.0239505	0.0258893	-0.925113	0.357409	0.818733
Q9Y3Z3;Q59H15;A6NDZ3	SAMHD1	-0.0693635	0.0786264	-0.882191	0.38005	0.818733
P46781;A0A024R4M0;A5D904;B5MCT8;C9JM19;B7Z732;F2Z3C0;A8MXK4	RPS9	0.0156393	0.0179819	0.869725	0.38679	0.82066
P14618;V9HWB8;B4DNK4;Q8WUW7;Q9UKK4;Q9NYI7;Q9UK31;Q9UN47	PKM;HEL-S-30;PKM2	-0.0324028	0.0373538	-0.867456	0.388025	0.822299
P09429;A0A024RDR0;Q5T7C4;B7Z965;Q59GW1;B3KQ05;D3DQY9;Q9NYD7;Q75MM1;P23497;Q53TD0	HMGB1	0.0514297	0.0593651	0.866329	0.38864	0.82247
Q8TCZ8	APOE	-0.0424751	0.0490695	-0.865611	0.389031	0.82247
A0A096LPE2;P35542;Q15423;A0A0D6A0A8;E9PR14;G3V1D9;A0A0D5ZZZ2;Q16782	SAA2-SAA4;SAA4	0.0675293	0.0781363	0.86425	0.389774	0.823002
S4R435	RPS10-NUDT3	0.0200744	0.0232489	0.863455	0.390208	0.823002
P61313;A0A024R2Q4;E7EQV9;E7EX53;B4DLP4;E7ENU7;B4DEN1;E7ERA2;A4D1Q5	RPL15	0.0283237	0.0328975	0.860967	0.39157	0.823248
V9HWD8;P04217;B3KP79;M0R009;Q7Z3U3	HEL-S-163pA;A1BG	-0.0416752	0.0483616	-0.861742	0.391145	0.823248
P28074;H0YJM8;A0A140VJS7	PSMB5	0.00947459	0.011008	0.860704	0.391714	0.823248
A0A125QYY4		-0.0513968	0.0599497	-0.857332	0.393564	0.825185
P46109	CRKL	0.0106633	0.012437	0.857387	0.393534	0.825185
P50453;A0A024QZT4;Q6N0A8	SERPINB9;DKFZp686O07189	-0.0151043	0.0179772	-0.840196	0.40305	0.826555
Q04917;A0A024R1K7;B2R6N6;Q9H4N8;A2IDB2;F8WEB6;A2IDB1	YWHAH	0.0486496	0.0575201	0.845785	0.399941	0.826555
P50148;A0A024R240;G9FP35;B1AM21;G3V1P7;B7Z581;P19086;Q03113;B4DEJ3;E9PC54;Q8N652;Q8IY73	GNAQ	0.0222197	0.0262597	0.846151	0.399738	0.826555
O75531;A0A024R5H0;B2R4V4;E9PJJ8	BANF1	0.0388248	0.0456666	0.850179	0.397507	0.826555
P61158;A0A024RAI1;B4DXW1;Q59FV6;B4DT29;B4DTI0;B4E1U3;F8WDR7;Q9P1U1;Q59GD5;B7Z9W3;F8WEW2;F8WE84;B3KM55;Q9C0K3;A0A0A0MTI9;H7C4J1;C9IZN3	ACTR3	0.0438136	0.0520131	0.842358	0.401845	0.826555
Q01082;B2ZZ89;A0A087WUZ3;D6W5C0;K9MS24;F8W6C1;B4DIF8;O15020;A4QPE4;Q8WYB3	SPTBN1	0.0392626	0.0467071	0.840613	0.402818	0.826555
A0A087X0Q4;A0A087WW87;P01614	IGKV2-40	-0.0493152	0.0582921	-0.846	0.399821	0.826555
P15151;B3KSS4;A0A0A0MSA9;A8K4I1;A0A0C4DG49	PVR	0.0251366	0.0295854	0.849629	0.397811	0.826555
CON__P04259;B4DKV4		-0.0602753	0.0716299	-0.841483	0.402333	0.826555
E9PN95	SCGB1A1	-0.0623062	0.0729677	-0.853887	0.39546	0.826555
P28676;H7BXD5;B7Z322;H7C2Z6;C9JIZ3;C9JWQ8;C9JV47	GCA	0.0461471	0.0546721	0.84407	0.400893	0.826555
O14737;K7EQA1;K7ESJ4;Q3HM38;X6R2P6;Q59GR9	PDCD5	0.0214659	0.025432	0.844051	0.400904	0.826555
P04745;B7ZMD7;Q6NSB3;Q5T085;H7BZQ8;Q5T084	AMY1A	0.109303	0.128706	0.849246	0.398023	0.826555
P07099;R4SBI6;Q6FGZ3	EPHX1	0.011749	0.01387	0.84708	0.399222	0.826555
P10606;Q6FHJ9;Q6FHM4	COX5B	-0.0188543	0.0223142	-0.844947	0.400406	0.826555
Q16719;A8K4D5;A8K7T0;Q53F63;Q53SX6;A0A087X297;Q53SY0;B8ZZA3;A0A087WYM2;A0A087WYQ7;F8WEP1	KYNU	-0.0283653	0.0334127	-0.848938	0.398194	0.826555
Q6MZU6	DKFZp686C15213	0.0421169	0.0500196	0.842009	0.40204	0.826555
Q9H3K6;A0A087WZT3;H3BV85;H3BTW0;A0A0B4J295;H3BVE0	BOLA2	0.0215673	0.0255049	0.845614	0.400036	0.826555
S6AWF4		-0.0589314	0.0696174	-0.846503	0.399543	0.826555
Q12792;F8VS81;F8W1Q9;F8VRG3;F8W645	TWF1	0.0316021	0.0376519	0.839323	0.403537	0.8266
P08865;C9J9K3;A0A024R2P0;A0A0C4DG17;A0A024R7P5;Q96RS2;F8WD59;A0A024RCF2	RPSA;LOC388524	-0.0304651	0.0365526	-0.833458	0.406818	0.827929
P53004;A0A140VJF4;C9J1E1	BLVRA	-0.0393199	0.0469732	-0.83707	0.404796	0.827929
P50238;K4DIB9;H3BRQ4	CRIP1	0.0585263	0.0701616	0.834164	0.406422	0.827929
P68104;Q6IPT9;Q6IPS9;Q53HM9;Q53HR5;Q6IPN6;Q53G85;Q53HQ7;Q53GE9;A8K9C4;Q5VTE0;Q53GA1;Q96RE1;A0A087WVQ9;B4DV42;Q8IUB0;Q53HR1;B4DNE0;Q9NZS6;A0A087WV01;Q9H2I7;Q504Z0;Q6P4C9;B4E2C5;Q96CD8;Q96C29;Q8TBL1;Q6P082;Q16577;Q05639;A9X7H1;Q2F837;Q5JR01;Q59GP5;A6PW80;Q6NSH7;Q6NS35	EEF1A1;EEF1A1P5;EEF1A1L14;PTI-1	-0.0380986	0.0457274	-0.833169	0.40698	0.827929
Q12882;B4DML1	DPYD	-0.0196313	0.0235221	-0.834589	0.406184	0.827929
Q9NTX5;H0Y5L2;J3KP84;E9PPG7;E9PRU6;F2Z2D6;E9PJS8;E9PLY6;H0Y525;E9PIU8;H0YCS9	ECHDC1	0.0137459	0.0164408	0.836083	0.405347	0.827929
A0A125QYY9		-0.0672485	0.0814961	-0.825175	0.411479	0.828332
Q99460;B2R6D0;A0A087WW66;Q05CW6;Q05BX4;C9J9M4;H7BZR6;H7C378;F8WCE3	PSMD1	0.0207682	0.0252104	0.823794	0.412259	0.828332
P38646;B7Z4V2;V9HW84;Q8N1C8;B7Z1V7;B7Z4T3;A1XP52;Q2F839;D6RJI2;H0YBG6;D6RA73;H0Y8S0	HSPA9;HEL-S-124m	0.0568417	0.0688245	0.825894	0.411073	0.828332
P02768;CON__P02768-1;B2RBS8;H0YA55	ALB	0.0293235	0.0354816	0.826444	0.410763	0.828332
O75882;B4DZ36;Q5VV63	ATRN	-0.0557679	0.0672334	-0.829467	0.409059	0.828332
P00352;V9HW83;V9HVX6;B4DDF8;B4DXX3;Q59EJ0;Q5SYQ9;Q5SYQ8;Q5SYQ7	ALDH1A1;HEL-S-53e;HEL-9	0.0409223	0.0493729	0.828842	0.409411	0.828332
P01817;Q9UL96		-0.0381992	0.0460829	-0.828923	0.409365	0.828332
P06576;V9HW31;Q0QEN7;H0YH81;F8W079;F8W0P7;H0YI37	ATP5B;HEL-S-271	0.0930982	0.112734	0.82582	0.411114	0.828332
Q14508;A8K2M3	WFDC2	0.0529218	0.0642476	0.823717	0.412302	0.828332
Q14651;C9J359;C9J0F3;C9JAM3;C9JVY2;C9JU08;C9JYI1	PLS1	0.0318942	0.0383473	0.831719	0.407794	0.828332
REV__Q3T906		0.0278639	0.0338039	0.824281	0.411983	0.828332
P06748;A0A0S2Z491;A0A0S2Z4G7;A0A140VJQ2;A4ZU86;Q9BTI9;Q9NX34;E5RI98;V9HVU7;A0A024RAP1;E5RGW4	NPM1	-0.0323052	0.0394759	-0.818351	0.415342	0.829322
Q9BRA2;A0A140VJY7;I3L0K2;I3L3M7;I3L2R6	TXNDC17	0.0374343	0.0458966	0.815623	0.416893	0.829322
Q9UKJ1;C9JGG1;C9JJ79	PILRA	0.00943006	0.011485	0.821079	0.413795	0.829322
P01591	IGJ	0.0447034	0.0546794	0.817555	0.415795	0.829322
P18428;Q8TCF0	LBP	-0.0363764	0.0446091	-0.815448	0.416993	0.829322
P30043;V9HWI1;M0R192;M0QZL1	BLVRB;HEL-S-10	0.0576005	0.0702987	0.819368	0.414765	0.829322
P63241;I3L397;I3L504;Q6IS14;Q9GZV4;F8WCJ1;C9J7B5;C9J4W5	EIF5A;EIF5AL1;EIF5A2	0.0380399	0.0463754	0.82026	0.414259	0.829322
Q07960;B4DPZ4;H0YE29;E9PNR6	ARHGAP1	0.0165669	0.0201891	0.820588	0.414073	0.829322
Q8N392;A9UK01;Q9P2N2;E9PL26;J3KT69	ARHGAP18	0.0279808	0.0342971	0.815835	0.416772	0.829322
P35237;A0A024QZX3;A0A024QZX5;A0A087X1N8;Q8IXH2	SERPINB6	0.0547367	0.0674245	0.811821	0.41906	0.829525
P00505;B3KUZ8;A0A024R6W0;A8K482;B4DY39	GOT2	0.0108296	0.013326	0.812669	0.418576	0.829525
A2RTY6;D3DRR6;P19823;Q5T985;B4DM79;Q5T987;CON__Q9TRI1	ITIH2	-0.0617949	0.0759819	-0.813284	0.418226	0.829525
P16401;Q14463	HIST1H1B	0.0384693	0.047424	0.811178	0.419428	0.829525
Q9Y696;Q6FIC5;B4DWC4;Q9NVF8;B3KTR3	CLIC4	-0.0393339	0.0483439	-0.813626	0.41803	0.829525
Q8N0U7;B3KWE0;C9JPP7	C1orf87	0.0180868	0.022426	0.80651	0.422099	0.832586
Q9NZA1;Q53G01;B2RAZ0;Q7Z2R8;Q49AE1	CLIC5;MST130	0.0237922	0.0295481	0.805202	0.422849	0.832586
Q9NYL9;Q5HYL6;H0YKU1;H0YNJ8;H0YNU8	TMOD3;DKFZp686E1899	0.0253983	0.0314737	0.80697	0.421835	0.832586
Q8NEJ1		-0.0452127	0.0561269	-0.805543	0.422653	0.832586
P51580;Q9BS45;A0A024QZW0;Q6I929	TPMT	0.023511	0.0292916	0.802653	0.424313	0.833063
P38159;H3BT71;H3BR27;H0Y6E7;Q96E39;Q2VIN3;A0A1B0GUK8;B4E352;H3BNC1;Q8N7X1;B3KRG5;H3BUY5	RBMX;RBMXL1	0.0148613	0.0185225	0.802335	0.424497	0.833063
Q9P2P1	NYNRIN	0.0223824	0.0278888	0.802559	0.424368	0.833063
P84077;A0A024R3Q3;P61204;A0A024R0Y6;B4DJC8;B4DN70;B4DEB9;F5H423;B4E190;F5H0C7;H0YGG7;F5H1V1;F5H6T5;F8WDB3	ARF1;ARF3	0.0207298	0.0259606	0.798511	0.4267	0.83438
P21926;B4DPP0;A6NNI4;G8JLH6;Q56CY1;A0A087WU13;B4DK09;F5GXT1	CD9	0.0692639	0.0875336	0.791284	0.430882	0.83438
Q9UNH7;A8K885;A0A0A0MRI2;B4DJS7;Q5QTQ6;G3V5X9;H0YJF8;G3V4Z5;G3V2U1;G3V5U2;Q86XE0;A0A024R589	SNX6	-0.0201594	0.0254521	-0.792053	0.430436	0.83438
P05543;CON__Q9TT36	SERPINA7	0.0344918	0.0433816	0.79508	0.428682	0.83438
P07741;H3BQZ9;H3BQF1;H3BQB1;H3BSW3;Q12898	APRT	0.0265855	0.0335797	0.791713	0.430633	0.83438
P09341;A0A024RDD9;P19876;P19875	CXCL1	0.0323815	0.0406734	0.796135	0.428072	0.83438
P26583;Q5U071;D6R9A6	HMGB2	0.0486109	0.0611039	0.795546	0.428413	0.83438
P60891;Q53FW2;B1ALA9;B1ALA7;Q15244	PRPS1	-0.0212254	0.0267365	-0.793872	0.429382	0.83438
Q15651;A0A087WZE9	HMGN3	0.0113653	0.0143468	0.792185	0.430359	0.83438
Q9Y2Q3;Q6FII1;Q2NLC8;E9PFN5;C9JNT3;B3KTA6	GSTK1;LOC51064	0.0112658	0.0142601	0.790026	0.431612	0.83438
Q8N8N7;V9HW32;G3V3Y1;G3V2R9	PTGR2;HEL-S-298	0.025074	0.0317728	0.789165	0.432113	0.83438
Q8NBJ5;Q8WUI9;Q9H6F1;B3KQ10;M0QYH0;M0QX72;Q6IPW8	COLGALT1	0.0158377	0.0198995	0.795882	0.428218	0.83438
Q9HC84	MUC5B	0.0259328	0.0328678	0.789003	0.432207	0.83438
Q9NRX4;V9HWC4;Q6FIE5;Q9P019	PHPT1;HEL-S-132P;PHP14	0.0414031	0.0518631	0.798315	0.426813	0.83438
V9H1D9		0.0261992	0.0327591	0.799754	0.425983	0.83438
P27105;A0A024R882;B4E2V5;B4DZK8;B4E310;F8VSL7	STOM	0.0494822	0.0630234	0.78514	0.434457	0.837813
Q13442;F8WBW6	PDAP1	0.029607	0.0378014	0.783225	0.435574	0.839059
Q15185;A0A024RB32;A0A087WYT3;B3KUY2;B4DDC6	PTGES3	0.040599	0.052806	0.768833	0.444028	0.840653
P05387;A0A024RCA7;H0YDD8	RPLP2	-0.0308384	0.0403765	-0.76377	0.447024	0.840653
Q9NP79;A0A087WY55;Q9C063;Q5TGM0	VTA1	0.0201075	0.0258524	0.77778	0.438762	0.840653
O00584;D6RHI9;A0A087WZM2;A6XND5;H0YAE9;D6REQ6;A0A087WWI1;Q8TCU1;J3QQ64	RNASET2	-0.0231563	0.0298772	-0.77505	0.440365	0.840653
P35998;A0A140VK70;Q75L23;C9JLS9;B7Z571	PSMC2	-0.0150245	0.0196101	-0.766164	0.445606	0.840653
A2NYU8		-0.0250405	0.032238	-0.77674	0.439372	0.840653
P02766;E9KL36;A6XGL1;A0A087WT59;A6XMH1;A0A087WV45;Q8TDB2;Q53WY6	TTR;HEL111	-0.0444282	0.0578684	-0.767745	0.444671	0.840653
P49368;B3KX11;Q59H77;B4DUR8;Q5SZX6;E9PRC8;E9PQ35;Q5SZW8;E9PM09;Q5SZX9	CCT3	0.0408851	0.0534273	0.765247	0.446149	0.840653
P28799;B4DJI2;K7EKL3;K7EQ05;B4E1G5;K7EQI0;K7EMR1;K7ENI2;K7ENN1;K7EK92;K7EQK6;K7EM89;K7EJY4;K7ERM2;K7EPL0	GRN	0.0280335	0.0365655	0.766666	0.445309	0.840653
C9JE82;Q9NY47;C9JVC9	CACNA2D2	0.018735	0.0240669	0.778453	0.438367	0.840653
E9PL57;F8VSA6;E9PS38;S4R3E9	NEDD8-MDP1;NEDD8	0.0333318	0.0433781	0.7684	0.444284	0.840653
O60547;B2R9X3	GMDS	-0.0255244	0.0328682	-0.77657	0.439471	0.840653
O94832;J3QRN6;Q7Z3N6;K7EIG7;J3KRL0;Q8N618;J3QRR2	MYO1D;DKFZp686A01173	0.0229087	0.0296876	0.771658	0.442361	0.840653
P12724;W0UUR6	RNASE3;RAF1	0.0281024	0.0368142	0.763358	0.447269	0.840653
P54578;B2RD79;A6NJA2;D3DUG9;B3KTG4;J3QQT6;J3KS55	USP14	-0.0245548	0.0320623	-0.765846	0.445794	0.840653
P61026;Q53T70;Q53SX4;Q9UL28	RAB10	0.0151231	0.0195941	0.771819	0.442266	0.840653
P62140;V9HW04;B7ZB67;B4DJ75;C9JP48;C9J9S3	PPP1CB;HEL-S-80p	0.00988405	0.0129102	0.765602	0.445939	0.840653
P62241;Q5JR95;Q5JR94;Q9BS10	RPS8	0.0162907	0.0213413	0.763344	0.447277	0.840653
P62826;B5MDF5;J3KQE5;F5H018;H0YFC6;B4DV51;Q96QB7;Q0EFC9;A0A087X0W0	RAN	-0.0417345	0.0538667	-0.774773	0.440528	0.840653
P68371;Q8IZ29;Q8N6N5;B3KML9;Q96HX0;A4UCT2;B4DNW1;A6NNZ2;G3V2A3;Q9H4B7;CON__ENSEMBL:ENSBTAP00000025008;A0A075B724	TUBB4B;TUBB2C	0.0335572	0.0439201	0.764051	0.446858	0.840653
Q13126;A0A140CZL4;Q6FHT1;Q6FHP1;B4DUC8;A0A140CZL5;J3QSB7;A0A140CZL6;F2Z2F3	MTAP	0.0257031	0.0333049	0.771753	0.442305	0.840653
Q14019;H3BT58	COTL1	-0.0494345	0.0637541	-0.775394	0.440163	0.840653
Q5NV82;A0A0G2JSC0;A0A087WSX0;A0A0G2JS06	V4-2;IGLV5-45	-0.0240988	0.0308896	-0.78016	0.437367	0.840653
Q99439;B4DDF4;Q6FHE4;B4DUT8;Q6FHC3;A0A087X271;B4DHU5;B4DN57;Q53GK7;H3BVI6;A0A087X1X5;K7ES69;H3BQH0;U3KPS3;P51911;A0A087WV51;K7EQ72;K7ER02;B7Z7E1;V9HWA5;Q53FP8	CNN2	0.0212793	0.0279099	0.762428	0.447821	0.840787
P09104;Q6FHV6;A8K3B0;F5H0C8;F5H1C3;Q9NPL4;U3KQQ1;U3KQP4	ENO2	0.0245569	0.0322968	0.760353	0.449053	0.842211
P00739;A0A0A0MRD9;J3KTC3;Q14552	HPR	-0.0603481	0.0798832	-0.755455	0.451971	0.84679
P63208;E5RJR5;E7ERH2;F8W8N3;E5RGM3;E5RHM3;E5RGM4;P78561	SKP1	-0.0294491	0.0390569	-0.754005	0.452837	0.84752
Q6UXY8;F5GYU8;B7Z5K3;B7Z946;H3BN68;B3KSM9;B3KY88;B3KUQ8	TMC5	0.0253574	0.0338521	0.749063	0.455795	0.852159
A8K2W6;A0A024RD39;Q13093;B4DLM5;B4DG88	PLA2G7	0.0212516	0.0284685	0.746496	0.457335	0.854141
P61353;B2R4D8;A0A024R1V4;E4W6B6;K7ELC7;K7EQQ9;Q6LCU2;K7ERY7	RPL27	0.01868	0.0251564	0.742554	0.459707	0.85767
H2A9R0;D1H103;C8ZLH7;A0A0D6K9C8;K0JCD0;K0JBZ5;A0A1C3PI37;Q30026;Q30016;W5REB3;V5N4H3;R4QTB6;Q9BCT1;Q9BCR2;Q860Z6;A0A186VNU9;A0A186VNN0;A0A186VNI9;A0A120GWD8;A0A120GVV9;A0A0X7YVL0;A0A0X7YLQ4;A0A0X7YLL3;A0A0N7A702;A0A0K0KSM6;A0A0K0KS21;A0A0K0KS20;A0A0K0KRZ9;A0A0K0KRS2;A0A0K0KRQ7;A0A0K0KRK6;A0A0K0KRH6;A0A0G2R1A6;A0A0E3DDH6;A0A0E3DCT6;A0A0E3DCP6;A0A0E3DCK4;A0A0A7C8Y6;A0A0A7C8V1;A0A0A7C888;A0A0A7C7F8;…	HLA-DPB1	0.017305	0.023402	0.73947	0.461568	0.857722
B2R6W1;Q05CI3;Q12884;A0A172Q3A0;B4DLR2;A0A0D9SEN1;B2RD89;A0A140GPP7		-0.0261038	0.0351974	-0.74164	0.460258	0.857722
O95837;Q99061	GNA14	-0.0245297	0.0331792	-0.739309	0.461665	0.857722
Q9H0R4;V9HW73;K7ER15;K7EQD2;K7EMY7;A0A1B0GXB1;K7EJQ8;K7EKX8	HDHD2;HEL-S-301	0.0102044	0.0137831	0.74036	0.46103	0.857722
K7ER74;P02655;A0A024R0T9;A0A0S2Z3C2;Q6P163;V9GYJ8;K7EMC3	APOC4-APOC2;APOC2	0.0385757	0.0522582	0.738176	0.46235	0.85779
Q13045;B4DIX0;Q59H95;J3KS54;K7EP37;K7EP27;K7EQZ7;J3KS39;J3QQQ2;B4DNA8;J3QLR6	FLII	0.0156682	0.0212637	0.736855	0.463149	0.85779
Q58FF8	HSP90AB2P	0.0212224	0.0287727	0.737587	0.462706	0.85779
Q9P0L0;A8KA83;J3QKM9;A0A024RC64	VAPA	0.0207116	0.0281717	0.735193	0.464155	0.858759
P26373;Q6NZ55;A8K4C8;J3KS98;J3QSB4;O60250;H3BUK8;H3BTH3;B4DGL7	RPL13	0.0250602	0.0342711	0.731235	0.466557	0.862305
P02671;A0A0S2Z3E8;Q3KRA7;Q6NSD8;A0A087WUA0;A0A0S2Z3M3;Q8WW76;A0A0S2Z3P3;CON__P02672;A0A0S2Z3E9	FGA	-0.0500568	0.0687447	-0.728155	0.46843	0.86384
P46926;A8K3S1;D6R9P4;D6RFF8;D6RAY7;B3KMV2;D6RB13;D6R917;D6RFK5	GNPDA1	-0.0304065	0.0418432	-0.726677	0.469331	0.86384
P55160;Q6P1M2;Q9BV52;F8W050;Q5XG97;B2RA26	NCKAP1L	-0.00396789	0.00544666	-0.728498	0.468221	0.86384
P61247;Q6NXR8;A8K4W0;D6RAT0;H0Y9Y4;B7Z3M5;E9PFI5;D6RG13;H0Y8L7;D6RB09;D6R9B6;D6RAS7;D6RI02;D6RED7;D6RGE0;A4D1I1	RPS3A	0.0339382	0.0466856	0.726952	0.469163	0.86384
Q99417;Q6IB68;A0A087WV05;A0A0D9SEI7	MYCBP	-0.0181922	0.0252331	-0.720967	0.47282	0.865781
A0A0X9T7T4		-0.0416238	0.0577092	-0.721268	0.472635	0.865781
A7Y9J9;B4E1L4;Q9NYE4;Q93043	MUC5AC	0.0841678	0.116368	0.72329	0.471398	0.865781
P08236;B2R6X2;B4DTH9;F8WBK6;F2Z3L6;Q99919	GUSB	-0.0238277	0.0330346	-0.721295	0.472619	0.865781
S6AWE6;S6BGF9;S6B286		-0.0446658	0.0617418	-0.723429	0.471313	0.865781
P61163;B4DM97;B4DXP9;R4GMT0;B4DMT4;A0A1B0GVS3	ACTR1A	0.0175796	0.0244263	0.719699	0.473596	0.866311
P24539;Q08ET0;A8K4W2;Q53GB3;Q5QNZ2	ATP5F1;hCG_39985	0.0182945	0.02556	0.715747	0.476021	0.869852
P10155;A0A024R983;H0Y9N5;D6RE09;G5E9R9;D6RDN1	TROVE2	-0.0140693	0.0197876	-0.711018	0.478932	0.870487
A0A075B6N7	IGHA2	0.0577194	0.08142	0.708909	0.480234	0.870487
P54577;A0A0S2Z4R1;A0A0C4DGZ5;A0A0S2Z4P3	YARS	-0.0293254	0.041499	-0.706653	0.481628	0.870487
A0A0X9V981;A0A0X9T7P6		-0.0190306	0.0267118	-0.712444	0.478054	0.870487
Q16836;A0A140VK76;B2RB06;A0A0A0MSE2	HADH	0.0234428	0.0328905	0.712753	0.477863	0.870487
A8K237;Q59GV9		0.0191093	0.0267629	0.714022	0.477082	0.870487
B4E0R1;Q96PT7;A0A024DAS5;A0A024D9S0;A0A024D9P8;A0A024DAF4;A0A024DAT2;A0A024DBF0;A0A024DAS2;A0A024DAE5;A0A024DBF8;E5RHE6;E5RK54		0.0149278	0.0211924	0.704394	0.483027	0.870487
O75340;Q53FC3;A0A024QZ42;H0Y9X3;A0A087WZ38;E7EPW6;B4DHG2	PDCD6	-0.0097333	0.0138242	-0.704077	0.483223	0.870487
P23368;Q16798;Q6TCH8;Q8NAS5;E9PMB9;B2R995	ME2	0.0106531	0.0150518	0.707762	0.480943	0.870487
P32320;Q71UE9	CDA	0.0279374	0.039472	0.707776	0.480934	0.870487
P52209;B4DV68;A9Z1X1;K7EPF6;K7EM49;K7EMN2	PGD	0.0476679	0.0675424	0.705748	0.482188	0.870487
P55210;B4DUB5;A0A0A0MRL7;Q5SVL2;B4DWA2	CASP7	-0.0118689	0.0168196	-0.705658	0.482244	0.870487
Q00688;Q53GD8;G3V5F2	FKBP3	-0.0261906	0.0371753	-0.704516	0.482951	0.870487
REV__F8WAB6;REV__H7C224;REV__D3YTB5;REV__P51617		0.0172275	0.0244207	0.705445	0.482376	0.870487
O75131;A0A024R994;Q05DL8;A0A087WYQ3;E5RHZ0;H0YB26;A0A087WXR6;A0A087WUS8;E5RFT7;A0A0G2JMP5	CPNE3	0.0329578	0.0469032	0.702678	0.484091	0.871167
P07711;B3KQK4;A0A024R276;A5PLM9;Q5T8F0;Q9HBQ7;Q6LAF7;Q5NE16;P43235;O60911;H7CEH5;Q5QP40;Q6FHN2;B2R717;A0A024R141	CTSL;CTSL1	-0.0291353	0.0415779	-0.70074	0.485293	0.872449
P02549	SPTA1	0.0445088	0.0639164	0.696359	0.488018	0.874694
P11277;Q59FP5;B2RMN7;A0A024R674;H0YJE6;Q8WX82;O14725;O14726;Q71VF9;Q71VF8;O14724;Q71VG2;Q71VG0;A1YZ73	SPTB	0.0271636	0.0389481	0.697431	0.487351	0.874694
Q13177;A8K5M4;Q9Y6B5;O75914;A0A087X294;B2RCU6;H7C1X3;H9XFB4;B1AKS5;Q59FN2	PAK2	-0.0390823	0.0561002	-0.696652	0.487836	0.874694
P55083;A0A024QZ34;K7ES70	MFAP4	0.0254731	0.0373122	0.682701	0.496569	0.875499
A0A024RAA7;P02747	C1QC	-0.0488365	0.0715595	-0.68246	0.496721	0.875499
Q96SN8;F8WCI3;Q7Z3M0;A0A0A0MRG9;B7ZLE9;A6H8X1;B9EG74;Q66GT8;B3KVI2;A0A0C4ZLW1;Q05CZ3;F8WF55;Q6MZT4;Q5CZA0;C9K0C9;B1AMJ5	CDK5RAP2;DKFZp686M1993;DKFZp686E2242;DKFZp686D1070	-0.012497	0.0182529	-0.684659	0.495338	0.875499
A0A109PW50		-0.0183347	0.0268502	-0.682852	0.496474	0.875499
P20618;A0A140VK45;Q53FT8;Q59GN1	PSMB1	-0.029545	0.0429063	-0.688594	0.49287	0.875499
P22307;B2R761;E9PLD1;Q59HG9;B4E0J3;H0YF61;H0YCB0;H0YD06	SCP2	-0.0264461	0.0386297	-0.684606	0.495372	0.875499
B2R8I2;Q68DR3		0.0388946	0.0571674	0.680363	0.498041	0.875499
O75608;Q6IAQ1;B4DJV9;B4DP64;E5RGR0;A0A087X1K9;E5RJ48;E5RI35	LYPLA1	0.0172266	0.0248752	0.692521	0.490414	0.875499
O75821;Q6IAM0;A8K5K5;K7ER90;K7EL20;K7ENA8;B0AZV5;K7EL60;K7EP16;K7ENH0;B7Z1G0	EIF3G	-0.00666235	0.00977639	-0.681473	0.497342	0.875499
P00966;Q5T6L4;A8KAP9;B4E395;Q5T6L6;A0A0S2Z3B6;Q5T6L5;A0A0S2Z3D8;A0A0S2Z3F1	ASS1;ASS	0.0276877	0.0399622	0.692846	0.49021	0.875499
P04430		0.0444816	0.0640218	0.694789	0.488998	0.875499
P05109	S100A8	0.0654571	0.0958742	0.682739	0.496545	0.875499
P06702;B2R4M6	S100A9	0.055308	0.081344	0.679927	0.498316	0.875499
P08185;B2R9F2;G3V350;G3V4V7	SERPINA6	-0.0443775	0.0645794	-0.687178	0.493758	0.875499
P13073;Q86WV2;H3BN72;H3BNV9;H3BPG0;H3BNI5	COX4I1	0.0171259	0.0249482	0.68646	0.494208	0.875499
P20827;B2R7U1;A8K0M4	EFNA1	0.0243623	0.0356184	0.683981	0.495764	0.875499
P50395;Q6IAT1;B4DLV7;Q5SX87;Q8TB95;B3KVE3;Q5SX86;Q5SX91;V9GYF8;Q5SX90;V9GYJ7	GDI2	0.0425318	0.0623107	0.682577	0.496647	0.875499
P50897;E9PIA8;E9PSE5	PPT1	-0.0303373	0.0446078	-0.68009	0.498213	0.875499
P67936;V9HW56;B4DVY2;B4DTB1;K7EMU5;K7EPV9;K7EPB9;K7EP68	TPM4;HEL-S-108	-0.0408399	0.0593042	-0.688651	0.492834	0.875499
Q9H2U2;A8K0P2;B4DR66;D6R967;H0Y9D8;B4DFH3;D6RGV9;H0YAK2;D6RGI1;D6RAD3;A0A0C4DGB9	PPA2	0.020308	0.0297441	0.682757	0.496534	0.875499
Q9Y6N5;Q9UHS8;B2R7T6;A0A024R5X2;Q53HW7;H3BNX3;H3BMS6;A0A1B0GXB4;H3BV36;H3BNP9	SQRDL;hCG_2001986	0.021866	0.0324867	0.673075	0.502643	0.876193
P54652;A0A024R6B5;B3KUS2	HSPA2	-0.00822529	0.0122367	-0.67218	0.50321	0.876193
P52790;A0A024R7R1;Q59H08;H0Y8U9;H0Y9N6	HK3	0.0238325	0.0352964	0.67521	0.501293	0.876193
O00410;A0A024RDY0;B4E0R6;H0Y8C6;B3KWG6;Q9BVS9;E7ETV3;C9JZD8;E7EQT5;O60518;C9JMV5;C9JZ53;C9JQT6;E7ESA1;E7ESZ1;E7EWK4;E7EX05;E7ETV8;E7EV12;H0Y3V4;B4DTX6	IPO5;RANBP5	0.0173944	0.0258378	0.673215	0.502555	0.876193
A0A087WZR4;O75015;Q9UPY7;H0Y4U3;M9MML6;E9PNY5;A0A087WU90;Q9ULV2	FCGR3B;Fc-gamma receptor IIIB	0.0304791	0.0450372	0.676753	0.500318	0.876193
B2R7T8;B1AK87;B1AK88;B4DWA6;P47756;Q7L4N0;B1AK85;Q9HD67;B4DIJ5;Q8NCI3;E9PEW5;B7ZA23;B7Z3D4;Q69YP8;A0A0A0MQX1	CAPZB	0.0363568	0.0541423	0.671505	0.503638	0.876193
D9IWP9;P02749;J3QRN2;J3QLI0;J3KS17	APOH	-0.0366059	0.0542595	-0.674644	0.50165	0.876193
P32119;V9HW12;B4DF70;A6NIW5;A0A024R7F2	PRDX2;HEL-S-2a	0.0549371	0.0817423	0.672078	0.503275	0.876193
P61981;B3KNB4;B4DE78;B4DHC4	YWHAG	-0.037275	0.0552057	-0.675203	0.501297	0.876193
Q6GMX6	IGH@	-0.0539517	0.0798841	-0.675374	0.501189	0.876193
P31948;V9HW72;A8K690;F5H783;F5GXD8;H0YGI8	STIP1;HEL-S-94n	0.0477321	0.0711852	0.670535	0.504253	0.876405
Q93052;B7ZLW0;A0A087WZF1;C9JUT4;B7Z8W0;B7Z871;C9J5C8;C9J4E3;C9JIY7;C9JT42;C9J3U9;C9J1K7;C9JXK9;C9JE51;C9J2R5;A2NHJ0	LPP	0.00828148	0.0123751	0.669204	0.505098	0.877016
P41240;B2R6Q4;A8K3B6;Q53EL3;B5BU52;B4DP99;B4DMZ0;H3BUM9;H3BN15;H3BU69;P42679;K7ENL8;K7ES68;Q16176;K7EQY5;F1T0G6;B2RDR6	CSK	0.0160583	0.0240581	0.667479	0.506193	0.877549
P04040;B4DWK8;Q8TAK2	CAT	0.0471713	0.070704	0.667166	0.506392	0.877549
B2RDX5;D6R9F8;D6RCA5;D6RDJ6;D6RBR8;D6RJ97;D6RHV7;D6RCS6		-0.0218193	0.0327743	-0.665746	0.507295	0.877772
Q14203;E7EX90;Q6MZZ3;Q6AWB3;Q6AWB1;Q59F36;E7EWF7;O95654;C9JJD0;C9JKG6;E9PCY0;C9JZA4;C9JTE5;C9JJN7;C9J1B7;H8Y0Y3	DCTN1;DKFZp686I0746;DKFZp686E191;DKFZp686E0752	-0.0144115	0.0216581	-0.665411	0.507508	0.877772
A0A0M3KKW6		-0.0215175	0.0324503	-0.663092	0.508985	0.878652
Q14894;I3L325;I3L2W5;I3NI53;I3L3Y1;I3L3J9	CRYM	0.0206151	0.0310907	0.663061	0.509005	0.878652
Q9BS26	ERP44	0.0203852	0.0307816	0.662253	0.50952	0.878688
P14384;F8W111;H0YHN7;F8VVI6;F8VR29;F8VU13	CPM	-0.0228915	0.0346087	-0.661436	0.510042	0.878735
G3XAP6;B4DN90;Q53FR6;A8K3I0;P49747;B4DN75;CON__ENSEMBL:ENSBTAP00000006074;Q8N2R4	COMP	-0.0135749	0.0205804	-0.659602	0.511212	0.879048
Q15080;Q53FG4;A0A0G2JR51;Q6FGM9;B0QY04	NCF4	0.0171786	0.0260402	0.659698	0.511151	0.879048
P31146;A0A024R611;H3BRY3;Q59G88;H3BTU6;H3BRJ0;Q6ZW98;H3BNA2;H3BU76;B4DJS1;H3BSL1;Q0VGL8;D6RJA6	CORO1A	0.0460634	0.0702136	0.656047	0.513487	0.87987
P11940;A0A024R9C1;A0A087WTT1;E7EQV3;B3KT93;B4DZW4;E7ERJ7;B4DQX0;A0A024R9E2;H0YAR2;H0YBN4;H0YAP2;E5RGH3;E5RJB9;H0YAS6;H0YB75;Q4VXU2;E5RH24;H0YAS7;H0YB86;B1ANR1;H0YC10;E5RHG7;H0YEQ8;E5RGC4;E5RFD8;L0R533;Q5JQF8;E5RJM8;A8K8J2	PABPC1	-0.037632	0.0573868	-0.655761	0.51367	0.87987
O43707;A0A0S2Z3G9;Q96BG6;F5GXS2;H7C144;B4DSX0;A0A0S2Z3X3;A0A0S2Z3C0;B7Z4P6;B7Z4K1;Q59FD9;F6THM6;K7EP19;B7Z4P8	ACTN4	0.0364604	0.0555444	0.656418	0.513249	0.87987
P26038;V9HWC0;Q6PJT4;V9GZ54	MSN;HEL70	0.0226988	0.0345114	0.657718	0.512417	0.87987
P19338;A0A024R4A0;B3KTP9;B3KM80;Q9BQ02;Q6ZS99;H7BY16;C9JYW2;C9JLB1;C9J1H7;C9JWL1	NCL	-0.0487579	0.0750322	-0.649826	0.517478	0.879877
P10451;F2YQ21;A0A024RDE2;B7Z351;Q3LGB0;A6XMV6;D6R9C5;C4B6Q2;F2YBS5	SPP1;opn	-0.0426438	0.0654427	-0.65162	0.516325	0.879877
P08263;A0A140VJK4;B7Z1F9;Q7RTV2	GSTA1	0.0439573	0.0672286	0.653848	0.514896	0.879877
P46459;I3L0N3;B7Z5J7;B4DH19;B4DSK5;B7Z9U2;B4DGR3;Q96D47;D3DXJ4;I3L0L3;I3L2G1;K7EQD6;I3L338;Q9H3V6;I3L4Q9	NSF	0.00981802	0.0150879	0.650721	0.516903	0.879877
P15311;Q6NUR7;E7EQR4;V9HW42;B2R6J2;B7Z5V2;B7Z437;J7M2B1;Q9UK20;Q9UJZ8;Q9UJZ7;Q9UJZ6;Q9UJZ2;B7Z9R6;Q9UJU1;E9PNP4;P35240;A0A024R1D9;A0A024R1I0;A0A024R1F6;A0A024R1J9;A0A024R1J8;B7Z4B6	EZR;HEL-S-105;EZR-ROS1	-0.0313992	0.0481101	-0.652653	0.515662	0.879877
P29144;B7Z920	TPP2	0.0194676	0.0298903	0.6513	0.516531	0.879877
Q08257;A6NP24;C9JH92	CRYZ	0.0284398	0.0438018	0.649283	0.517828	0.879877
Q8TD55;B3KTW8;C9J4A7	PLEKHO2	-0.0122553	0.0188389	-0.650532	0.517024	0.879877
Q9UKG1;B4DQX8;C9JAB0;C9K0C4	APPL1	0.0118477	0.0182605	0.648817	0.518128	0.879877
P62873;B2R6K4;A0A024R056;F6UT28;Q71UM6;B3KVK2;B1AKQ8;F6X3N5;Q71UM7;P16520;F5H8J8;F5H0S8;Q59G26;E9PCP0;F1T0G5;F1T0G4	GNB1	0.0327736	0.0507823	0.645375	0.520344	0.881117
P41227;F8W808;A8MWP7;Q9BSU3;B7Z9N2;Q6P4J0;C9JN83;C9JW55;B4DKJ7;B4DFG1;H0Y8T0	NAA10	0.00667133	0.0103277	0.645964	0.519965	0.881117
Q14240;E7EQG2;Q9NZE6;Q96B07;B4DJX6;J3KSN7;D3DSD6	EIF4A2	-0.00960006	0.0148602	-0.646024	0.519926	0.881117
A0MZ66	KIAA1598	-0.0241687	0.0375134	-0.644269	0.521058	0.881144
P08567;Q59GZ2	PLEK	0.0179316	0.0278522	0.643814	0.521352	0.881144
Q15599;Q6NTG0;H3BUQ9;H3BN50;H3BQS0;H3BMF5	SLC9A3R2	-0.0191174	0.0297612	-0.642359	0.522292	0.881894
B2R773;A8K660;Q15848	ADIPOQ	-0.0276267	0.0432482	-0.638793	0.524598	0.884109
Q14974;B2RBR9;J3KTM9;B7Z752;J3QR48;J3QRG4;J3QKQ5	KPNB1	0.0288416	0.0451162	0.639274	0.524286	0.884109
P14151;B4DQA0;A0A0H5AY34;Q8WW79;A0A024R8Z0	SELL	0.0153146	0.0241698	0.633627	0.527949	0.886497
Q13838;A0A024RCM3;Q5STU3;A0A0G2JJZ9;B4DP52;A0A140T9X3;F6WLT2;A0A140T9X9;A0A0A0MT12;F6TRA5;F6UJC5;A0A140TA18;A0A140T996;F6S4E6;Q59G92;A0A140T973;A0A140T9K1;H0Y400;B4DIJ6;A0A140T9L4;F6R6M7;B4DIZ8;F6QYI9;A0A0G2JJL7;H0YCC6;Q7KYK3;A0A140T9K2;A0A0G2JHN7;A0A140T9N3;F6U6E2;K7EN69;F6S2B7;K7ENP6;K7EL56;K7EIL8;F6SXL5;B4DH55;B4DF34	DDX39B;hCG_2005638	0.0229918	0.0362147	0.634876	0.527138	0.886497
P02679;A0A140VJJ6;C9JEU5;C9JC84;Q7Z664;D3DP16;C9JPQ9;C9JU00	FGG;DKFZp779N0926	-0.0506867	0.079768	-0.635426	0.526781	0.886497
B4DNP6		-0.00787597	0.0124318	-0.633535	0.528009	0.886497
K7EJR3;R4GMR5;P48556;Q5U0B3;V9HW09;K7EJC1;B4E2Y4;K7ERW6;K7ENY6	PSMD8;HEL-S-91n	0.00727814	0.0115285	0.631317	0.529451	0.88808
A0A0A0MRA8;Q9Y2J2;B3KY28;A8K968;B7Z8M8;B3KT50;B7Z2G3;A0A0J9YY18;B7Z2D7;B7Z338;B2RB02;A0A1B0GTF8;A0A0J9YW31;A0A0J9YW26;J3KT37;A0A0J9YWN0;A0A0J9YWE1;A0A0J9YWS4;J3QS55;Q96HL7;Q6ZSX4;J3QRQ6;J3KS70;J3QLU5;J3QKY2;J3KRD1;J3QKK4;E9PPC9;J3QR33;O60642;Q9UG62;E9PN54;B4DJ76;Q6R5J7	EPB41L3	0.0193137	0.0306617	0.629897	0.530376	0.888792
Q9HB71;A0A024R904;Q6NVY0;B4DFD3;B2ZWH1	CACYBP	0.0198012	0.0314996	0.628619	0.531209	0.889
Q9UGI8;A4D0U5;B2RDR4;Q53GU1;E0X098;B7Z6L5;H7BYK1;F8W7T0;Q9Y423;F8WDI4	TES	0.0106912	0.0170195	0.628172	0.5315	0.889
P08779;CON__P08779;Q16195;CON__Q9Z2K1;CON__Q3ZAW8;B4DWU0;K7ENW6;B4E2J5	KRT16	0.0152851	0.0245388	0.622896	0.534946	0.891461
P11766;Q6IRT1;Q6FI45;Q5U043;Q2VIM7;H0YAG8;D6RFE4;D6R9G2;D6RAY0	ADH5	-0.0357661	0.0574941	-0.622083	0.535478	0.891461
P15531;E5RHP0;C9K028	NME1	0.0215221	0.0345027	0.623779	0.534368	0.891461
P68032;P63267;P62736;D2JYH4;A8K3K1;B3KW67;Q13707;C9JFL5;F6UVQ4;F6QUT6;B7Z6I1;B3KPP5;F8WB63;B8ZZJ2	ACTC1;ACTG2;ACTA2	-0.0299097	0.0480429	-0.622562	0.535164	0.891461
Q9UL78		-0.0335716	0.0537788	-0.624253	0.534059	0.891461
Q12907;B4DWN1;D6RBV2;A8K7T4;D6RIU4;D6RDX1;D6RBH1	LMAN2	-0.00838037	0.0135372	-0.619063	0.537457	0.893917
O75937;S4R3J5	DNAJC8	0.0168363	0.0272768	0.617239	0.538653	0.894235
P00742;Q5JVE7;Q5JVE8;B7ZBK1;F8WBM7	F10	-0.0146884	0.0237867	-0.617503	0.53848	0.894235
O75629;B3KQR3	CREG1	-0.0158555	0.0257593	-0.615524	0.53978	0.894435
Q9Y3I0;B4DNA0;B4DNG5;B4DXF1	RTCB	0.0132749	0.0215657	0.615556	0.539759	0.894435
Q96JD2		-0.0160256	0.0260758	-0.614576	0.540403	0.894633
Q9UK55;A0A024R6I6;G3V2W1;CON__ENSEMBL:ENSBTAP00000013050	SERPINA10	0.0175974	0.0287183	0.61276	0.541598	0.895778
Q16204;Q05CP8;A0A024QZJ7;Q15302;J7M8C2;J7MDF2	CCDC6	-0.00752503	0.0124404	-0.604885	0.546794	0.900406
Q8NCL4;B4DL56;Q24JS2;D7UNW5;B3KRZ8;S4R3S5;S4R3A9	GALNT6	-0.0175602	0.0290123	-0.605267	0.546542	0.900406
P02775;D3JV41;D3JV42;D3JV43	PPBP	0.0154423	0.0254579	0.606581	0.545673	0.900406
P02790;Q9BS19;B7Z8Q4	HPX	0.0226469	0.0374525	0.604683	0.546928	0.900406
Q10567;C9J1E7;B4DS79;B4DG47;B4DKH5;Q7Z3M8	AP1B1	-0.0253617	0.041757	-0.607365	0.545155	0.900406
Q7KZF4;A0A140VK49;B2R5U1;Q59FF0;B4E299;B3KU67;H7C597	SND1	-0.0218271	0.0362255	-0.602535	0.54835	0.901912
Q53FA7;B4DMQ7;H7BZH6	TP53I3	-0.0113461	0.0188784	-0.601009	0.549362	0.902045
Q9H008;Q5T1Z0	LHPP	-0.0223876	0.0372579	-0.600882	0.549446	0.902045
O96009;M0QXC5;B4DV14;A0A0B4J2A8	NAPSA	0.0283076	0.0471956	0.599794	0.550168	0.902397
Q9NUV9;A0A090N7X0;G5E9W9;B4DWA5;B4DWN0;C9IZQ3	GIMAP4;HIMAP4	-0.0108576	0.0181576	-0.597963	0.551383	0.903492
P63151;Q56VW8;A0A140VJT0;Q6ZP32;E5RFR9;Q66LE6;E5RIY1;Q6PEG1;Q6IN90;Q00005;Q9Y2T4;Q59GC6;E5RHQ2;E5RJV2;Q9NZ48;B3KMA9;H0YB06	PPP2R2A	0.0107581	0.0180327	0.596585	0.552299	0.903492
P16949;B5BU83;Q96CE4;A0A140VJW2;A2A2D0;Q59G27;B7Z4K3;Q9H169;E5RIR6;E7EVN3;B7Z1W4	STMN1	0.0339495	0.0569528	0.596098	0.552623	0.903492
Q5EBM2;A0A075B6N8;P01860;Q6N030;Q86TT2	IGHG3;DKFZp686I15212	-0.0408832	0.0686271	-0.59573	0.552868	0.903492
A0A024R172;F2Z3J9	LTB4DH	-0.0298429	0.0502275	-0.594155	0.553916	0.904373
P81605	DCD	-0.02483	0.0418504	-0.593304	0.554483	0.904468
A8K9E4;B4E0I2;B4E0T0		0.0374193	0.0634527	0.58972	0.556873	0.907534
Q14847;A0A024R1S8;A8K1D2;C9J9W2;B4DJI4;B4DIC4;F6S2S5;Q9NPR7;K7ESD6;J3KSN1	LASP1	-0.0454501	0.0773428	-0.587645	0.558259	0.908662
O43765;B4DEA6;K7EMD6	SGTA	-0.00847085	0.014427	-0.587154	0.558587	0.908662
M1VK08;A0A0A0WB92;D7RII0;A0A0A8LC21;Q9TQ38;M4QEN3;M1LFT9;E9LIR7;A7UHG6;A0A160YIW4;A0A160YHF6;A0A0S2UQ63;Q9GJE9;F5A501;C1KJK6;A0A0N7A4N3;F8SY58;F8SY61;C8C9W0;Q9MXZ1;Q29727;H8WV99;M9P975;A0A109NRE3;A0A0S4L033;A0A0N7A6L3;A0A0N7A4Q0;A0A0G4KBX0;Q29834;O19786;A0A141AZI2;A0A0X7YL99;A0A0N7A564;G0YWD4;A0A098CM30;H2DLU4	HLA-DRB1	0.0329937	0.0564947	0.584014	0.560688	0.909271
P02786;G3V0E5	TFRC	-0.0324505	0.0556099	-0.583539	0.561007	0.909271
Q92882;A8K646	OSTF1	0.0313878	0.0535877	0.585727	0.559541	0.909271
Q9NP97;B4DFR2;B1AKR6	DYNLRB1	-0.010944	0.0187196	-0.584631	0.560275	0.909271
O43865;A0A024R0A8;Q2NKW8;V5YQL4;Q6ZMM9;Q9BTL0;O43210;Q6ZMI1	AHCYL1;FGFR2-AHCYL1	0.00845479	0.014532	0.581806	0.562168	0.909495
P02042;A0N071;D1MGQ0;E9PFT6;B2M1S8;Q14485;D1MGP8;C9JRG0;Q9UE58;A8MUF7	HBD	0.063445	0.109048	0.581808	0.562167	0.909495
P07686;A0A024RAJ6;Q5URX0;H0YA83;H0Y9B6;H0Y9M3;D6REQ8	HEXB	-0.0447771	0.0778902	-0.574875	0.566826	0.91006
B1N7B9;Q8IZD8		-0.0361054	0.0622924	-0.579611	0.563641	0.91006
O43852;Q6IAW5;B3KQF5	CALU	0.0159359	0.0277363	0.574552	0.567044	0.91006
P41091;Q2VIR3;F8W810;H7BZU1	EIF2S3;EIF2S3L	-0.0111505	0.0193503	-0.576244	0.565904	0.91006
Q05209;B4E105;H0YC15;H3BM04	PTPN12	0.0106362	0.0185159	0.574433	0.567124	0.91006
Q68CK4	HMFT1766	0.0269653	0.0465581	0.579177	0.563933	0.91006
Q86V81;E9PB61	ALYREF	-0.0106263	0.0183623	-0.578701	0.564253	0.91006
Q9UL88		0.0133739	0.0231555	0.57757	0.565013	0.91006
V9HW68;Q0ZCJ4;Q0ZCJ5;Q0ZCJ0;P01780;Q9ULB6;A0A068LKS6;A0A068LKQ7	HEL-214	-0.0191122	0.0331599	-0.576364	0.565824	0.91006
P43251;C9JSN9	BTD	0.0218006	0.0380624	0.572759	0.568252	0.910163
Q15833;Q53GF4;B4DY46;O00184;M0R0M7;M0R1A1;R4GMY7;M0R118;M0QZ54;M0R0D4;M0R376;A0A087WUN8;Q8WYX9	STXBP2	0.0261824	0.0457687	0.572059	0.568724	0.910163
Q9UJU6;Q59FH4;H0Y5J4;B4DDU5;B4DKZ4;F8WBG8;B4DNX5;F8WC20;F8WBB2;F8WFE1;F2Z2V3;F8WB73;F8WCK3;F2Z3E3	DBNL	0.0248932	0.0434507	0.572907	0.568153	0.910163
P36222;A0A024R969;H0Y3U8;B3KTE6;Q59FK1	CHI3L1	0.0423645	0.0756179	0.560244	0.576721	0.913981
P61923;Q53FU3;A0A024RB72;F8VVA7;F8VYZ4;F8VXB1;F8W156;F8W651;F8VUC5;F8VXR1;F8VYK5;F8VYE0	COPZ1	0.00854981	0.0152823	0.559458	0.577255	0.913981
A0A0A0MTS7;Q8WZ42;C0JYZ2;D3DPG0;D3DPF9;A0A0A0MRA3;H7C1P9	TTN	-0.0208891	0.0375352	-0.556521	0.579251	0.913981
P13804;A0A0S2Z3L0;H0YK49;A0A0S2Z3M4;H0YNX6;H0YLU7;H0YL12;H0YKF0;H0YL83;H0YM12	ETFA	0.00963713	0.0172094	0.559992	0.576892	0.913981
P07333;A2VDG3;E9PEK4;Q59HE0;B4E2Y8;B4DG86;D6RGW1	CSF1R	0.0181515	0.0324946	0.558601	0.577836	0.913981
P62993;B0LPF3;Q6ICN0;B3KR50;J3KT38;J3QRL5	GRB2	-0.0320292	0.0567837	-0.564057	0.574134	0.913981
Q9NZK5;B4E3Q4;A0A087X0I3;B4DHM2	CECR1	-0.0205069	0.0367293	-0.558326	0.578023	0.913981
Q86X76;B7Z410;B2R8D1	NIT1	0.0100804	0.0178975	0.563228	0.574696	0.913981
P63104;D0PNI1;E7EX29;E7ESK7;B0AZS6;B7Z2E6;H0YB80;E5RIR4;E9PD24;E7EVZ2;Q6LD62;Q2F831;E5RGE1	YWHAZ	-0.0249745	0.044206	-0.564958	0.573524	0.913981
E5RJU9;Q86UE4;A0A024R9D2;H0YBJ8;H0YB56	MTDH	0.0102672	0.0184013	0.557962	0.578272	0.913981
O15145;B2R4D5;Q2LE71;B4DM63;C9JZD1;F8VR50	ARPC3	-0.0367271	0.065964	-0.556774	0.579079	0.913981
P01859	IGHG2	0.0349435	0.0624169	0.559841	0.576994	0.913981
P25774;U3KPS4;U3KQE7	CTSS	-0.0285933	0.0510925	-0.559638	0.577132	0.913981
P68363;B3KPS3;A8JZY9;B3KT06;B4DDU2;B4DN58;C9JDS9;Q15670	TUBA1B	-0.0319025	0.0572221	-0.55752	0.578572	0.913981
P80217	IFI35	0.00781602	0.0137682	0.567688	0.571676	0.913981
Q0VD83;Q9NS13	APOBR;APOB48R	0.0137178	0.0246546	0.556399	0.579335	0.913981
P62701;Q53HV1;B2R491;Q96IR1;Q8TD47;B7Z1M6	RPS4X	0.0214375	0.0385953	0.555444	0.579985	0.914196
P07602;Q53FJ5;A0A024QZQ2;C9JIZ6;Q5BJH1	PSAP	-0.0401505	0.0725753	-0.553225	0.581497	0.915056
P18124;A0A024R814;A8MUD9;O95036;C9JZ88;C9JIJ5	RPL7;WUGSC:H_RG054D04.1	0.0113567	0.0205316	0.553132	0.58156	0.915056
O75348;A0A024R883;O95670;F2Z307	ATP6V1G1	-0.0104512	0.0189389	-0.551835	0.582444	0.915637
Q99536;A0A024R1Z6;B3KUF8;K7ESA3;K7ERT7;K7ENX2;K7EM19;K7EJM4;K7ER81	VAT1	-0.0286842	0.0522798	-0.548666	0.584609	0.915801
E9PAV3;F8VZJ2;H0YHX9;A0A024RB41;Q13765;F8W0W4;F8W1N5;F8VNW4;B4DDI8;Q9BZK3;F8VZ58;A8K6N6	NACA;hCG_2016482	0.0161022	0.0293118	0.549342	0.584147	0.915801
P60174;V9HWK1;Q53HE2;B4DUI5;U3KPZ0;Q2QD09;U3KQF3;U3KPS5	TPI1;HEL-S-49	0.0343972	0.0626906	0.548683	0.584597	0.915801
Q99497;V9HWC2;K7ELW0;K7EN27	PARK7;HEL-S-67p	-0.0285971	0.0520494	-0.549421	0.584092	0.915801
P50552;A0A0S2Z4N8;A0A024R0V4;K7EM16;A0A0S2Z4H6;K7ENL7;K7ENR7;K7EIG8;K7EQD0	VASP	0.0319809	0.0588961	0.543006	0.588483	0.916892
P24534;A0A024R3W7;A4D1M6;F2Z2G2;C9JZW3;F8WF65	EEF1B2;LOC392793	-0.0186703	0.0353765	-0.527758	0.598981	0.916892
P25787;Q53GF5;A0A024RA52;C9JCK5;H3BT36;Q6MZI6;H7C402	PSMA2	0.0319125	0.0607761	0.525083	0.600831	0.916892
P52566;A0A024RAS5;B2R4F3;F5H3P3;H0YGX7;F5H6Q0;F5H2R5	ARHGDIB	0.0338219	0.0646638	0.523042	0.602245	0.916892
P46940;A0A024RC65;A4QPB0;A0A0J9YXZ5;Q6P1N4;H0YLE8;Q5FWG8;Q05DN7;B4DNP4;H0YKA5;A0A087WWP1;A0A087X225	IQGAP1;hCG_1991735	-0.0448861	0.08269	-0.542825	0.588607	0.916892
Q12805;A8KAJ3;A0A0S2Z4F1;A0A0S2Z3V1;B2R6M6;Q59G97;A0A0U1RQV3;B4DWH0;Q53TA7;B3KS53;Q580Q6;C9JQX7;C9J4J8;C9JPZ9;C9JUM4	EFEMP1	-0.022553	0.0419079	-0.538156	0.591813	0.916892
P28070;A0A140VK46;B4DFL3	PSMB4	-0.0147652	0.0275064	-0.536792	0.59275	0.916892
P30566;A0A1B0GWJ0;A0A1B0GTJ7;X5D8S6;Q71UA4;B4DP46;A0A0A6YY92;B4DUM2;A0A096LNY6;A0A1B0GWF8;A8K4X6;X5DP48;X5D2Z4;A0A1B0GTG9;A0A096LNY5;A0A096LNY4;A0A096LP92;X5D7V4;A0A096LP76;B4DEP1;A0A096LPA2;A0A096LP72;X5D7W4;V9GY96;A0A096LNT0	ADSL	0.00533627	0.0101656	0.524935	0.600934	0.916892
A0N5G1;P01602	V<kappa>1;IGKV1-5	-0.0263819	0.0491399	-0.536874	0.592694	0.916892
P62753;Q96DV6;A2A3R6;A2A3R5;A2A3R7;Q9BZU1	RPS6	0.0209961	0.0401509	0.52293	0.602323	0.916892
O15143;A4D275;C9J4Z7;F8VXW2;C9JEY1;C9JQM8;C9JFG9;C9J6C8;C9JBJ7;C9K057;C9JTT6;C9JM51;F8WEB3	ARPC1B	0.0304213	0.0577321	0.526939	0.599547	0.916892
O00462;A8K6D3;A7LFP5;E9PFW2;B4DT18;Q59EG5;Q68EA4	MANBA	-0.00473826	0.00905214	-0.523441	0.601969	0.916892
Q13263;B2R8R5;M0R0K9;M0R3C0	TRIM28	0.012336	0.0228194	0.540594	0.590138	0.916892
O15372;Q6IB98;Q53HR0;B3KS98;Q5BKY2;A0A087WZK9;Q53HG0;E5RJT0;E5RGU4;E5RFW7;B4DJN9;E5RFH0;E5RHC7;E5RH59	EIF3H;EIF3S3	0.0123513	0.023334	0.529326	0.597897	0.916892
P23588;B4DEP6;E7EX17;B4DRM3;Q7Z5Y0;B4DS01;F8VX11;F8W0K0;F8VYE9;F8VSC7;F8VP89;F8VRU1	EIF4B	0.0188198	0.0353545	0.532318	0.595832	0.916892
Q6NUK1;B7ZB41;B4E290;J3KN42	SLC25A24	0.0106138	0.0199583	0.531799	0.59619	0.916892
C9JB55	TF	0.0146552	0.0278421	0.52637	0.59994	0.916892
Q96FW1;J3KR44;F5GYN4;F5H6Q1;Q659F9;F5GYJ8;B4DPD5;F5H3F0	OTUB1;DKFZp564E242	0.0186444	0.0342802	0.543881	0.587883	0.916892
O15212;Q5STK2;I7HJT1;A2AB88	PFDN6;HKE2	0.00766172	0.0143431	0.534175	0.594552	0.916892
P02760;B7Z8R6;S4R3Y4;S4R471;P78492;CON__P00978	AMBP	-0.0463699	0.0855369	-0.542104	0.589102	0.916892
P02774;V9HWI6	GC;HEL-S-51	0.0268093	0.0499516	0.536705	0.59281	0.916892
P14866;Q6NTA2;B2R959;M0QXS5;M0R1W6;B4DPK8;M0QYL7;B4DVF8;M0R076;H7C464	HNRNPL	0.016217	0.030876	0.525229	0.60073	0.916892
P31997;Q0Z7S6;B4DLI3	CEACAM8	0.0151344	0.0285515	0.530075	0.59738	0.916892
P39023;Q8TBW1;B3KS36;Q96QL0;G5E9G0;Q9NY85;Q9BT63;Q49AJ9;H7C422;H7C3M2;B5MCW2;B4DN06;F8WCR1;Q92901;B2R7Y3	RPL3;rpl3	0.0196372	0.0367132	0.534883	0.594065	0.916892
P41252;Q59G75;J3KR24;Q7Z3U5;A0A0A0MSX9;Q7Z355;Q7L4K8;B4DVX2;Q6P0M4;Q9P1N9;Q5TCC6;Q5TCD1	IARS;DKFZp686L0869;DKFZp686L17145	-0.00771494	0.0147133	-0.52435	0.601338	0.916892
P43652	AFM	-0.0333847	0.0631552	-0.528614	0.598389	0.916892
P61160;F5H6T1;Q8IY98;B4DHK9;B4DWQ5;A0A1B0GWD0;A0A1B0GWH0	ACTR2	-0.0321443	0.0603158	-0.532934	0.595408	0.916892
P62081;B5MCP9;Q59FS3	RPS7	0.020113	0.0378609	0.531234	0.59658	0.916892
P62318;H3BT13	SNRPD3	0.0129244	0.0238412	0.542104	0.589101	0.916892
P67809;Q6PKI6;Q7KZ24;H0Y449;A0JLU4;Q2VIK8;C9J5V9;Q15905	YBX1	0.0196293	0.0372384	0.527125	0.599418	0.916892
Q07812;K4JQN1;A0A0C4MW46;A0A0C4MWS3;A0A0C4MVT1;Q8WXU1;Q5ZPJ1;I6LPK7	BAX	-0.00980792	0.0186486	-0.525934	0.600242	0.916892
Q5VT79;P13928;A0A075B752;B4DQE1;B4DTB3;A0A087WTN9;A0A087WUP0;B4DTF2;A0A075B765;Q5T2P7;B4DLF6	ANXA8L2;ANXA8;ANXA8L1	0.0192081	0.0364928	0.526353	0.599952	0.916892
V9HWJ7;Q53FI1	HEL-S-37	-0.0256239	0.0484579	-0.528786	0.59827	0.916892
Q0ZCI6		0.0241204	0.0462083	0.521994	0.602972	0.917095
P98179;A0A024QYX3	RBM3	0.00814382	0.0156824	0.519298	0.604842	0.917743
P08253;A0A024R6R4;H3BR66;H3BS34;H3BV48	MMP2	-0.0103753	0.0199853	-0.519148	0.604946	0.917743
Q9BV40;B8ZZT4;C9JXZ5	VAMP8	0.012279	0.0236273	0.519694	0.604567	0.917743
P20042;Q6IBR8;B5BU01;Q3B7I9;Q96I16;Q59GZ3	EIF2S2	-0.00848142	0.0164212	-0.516491	0.606793	0.919759
P98082;B2RAW0;A0A024R036;D6RIA5;D6RFF7;D6REB1;D6RGZ1	DAB2	0.012802	0.0249303	0.513513	0.608865	0.920796
P12830;D3XNU5;A0A0U2ZQU7;A0A0E3XJU3;B3GN61;Q9UII7;A0A087WXI5;A5D8W4;A0A087WX17;A0A087WU43;H3BNC6;B4DNH0;J3QKP1;H3BVI7;P22223;B4DLF0	CDH1	0.0225598	0.0439526	0.513276	0.60903	0.920796
Q15056;Q75MU1;B4DMV6;Q75MU2;A4D198;Q75MT8	EIF4H;WBSCR1;LOC392647	0.0135924	0.0264432	0.514022	0.608511	0.920796
P01008;A0A024R944;A0A0K0Q2Z1;Q8TCE1;Q8IZZ8;Q9UE54;CON__P41361;Q8J001;Q9UBW9;Q8IZZ9;Q8J000	SERPINC1	0.0232954	0.0455473	0.511455	0.610299	0.921906
P46108;L7RT18;A0A0S2Z3Q4;A0A0S2Z3K9;I3L297	CRK	0.00410907	0.00805713	0.509991	0.61132	0.921906
P14598;A6NI72;A8MVU1;B4DQ63;B7ZAL4;B4DQC4;B7ZAM6;B4DW70;A0A087X1W0	NCF1;NCF1B;NCF1C	0.0322819	0.0632184	0.510641	0.610866	0.921906
Q04323;A0A087WTZ5;A0A024R598;E9PJ81;E9PRQ7;A0A024R539;B4DNC6;B4E0P8;B4DU88;Q05BV2;E9PS08	UBXN1;LOC51035	0.0214063	0.0423941	0.504937	0.614851	0.922606
P47755;Q53GE2;Q53GC7;A4D0V4;F8W9N7;A0A0D9SET8;B4DE01;C9JUG7;F8WED3	CAPZA2	-0.017223	0.0342101	-0.503449	0.615893	0.922606
P83731;C9JXB8;C9JNW5;V9HW01	RPL24;HEL-S-310	0.00894758	0.0178272	0.501906	0.616973	0.922606
P04003;B4E1D8;B4E1E1;A6PVY5;F2Z2V7;CON__Q28065	C4BPA	-0.0544924	0.108499	-0.50224	0.616739	0.922606
P04075;V9HWN7;J3KPS3;H3BQN4;A0A0M4FNU3;H3BPS8;H3BUH7;H3BR04;H3BMQ8;H3BU78;H3BR68;A4UCS9;A4UCT0	ALDOA;HEL-S-87p	0.0174205	0.0345927	0.503589	0.615794	0.922606
P09237;B4DDW4;A5GZ72	MMP7	-0.0239507	0.0474709	-0.504534	0.615133	0.922606
P12081;B4DDD8;B3KWE1;Q52NV4;B4DEA2;B4E1C5;E7ETE2;P49590;B2R7G6;D6RF05;D6RJE6;B4DQ67;B4DSY5;B4DDN8	HARS;HRS	0.0162892	0.0323665	0.503273	0.616016	0.922606
P33908	MAN1A1	-0.0136673	0.0269674	-0.506806	0.613544	0.922606
Q5NV90;P01717	V2-17	-0.0317833	0.0625114	-0.508441	0.612402	0.922606
Q9BRF8;B3KSL3	CPPED1	0.0220903	0.0437306	0.505145	0.614706	0.922606
P40926;Q75MT9;Q6FHZ0;A0A024R4K3;Q0QF37;G3XAL0;B3KTM1	MDH2	-0.0333915	0.0673252	-0.495973	0.621136	0.924373
P10253;A0A024R8Q1;I3L0S5;I3L3L3;I3L2V9	GAA	-0.0258367	0.0523494	-0.493544	0.622844	0.924373
O15305;B2R6D4;A0A0S2Z4J6;H3BV55;H3BRM0;B7Z3M6;B7Z419;H3BPH4;B7Z6A1;B7Z922;Q59F02;H3BR08;H3BM92;H3BV34;H3BT06;H3BNY9	PMM2	-0.0114765	0.0232372	-0.493885	0.622604	0.924373
P07225;A0A0S2Z4K3;A0A0S2Z4L3;Q9NSD0;Q16519;G5E9F8;B4E1L6;Q16441;Q8IXD4;Q8IXC3;H7BXT0;Q8IXD1;Q8J011;Q8J010;Q06F34;C9K0R0;Q8IXD2;Q8IXC9;Q7KYZ1;CON__P07224;Q8IVH1;Q8IXD3;Q06F35;Q8IXD0;Q1W146;Q1W147;Q1W148	PROS1	-0.0290436	0.058171	-0.499279	0.618815	0.924373
O76003;A0A140VJK1	GLRX3	0.0229699	0.0464913	0.494069	0.622475	0.924373
P12955;J3K000;A0A140VJR2;K7ES25;V9GY89;V9GYL0;V9GYE4	PEPD	-0.0161177	0.0326799	-0.493199	0.623087	0.924373
P49720;A0A087WXQ8;A0A087WY10;A0A087WUL2	PSMB3	0.0210741	0.0424606	0.496322	0.620891	0.924373
P53618;E9PP73;E9PP63;E9PKQ1	COPB1	0.0100682	0.020278	0.49651	0.620759	0.924373
Q0ZCH6		-0.0294833	0.0600055	-0.491342	0.624394	0.924373
Q6NUK7;P07948;B4DQ79;A8K379;E5RJ37	LYN	-0.00867833	0.0174111	-0.498437	0.619406	0.924373
Q9UGM3;B6V682;B4E262	DMBT1	-0.0361195	0.0734777	-0.491572	0.624232	0.924373
S6B2B6		0.0161471	0.032834	0.491781	0.624085	0.924373
O95834;K7EIK7;B7Z2F5;A0A0C4DGQ7;C9JRL6;B7Z872;B7Z918;K7EKU5;K7ERY9;K7EKG3;K7EIM1;K7EQR0;K7EII6;K7ERR2;K7ELI8;K7ELB2;K7ERR9;K7EJV6	EML2	0.0184004	0.0377177	0.487844	0.62686	0.925208
P22102;Q3B7A7;Q59HH3;Q15374;F8WD69;C9JBJ1;C9JTV6;C9JZG2;C9JKQ7;H7C366;B4DJ93;O14660;Q71VH3	GART	0.0114257	0.0233745	0.488812	0.626177	0.925208
Q15691;B4DM33;A2VCR0	MAPRE1	-0.0167433	0.0343389	-0.48759	0.627039	0.925208
Q9Y678;B3KW21;Q8WUI6;H0Y8X7	COPG1;COPG	0.0129728	0.0265508	0.488602	0.626325	0.925208
P05556;C9JPK5;E7ERX5;Q5T3E6;E9PLR6;E7EUI6;E7EQW5	ITGB1	0.00391822	0.00806606	0.485766	0.628327	0.926339
Q9NZD2;A0A024RBI7;F5H0U5;F5GZ49;H0YFS9;E7CEM8;I3P687	GLTP	-0.00519629	0.010805	-0.480916	0.631756	0.92755
P14868;D3DP78;A0A140VJW5;Q53T60;C9J7S3;C9JLC1;Q53R85;H7BZ35;C9JQM9	DARS	-0.0130318	0.0269964	-0.482723	0.630477	0.92755
P49458;Q6P2S0;Q659G3;E9PE20;A0A024R3P3;Q8WVW9	SRP9;DKFZp564M2223	-0.0110291	0.0229327	-0.480934	0.631744	0.92755
Q16651;H3BUJ8;H3BVC8;B4DKP1	PRSS8	-0.026178	0.0541466	-0.483466	0.629952	0.92755
Q6LES2;P09525;V9HW59;B4DE02;Q6P452;B4DDZ4;Q59FK3;Q6MZI0;B4E1S2	ANXA4;HEL-S-274	0.029787	0.0619115	0.481122	0.631611	0.92755
Q9Y2S6;A0A024R306;A0A024R1R8	TMA7;CCDC72	0.0132339	0.027909	0.474181	0.636532	0.927667
P01033;Q5H9A7;Q6FGX5;B3KQF4;Q58P21;H0Y789;Q5H9B5;Q5H9B4;B4DJK3	TIMP1	-0.0167239	0.0352299	-0.474708	0.636158	0.927667
B4DJQ8;I3V9V3;I3V9T0;I3V9V6		0.0316623	0.0666528	0.475033	0.635927	0.927667
P35221;B4E2G8;B4DU00;B4DKT9;G3XAM7;B3KSR8;E5RIB1;E5RJ41;E5RG03;E5RHV7;E5RGY7;E5RGY6;P26232;E5RJL0;E5RIE0;E5RJP7;E5RGD2;E5RFG3;E5RFK9;E5RFM5;A0A0A0MTJ6;F6KRI5;A0A0A0MRI5;Q49AD3;A0A087WZL6;E5RGU3;E5RHJ5;E5RFM3;E5RGG4;E5RJ43;E5RGS1;Q16370;C9IZ88;H0YBB8;B9A010;B7Z259	CTNNA1	0.0107499	0.0226669	0.474255	0.636479	0.927667
Q01995;Q53GC9;Q5U0D2;Q6FI52;H0YCU9;Q59FA5;E9PJ32	TAGLN	0.0100836	0.0210116	0.47991	0.632469	0.927667
Q12929;B4E3T6;F5H0R8;F5GYM8;F5H3Q6;F5H1B5;H0YFG1;F5H2B8	EPS8	0.0111518	0.0235014	0.474518	0.636293	0.927667
Q9C005;B4DIS3	DPY30;LOC84661	0.0113331	0.0238788	0.47461	0.636227	0.927667
Q9H2A7;I3L333	CXCL16	-0.0390541	0.082174	-0.475261	0.635765	0.927667
Q9Y5X3;Q53FH8;Q6P5V6;B7Z476;Q5QPE5;Q5QPE4;A0A087WUY5;U3KQL0;U3KQP5;A0A0S2Z5F1	SNX5	-0.02121	0.0446577	-0.474945	0.635989	0.927667
A0A109PSY4		-0.0179009	0.0379973	-0.471111	0.638714	0.928931
O43488;H3BLU7;V9HWA2;B4DZX4;H7C5H7;Q8NHP1;O95154	AKR7A2;HEL-S-166mP	-0.0150605	0.0320596	-0.469765	0.639672	0.928931
P13671;A8K8Z4;C9JC72	C6	-0.0270208	0.0574931	-0.469983	0.639516	0.928931
Q13347;Q5U0F4;Q53HU7;Q9P1D9;Q5TFK1	EIF3I	-0.0103007	0.0219496	-0.469287	0.640012	0.928931
Q5NV84;P01706	V1-3	-0.0263594	0.0561158	-0.469733	0.639695	0.928931
P06703;R4GN98;B2R577	S100A6	0.0310663	0.0664635	0.467419	0.641342	0.930103
P10809;A0A024R3X4;B3GQS7;B7Z597;B7Z5E7;B7Z4F6;Q53SE2;E7ESH4;E7EXB4;B7Z532;A0A0S2Z415;B9VPB4;B9VP19;C9JL25;C9JCQ4;C9JL19;Q53QD5;C9J0S9;B9VP24	HSPD1	-0.0318316	0.0693182	-0.459209	0.647203	0.931114
P29622;B2R815;A0A024R6I9	SERPINA4	-0.0322234	0.0696878	-0.462396	0.644926	0.931114
O43583;F8VVL1;A0A024RBR3	DENR	0.0116288	0.0249711	0.465689	0.642576	0.931114
Q9BXJ9;A0A0B4J1W3;B2RBE5;B4E2T6;Q58F05;Q6N069;A4FU51;Q9H6N3;Q8N352	NAA15;NARG1	-0.00883419	0.0190924	-0.462707	0.644704	0.931114
P28066;A0A109NGN6;Q5U0A0	PSMA5	0.0203115	0.0440627	0.460967	0.645947	0.931114
O60493	SNX3	-0.0253288	0.0550288	-0.460282	0.646437	0.931114
O94804;H0YB71	STK10	0.0184094	0.0400408	0.459766	0.646805	0.931114
P22079;F5H386;B4E1M1;Q9H3M1;J3QSD8;Q7Z2Y6;J3KT11;B4DUH9;H0Y3I2	LPO	-0.0206427	0.0450143	-0.458581	0.647653	0.931114
P40394;A0A0C4DG85;E9PFG0;B4DWS1;C9JP14	ADH7	-0.0524367	0.113236	-0.463075	0.644441	0.931114
Q6PJF2	IGK@	0.0155005	0.0333999	0.464089	0.643717	0.931114
Q9Y2Z0;A8K5T7	SUGT1	-0.0116407	0.0253955	-0.458376	0.6478	0.931114
P05154;A0A024R6N9;B4DPC7;B3KTV6;B4DDH1;G3V5Q9;G3V2M1;G3V264;G3V482;G3V265;G3V5I3;G3V3F5;G3V4B4	SERPINA5	0.0143231	0.0315607	0.453827	0.651058	0.931562
P22061;A0A0A0MRJ6;H7BY58;F6S8N6;B7Z972;C9J0F2;F8WDT3;F8WAV5;F8WAX2	PCMT1	-0.0143199	0.0313496	-0.45678	0.648942	0.931562
Q06323;A0A0K0K1L8;Q6FHU3;Q86SZ9;H0YLU2;H0YKK6	PSME1	-0.0221737	0.0490434	-0.452125	0.652279	0.931562
Q9UPY8;B2R5W6;C9JB30;B7Z867	MAPRE3	-0.00587239	0.0128929	-0.455476	0.649876	0.931562
B4E2S7;P13473;B7Z2R9;H0YCG2;B4DF49	LAMP2	0.00685217	0.0151512	0.452253	0.652187	0.931562
O14773;Q53HP2;D3DQU2;B2R608;B4DIV8;B4DE89;B4DSE2;B4E0C7;B4DVA5;E7EV34;B4DEQ3	TPP1	0.0208298	0.0457741	0.455056	0.650177	0.931562
Q86TX2;E9KL42;B4DV16	ACOT1	-0.0132304	0.0292648	-0.452092	0.652303	0.931562
P48735;Q53GL5;B4DSZ6;Q13584;H0YL11	IDH2	-0.01864	0.0412238	-0.452166	0.65225	0.931562
P22314;A0A024R1A3;B4DDE4;B4DL67;Q5JRR6;B3KUJ2;Q5JRR9;Q5JRS0;Q5JRS2;Q5JRS1;Q5JRS3;Q8WY81	UBA1;UBE1	-0.0272281	0.0614558	-0.443051	0.658804	0.931707
O14791;A0A024R1Q4;A0A024R1G8;U5LKM6;U5LI90;U5LGU2;U5LKG0;U5LH46;U5LKP5;U5LKJ0;U5LKH9;U5LH96;U5LKQ0;U5LIJ1;U5LIH6;U5LIG7;U5LHF6;U5LKT7;U5LIA9;U5LGY0;A0A1B2FJ89;A0A1B2FJP1;A0A1B2FJD8;A0A1B2FJC1;A0A1B2FJ11;A0A1B2FIW1;A0A1B2FKD8;A0A1B2FK76;A0A1B2FK40;A0A1B2FJZ7;A0A1B2FJH1;A0A1B2FJE5;A0A1B2FJ64;A0A1B2FJ32;A0A1B2FIX3;A0A1B2FK27;A0A1B2FJX9;A0A1B2FJS4;A0A1B2FJK3;A0A1B2FJJ4;A0A1B2FJI7;A0A1B2FJ82;A0A1B2FJD…	APOL1	-0.0375794	0.0847576	-0.443375	0.65857	0.931707
O95352;A0A024R2E9;B3KQM6;B2RB57;B4DQK1;C9JFF4;C9J415;C9JE55;C9JNU2;C9JKA3;C9JGL2;F8WDY9;H7C2R3;H7BZ92;H7C2J8;H7C369;H7C059	ATG7	-0.0124325	0.0281041	-0.442371	0.659294	0.931707
O00743;A0A024R861;B7Z3E2;A0A0S2Z482	PPP6C	0.0105228	0.0239784	0.438845	0.661837	0.931707
P61956;A0A024R8S3;Q6EEV6	SUMO2	0.0227851	0.0518962	0.439052	0.661688	0.931707
Q9UQN3;B2RE76;A0A087WW88;C9J0A7	CHMP2B	-0.00862032	0.0192193	-0.448524	0.654865	0.931707
B4DNA3;B4DUZ8;Q5T0S3;Q5T0R8		0.00921191	0.0206071	0.447027	0.655942	0.931707
P27816;E7EVA0;B4DM10;A0A024R2V2;A0A024R2S1;Q05D06;A0A024R2V0;Q86Y04;H7C456;H7C4C5;B4DSQ1;B5MEG9;Q8NDS5;A0A0J9YVV8;A0A0J9YW37	MAP4	-0.01908	0.0423166	-0.450886	0.653169	0.931707
O00244;Q6IBA3;E5RGN3;E5RIM7	ATOX1	0.018635	0.0417478	0.446371	0.656413	0.931707
O75832;B1AJY5;B1AJY7;B1AJY6	PSMD10	0.0196886	0.044497	0.442469	0.659223	0.931707
P00167;Q59F44;J3KNC7	CYB5A	0.0100467	0.022848	0.43972	0.661206	0.931707
P0C0L5;F5GXS0;B4E344	C4B	0.027583	0.0625681	0.440847	0.660393	0.931707
P29466;G3V169;A8K257;B2R8U9;A8K249;B4DVD8;H0YEC7;B4DKN4;Q5FBZ0	CASP1	-0.0154266	0.0345773	-0.446148	0.656574	0.931707
Q06830;A0A0A0MSI0;B2R4P2;A0A0A0MRQ5	PRDX1	0.0213389	0.0476236	0.448074	0.655188	0.931707
Q86VB7;F5GZZ9;C9JHR8;H0YGZ7;H0YFM0	CD163	-0.0475731	0.108273	-0.439381	0.661451	0.931707
Q8N355;P80748	IGL@	-0.0181178	0.0410571	-0.441281	0.66008	0.931707
Q96GX9;B4DY17;S4R3D6	APIP	-0.00991018	0.0223593	-0.443224	0.658679	0.931707
Q9NQ48;H7C488;C9J0R9	LZTFL1	0.021661	0.0486513	0.445229	0.657235	0.931707
Q8NBJ4;B3KNK9;F8WAT9;C9JYM4;C9J941	GOLM1;GOLPH2	-0.0263186	0.060099	-0.437921	0.662505	0.931909
P63313;D6W5K2;CON__P21752	TMSB10	-0.0261108	0.0597871	-0.436729	0.663366	0.932383
P35606;B4E2C9;D6R997;D6RBZ7;D6RCL6;D6RBG7;D6RBT6;H0YAC7;H0Y938	COPB2	0.0121376	0.0278448	0.435902	0.663963	0.932486
G3V4W0;B4DY08;B2R5W2;G3V251	HNRNPC	-0.0264096	0.0610674	-0.432466	0.666449	0.933978
P07998;W0UV93;G3V357	RNASE1;RAC1	0.0252863	0.0583665	0.433232	0.665894	0.933978
P19021;B4DKE0;H7BYD9;Q13749;H0Y9I4	PAM	0.0170124	0.0393575	0.432255	0.666602	0.933978
P06733;A0A024R4F1;E2DRY6;K7EM90;A4UCS8;A4QMW8;K7ERS8	ENO1	-0.016323	0.038053	-0.428953	0.668994	0.935061
P49721;A0A140VJS6;Q59FJ0;A0A087WVV1	PSMB2	-0.0164431	0.0383929	-0.428285	0.669478	0.935061
Q99829;A6PVH9;F2Z2V0;B0QZ18;Q5JX58;Q5JX59;Q5JX60;Q5JX44;E7ENH5;Q59EI4;Q5JX56;Q5JX61;Q5JX52;Q5JX45;Q5JX55;Q5JX54;Q5JX57;E7EV27;Q5JX53	CPNE1	0.00772485	0.0180309	0.428423	0.669378	0.935061
D3DNN4;P06276;A0A024CIM4;F8WF14;F8WEX7;H0Y885;Q96HL2;H7C4Y0	BCHE	0.0174297	0.0404992	0.430373	0.667965	0.935061
Q13630;A0A140VKC8;E9PP14;A0A0J9YX13;E9PKL9;B3KU96;E9PLH9;B4DZW9;E9PP60;H0YE90;H0YCP7	TSTA3	-0.00885726	0.0207668	-0.426512	0.670765	0.935388
Q9Y4L1;A0A087X054;B7Z2N4;B3KXH0;B7Z766;B7Z602;E9PJ21;Q05D91;A0A087WWI4;Q6IN67;K7EQK2;A0A024R3G0;J3KTF1;J3QL06;Q9BST8;J3QQH7;J3QLE9;B7Z4E6;A0A087WW13;Q68D25;A0A087X214	HYOU1	0.0111689	0.0261468	0.427163	0.670292	0.935388
Q9UMR2;Q53G16;F6QDS0;A0A0U4B4U6;Q9NUU7;I3L0H8;Q2NL95;H3BQK0;Q9HBZ9;B4DS24;Q7Z4W5;H3BN59;H3BMQ5;H3BTB3;H3BTX1	DDX19B;DDX19A	-0.00644146	0.0151568	-0.424989	0.67187	0.936195
A2NUT2;S6C4S2;P01701;A2NYV2;A2N2X1		-0.0177758	0.0419486	-0.423752	0.672769	0.936714
O75487;Q86SV6;Q9Y625;B4E2M1	GPC4	-0.00444623	0.0105132	-0.42292	0.673374	0.936822
A0A0C4DGB5;P20810;B7Z574;E7ES10;B7Z5T9;Q86YM9;H0Y7F0;Q6AZE3;E7EQA0;B7Z8S8;H0Y944;A0A0C4DGD1;D6RBR1;E7EN75;D6RGF7	CAST	-0.0308588	0.0731975	-0.421583	0.674346	0.937441
Q5NV62;A0A075B6I0	V3-4;IGLV8-61	-0.0263285	0.0638591	-0.41229	0.681118	0.938434
O75223;A0A090N7V5;M0QZK8;B3KMN7;B8ZZK2;H7BZK5;A0A0B4J1Y4	GGCT;C7orf24	0.0148059	0.0358863	0.412578	0.680908	0.938434
A0A0G2JQJ2;A0A0G2JNL3;A0A0G2JRA1;A0A0G2JSB1;A0A0G2JQC6;A0A0G2JR43		0.0145672	0.0348564	0.417922	0.677011	0.938434
P24752;A0A140VJX1;H0YEL7;E9PRQ6	ACAT1	0.0109753	0.0268563	0.408667	0.683766	0.938434
P15374;A0A140VJZ4;A0A087WTB8;Q5TBK7	UCHL3	0.00974688	0.0233365	0.417667	0.677197	0.938434
P21281;A0A140VK65;Q59HF3;H0YC04;B4DFM5;B4DQI9;P15313;Q71UA2;B4DWH7;C9JL73;E5RGH6;H0YAT8;C9J5E3;C9JNS9;H0YC45;C9JZ02	ATP6V1B2	-0.0234242	0.0569878	-0.411039	0.682032	0.938434
Q02750;A4QPA9;B4DFY5;H3BRW9;B3KS97;M0R1B6	MAP2K1	0.00921832	0.0225731	0.408377	0.683978	0.938434
Q8NFJ5;A8K556;H0YFN2;F5GWG3	GPRC5A	0.0270892	0.0661333	0.409615	0.683072	0.938434
Q13287;Q8WTW2;A8K683;B4DQD4;A4UCT9;C9JW17	NMI	0.00422958	0.010224	0.413692	0.680095	0.938434
P30101;B3KQT9;V9HVY3;B3KQT2;B4DDM1;B4DJ98	PDIA3;HEL-S-269	0.0277046	0.0679967	0.40744	0.684663	0.938434
P61758;D3DWY7;Q6FH24;B4DWR3	VBP1	-0.00460535	0.0109821	-0.419349	0.675972	0.938434
O75594	PGLYRP1	0.0131975	0.0319617	0.412917	0.680661	0.938434
O95394;B3KN28;J3KN95;A0A087WT27;D6RCQ8;D6RIS6;D6RF77;H0Y987;H0Y8I3;D6RCD1;D6RC77	PGM3	0.0115174	0.0283661	0.406026	0.685698	0.938434
P00918;V9HW21;A0A0K0K1L1;E5RID5;E5RK37	CA2;HEL-76	0.0482015	0.115794	0.41627	0.678215	0.938434
P06737;B2R825;E9PK47;Q6P1L4;P11217;B4DRW6;B2RB32;A0A0M4FEM1	PYGL	0.038248	0.0938384	0.407594	0.68455	0.938434
P09382;F8WEI7;A0A0B6XK00	LGALS1	-0.0240637	0.0593554	-0.405417	0.686144	0.938434
P33241;E7EMG9;E9PBD8;A8K7L8;C9JU59;C9JKF7;C9J9B9;C9JNQ1	LSP1	-0.0249249	0.0602124	-0.413949	0.679907	0.938434
P41218;Q5VUU6;B2R829;Q05CU9;H0Y6P3	MNDA	0.032918	0.0809187	0.406804	0.685129	0.938434
Q01813;Q8WTZ9;O14943;Q49A78;B1APP8;B1APP6;H0Y757;H0Y3Y3;Q5VSR5;V9GYV7;V9GY25	PFKP;PFK-P	-0.0110876	0.0265732	-0.417246	0.677503	0.938434
Q04828;H0Y804;A6NHU4;B4E0M1;Q1KXY7	AKR1C1	-0.0398188	0.0964571	-0.412814	0.680736	0.938434
Q67AU9;Q67AU5;Q67AU1;P20036;J3KQ99;A0A140T9Y9;A0A140T9U4;A0A140T9R4;A0A140T9H1;A0A140T9F8;A0A140T9D6;A0A140T914;A0A140T9Y8;A0A140T9U1;A0A140T9J4;A0A140T980;A0A140T909;A0A140T900;A0A140T8Z9;A0A172WCA5;A0A172WC73;A0A172WC72;A0A172WC71;A0A172WC68;X5CMJ1;X5CKE2;A0A140C6V4;H0Y6F8;A0A140T9G9;A0A140T9G7;A0A140T9A6;A0A140T992;A0A140T977;A0A140T968;A0A140T961	HLA-DPA1	-0.0099499	0.0244914	-0.40626	0.685527	0.938434
Q9UHD1;A0A024R394;A0A024R3C3;E9PHZ2;E9PPQ5;Q9NZ93;E9PIZ4;E9PSD5	CHORDC1	0.00768779	0.0208355	0.368975	0.713023	0.940026
P05386;Q7Z612;A0A024R608;Q6ICQ4	RPLP1	-0.0151486	0.040075	-0.378006	0.706327	0.940026
B2RCX0;A0A024R895;Q01105;A0A0C4DFV9;Q5VXV3;P0DME0;A0A087X027	SET;SETSIP	0.0171448	0.0455848	0.376109	0.707731	0.940026
P63173;J3KT73;J3QL01;A0A024R8P8;J3KSP2	RPL38	0.00682336	0.0181079	0.376817	0.707207	0.940026
Q16881;B7Z2S5;A0A087WSW9;A0A024RBK9;A0A140VKC9;A0A087WSY9;B2R5P6;F8W809;E9PIR7;Q6ZR44;E2QRB9;E9PKD3;A0A0B4J225;E9PIZ5;E9PLT3;E9PKI4;E9PQI3;E9PRI8;Q6M1B7;A0A096LPD9;E7EWK1;A4FTY4	TXNRD1	0.0249399	0.0664262	0.375453	0.708217	0.940026
O00625;A0A024RBX6	PIR	-0.0155319	0.0415935	-0.373422	0.709722	0.940026
P26640;A0A024RCN6;A0A140T936;B4DT32;A0A140T954;A2ABF4;A0A0G2JJT9;A0A140T904;H0Y426	VARS	0.00700971	0.019013	0.36868	0.713241	0.940026
P00325;A0A024RDI5;V9HW50;F5HB16;D6RHZ6;B4E2R9;B7ZB36;B4E1R1;P08319;H0Y9N0;D6RIB1;D6R9K8;A0A024RDF8;A0A0D9SFB5;V9HVX7	ADH1B;HEL-S-117	0.0133456	0.0360096	0.370612	0.711808	0.940026
P40227;Q59ET3;A0A024RDL1;B4DPJ8;B2R9K8;A1JUI8;B4DN39;J3KRI6	CCT6A	-0.0231982	0.0633617	-0.366123	0.715142	0.940026
Q12913;A0A087WTK0;A0A087WVC6;Q9NPR5;E9PPH3	PTPRJ	0.00731607	0.0197408	0.370607	0.711811	0.940026
P57737;A0A0A6YYL4;B4DKU9;B3KSY4;B3KUH7;I3L167;E7EP81;B4E0F2;I3L442;I3L426;I3L351;I3L2Y6;I3L1M1;I3NI06;I3L1G9;I3L359;I3L0X8	CORO7;CORO7-PAM16;hCG_1787779	-0.0049068	0.0122026	-0.40211	0.688567	0.940026
A0A0C4DH43		-0.0268076	0.0694328	-0.386094	0.700348	0.940026
P19878;A0A0S2Z457;Q59F14	NCF2	0.0212699	0.0536735	0.396283	0.692845	0.940026
A0A0X9UWM4		-0.0222069	0.0600489	-0.369814	0.7124	0.940026
P00450;A5PL27;Q1L857;A8K5A4;B7Z5Q2;Q6NSB2;D6RE86;H7C5N5	CP	-0.0171025	0.0454692	-0.376133	0.707713	0.940026
A8K008;A0A0B4J1V0		0.0190623	0.050482	0.377606	0.706622	0.940026
P35241;B0YJ88;B7Z2S7;Q05CU6;Q6PKD3;E9PNV3;E9PQ82;Q9NST9;E9PKN5	RDX	-0.0158389	0.040332	-0.392712	0.695471	0.940026
P19827;B7Z549;H7C5I0	ITIH1	-0.0145492	0.0370628	-0.392554	0.695587	0.940026
P04004;D9ZGG2;B7Z553;J7HH10;CON__Q3ZBS7;F5GX75;H0YJW9	VTN	-0.0232336	0.0623624	-0.372558	0.710363	0.940026
P62841;K7ELC2;K7EM56;A0A0B4J2B4;S4R417;K7EQJ5;K7EJ78;S4R456	RPS15	0.00708982	0.0183567	0.386225	0.700252	0.940026
P07900;K9JA46;Q8TBA7;Q2VPJ6;O75322;Q86U12;Q96HX7;G3V2J8;B4DTA5;Q86SX1;Q14568;Q58FG0;Q58FF9	HSP90AA1;EL52	-0.0142088	0.0357787	-0.397131	0.692221	0.940026
O00764;V9HWC3;F2Z2Y4;G1UI32;A8MV33	PDXK;HEL-S-1a	-0.0248738	0.0628513	-0.395757	0.693232	0.940026
O14579;Q7Z4Z1;Q53HJ6;M0QXB4;M0R061	COPE	0.00777498	0.0196282	0.396113	0.692969	0.940026
O14980;B7ZB16;B4DR01;B3KWD0;C9JKM9;C9J673;C9IZS4;C9JQ02;C9JV99;H7BZC5;F8WF71;C9JF49;C9IYM2	XPO1	0.00713054	0.0180781	0.394431	0.694207	0.940026
O75083;V9HWG7;B3KXN4;D6RD66;B4DY05;B4DS71;B4DZX5;Q9BZT4	WDR1;HEL-S-52	0.0269699	0.0674163	0.400049	0.690079	0.940026
O75874;V9HWJ2;V9HW78;Q6FI37;B2R5M8;Q6FIA4;Q0QER2;B4DXS4;C9J4N6;C9JLU6;C9JJE5;A0A0A0U6N4	IDH1;HEL-S-26;HEL-216	-0.027465	0.0700704	-0.391963	0.696023	0.940026
O75995;B2RBY7;B4DKQ0	SASH3	-0.00826156	0.0212106	-0.389501	0.697836	0.940026
P00491;V9HWH6;Q8N7G1;G3V5M2;Q9P1G4;G3V2H3;G3V393	PNP;HEL-S-156an	0.02303	0.0617428	0.373	0.710036	0.940026
P01861	IGHG4	-0.0280808	0.0730879	-0.384206	0.701742	0.940026
P02750;B4E1I8	LRG1	0.0220802	0.0582831	0.378844	0.705706	0.940026
P05164;J3QSF7	MPO	-0.0535702	0.138941	-0.38556	0.700742	0.940026
P07195;Q5U077;A8MW50;C9J7H8;F5H793;Q59G78	LDHB	-0.0218899	0.0593541	-0.368802	0.713151	0.940026
P11413;A8K8D9;Q2VF42;B4DYA7;Q2Q9H2;Q2Q9B7;E9PD92;Q0PHS1;A2IBT6;Q0PHS5;A7IZZ3;Q0PHS3;Q0PHS2;B6ZHS6;I3V9R4;Q0PHS6	G6PD	0.0264205	0.0674315	0.391812	0.696134	0.940026
P23396;Q53G83;E9PL09;E9PPU1;F2Z2S8;H0YCJ7;H0YEU2;Q9NQS8;E9PQ96;E9PJH4;H0YF32;E9PK82;A7E2S3;E9PSF4;E9PQX2;H0YES8;E9PJN9	RPS3	-0.0111303	0.0283777	-0.392219	0.695834	0.940026
P29034;R4GN49	S100A2	-0.0212444	0.0550889	-0.385639	0.700684	0.940026
P31946;V9HWD6;B5BU24;Q4VY19;A0A0J9YWE8;Q4VY20;Q59EQ2;A0A0J9YWZ2	YWHAB;HEL-S-1	-0.0187616	0.0466642	-0.402056	0.688607	0.940026
P43034;B4DZN3;B4DF38;I3L3N5;I3L495	PAFAH1B1	-0.022108	0.0586697	-0.376821	0.707204	0.940026
P49588;H3BPK7	AARS	-0.0153841	0.0395531	-0.388947	0.698245	0.940026
P52895;B4DK69;Q59GU2;S4R3P0	AKR1C2	-0.0216281	0.0579392	-0.373289	0.709821	0.940026
P54136;B4DXW6;E5RJM9;E5RH09;E5RI24	RARS	0.00519276	0.0137053	0.378886	0.705675	0.940026
Q02818;A8K7Q1;Q53GX6;B4DZX0;Q96BA4;H7BZI1;C9JKZ2;B3KUR6;C9JBD3;C9J3C1	NUCB1	-0.0223489	0.0578745	-0.386161	0.700299	0.940026
Q04760;X5DNM4	GLO1	-0.0225565	0.0616514	-0.365872	0.715329	0.940026
Q09666;Q6ZQN2;B4DTV0;Q8N274;Q13727;Q96EC4;E9PQE3;E9PJZ0;E9PKR9;E9PJC6;E9PLK4;Q9BVU3	AHNAK	0.0341466	0.0861737	0.396253	0.692867	0.940026
Q15404;Q32Q10;B0YJ73	RSU1	0.00844678	0.0228048	0.370395	0.711969	0.940026
Q6DD88;F5H6I7;B4DXC4;F5GWF8	ATL3	0.00641848	0.0167235	0.3838	0.702042	0.940026
Q6MZV7;S6C4Q7;S6BAP4	DKFZp686C11235	-0.0287392	0.0726979	-0.395324	0.69355	0.940026
Q7L9L4;Q9H8S9;B3KSH6;Q4W5E0;D6RCK3	MOB1B;MOB1A;MOBKL1A;MOB4A	-0.0071128	0.0193362	-0.367849	0.713859	0.940026
Q86UX7;F5H1C6;F5H3I6;H0YFT5	FERMT3	-0.0170249	0.046112	-0.369208	0.71285	0.940026
Q8IUE6;A2RUA4	HIST2H2AB	0.011575	0.0313411	0.369323	0.712764	0.940026
Q8WXI7;M0R2S7;B3KY80;A0A024R7C8	MUC16	0.031931	0.0831047	0.384226	0.701728	0.940026
Q9H299;Q5T123;Q86Z22;D3DPK5	SH3BGRL3;HEL-S-297	-0.0195249	0.0531595	-0.367289	0.714276	0.940026
Q9UKY7;D3DND1;H0Y8K3;D6RAV0	CDV3	0.0185905	0.0469649	0.395839	0.693171	0.940026
Q9Y230;B3KNL2;M0R0Y3;B4DW30;X6R2L4;M0R0Z0;M0QXI6;M0QXZ7	RUVBL2	0.0216671	0.0566758	0.382299	0.703151	0.940026
Q6P6B1	ERICH5	0.00948091	0.0260022	0.364619	0.716261	0.940555
B4E1Z4;P00751;A0A0G2JH38;H7C5H1;Q7Z685;D2KT84;D2KT85;C9JRT3;B4E1Z1;A0A0G2JHM4;A0A0G2JJ82;F2Z3N2;H7C526;A0A0G2JJM0;F8WCJ9	CFB	0.0133563	0.0367801	0.363139	0.717362	0.940936
P00738;J3QLC9;H3BS21;J3KRH2;J3KSV1;J3QQI8;H3BMJ7	HP	-0.0243801	0.0674628	-0.361385	0.718668	0.940936
P08603	CFH	-0.0254526	0.0702356	-0.362389	0.71792	0.940936
Q15370;B8ZZU8;A0A0B4J296;I3L0M9	TCEB2	-0.00447546	0.0123794	-0.361525	0.718564	0.940936
O60462;A0A024R412;A0A024R3W6;X5D7M1;Q7LBX6;X5D2Q8;B7ZL68;Q7Z3T9;A8K4G9;Q96GU8;C9JH98	NRP2;DKFZp686J1169	-0.0149429	0.0417921	-0.357552	0.721525	0.941212
A0A0B4J1V2	IGHV2-26	-0.020171	0.0560253	-0.360034	0.719675	0.941212
A0A0K0K1J1;P01034	CST3	0.02148	0.0600687	0.357591	0.721496	0.941212
P48147;B2RAH7;Q9UM02;H0Y5Y0	PREP	0.0146556	0.040932	0.358049	0.721155	0.941212
Q5TD94;B3KTA9	RSPH4A	0.0148593	0.0413801	0.359093	0.720376	0.941212
V9HW89;B4DKI2	HEL-S-95n	0.0145111	0.0406735	0.356771	0.722107	0.941281
Q96TA1;A0A024R872;Q9H8K1;Q2YD88;Q9H6L6	FAM129B;C9orf88	0.00540201	0.0152799	0.353537	0.724522	0.942362
Q96HC4;A0A024RDE8;Q4W5K9;A0A0D9SFR4;H0YBI4;A0A0A0MSP3;H0Y929;H0Y8Y3	PDLIM5;LIM	0.0129296	0.0365729	0.35353	0.724527	0.942362
P62899;B2R4C1;H7C2W9;C9JU56;B7Z4E3;B7Z4C8;B8ZZK4;Q76N53	RPL31	0.00561783	0.0158418	0.354621	0.723712	0.942362
P22352;A0A087X1J7;H0YBE4;E5RG32;H0YC19;A0A087X0K3;V9HWN8;P59796;O75715	GPX3	-0.0176802	0.0503097	-0.351428	0.726098	0.943279
P04839;A0A0S2Z3S6;B4DWE0;B4DWD1;B1N0S0;B4E1Y5;A0A0S2Z4A9	CYBB	-0.0154133	0.0439963	-0.350333	0.726917	0.943279
C7DJS2	GSTP1	0.0136356	0.0391416	0.348366	0.728388	0.943279
P14174;I4AY87;A6MUU8	MIF	0.0198919	0.0570035	0.348959	0.727944	0.943279
P07311;G3V2U7;G3V3F8;G3V597	ACYP1	0.00633742	0.0181938	0.348329	0.728415	0.943279
Q5TEC6	HIST2H3PS2	-0.0175579	0.0503126	-0.348976	0.727932	0.943279
Q14103;A0A024RDF4;A0A024RDF3;H0Y8G5;H0YA96;D6RAF8;D6RF44;D6RD83;B4E0W4	HNRNPD;HNRPD	0.0168607	0.0486068	0.346879	0.729501	0.943879
P02765;B7Z8Q2;C9JV77	AHSG	-0.0177575	0.0512788	-0.346293	0.72994	0.943879
Q15436;F5H365;B4DSQ5;B4DF60;B4E0Q9;G3V4V1;G3V1W4;G3V3G5;G3V2R6;G3V5X8;G3V4Q2	SEC23A	-0.00321935	0.00935605	-0.344092	0.731588	0.944086
P40429;Q53H34;Q5QTS3;Q9BSQ6;M0QYS1;Q8J015;B4DNC8;M0QZU1;A0A096LPE0;Q0VGL3;Q6NVV1	RPL13A;RPL13a	-0.00743712	0.0216512	-0.343497	0.732035	0.944086
P63220;Q8WVC2;Q6FGH5;Q9BYK1;Q9BYK2;Q13666	RPS21	0.0145402	0.0422034	0.344528	0.731262	0.944086
V9HW34	HEL-213	-0.0117184	0.0341402	-0.343245	0.732224	0.944086
A0M8Q6;A0A075B6L1	IGLC7	-0.0371624	0.109261	-0.340126	0.734563	0.944934
P35908;CON__P35908;H0YID6;H0YHD9;F8VS61	KRT2	-0.036195	0.10677	-0.338999	0.735409	0.944934
Q53XB4;P34096	RAB1;RNASE4	-0.0135806	0.0401651	-0.338118	0.73607	0.944934
P62879;Q6FHM2;E7EP32;C9JXA5;C9JZN1	GNB2	0.00772776	0.022841	0.338328	0.735913	0.944934
Q9Y490;B4DGF3	TLN1	0.0263421	0.0779016	0.338146	0.736049	0.944934
S6B2A6		-0.0173628	0.051142	-0.339502	0.735031	0.944934
B3KW79		0.00745294	0.0221476	0.336513	0.737276	0.945185
Q12905;F4ZW62;B4DY09;F4ZW63;Q53FG3;X6R6Z1;A0A0A0MRL0	ILF2	-0.00775887	0.0230615	-0.336442	0.73733	0.945185
P17931;Q86TY5;A0A024R693;Q59FR8;Q6FGL0;G3V3R6	LGALS3;hCG_22119	-0.013423	0.0400077	-0.33551	0.73803	0.945402
A0A172Q3A8;A0A024R5H1;P15328;Q9NP04;O14597;Q6LDL1;Q96QD1	FOLR1	-0.0173794	0.0522599	-0.332557	0.740251	0.947544
P15941;A5YRU8;A5YRU5;A0A0C4DGW3;A0A087X2A4;B4DWK6;A0A087WWM1;A0A087WVJ0;B6ECA3;A0A0A0MSH4;A6ZID5;A5YRV2;B1AVQ7;A5YRV0;A0A0A0MRB3;A6ZIE2;Q7Z546;A0A087X0L2;A6ZID6;A6ZIF0;Q7Z549;A6ZIE7;A6ZIE6;A6ZIE4;B6ECB3;A6ZIE3;A6ZID7;A6ZIE5;Q7Z551;B6ECB2;A5YRU7;A0A087X061;B6ECB1;B6EC96;A6ZIE1;A5YRU9;B6ECB0;A0A087WZZ6;Q7Z536;Q14877;Q7Z542;B6ECA9	MUC1	0.0159731	0.0483371	0.330453	0.741835	0.947544
Q6NZI2;B3KRY5;B4DPZ5;B4DNU9	PTRF	0.00670793	0.0202282	0.331612	0.740962	0.947544
P29401;V9HWD9;Q53EM5;B4E022;B3KSI4;A0A0K0K1H9;B4DVU1;B3KPZ8;E9PFF2;A0A0S2Z5C0;F8W888;Q6MZE3;A0A0S2Z4T2	TKT;HEL107	0.0193928	0.0586268	0.330784	0.741585	0.947544
Q7L1Q6;A0A024R3Z6;Q53FN7;D3DN77;C9IZ80;C9JFN4;B3KU41;C9J188;C9JWF5;H0Y503;C9JV57;Q3LIC9;E9PFD4	BZW1;hCG_2022736	0.00817824	0.0254207	0.321716	0.748422	0.947789
P05388;Q53HW2;A8K4Z4;A0A024RBS2;Q53HK9;Q6NSF2;F8VWS0;F8VU65;Q8NHW5;F8VW21;B4E3D5;F8VPE8;G3V210;F8VQY6;F8VRK7;F8VZS0;F8VS58;F8VWV4;F8W1K8;Q3MHV2	RPLP0;RPLP0P6	-0.0119512	0.0365792	-0.326722	0.744645	0.947789
A0A0G2JPR0;A0A140TA49;B4DDH0;CON__P01030;Q6U2K2;Q6U2H4		-0.0142995	0.0444348	-0.321809	0.748352	0.947789
B4DR80;Q6P0Y1;Q5U0E6;Q6FG81;Q9Y6E0;B4DMR0;B4DT57;H0Y630;Q5JV98;Q5JV99	STK24;HEL-S-95	-0.00813922	0.0250142	-0.325384	0.745654	0.947789
Q15019;B5MCX3;C9J2Q4;H7C2Y0;C9IY94;C9J938;C9JB25;C9IZU3;C9JQJ4;B5MD47;C9JZI2;H7C310;H7C1T1;A0A1B0GXJ2;C9JFT1;F8WB65	SEPT2	0.0118832	0.0366349	0.324369	0.74642	0.947789
U3KPS2;D6CHE9;P24158	PRTN3	0.0168468	0.0518291	0.325045	0.74591	0.947789
P15169;B1AP58;CON__Q2KJ83	CPN1	-0.0109588	0.0339757	-0.32255	0.747793	0.947789
P49748;Q53HR2;B4DEA8;B3KPA6;B3KPX1;G3V1M7;K7EQP4;B4DYY0;K7EJW8;J3KS89;J3QKU9;J3QRJ8;J3KSR4;K7EMF8;A0A077H1I5	ACADVL	0.0145008	0.0442362	0.327803	0.743831	0.947789
P50995;Q5T0G8;B7Z6L0;B4DPJ2;H0Y6E1;E5RIN3	ANXA11	0.0197689	0.0606238	0.326091	0.745121	0.947789
Q8TDZ2;Q6ZMJ8;H0UI45;Q5TED7;H0Y6Z4	MICAL1	0.0114422	0.0355422	0.321933	0.748259	0.947789
Q8WYR4	RSPH1	0.00539669	0.016705	0.323058	0.747409	0.947789
Q9NP29		-0.0151415	0.0467588	-0.323821	0.746833	0.947789
A0A024R8V0;Q9UHD8;A0A0S2Z5A5;A0A024R8Q0;A0A0S2Z5W9;Q1WWK5;K7EL40;K7EK18;K7ER52;K7EIE4;K7EQD7;K7ENL0;B4DTL7;K7EPY1;K7EJV0;K7ELJ9;K7ER14;K7EJZ2;K7EIR4;K7EKN4;K7EN52;K7ENQ5;K7EJ51;K7EJL9;A2VCQ5;K7ERG1;K7EQ08;K7ER34	SEPT9	0.0160319	0.0504641	0.317689	0.751465	0.94801
P09651;F8W6I7;A0A024RB53;A0A024RAZ7;Q6IPF2;Q0VAC0;A0A024RC46;Q9BSM5;F8VZ49;Q32P51;A0A024QZ98;F8VTQ5;B4DP35;B4E0B5;H0YH80;F8W646;F8VYN5	HNRNPA1;HNRPA1;hCG_2020860;HNRNPA1L2;RP11-78J21.1	-0.0174778	0.0549735	-0.317932	0.751282	0.94801
A0A0F7TBJ0		0.0155971	0.048816	0.319509	0.75009	0.94801
A0A0X9TD88		-0.017918	0.0560994	-0.319398	0.750173	0.94801
A2MYE2;A2MYE1;P01599	A30	-0.0180609	0.0568278	-0.317819	0.751367	0.94801
B0I1T2;Q6ZNK5;F8WEW9;F8WAS7	MYO1G;FLJ00293	-0.00478665	0.0150879	-0.317251	0.751796	0.94801
P61019;A0A024R7V6;A0A0A1HAW1;E9PKL7;Q8WUD1;Q5HYI5;H7C125;O75546;H0YD31;B4DUD4;E9PE37;Q96K32;Q9UL31;H0YDL5;Q6PIK3;A0A023HJ61	RAB2A;RAB2;RAB2B;DKFZp313C1541	0.0056975	0.0180717	0.315272	0.753293	0.948552
P17174;A0A140VK69;Q2TU84;B7Z1I2	GOT1;GIG18	-0.0125298	0.0396732	-0.315826	0.752874	0.948552
Q12906;A0A024R7C7;F4ZW66;F4ZW64;A8K590;F4ZW65;B4DFG4;Q59GP7;K7EKJ9;B4DDF3;K7ER69;K7EJ09;K7EKY0;K7EM82;K7EQR9;K7ERM6;K7ENK6;K7EPG3;K7EQ75;K7ELV3	ILF3	0.0105402	0.0335404	0.314253	0.754064	0.948597
P49407;A8K103;H0YET9;E9PM35	ARRB1	-0.00938843	0.0299171	-0.313814	0.754396	0.948597
Q9NY33;Q5JPB8;G3V1D3;G3V180;E9PQ14;E9PPK9;E9PKK8;E9PNX5	DPP3;DKFZp686O1117	0.0152592	0.0488727	0.312223	0.755601	0.949441
O95757;E9PDE8;A0A140VKE7;B4DXT2;Q53ZP9;B4DZR0;B3KNM0;D6RJ96	HSPA4L	-0.00890874	0.0286869	-0.310551	0.756868	0.950361
Q13231;D6REY1;Q6ZNK1	CHIT1	-0.0285108	0.0920505	-0.30973	0.75749	0.950471
P08133;A0A0S2Z2Z6;A8K3Q7;B7Z582;Q6ZP35;E7EMC6;A0A0S2Z301;E5RFF0;E5RI05;E5RJF5;E5RK63;E5RJR0;E5RIU8;H0YC77	ANXA6	0.0287785	0.0931492	0.308951	0.758081	0.950541
P17612;A0A024R7J0;A8K8B9;P22694;B7ZA00;A0A087WVC4;B2RB89;A0A0A0MS54;B4E2L0;Q15136;K7ERP6;B7Z708;B1APF7;B1APG1;B1APG0;B1APG2;B1APF8;B1APF9;B1APG3;K7EMV1;K7ENJ5	PRKACA;PRKACB;KIN27	-0.00586798	0.01918	-0.305943	0.760363	0.952684
Q13277;Q53YE2;Q7Z338;A0A0J9YW33;A0A0C4DGE4;B4DE70;E9PQJ8	STX3;STX3A;DKFZp686L1857	0.00337514	0.0110761	0.304724	0.761288	0.952684
Q6DHW4;CON__ENSEMBL:ENSBTAP00000014147		0.0166607	0.0547004	0.30458	0.761397	0.952684
P36969;A0A087X2I2;A0A087WT12;K7ERP4;Q6PI42;K7EJ20;A0A0A0MTT1;K7EKX7;K7ENB4;R4GNE4;Q6PJX4;A0A087X247	GPX4	0.0100004	0.0330273	0.302793	0.762754	0.953041
Q8N5F4	IGL@	-0.0206993	0.068293	-0.303096	0.762524	0.953041
Q5T1M5;A0A0A0MT60;B4DVS2;B4DZS8	FKBP15	0.00331011	0.0109908	0.301171	0.763987	0.953911
P55209;F8W118;F8VY35;F8VV59;A0A024RBE6;F5H4R6;H0YIV4;A0A024RBB7;H0YH88;H0YHC3;F8VUX1;F8W543;B7Z9C2;F8W0J6;B7Z2V4;F8W020;F8VXI6;F8VRJ2;B7Z5H0;F8VVB5;B7Z4K9	NAP1L1	0.00766218	0.0255818	0.299517	0.765244	0.954633
P00915;V9HWE3;E5RHP7;E5RH81;E5RIF9;E5RG43;E5RFE7;E5RFL2;E5RGU8;H0YBE2;E5RII2;E5RJI8;E5RJF6;E5RG81;E5RHS7	CA1;HEL-S-11	0.0392839	0.131385	0.298998	0.765639	0.954633
P62942;Q5W0X3;Q0VDC6;Q1JUQ5;A0A087WZM5;Q5VVH2;Q1JUQ3;Q0VDC5;Q1JUQ4;A0A087WTS4;A0A087WV48	FKBP1A;FKBP12-Exip2	0.0169337	0.0569319	0.297439	0.766825	0.954772
Q8WW22;Q8N2A9;Q7Z4D5;F5H170;C9JDE6;F8WF76;Q9P1H1;F5GWV1;Q69YX3	DNAJA4;MST104	0.0053035	0.0178259	0.297517	0.766765	0.954772
Q9UK76;J3KT51;F2Z3M5;J3KSH8	HN1	-0.00687481	0.0233843	-0.293993	0.769448	0.955362
O15511;B1ALC0;B3KTE1;Q6IPM3	ARPC5	-0.0142845	0.04843	-0.294951	0.768718	0.955362
P29992;Q59FM5;K7EL62;A0A087WVZ3	GNA11	-0.0120965	0.0411022	-0.294303	0.769212	0.955362
Q9Y224;Q5RLJ0;Q549M8;H0YJB9;G3V4C6	C14orf166	-0.00393029	0.0132809	-0.295935	0.767969	0.955362
P43490;A0A024R718;A0A0C4DFS8;B7Z8W6;Q658Z1;C9JG65;C9JF35	NAMPT;PBEF1	0.0242253	0.0834476	0.290305	0.772258	0.956705
P05186;A0A024RAG0;B2R6Q2;B7Z1D1;Q9UIL5;B1ANL0;G8I0M6	ALPL	-0.0174544	0.0602396	-0.28975	0.772681	0.956705
P62913;Q5VVD0;Q5VVC8;Q08ES8;Q5VVC9	RPL11	0.00873642	0.0301185	0.290068	0.772439	0.956705
Q13200;Q59EG8;B4DM22;Q9NSM5;C9JPC0;Q13041;H7C2Q3;H7C1H2;F8WBS8	PSMD2;DKFZp564A2282	0.0103901	0.03581	0.290144	0.772381	0.956705
P07203;A0A087WUQ6;Q7L4Q3	GPX1	0.0123398	0.0427972	0.288332	0.773763	0.957277
Q59EF6;B3KUH9;Q6ZVC6		0.0142195	0.0494191	0.287732	0.774221	0.957277
P20142;A2A3L9;Q8IUM8;Q4VXA6;B4DW12	PGC	-0.0152513	0.0535227	-0.284951	0.776344	0.958687
Q16270;A0A024RDA6	IGFBP7	-0.0124361	0.0436621	-0.284826	0.776439	0.958687
Q9UMX0;A0A024R258;B3KNI8;B3KNI2	UBQLN1	0.00192262	0.00676929	0.284021	0.777054	0.95878
P62917;B4DVG7;E9PKZ0;G3V1A1;E9PKU4;E9PP36	RPL8	0.00382221	0.0135077	0.282964	0.777861	0.95911
Q14011;Q53XX5;K7EMY9;K7EPM4;K7EQR7;D6W5Y5;K7EJV1;K7EJV5;K7ER40;Q6ZR81;K7ENX8;K7ELV6;K7ELT6;B4E2A3;K7EQX4;K7ENN6;F6WMK9;K7EIF7;K7EQL0	CIRBP	-0.00800807	0.0284959	-0.281025	0.779344	0.959665
Q6ZVX0		0.0158082	0.0562641	0.280964	0.77939	0.959665
P35754;A0A024RAM2;D3DQK5	GLRX	0.0109104	0.0393141	0.277519	0.782025	0.960249
Q9NPY3;B4DSX2;Q8IXK1;Q59EB6	CD93	-0.00595365	0.0214482	-0.277582	0.781977	0.960249
P12268;H0Y4R1;B7Z1G4;Q6QE17;E7ETK5;Q6RUP8;Q6RUP9	IMPDH2	0.00340119	0.0122204	0.278321	0.781412	0.960249
O60711;B7Z5P7;E9PNX9;B4DVI1	LPXN	0.0049536	0.017761	0.278903	0.780966	0.960249
Q16181;B4DUD6;Q8TC62;E7ES33;Q3LIE9;A4GYY8;A8K3D0;E7EPK1;B4DNE4;A0A024RA87;G3V1Q4;A0A023T695;B4DPQ6;Q59EY4;A0A0U1RRM2;Q5JXL7;Q3B7A3;A0A0U1RRE1;A0A0U1RRH9;A4D1Y2;O43236;Q6ZU15;A0A0U1RQK0;A0A0U1RRD1;D3DTZ7;J3QRT6;J3KSZ7	SEPT7;Nbla02942;DKFZp686F17268	0.012065	0.0437849	0.275551	0.783532	0.960772
P22626;A0A024RA28;A0A087WUI2;I6L957	HNRNPA2B1;HNRPA2B1	-0.0167938	0.0608599	-0.275941	0.783233	0.960772
A0A090N8G0;P41250;Q75MN1;H7C443	GARS	0.00544633	0.0198431	0.27447	0.78436	0.961125
P13987;E9PNW4;Q6FHM9;E9PR17;H0YET2	CD59	0.0106605	0.0394234	0.270412	0.78747	0.962846
P28072;Q6IAT9;A0A087X2I4;I3L3X7	PSMB6	-0.00381113	0.0141252	-0.26981	0.787931	0.962846
P35270;Q9UEC5;Q93041;B4DSF0;REV__Q16649;REV__D9IVD5;REV__A0A024R241	SPR	0.00574549	0.0212618	0.270225	0.787613	0.962846
Q5NV69;P01703	V1-13	-0.00700403	0.0258179	-0.271286	0.786799	0.962846
O14672;A0A024R5U5;A0AV88;C9J9B4;H0YK87	ADAM10	-0.00228574	0.00858298	-0.266311	0.790616	0.963768
Q9ULV4;A0A024RBI5;Q59EA2;B4DMH3;Q53G58;B7Z9V0;B4E3S0;H0YHL7;F8W1H8;F8VUX3;F8VSA4;F8VRE9;F8VTT6;F8VVB7;F8VV53	CORO1C	-0.0206386	0.0775759	-0.266044	0.790821	0.963768
Q08380;A0A0S2Z3Y1;B4DVE1;B3KP88;B4DDG4;B4DWA8;B4DI70;K7EP36;K7ESM3;K7EKQ5;K7ERZ6;K7EJD3;K7ES75;K7EN99;K7EJY8;K7EQT9	LGALS3BP	0.012575	0.047213	0.266346	0.790589	0.963768
O00602	FCN1	0.00733944	0.0276652	0.265295	0.791395	0.963768
P48637;V9HWJ1;B7Z1C5;B7Z514;A0A0S2Z4J7	GSS;HEL-S-64p	-0.0130341	0.0491215	-0.265344	0.791358	0.963768
O43633;A0A024R4S0;M0R1L7;M0R1T5;M0QXX8	CHMP2A	-0.0047432	0.0180657	-0.262553	0.793502	0.96422
A0A125U0V2		0.0126973	0.0483276	0.262733	0.793363	0.96422
P16435;Q59ED7;Q63HL4;B2R6E5;A8K3B4;H0Y4R2;B4DKM8;B4DJI8;E7EMD0;B4DDH3;B4E305;E7EWU0;C9JU80	POR;DKFZp686G04235	0.00933782	0.0356421	0.261989	0.793936	0.96422
Q14204;B4DSR6;Q6P2H7;H0YJ21;Q9NRC3;Q92862	DYNC1H1	-0.0210377	0.0798578	-0.26344	0.792821	0.96422
P13489;A0A140VJT8;A0A024RC87;E9PIM9;E9PMJ3;E9PLZ3;H0YCR7;E9PIK5;E9PMN0;E9PMA9;E9PR82;E9PMI1	RNH1	0.0157809	0.0607099	0.25994	0.79551	0.964447
Q13451;Q53GX4;Q2TA84;B7Z8G2;B7Z7Z8;Q6ZR21	FKBP5	-0.00835464	0.0320738	-0.260482	0.795094	0.964447
Q5NV70;Q5NV67;A0A0B4J1U3	V1-11;IGLV1-36	-0.00658381	0.0253587	-0.259628	0.795751	0.964447
P15586;B4DTT0;Q7Z3X3;H7C3P4;A8K6V6;A0A024RBC5;F6S8M0;B4E284;F5H4C6;H0YFA9;A0A0S2Z3S2	GNS;DKFZp686E12166	0.00855423	0.0333081	0.256821	0.79791	0.965091
A0A120HG46		-0.0151965	0.0591172	-0.257057	0.797728	0.965091
Q8TDL5;A2A2R0	BPIFB1	0.0166011	0.0643091	0.258146	0.79689	0.965091
U3PXU4;R9WTI1;C5E7P3;A3RM26;E1V2K1	HLA-DRB1	-0.00605877	0.0236998	-0.255647	0.798813	0.965527
O00193;E9PM92;E9PRZ9;E9PQA1	SMAP;C11orf58	0.00994161	0.0390602	0.254521	0.799681	0.965919
P52888;Q96CV8;K7EP46;Q9BW75;B4DU96;K7EKB6;K7EIK4;K7EMU4;K7EL32;K7EL02	THOP1	-0.00310927	0.0122847	-0.2531	0.800774	0.966583
O75347;E5RIW3;Q6FGD7;E5RJD8;E5RHG6;E5RIX8	TBCA	0.0178377	0.0710392	0.251096	0.802318	0.96672
P40121;V9HW69;B4DU58;H7C0X8	CAPG;HEL-S-66	-0.0131663	0.0524895	-0.250836	0.802519	0.96672
Q9NZM1;H0YD14;B3KSL7	MYOF	0.00671377	0.026636	0.252056	0.801579	0.96672
P05089	ARG1	-0.0150436	0.060893	-0.247049	0.805439	0.969511
P21399;V9HWB7;Q9HBB2;Q59FI0;Q7Z2Y2	ACO1;HEL60;IRP1	0.0160595	0.0651719	0.246418	0.805926	0.969511
P43487;A0A140VK94;F6WQW2;D3DX26;C9JXG8;C9JJ34;B7Z6U1;B4DE76;C9JGV6;B3KUP2;C9JDM3;C9JIC6;Q96I25;Q5W011;Q5W010;H0Y6J6;Q5W012;Q5W009	RANBP1	-0.00768121	0.0313255	-0.245206	0.806861	0.969979
P30086;D9IAI1;A0A0K0K1J6;B4DRT4;V9HW05	PEBP1;HEL-S-34;HEL-210	-0.016484	0.0674715	-0.244311	0.807552	0.970154
A0A024QZB4;P50225;H3BRY5;P50226;H3BQX5;Q59GG0;E9PKR8;E9PKW4;Q9UMT9;E9PM76	hCG_1993905;SULT1A1;SULT1A2	0.0130612	0.0543971	0.240109	0.810798	0.971888
O14818;A0A0K0K1K4;Q05DH1;H0UI83;H0Y586;Q8TAA3;B0YJ74;A0A087WYS6;F5GY34;Q4G1B8	PSMA7;hCG_41772	-0.0110179	0.0456305	-0.241459	0.809755	0.971888
P31150;A0A0S2Z3X8;B4DHX4;B4DH24;B4E070;A0A0S2Z426	GDI1	0.0140127	0.0584891	0.239578	0.811208	0.971888
O60218	AKR1B10	-0.0314738	0.131742	-0.238905	0.811729	0.971888
P30273;A6NCQ8	FCER1G	0.00397141	0.0164967	0.240739	0.810311	0.971888
P00338;V9HWB9;B4DJI1;F5GXY2;F5GYU2;F5GXH2;F5H5J4;F5H6W8;F5GZQ4;F5H8H6;F5GXC7;F5GWW2;F5GXU1;P07864;F5H155;F5H245;G9BCY8;G9BCY7;D6NKH9;A0A140VKA7	LDHA;HEL-S-133P	0.0121678	0.0515602	0.235992	0.813981	0.973929
P09603;A0A024R0A1;E9PJA2;B4DTX0;Q59H07;E9PKP4;F6MF51;E9PQ08;H7BY18	CSF1	-0.00854892	0.036382	-0.234976	0.814767	0.974051
P12814;A0A024R694;H9KV75;B7Z565;B4DFY0;Q86TX4;B3KUX9;B7Z2W3;A1L0V1;H0YJW3;G3V2N5;H7C5W8;B4DRP5;G3V2W4;H0YJ11;P35609;B7Z2N5;Q08043;A0A087WSZ2;G3V2X9;B7Z4V1;Q5ZEZ4;G3V5M4;G3V2E8;G3V380	ACTN1	0.0165542	0.0710397	0.233028	0.816275	0.974051
P15121;A0A024R7A8;E9PCX2;Q59EL5;E9PEF9;O15289	AKR1B1	0.0166323	0.070945	0.23444	0.815182	0.974051
P09917;I0CLG0;A0A087X109	ALOX5	-0.00523207	0.0223983	-0.233592	0.815838	0.974051
P04179;A0A0C4DFU2;Q7Z7M4;Q7Z7M6;Q4ZJI1;Q7Z7M7;A0A0C4DFU1;F5H4R2;F5GYZ5;Q7Z7M5;F5H3C5;A0A0C4DG56;G8JLJ2;Q6LE88;Q9UG59;Q96AM7;G5E9P6;F5GXZ9	SOD2	0.0161272	0.0700833	0.230114	0.818531	0.976089
O00487;A0A140VKF2;Q53TH1;Q59G89;Q96DE8;Q4ZG77;C9JW37	PSMD14	-0.0037995	0.0166337	-0.228421	0.819843	0.976343
P05156;G3XAM2;E7ETH0;A8K3L0;B4DRF2;A0A0U4BCF5;Q6LAM0	CFI	-0.01221	0.0534535	-0.228423	0.819841	0.976343
Q16543;A0A024R7B7;Q6FG59;K7EQA9;K7EKQ2;A1L0W4;K7EL68;K7EIU0	CDC37	-0.00748451	0.034233	-0.218635	0.827435	0.976702
A0A0X9V9B3		-0.00984096	0.0451848	-0.217793	0.828089	0.976702
P33121;E7EPM6;B4E0R0;A8K9T3;B7Z3Z9;H0Y9U7;D6RER0;Q108N1;D6RG07;Q9ULC5;Q9UKU0;Q108N2;H0Y9Z9;B3KV64;B4DX30;E7ERD7;B4DFW3;B2RB13	ACSL1	-0.00210444	0.00962847	-0.218564	0.82749	0.976702
C0JYY2;P04114;E1A689;Q59HB3;A8MUN2;E1B4S7;E1B4S8;S5FMV1;S5FVK9;E1B4S9;E1B4S6;Q9UE53;Q13828;Q9UE51;Q9UE52	APOB	-0.0385249	0.174306	-0.221019	0.825584	0.976702
P55786;E9PLK3;B7Z4B2;B7Z899;B7Z1H4;B3KU93;B7Z1V9;B3KTP2;A6NEC2;H0YDG0;B7Z6T6;E9PP11;E9PJ74;B4DGH6;E9PRQ5;E9PJY4;E9PPD4;H0YCQ5;E9PI82;E9PJF9;E9PPZ2	NPEPPS	-0.00771876	0.0343675	-0.224595	0.822809	0.976702
O75436;B4DLT1;S4R3Q6;A8K3C1;S4R2Y3	VPS26A	-0.00837855	0.0370141	-0.226361	0.82144	0.976702
P09914;Q5T764	IFIT1	-0.00311189	0.0143133	-0.217413	0.828384	0.976702
P10909;H0YC35;H0YLK8;B4DW11;E7ERK6;E7ETB4;H0YAS8;E5RJZ5;E5RH61;E5RG36;E5RGB0;Q6LDQ3	CLU	-0.0102661	0.0468198	-0.219269	0.826943	0.976702
Q15181;V9HWB5;Q5SQT6	PPA1;HEL-S-66p	0.0102834	0.0455737	0.225644	0.821996	0.976702
Q15942;H0Y2Y8;Q96AF9;Q28617;B4DY85;B4DQR8;Q9BUS0;C9IZ41;C9JJK5;H7C3D3;H7C3R3	ZYX	0.00626487	0.028643	0.218722	0.827367	0.976702
Q6P4A8;F5H053	PLBD1	0.0161758	0.0742253	0.217929	0.827983	0.976702
Q96G03;B4DN40;E7ENQ8;Q4W5D6;E9PD70;H0Y921	PGM2	-0.0141522	0.0648459	-0.218244	0.827739	0.976702
Q99426;K7EP07;K7EK42;K7EL99	TBCB	0.00489555	0.0219615	0.222915	0.824112	0.976702
Q9Y266;Q9H2R7;A0A0A0MSU9;A0A0A0MSS4	NUDC;NPD011	0.0126278	0.0575388	0.219465	0.82679	0.976702
REV__Q6PK81		-0.0127605	0.0563364	-0.226506	0.821327	0.976702
Q7LG56;H0YAV1;Q6AI41;A0A0C4DGZ6	RRM2B	-0.00433955	0.0200313	-0.216638	0.828986	0.976764
P07355;A0A024R5Z7;H0YN42;H0YMD0;H0YMU9;H0YM50;A6NMY6;H0YKS4;B3KRQ1;H0YNP5;B4DNH8;H0YMM1;H0YN28;H0YL33;H0YKZ7;H0YLV6;H0YMT9;H0YKX9;H0YKL9;H0YMW4;H0YNA0;H0YKV8;H0YN52;H0YMD9;H0YLE2;H0YKN4;H0YNB8	ANXA2;ANXA2P2	-0.0101154	0.049035	-0.20629	0.837035	0.978796
P55884;B4DV79;A4D210;A0A024R821;B4DXN6;Q96G38;C9JZG1;Q86UM1;Q59FS8;C9JQN7	EIF3B;EIF3S9	0.00256927	0.0124909	0.205692	0.837501	0.978796
P29218;A0A024R830;A0A140VJL8;H0YBL1;E5RG13;E5RIP7;E5RGY4;E5RI82;E5RHE9;E5RG94;E5RIF4	IMPA1	0.00981739	0.0479261	0.204844	0.838162	0.978796
Q9NZT2;Q05BV5;A0A0A0MRN5;Q6PK21;B3KMQ6;V9H0E3;A0A087X028;V9H0H8	OGFR	0.00339488	0.0163648	0.20745	0.836132	0.978796
A0A0D9SGC1;Q9UM54;E7EW20;A0A0A0MRM8;Q5JVM0;Q14784;Q86T65;Q5SQS7;H7C3Z6;REV__H0UI61;REV__H0UI60;REV__B4DI19;REV__Q53HG6;REV__A8MVQ3;REV__B4DKY1;REV__P49589;REV__A0A024RCG3;REV__B4DPV7;A0A0J9YYF7	MYO6	0.00608318	0.0288875	0.210582	0.833695	0.978796
A0A0X9T7V9		0.00822015	0.0397806	0.206637	0.836765	0.978796
P36955;A0A140VKF3;I3L107;I3L4N7;I3L4F9;I3L4Z0;I3L2R7;I3L3Z3;I3L425;I3L1U4	SERPINF1	-0.00922126	0.0449553	-0.205121	0.837946	0.978796
P67775;Q6I9T8;B3KUN1	PPP2CA	-0.00494301	0.0233112	-0.212044	0.832557	0.978796
Q6ICR6;O43240;W8GIV4;W8GIU9;W8GN33;W8GJG8;W8GWD5;W8GWD1;W8GRM7;A0A024R4N7;M0R132;W8GJG4	KLK10	0.00779552	0.0378761	0.205816	0.837405	0.978796
P25705;V9HW26;K7EK77;K7ERX7;B4DGW3;K7EJP1;K7ENJ4;K7EQH4;K7ESA0;K7EM08	ATP5A1;HEL-S-123m	-0.0159394	0.0766944	-0.207829	0.835837	0.978796
P48047;Q53HH2;H7C0C1;H7C086;H7C068	ATP5O	0.00437866	0.0214099	0.204515	0.838418	0.978796
P48643;V9HW37;Q9BU08;B7ZAR1;E9PCA1;B4DZT5;E7ENZ3;B4DDU6;B4DXI1;B4DE30;B4DYC8;B4DX08;Q96GI1;B4DZY9;Q9HB74;H0Y914;D6RIZ7	CCT5;HEL-S-69	0.0130696	0.0623247	0.209702	0.83438	0.978796
P59666;Q6EZE9	DEFA3	-0.0189325	0.089218	-0.212205	0.832432	0.978796
Q96FQ6	S100A16	0.00423125	0.0201784	0.209692	0.834387	0.978796
A0A109PT03;A0A0C4DH33	IGHV1-24	-0.00739539	0.036817	-0.200869	0.841259	0.979338
P30533;B2R6S9;A8K8F6;D6REW6	LRPAP1	-0.00300079	0.0148703	-0.201798	0.840536	0.979338
P15924;Q4LE79;B4E2A0;B4DKX6;B4DWT7;G1UI31;Q6ZP16	DSP;DSP variant protein	-0.0131887	0.0658168	-0.200386	0.841636	0.979338
P80511	S100A12	-0.0191332	0.0954729	-0.200405	0.841621	0.979338
Q9BRP8	WIBG	0.00266451	0.0131439	0.202718	0.839818	0.979338
A0A024F9S2;Q30131;A0A182DWH4;A0A0P1JEH2;F2QL93;Q30137;R4QTB2;Q95IE9;Q95HM7;Q8SNB6;Q4U4M5;Q2F6I0;Q15BP8;G9DBH3;A6MWD7;A0A180H7F7;A0A180H748;A0A180H6M9;A0A090K6G0;Q95IF8;Q3LTJ7;Q9UIN4;Q860Y7;A0A180H724;A0A180H6C1;Q8MGY5;A0A1B2RVQ8;A0A1B1TK47;Q3LTJ9;Q8HWN1;Q8HWN0;O19726	HLA-DRB3;HLA-DRB1	-0.00244525	0.025844	-0.0946157	0.924833	0.981392
Q99613;B4DVQ5;A1KYQ7;A0A024QYU9;B4DVU3;B4DDN4;B5ME19;B4E2Z6;B3KNZ4;B4DRU0;A0A024QYX7;H3BPE3;Q3B7B9;H3BTY8;H3BPE4	EIF3C;EIF3CL	0.00146443	0.00988536	0.148141	0.882566	0.981392
Q07020;A0A024QZD1;F8VYV2;G3V203;J3QQ67;B4DDY5;A0A075B7A0;Q0QEW2;H0YHA7;F8VUA6;F8VXR6	RPL18	0.00500327	0.0278845	0.179428	0.858009	0.981392
P21695;A0A024R138;B2R6C0;B4DJ37;Q13139	GPD1	0.00944866	0.07916	0.119362	0.905258	0.981392
P68036;A0A024R1A4;A8K4W8;A0A1B0GUS4	UBE2L3	-0.00087508	0.00721842	-0.121229	0.903783	0.981392
P61978;A0A024R228;Q6IBN1;Q5EC54;B4DFF1;B3KU16;S4R359;S4R457	HNRNPK;HNRPK	0.00551735	0.0583238	0.0945986	0.924846	0.981392
P13861;A8KAH7;A0A024R2W3;A0A0S2Z472;H7C1L0;H7C330;H7C4A9;C9J830;A0A0K0K1I3;P31323;O60380;B3KY43;Q6DHZ2;A0A024R712	PRKAR2A	-0.00431226	0.0258133	-0.167056	0.867705	0.981392
Q05655;A0A024R328;B4DFV1;C9K0E3;C9J9P1;C9JZU8;Q04759;A0A087X0I9	PRKCD	0.00368149	0.0309132	0.119091	0.905472	0.981392
P46782;M0R0F0;A0A024R4Q8;Q53G25;M0R0R2;M0QZN2;Q59EK8	RPS5	0.00417329	0.0267207	0.156182	0.876243	0.981392
A0A024R529;Q3LXA3;A0A140VJH7;H0YCY6;Q9UFX5;I3L252;E9PJG8;A0AUP5;E9PQR1	DAK;TKFC	0.00479554	0.0487372	0.0983959	0.921839	0.981392
P11586;A0A024R652;F5H2F4;B7Z809;V9GYY3;V9GY75	MTHFD1	-0.00504411	0.0313138	-0.161083	0.872393	0.981392
O43237;A0A024R6Z0;J3KRI4;J3KRZ2;B4DHD8;Q63HJ8;B4E2E0;J3KSD2;H3BUM4	DYNC1LI2	-0.00151333	0.0118897	-0.127281	0.899005	0.981392
Q9BW30;A0A024R702;P59282	TPPP3;CGI-38	0.0108247	0.0573008	0.188911	0.850593	0.981392
P13284;A0A024R7N7;A8K686;A6XNE3;Q9UPH8;M0QZG3	IFI30	-0.00457454	0.0351062	-0.130306	0.896618	0.981392
A0A024R7S3;P09497;D6RJD1	CLTB	-0.00179375	0.0195505	-0.0917495	0.927103	0.981392
Q16698;A0A024R9D7;E5RFV2;E5RJG7;Q7LDK6;E5RJD2;E5RID6;H0YAW3	DECR1	0.00708404	0.0382748	0.185084	0.853585	0.981392
Q9UNF1;A0A024R9Y7;Q5H909;B4DX55;Q5H907;B4DNG7;Q9Y5V3;B4DWM5;A0A024R254	MAGED2	0.00224279	0.0136689	0.16408	0.87004	0.981392
Q9P258;A0A024RAC5;A5PLK7	RCC2	0.00302429	0.0231769	0.130488	0.896475	0.981392
P15144;A0A024RC61;Q59E93;B4DV63;B4DPH5;B4DP01;B4DP96;H0YLZ8;H0YMC1;Q8IVL7;Q71E46	ANPEP	-0.00778982	0.0550553	-0.141491	0.887802	0.981392
O94979;A0A024RDH6;A0A024RDD3;D6REX3;H7BXG7;D6RHZ5;H0YAB3;H0Y8V7;H0Y9K1;H0Y8W8;D6RE64;D6RCQ9;H0YAF5;H0Y9T9;D6RBT0;D6RHE8;H0Y9V3	SEC31A;SEC31L1	-0.00286064	0.0175778	-0.162742	0.871091	0.981392
Q14515;Q8N4S1;A0A024RDE1;B4DNS6;B4DV72;B4DFZ4;B7ZB68;B4E397;D6RA29;F5H331;C9JJR8;E9PC64;F5H4Y3	SPARCL1	0.00472733	0.0390757	0.120979	0.90398	0.981392
O60763;A0A024RDG1	USO1;VDP	-0.00434802	0.0243741	-0.178387	0.858825	0.981392
P49207;A0A024RDH8;Q5MK14	RPL34	-0.0040649	0.0259364	-0.156725	0.875816	0.981392
Q9BW91;Q96KB3;A0A024RDI6;Q8NG26;D6RAW2;H7C386;D6R8Z6	NUDT9	-0.00265385	0.0142191	-0.18664	0.852368	0.981392
P11279;B3KRY3;A0A024RDY3;Q59FZ0	LAMP1	0.00693493	0.0420998	0.164726	0.869533	0.981392
A0A068LKQ2		-0.0133071	0.0692482	-0.192165	0.84805	0.981392
V9HW75;A0A087WSV8;P80303;Q2L696;E9PKG6;H0YEG8;E9PLR0;E9PLE9;E9PM22;E9PJP3;A7LNF5;H0YD18;A0A097EV82;A7LNF4;A7LNF3	HEL-S-109;NUCB2;Nucb2	-0.0106752	0.0801038	-0.133267	0.894283	0.981392
P62847;E7ETK0;A0A087WUS0	RPS24	0.00197277	0.0211759	0.0931614	0.925985	0.981392
P62333;V9HW24;A0A087X2I1;H0YJC0;H0YJS8;B4DR91;H0YJX2;H0YJE9;H0YJT1	PSMC6;HEL-S-73	-0.00225995	0.018967	-0.119152	0.905424	0.981392
A0A0F7T8I6		-0.007376	0.0413866	-0.178222	0.858954	0.981392
Q99798;A0A0K0K1H7;A2A274;B4DZ08;B2RBW5;B4DJW1;Q71UF1;B4DEC3;B4DW08;O75944	ACO2	0.00565042	0.042049	0.134377	0.893408	0.981392
Q92747;Q53GB6;A0A0K0K1L3;V9HVZ6;Q59GQ0;E9PF58;Q75MY0	ARPC1A;HEL-68	0.00182948	0.0165988	0.110218	0.912485	0.981392
P58340;A0A0S2Z4U8;A0A0S2Z4A4;Q2TLE4;A0A140VKD2;Q5HYH4;B2RD48;C9JNE5;C9K0D4;C9J3M3;C9K0D3	MLF1;DKFZp313B1621	0.00421538	0.0357425	0.117938	0.906383	0.981392
P07954;A0A0S2Z4C3;A0A0S2Z3X6;A0A0S2Z4H0;A0A0S2Z3S9;A0A0S2Z3W2;A0A0S2Z408	FH	-0.00295613	0.0295689	-0.0999744	0.92059	0.981392
A0A0X9USK2		0.00311689	0.0216483	0.143978	0.885843	0.981392
P31153;A0A140VJP5;B4DEX8;B4E1K2;B4DN74;Q00266;B4DFQ8;A8K455	MAT2A	-0.00316243	0.0245431	-0.128852	0.897765	0.981392
P62195;A0A140VJS3;Q59GS3;J3QQM1;J3QSA9;J3KRP2;J3QLH6;J3QRW1;J3QSE0;J3QRR3;Q8NB90;J3KTQ9	PSMC5	0.00301764	0.0196188	0.153813	0.878105	0.981392
Q99828;A0A140VK09	CIB1	0.0104831	0.0865471	0.121126	0.903864	0.981392
P25788;A0A140VK43;Q6IB71;G3V4X5;G3V3W4;G3V5N4;H0YJ03	PSMA3	-0.00715643	0.0489556	-0.146182	0.884108	0.981392
P60900;A0A140VK44;G3V5Z7;G3V295;G3V3I1;G3V3U4;Q9BZ93;Q59F72;G3V4S5;G3V2S7;H0YJC4	PSMA6	0.00933243	0.0496524	0.187955	0.85134	0.981392
A0A193CHS1		-0.00364596	0.0326957	-0.111512	0.911461	0.981392
A0N7I9	F5-20	-0.0044525	0.0228916	-0.194504	0.846225	0.981392
CON__P13646-1;A1A4E9;A8K2H9;B4DL17;A4FUA1;K7EQH6;Q9C075;K7EMJ2;J3QR55;CON__Q9C075;A0A024R1X9	KRT13	-0.00677751	0.0394406	-0.171841	0.863953	0.981392
A2NB44	IGH@	-0.00587114	0.0365806	-0.160499	0.872852	0.981392
P00746;Q6FHW3;K7ERG9;A6XNE2	CFD;DF	-0.00450204	0.0421224	-0.10688	0.915125	0.981392
A8K0B6;D3DSQ1;Q53H01;B3KUZ6;B1B5S8;B1B5T7;B1B5T0;B1B5S6;B1B5S7;B1B5Q2;B1B5S5	ASAH1	0.00714171	0.0738147	0.0967519	0.923141	0.981392
A8K1K1;Q96KN2;J3KRP0;B4E180	CNDP1	0.00359412	0.0279411	0.128632	0.897939	0.981392
P35637;Q59H57;B4DR70;A8K4H1;Q8TBR3;Q6IBQ5;Q13344;H3BPE7;Q70T18	FUS	-0.00172785	0.0122997	-0.140479	0.888599	0.981392
Q9BUJ2;A8K6U7;A8K5K0;M0R3F1;A8K3W4;A0A024R0J9;A0A0A0MRA5;B7Z4B8;M0QYZ0;B3KM60;M0QYI8;M0QYM5;M0R247;M0QZV6;Q9BTB7;A0A087X1I2;M0R0K8	HNRNPUL1;HNRPUL1	0.000731409	0.00517147	0.141431	0.887849	0.981392
Q99538;B7Z4S8;Q6I9U9;Q53XC6;A8K669;B7Z4A4;G3V4E4;G3V2T4;Q96CY7;G3V4P5;H0YJN9;G3V3Z4	LGMN	-0.00251599	0.0220171	-0.114275	0.909277	0.981392
O15213;B4DP15;B4DNI0;B0UZZ8;A8K9A1;A8K806	WDR46;C6orf11	0.0091934	0.0519056	0.177118	0.859818	0.981392
P55145;A8K878;H7C2D6	MANF	-0.00328186	0.0282206	-0.116293	0.907682	0.981392
Q86VP6;A8K8U1;A0A0C4DGH5;B3KMG3;H0YH27;F5H6I6;B3KM30;F8WBB8	CAND1	-0.0046707	0.0390182	-0.119706	0.904986	0.981392
Q9NYU2;A8KAK1;H7BZG0;Q9NYU1	UGGT1	0.00698095	0.0372802	0.187256	0.851886	0.981392
Q9UHV9;B1AQP2	PFDN2	-0.00271566	0.0284548	-0.0954376	0.924182	0.981392
P51397;B2R4C9;B4DQ75	DAP	-0.000979846	0.00907677	-0.107951	0.914278	0.981392
P08571;B2R888;F1C4A7;D6RFL4;E7EVL5	CD14	0.00621186	0.039351	0.157858	0.874926	0.981392
P20742;B2R950;F5GXY0;B7Z7M2	PZP	-0.0128534	0.0719813	-0.178565	0.858685	0.981392
O43396;V9HW51;B2R960;Q59G46;K7ER96;K7EML9;B3KT45;K7EPB7;K7EME7;K7EKG2	TXNL1;HEL-S-114	-0.00624341	0.0370842	-0.168358	0.866684	0.981392
O43278;H3BVD9;B4DTF6;B2RBU9;H3BTQ8;H3BR01;H3BMB6;H3BSM2;H3BNW5	SPINT1	0.00527334	0.0410075	0.128595	0.897969	0.981392
Q14697;V9HWJ0;B4DJ30;F5H6X6;A0A024R592;B4DSM6;B4DIW2;E9PKU7;B4DZ53;Q9BS14;E9PNH1	GANAB;HEL-S-164nA	-0.00513304	0.0287824	-0.17834	0.858862	0.981392
D6R9P3;D6RD18;B4DMY3;D6RBZ0;Q53F64;Q99729	HNRNPAB	-0.00329925	0.0296111	-0.11142	0.911535	0.981392
B7Z507		-0.00853454	0.0626621	-0.136199	0.891971	0.981392
P20930;I0B0K8;CON__P20930;I0B0K5;I0B0K6;I0B0K7;I0B0K3;I0B0K4;Q05331;Q4JFL9;O75370;Q01212;Q03838;Q16824	FLG	-0.0046594	0.0443668	-0.10502	0.916596	0.981392
P08729;CON__Q3KNV1;B3KY79	KRT7	0.00672547	0.0375483	0.179115	0.858254	0.981392
D3DUU0;D3DUU2	CD163	-0.00290701	0.0208296	-0.139561	0.889322	0.981392
P32969;D6RAN4;Q53Z07;H0Y9V9;B4E1M5;E7ESE0;B4DLV8;H0Y9R4;Q2NKY6	RPL9	0.00396211	0.0234298	0.169105	0.866098	0.981392
Q9NVA2;D6RGI3;D6RER5;D6RDU5;Q96KC0;H0Y961;D6RDP1;D6R9Y6;H0Y9G8	SEPT11	0.00275559	0.0211892	0.130047	0.896823	0.981392
P37840;Q4W5L2;H6UYS5;E7EPV7;D6RA31;F6L6N6;H6UYS7;H6UYS0;Q16143;A0A024R7R3;G4Y815;G4Y816	SNCA;NACP	-0.00349248	0.0269157	-0.129756	0.897052	0.981392
O14786;Q6X907;E9PEP6;Q68DN3;Q71SW6;E7EX60;Q9H2E1;Q5T7F0;Q59F20;A8K9V7;Q6AWA9;Q5JWQ4;Q5JWQ6;V9GYL7;Q9H2E0;Q9H2D9;H0Y4A0	NRP1;DKFZp781F1414;DKFZp686A03134	0.00198839	0.0162718	0.122199	0.903017	0.981392
Q9UBQ0;Q5JPE4;F8VXU5;E9RKB4;Q05DG7	VPS29;DKFZp667O202	-0.00226293	0.0202529	-0.111734	0.911286	0.981392
Q9GZS3;H0YN81;H0YL19;H0YMF9;H3BQA8;H0YLA1;H0YM76;B4E387	WDR61	0.00246996	0.0142478	0.173358	0.862764	0.981392
P04264;H6VRG0;H6VRG1;H6VRG3;H6VRF8;H6VRF9	KRT1	0.0136447	0.128244	0.106396	0.915507	0.981392
Q9NTK5;J3KQ32;Q53SQ6;B4DK14;C9JCJ9;Q53SW9;C9JTK6	OLA1;PTD004	0.00661268	0.0413953	0.159745	0.873444	0.981392
O00160;B0I1T1;Q6ZNI9;Q4LE34;Q92827;M0QXU2;B4DVP3;Q14779;M0QXU5;M0QY89	MYO1F;FLJ00395;MYO1F variant protein	0.00366987	0.0274006	0.133934	0.893757	0.981392
O00391;A0A140VKE5;A8K4C2;A8K477;Q13876;A8MXT8	QSOX1;BPGF-1	0.0048449	0.0487811	0.0993192	0.921108	0.981392
O14745;B2R6A3;B3KSV9;J3QRP6;J3QRA3	SLC9A3R1	-0.0112462	0.0600934	-0.187145	0.851973	0.981392
O15247;Q86YM0;A6PVS0	CLIC2	-0.00370475	0.0268142	-0.138164	0.890423	0.981392
O43252;Q6IAX6;Q05BW9;Q4W5H3;B7Z4W3	PAPSS1	0.00170268	0.0119493	0.142492	0.887014	0.981392
O60506;Q05CK9;B2R8Z8;F6UXX1	SYNCRIP	-0.00687031	0.0429535	-0.159948	0.873285	0.981392
O60664;A0A140VJN8;K7EL96;K7ER39;K7EJD0	PLIN3	-0.00681185	0.0458115	-0.148693	0.882132	0.981392
O60869	EDF1	0.0040472	0.0240914	0.167994	0.866969	0.981392
O60888;C9IZG4;H0YDR4;C9IZQ5	CUTA	-0.00249484	0.0221133	-0.112821	0.910427	0.981392
O75955;Q6IB58;Q5ST80;A0A140T9R1;Q53HQ0;A2VCL5;A0A140T9W4;A0A140T9X0;A2AB09;A2AB10;A0A140T959;A2AB12;A0A140T9C3;A2AB13;A2AB11;A0A0G2JJQ6;A0A140T974;A0A140T9B1;A0A140T957;A0A140T910;A0A140T907;A0A140T905;A2ABJ5	FLOT1	0.00592228	0.034104	0.173654	0.862532	0.981392
P00441;V9HWC9;H7BYH4;X5CHU1;W8Q444;X5CN18;A1YYW4;X5D5A9;X5D3G4	SOD1;HEL-S-44	-0.00614029	0.0671053	-0.0915023	0.927299	0.981392
P01024;V9HWA9;B4E216;M0QYC8;M0QXZ3;M0R0Q9;O95568;A0A024R8Y7	C3;HEL-S-62p	-0.00501065	0.0375526	-0.13343	0.894154	0.981392
P01040;C9J0E4	CSTA	0.0139818	0.0907076	0.154142	0.877847	0.981392
P04080;Q76LA1	CSTB	-0.00859626	0.0476839	-0.180276	0.857346	0.981392
P05023;B7Z3V1;B7Z1N5;Q58I23;Q5TC01;Q5TC02	ATP1A1	0.00535702	0.0447583	0.119688	0.905	0.981392
P05160	F13B	-0.00898174	0.0470514	-0.190892	0.849045	0.981392
P06731;Q8N4D0;Q53G30;A0A024R0K5;T2HVB7;A0A087WYX0;T2HUW8;Q68DM9;M0QX98;P78448;M0QXV9;P40198;M0QXR5;M0R3J1;Q13984	CEACAM5;DKFZp781M2392	-0.00197564	0.020608	-0.0958672	0.923842	0.981392
P07951;Q5TCU3;Q5TCU8;V9HW25;CON__Q3SX28;A7XZE4;B4DGC2;B4E3P1;U3KQK2;K7ELJ3	TPM2;HEL-S-273;TPM2b	0.00273141	0.0290989	0.0938666	0.925426	0.981392
P08758;V9HWE0;D6RBL5;E9PHT9;D6RBE9;B4DNG6;D6RCN3	ANXA5;HEL-S-7	0.005928	0.0527008	0.112484	0.910693	0.981392
P11021;V9HWB4;B4DEF7	HSPA5;HEL-S-89n	0.00792683	0.0554618	0.142924	0.886673	0.981392
P12277;V9HWH2;V9HW77;A0A0S2Z471;B4DP56;G3V4N7;H0YJG0;G3V461;H0YJK0;P06732;G3V2I1;B4DNF8;B4DUP1;B2R892	CKB;HEL-S-29;HEL-211	0.0106408	0.0682526	0.155903	0.876463	0.981392
P13010;Q53T09;Q53TC2;C9JZ81	XRCC5	-0.00647238	0.0400531	-0.161595	0.871991	0.981392
P16152;E9PQ63;A8MTM1	CBR1	0.0128085	0.0726381	0.176333	0.860433	0.981392
P17900;Q14427;H0YBY3;E5RJD0;B4DQM5	GM2A	0.00441747	0.0308272	0.143298	0.886379	0.981392
P17987;E7EQR6;E7ERF2;F5H282;F5GZ03;F5H136;F5GZI8;F5H676;F5H726;F5GYL4;F5H7Y1;A4D1V1	TCP1	-0.00969514	0.0594988	-0.162947	0.87093	0.981392
P20160;A0A087WXP0	AZU1	0.00612302	0.0521221	0.117475	0.906749	0.981392
P21333;Q60FE5;A6NDY9;A0A087WWY3;Q6NXF2;Q96C61;B4E2F9;B4DTD5;F8WE98;H0Y5C6;Q2VP91;Q86TQ3;H0Y5F3;H7C2E7	FLNA	0.00903902	0.0841024	0.107476	0.914653	0.981392
P24666;Q59EH3;G5E9R5;A0A140VK37;F2Z2Q9;O75702	ACP1	0.00613342	0.03858	0.158979	0.874045	0.981392
P25786;V9HW55;F5GX11;B4E0X6;B4DEV8;F5H112	PSMA1;HEL-S-275	-0.00672792	0.0463013	-0.145307	0.884797	0.981392
P25789;B2RDG0;H0YN18;H0YL69;H0YMZ1;H0YMA1;H0YLC2;H0YKT8;H0YMI6;H0YKS0;H0YLS6;H0YMV3	PSMA4	-0.00729852	0.0458474	-0.159192	0.873879	0.981392
P26641;Q53YD7;B4DUP0;B4DUK7;B4DSR4;Q2F838;Q2F840	EEF1G	0.00634491	0.0437434	0.145048	0.885001	0.981392
P27169;B4DX19;F8WF42;Q96P89;Q96P90;Q96P91	PON1	0.0124434	0.0743121	0.167448	0.867398	0.981392
P27348;B4DMT8;E9PG15;Q53S41;Q53RR5;B4DY04;Q3YBA8	YWHAQ	-0.00735105	0.0459023	-0.160145	0.873129	0.981392
P30046;Q53Y51;J3KQ18;A6NHG4;B4DJQ7;A0A0F7RPW6;B5MC82;B4E259;H7C342;A0A0F7RQT4	DDT;DDTL	0.00453868	0.0376438	0.120569	0.904304	0.981392
P31939;V9HWH7;B2R7P8;C9JLK0;F8WEF0	ATIC;HEL-S-70p	0.00580268	0.0529386	0.109611	0.912964	0.981392
P35527;CON__P35527;K7EQQ3	KRT9	-0.021771	0.135942	-0.16015	0.873126	0.981392
P40763;B5BTZ6;G8JLH9;B7ZA24;B4DVR6;B4DNP0;K7EP08	STAT3	0.00409001	0.0217296	0.188223	0.85113	0.981392
P47813;O14602;X6RAC9;A6NJH9	EIF1AX;EIF1AY	-0.00457814	0.0263345	-0.173845	0.862382	0.981392
P48163;A8K168;B4DX99;Q8WVX2	ME1	-0.00530988	0.049454	-0.10737	0.914737	0.981392
P48506;Q14TF0;E1CEI4;B4E2I4;A0A0C4DGB2;H0Y9I7;D6R959;D6REX4;D6RGF8;H0YAB6	GCLC	-0.00853964	0.0627364	-0.136119	0.892034	0.981392
P49411;H3BNU3	TUFM	-0.00425791	0.0413494	-0.102974	0.918215	0.981392
P49591;Q5T5C7;Q0VGA5;Q53HA4	SARS	0.00658651	0.0355992	0.185019	0.853635	0.981392
P49773;D6REP8;D6RE99;D6RD60;A4D2H4;D6RC06	HINT1	0.00939015	0.0588098	0.15967	0.873503	0.981392
P52788;B4DE40;H7C2R7	SMS	-0.00493384	0.0267611	-0.184366	0.854146	0.981392
P55060;B4DM31;B4DUC5;B4DPS6;B4DM67;B4DS32	CSE1L	0.00354957	0.0340041	0.104387	0.917097	0.981392
P59998;F8WCF6;H7C0A3;R4GN08	ARPC4;ARPC4-TTLL3	-0.00796565	0.0678252	-0.117444	0.906773	0.981392
P60866;E5RJX2;E5RIP1;G3XAN0	RPS20	-0.00457048	0.0289004	-0.158146	0.8747	0.981392
P61254;Q6IBH6;J3QRI7;J3QQQ9;J3QQV1;E5RIT6;J3QRC4;J3KTJ8;A0A024RBF6;J3KS10;E5RHH1;J3KSS0	RPL26;RPL26L1;hCG_26523	0.00581783	0.0296725	0.196068	0.845004	0.981392
P62277;J3KMX5;E9PS50	RPS13	-0.00241626	0.0166054	-0.145511	0.884637	0.981392
Q00169;V9HWC5;F5GWE5;B4E1U1;Q6NUL6;I3L459;I3L4H1;I3L4C0;I3L2X8;I3NI10;I3L471;I3L3W1;I3L4U7	PITPNA;HEL-S-36	0.00568805	0.0300852	0.189064	0.850473	0.981392
Q00577;Q2NLD4;Q2NLC9;Q5U0P9;Q56A79	PURA	0.00130746	0.0127392	0.102633	0.918485	0.981392
Q04446;Q59ET0;E9PGM4;B4DUF1;B4DNJ3	GBE1	0.0029277	0.0317972	0.0920742	0.926846	0.981392
Q12904;B4DNK3;D6R937	AIMP1	0.00142978	0.0122072	0.117126	0.907024	0.981392
Q13938;K7EL21;Q8NF12;Q96ET4;K7ES72;A0A0X1KG78	CAPS;FLJ00390	0.00670734	0.0622786	0.107699	0.914477	0.981392
Q14116;A0A024R3E0;B0YJ28;Q96KJ8	IL18	0.00638389	0.0328401	0.194393	0.846311	0.981392
Q15075;A8K7J3;Q05D76	EEA1	-0.00335172	0.0350484	-0.095631	0.924029	0.981392
Q2TU34;B2RE74;A8QID0	FBP1	-0.00904328	0.0773251	-0.116951	0.907162	0.981392
Q86U78;Q53YY1;Q53GY3;Q59EP2;P01019;B4E1B3;B0ZBE2;B2R5S1;B4DE80;A7L3A5;A7L3A4;A7L3A3;A7L3A1;A7L3A2	AGT	0.00545655	0.0517453	0.10545	0.916256	0.981392
Q59GW5;Q14258;D3DTY9	TRIM25	0.00208023	0.0167022	0.124549	0.901162	0.981392
Q5CZ94	DKFZp781M0386	0.0103603	0.0566327	0.182939	0.855262	0.981392
Q5RHS7	S100A2	0.00952512	0.0714205	0.133367	0.894204	0.981392
Q6N093	DKFZp686I04196	0.00764664	0.0795798	0.0960877	0.923667	0.981392
Q6NS95	IGL@	-0.0058349	0.0633587	-0.0920932	0.926831	0.981392
Q6P5S2	LEG1	-0.0152071	0.0958295	-0.158689	0.874274	0.981392
Q8N335;C9JFA7;C9JM46;C9K0P5;B3KWN2	GPD1L	-0.0018842	0.0158815	-0.118641	0.905827	0.981392
Q8N4F0;B4E209	BPIFB2	0.00557555	0.0442982	0.125864	0.900123	0.981392
Q8WW12	PCNP	0.00260603	0.026388	0.0987582	0.921552	0.981392
Q92608;B3KXW9;E7ERW7;Q5XG91;E5RFJ0;B3KY14;Q6ZNS5	DOCK2	-0.00111034	0.0109482	-0.101418	0.919447	0.981392
Q96DG6;B2RD36	CMBL	-0.00151376	0.0150916	-0.100304	0.920328	0.981392
Q9BS40	LXN	0.00565635	0.0394837	0.143258	0.88641	0.981392
Q9NQW7;Q5T6H7;B3KSI7;Q5T6H2;Q5T6H3	XPNPEP1	-0.00603546	0.0308141	-0.195867	0.845161	0.981392
Q9UBQ7;Q5M7Z5;U3KQ56	GRHPR	-0.00558493	0.0364651	-0.153158	0.87862	0.981392
Q9UBX7;M0QZI8;M0QZV0;A0A0A0MR55;M0R151;M0QYW4	KLK11	0.00712534	0.0567484	0.12556	0.900363	0.981392
Q9UFW8	CGGBP1	0.00516352	0.0289489	0.178367	0.858841	0.981392
Q9UL82		-0.00769676	0.0665759	-0.115609	0.908223	0.981392
Q9Y6W5;Q05BU7;B4E3J5;Q9UPY6;Q5T8P4	WASF2	0.00134488	0.0145102	0.0926848	0.926362	0.981392
S6BGD4		-0.00999466	0.0595158	-0.167933	0.867017	0.981392
X2JJP1;Q6Q0M4;U6ER56;Q75NU4;Q6F3G4;Q5KQR9;Q0GGL8;J7HKQ5;I7H0B8;H6V7K0;G9DBG5;F4NC95;E9ABX6;D1MYZ3;C7C3M7;B2DG27;B2DFX0;A6N842;A0A1C3L6C5;A0A1B4ZAX9;A0A0N9MHY4;A0A0K2GUM4;A0A0H5DBU6;A0A0A0YP92;A0A090K2C7;T1WF48;F5ATB1;F4YTE3;F4YTE2;F4YTE0;F4YTE4;O19626;A6H567;U6BM93;S6B303;G0ZE05;F4NBT4;F4NBT3;F4NBT2;F4NBT1;D2KPG8;A0A060D9N2;A0A060D4A6;W0UTQ9;S6FC68;S6BVK3;Q9MY33;Q860I6;Q546I9;Q3LRR5;Q29700;C5MK56…	HLA-B;B-3501	0.00305766	0.0316416	0.0966344	0.923234	0.981392
O95747;A0A024R2M7;C9JIG9	OXSR1	-0.00116457	0.0129994	-0.0895867	0.928817	0.981859
Q9Y262;B0QY89;B4DQF6;B3KPB9;B0QY90;Q8N7H0;B3KNG0;C9JHP4;C9K0Q7;Q7Z5X3;B4DEH4;H7C3A0;H0Y7E6	EIF3L	-0.0011531	0.0128765	-0.0895505	0.928846	0.981859
Q0ZCH9		0.00242115	0.027395	0.0883791	0.929774	0.982257
Q96C19;A0A024QZ77;H0Y4Y4;Q7Z2R5;A0A024R493;Q59EU6	EFHD2	0.00442976	0.0507324	0.0873162	0.930616	0.982563
P09417;A0A140VKA9;B7Z415;D6RGG7;H0Y8F7;D6RHJ7	QDPR	0.00280869	0.0342935	0.0819016	0.934909	0.983009
P30153;A8K7B7;B4DDF7;B4DQY1;A8K3H8;B4DE69;Q8NB89;B3KQV6;C9J9C1;B4E1Q0;E9PH38;E9PPI5;E9PNM7;E9PHZ6	PPP2R1A	0.00495069	0.0598317	0.0827437	0.934241	0.983009
O94811;Q4L233;REV__D2CPJ4;REV__D2CPJ5	TPPP;FREP1	-0.001724	0.0205865	-0.0837439	0.933448	0.983009
P17213;B4DKH6;H0Y738;A0A0D9SFX6	BPI	0.0061754	0.0753551	0.0819507	0.93487	0.983009
Q16222;A0A140VKC0	UAP1	-0.00235533	0.028175	-0.0835964	0.933565	0.983009
Q96L92;A0A0C4DFU6;H7C603	SNX27	-0.00138114	0.0167558	-0.0824273	0.934492	0.983009
S6BGD6		0.00312643	0.0372506	0.0839296	0.933301	0.983009
O00161;A8K287;H3BM38;A0A024R9R8;H3BNE1;H3BR18;H3BPJ0;H3BV99;H3BP15;H3BQY9;H3BNG6;H3BU94;H3BR99	SNAP23	0.00165746	0.020557	0.0806277	0.935919	0.983489
P52907;A0A024R0E5;A8K0T9	CAPZA1	-0.00443451	0.0573405	-0.0773364	0.938529	0.984487
P14550;V9HWI0;Q5T621;V9GYG2;V9GYP9	AKR1A1;HEL-S-165mP	0.00462401	0.0595191	0.0776894	0.93825	0.984487
Q65ZC9;Q0ZCG7	scFv	-0.00382253	0.0487807	-0.0783615	0.937716	0.984487
O00231;B4DTS5;J3QRY4;J3QS13;J3KSW3	PSMD11	-0.00187319	0.0253717	-0.0738299	0.941311	0.986823
Q9BT78;A0A0S2Z5H7;Q53FV3;B3KM48;D6RFN0;D6RAX7;D6RD63;D6REK7	COPS4	-0.00172403	0.0238656	-0.0722391	0.942574	0.986982
P52943;Q53FN1;H0YFA4;H0YHD8	CRIP2	-0.00126512	0.017409	-0.0726702	0.942232	0.986982
O75369;A0A024R321;Q68CT4;E7EN95;H7C5L4;A0A0A0MT44;A0A0C4DGA1	FLNB;DKFZp686A1668	0.00435337	0.0616107	0.0706594	0.943827	0.987713
Q9BR76;A0A024R5K1;Q9NSK3;A0A087WW53;F5H390;Q59F81;B4DIU2;F5H0D2;Q2NNQ8;A9Z1Z3	CORO1B;DKFZp762I166	-0.00281965	0.0422115	-0.0667981	0.946892	0.988593
P09960;A0A140VK27;B4DVZ8;Q59ES1;Q49AK0;B4DEH5	LTA4H	0.00429002	0.0637589	0.067285	0.946506	0.988593
O00303;B4DMT5;B3KSH1;B4DEW9;H0YDT6;A0A0D9SEZ9;Q9BX72	EIF3F	-0.00105959	0.0153987	-0.06881	0.945295	0.988593
O43291;K7EKQ0;Q6LEU8	SPINT2	0.00149986	0.0222514	0.0674053	0.94641	0.988593
Q32Q12;J3KPD9;E7ERL0	NME1-NME2;NME2;NME1	-0.00407976	0.0629517	-0.0648078	0.948472	0.989662
A0A024R6I7;A0A0G2JRN3;Q9P173;C5J0G2;B2D098;G3V544;C1KH65;A0A0S2Z465;G3V5R8;G3V387;S4UD68;A0A0G2JPK4	SERPINA1	-0.00355894	0.058407	-0.0609335	0.951549	0.991127
O14879;Q5T765;B4DLS7	IFIT3	-0.000943524	0.0154293	-0.0611516	0.951376	0.991127
O75636;Q6UY50;Q6UXM4	FCN3;UNQ172	0.00292796	0.0479713	0.0610358	0.951468	0.991127
O00571;A0A0D9SFB3;A0A0D9SG12;B5BTY4;Q59GX6;A0A0D9SF53;Q5S4N1;B4DLU5;B4E132;A0A0J9YVQ7;B4E3C4;A0A087WX09;A0A087WVZ1;B4DLA0;A0A0J9YYH6;C9J8G5	DDX3X	0.00162669	0.0281934	0.0576974	0.954119	0.992451
CON__Q3ZBD7		-0.00176672	0.0302216	-0.0584587	0.953514	0.992451
P50991;A8K3C3;B7Z9L0;B7Z2Z8;B7Z2F4	CCT4	0.00344701	0.0602365	0.0572246	0.954495	0.992451
P31151	S100A7	-0.00365586	0.0666671	-0.0548375	0.956391	0.993842
P36952;A0A024R2B6;C9JLM5	SERPINB5	0.00307724	0.0586395	0.0524773	0.958266	0.994628
A0A068LRW6;A0A0F7SZ86;A0A0F7T0G6		0.00148554	0.027979	0.0530951	0.957775	0.994628
P35579;A0A024R1N1;A0A0U4BW16;Q86XU5;B4E3S1;Q6ZNL4;Q99529;Q5BKV1;Q2PS10;Q9UMJ0;A8CLL2;A0A191TDH2;B9A012;A0A087WT71	MYH9	0.0032486	0.0658207	0.0493553	0.960747	0.994879
A7UJ17		-0.00101767	0.020388	-0.0499151	0.960302	0.994879
P14780	MMP9	0.0051739	0.103018	0.0502233	0.960057	0.994879
Q15293;V9HW95;Q5J7V8;E9PP27	RCN1;HEL-S-84	-0.000887499	0.0175351	-0.0506128	0.959747	0.994879
Q8IV08;A0A024R0Q4;B4DEL6;M0R2W7;M0R1F7;E2QRG1	PLD3	0.000721786	0.0317484	0.0227346	0.981913	0.995695
P53396;A0A024R1Y2;A0A024R1T9;Q4LE36;Q8N9C4;K7ESG8;K7EIE7	ACLY;ACLY variant protein	-0.00184372	0.0461804	-0.0399243	0.968243	0.995695
Q8N1G4;A0A024R4G1	LRRC47	0.000433094	0.0152999	0.028307	0.977481	0.995695
O60884;A0A024R6S1;T2DN57;T2DPK5;I3L320;A0A087WT48	DNAJA2	-0.000540053	0.015248	-0.0354178	0.971826	0.995695
P13686;A0A024R7F8;K7EJD9;K7EIP0	ACP5	-0.00186586	0.0408534	-0.0456721	0.963674	0.995695
Q9UQ80;A0A024RB85;A8K6Y1;Q6PIN5;Q05D08;F8VR77;F8W0A3;H0YIN7;F8VZ69	PA2G4	0.002171	0.0538676	0.0403025	0.967942	0.995695
Q9Y3C6;A0A024RCX8	PPIL1	0.000467884	0.0149528	0.0312907	0.975108	0.995695
Q9BUT1;A0A024RDG9;A8K5M0;A0A024RDJ8;D6RFG2;D6R9U8;D6RIR6;B3KY19;D6RBF6;D6R9P2	BDH2	0.000538534	0.0208258	0.025859	0.979428	0.995695
Q92598;A0A024RDS1;A0A024RDQ0;B4DF68;A0A0A0MSM0;B4DY72;B4DZB4;Q5TBM3;R4GN69;B4DZP3	HSPH1	-0.00278325	0.0683366	-0.0407286	0.967603	0.995695
P13667;A0A090N8Y2;C9JMN9	PDIA4;ERP70	0.00233042	0.0569732	0.0409038	0.967464	0.995695
G9FJH6;O19730;D7RIG5;A0A0A8LE32;P13761;U3PSR8;Q3LAB6;X5MNT1;A0A1C3MVT6;A0A0U5J4K3;A0A0S1RXB1;A0A0S1RVW8;U3PXT8;Q30148;A0A140T958;Q5XKU0;A0A0A0WDY3;X5LU45;U3PUP3;S0F159;S0F0N0;Q9TQ60;N1NVB0;N1NV00;N1NTB2;L0TE80;H8WV65;H2A0A5;F4NBL4;E1V2J5;C0MP10;B5ABX7;A7X5C2;A0A1C3L6D6;A0A186VNH8;A0A186VNH3;A0A186VNG9;A0A141AZJ2;A0A141AZI9;A0A141AZI6;A0A141AZI4;A0A141AZI1;A0A0X7YYU7;A0A0N6W7L5;A0A0N6W7L4;A0A0K0KS…	HLA-DRB1;DRB1	0.000382251	0.0216473	0.0176581	0.985951	0.995695
P13716;A0A140VJL9;B7Z3I9;A0A024R877;Q6ZMU0;B7ZBK6	ALAD	0.000591825	0.016168	0.0366047	0.970882	0.995695
A2J1N8		0.00110915	0.0416735	0.0266152	0.978826	0.995695
P00736;A8K5J8;B4DPQ0;Q53HU9;Q53HT9;F5H2D0;B4E1B0;D3DUT5;F5H1V0;F5H3N3;F5H6Y3;F5H1N6;F5GWL0;F5H3A3	C1R	0.0013734	0.0619368	0.0221742	0.982359	0.995695
B2R5J1;O95166;H6UMI1;Q6IAW1;I3L3J4	GABARAP	0.000460968	0.0183146	0.0251694	0.979976	0.995695
Q00765;B7Z6B3;B7Z2A3;B2R6C4;E2QRG8	REEP5	-0.000753648	0.0273276	-0.0275783	0.97806	0.995695
V5NQE0;F6IQL9	HLA-C	-0.000498431	0.029309	-0.0170061	0.98647	0.995695
P10599;H9ZYJ2	TXN	-0.000913745	0.0480313	-0.0190239	0.984865	0.995695
O43390;Q0VGD6;B4DMB1;B2R7W4;Q6MZS5;B4DT28	HNRNPR;HNRPR;DKFZp686A13234	-0.000428861	0.0171153	-0.0250571	0.980066	0.995695
O75663	TIPRL	0.000744628	0.0246326	0.0302294	0.975952	0.995695
O95861;V9HWF9;A6NF51;B7Z9J7;F8W1J0;F8VVW8;F8VZG4;F8VRY7	BPNT1;HEL20	0.000833887	0.0403744	0.0206538	0.983568	0.995695
P04843;Q6IBR0;Q96HX3;Q53EP4;B4DL99;B7Z4L4;B4DNJ5;F8WF32	RPN1	0.0011421	0.0288839	0.0395412	0.968547	0.995695
P04899;Q96C71;B3KX51;B3KP24;Q93020;Q6LCB5;P19087;A8MTJ3;P11488;A0A024R2Z1;Q5T697;F8WE78	GNAI2;WUGSC:H_LUCA16.1	-0.00141627	0.0461151	-0.0307116	0.975568	0.995695
P08118;B2R597	MSMB	-0.00315059	0.0852656	-0.0369503	0.970607	0.995695
P15880;Q8J014;Q8N5L9;Q6IPX5;Q3KQT6;H0YEN5;E9PQD7;E9PMM9;Q9BSW5;I3L404;E9PPT0;Q8NI61;O60249;E9PM36;Q8NI62;D3DU83;A4D0Y7;H3BNG3;H0YE27;Q6ZNN8	RPS2;rps2;OK/KNS-cl.7	-0.00101679	0.0333187	-0.0305172	0.975723	0.995695
P20700;E9PBF6;A0A0D9SFE5;Q6DC98;B4DZT3;A0A0D9SFY5	LMNB1	-0.00241793	0.0732027	-0.0330306	0.973724	0.995695
P22792	CPN2	0.000836481	0.0281295	0.0297368	0.976344	0.995695
P30838;Q6PKA6;A8MYB8;I3L3I9;Q8N9T9;C9JMC5;E9PNN6;C9JKT2;I3L4E5;I3L1H6;I3L3W9	ALDH3A1	-0.00373885	0.127195	-0.0293945	0.976616	0.995695
P54727;Q53F10;B4DEA3;B7ZA74;B7Z4W4;Q5W0S5;Q5W0S4;H0Y579	RAD23B	-0.00177236	0.0472186	-0.0375351	0.970142	0.995695
P62820;Q5U0I6;E7END7;B7Z8M7;Q96RD8	RAB1A	0.00166999	0.045483	0.0367167	0.970793	0.995695
P62906;Q1JQ76;A0A024RCW3	RPL10A	-0.00132221	0.0361978	-0.0365274	0.970944	0.995695
P62937;V9HWF5;B2RE56;B4DM82;Q71V99	PPIA;HEL-S-69p	0.00136391	0.0445078	0.0306443	0.975622	0.995695
P68402;V9HW44;J3KNE3	PAFAH1B2;HEL-S-303	-0.000534592	0.0277335	-0.0192761	0.984664	0.995695
Q00839;B3KX72;B4DLR3;Q96BA7;Q7Z4Q5;Q5RI18;Q9UEL2	HNRNPU;HNRPU	-0.000925243	0.0521187	-0.0177526	0.985876	0.995695
Q12841;B4DTZ8;C9J5G4;Q9BZQ0;H7C4W4	FSTL1	0.00155534	0.0490201	0.0317286	0.97476	0.995695
Q15907;M0R2D0	RAB11B	0.000748096	0.0321169	0.0232929	0.981469	0.995695
Q99832;Q53HV2;Q6IBT3;B7Z7I4;B7Z1C9;F8WAM2;F8WBP8;A0A0D9SG95	CCT7	0.00115472	0.0527442	0.0218928	0.982582	0.995695
Q59E90		0.000634612	0.0162986	0.0389365	0.969028	0.995695
Q59FZ8;B7ZB56;Q8N8M3;B4DH47;B3KUC9;B7Z6N8;B7Z6B9;Q96MF8;B7Z6P9;Q6P516;H0Y3P5;H7BZD5;Q9Y5Z1		0.000520505	0.0146105	0.0356254	0.971661	0.995695
Q5T6V5;Q5T6V7;Q5T6V6	C9orf64	0.000515794	0.0323008	0.0159684	0.987295	0.995695
Q6PIL8	IGK@	0.000754754	0.0187121	0.0403351	0.967916	0.995695
Q7Z406;B4E177;A1L2Z2;A0A0C4DFM8;B3KWH4	MYH14	0.000870542	0.0417524	0.0208501	0.983412	0.995695
Q8NDH3;H0UI76;B2RDV2;H0YEP3	NPEPL1	0.000189275	0.0107585	0.0175931	0.986003	0.995695
Q9BUF5;B4DP54;K7ESM5;B3KS31;B4E386;K7EL29;K7ESQ3;K7EQT3;K7EJ64;K7ERA8;K7EJZ4;K7EN98;K7EPE5	TUBB6	0.000430612	0.011158	0.0385923	0.969302	0.995695
Q9UJ70;H7C3G9;C9JEV6;H7C286;H7C1L7;H0YEB7;E9PPU6;H0YF44;H0YC94;H0YE82;Q6ZMB4	NAGK	-0.00095582	0.0338942	-0.0282001	0.977566	0.995695
Q9Y3D6	FIS1	-0.000340024	0.0211136	-0.0161045	0.987187	0.995695
P30622;A0A024RBR1;J3KP58;F5H0N7;Q59GJ4;F5H6A0;Q6P5Z9;B3KXA5;F6VGP8;Q86WU4;F5H1T5;F5H367;F5H270	CLIP1;RSN	0.000185055	0.0210785	0.00877935	0.993015	0.997083
Q15435;A0A140VK83;H7C003;C9J177;C9JD73;B5MBZ8;C9JRC4;H7C3Q5;H7C118	PPP1R7	-0.000258631	0.0262953	-0.00983565	0.992174	0.997083
Q9H4G4;D3DRP5;Q5VZR0;B4DQC5;A0A088AWP7;A0A087WUM5	GLIPR2;C9orf19	-0.000367954	0.0413269	-0.0089035	0.992916	0.997083
P78559;E9PGC8;A8K4T7;Q504X9;Q9UL09;Q7Z5F9	MAP1A	-0.000258069	0.0300068	-0.00860035	0.993157	0.997083
I1SRC5;Q14015		-0.00041309	0.0332714	-0.0124158	0.990122	0.997083
P14735;Q59GA5;B3KSB8;B7Z7W6;Q5T5N3	IDE	0.00017113	0.0140202	0.012206	0.990289	0.997083
Q6IBS0;D6RG15;H0Y858;B4E0A1;H7C5I2	TWF2	-0.000536317	0.0511474	-0.0104857	0.991657	0.997083
Q9Y3E7;A0A140T963	CHMP3	-0.00012262	0.0136255	-0.00899934	0.99284	0.997083
D6W5L6;P07988;H0Y7V6;B2RC55;U3KQT2;A0SEC1	SFTPB	0.000510595	0.069181	0.00738058	0.994128	0.997494
P50452;A0A024R2B1;B2R9H3;A0A1B0GU38;C9JVA8;C9JTJ8;H7BXK7	SERPINB8	-0.000111867	0.0214789	-0.00520821	0.995856	0.998209
P53621	COPA	0.000192319	0.0379066	0.00507348	0.995963	0.998209
Q9H1X1	RSPH9	8.9496e-05	0.0214649	0.00416941	0.996683	0.998367
P37802;X6RJP6;B7Z5A2	TAGLN2	0.000181302	0.0588527	0.00308061	0.997549	0.998672
P14625;Q5CAQ5;V9HWP2;B4DU71;Q59FC6;B4DHT9;Q96GW1;H0YIV0;B4DQX3;Q58FF2;F8W026	HSP90B1;TRA1;HEL-S-125m	-0.000152268	0.0689279	-0.0022091	0.998242	0.998804
P13645;CON__P13645;Q7Z3Y7;CON__Q7Z3Y7;Q7Z3Y8;CON__Q7Z3Y8;Q7Z3Z0;CON__Q7Z3Z0;Q7Z3Y9;Q6ZPD6;Q6A165;CON__Q7Z3Y9	KRT10	0.000185503	0.150957	0.00122885	0.999022	0.999022

## Sheet: Legend Dataset EV9
	Meta lung function regression of the BALF proteomics data
	To identify proteins associated with lung function the following procedure was used. Since a small fraction of samples contained missing values, principal component analysis, as implemented in the imputePCA() function of the missMDA R package, was used to derive a single “meta” lung function variable. Missing values in the BALF protein expression were imputed using the missForest() function of th…
