# Supplementary material for: Integrative analysis of cell state changes in lung fibrosis with peripheral protein biomarkers
Source: EMBO Mol Med. 2021 Mar 2;13(4):e12871. doi: 10.15252/emmm.202012871 (PMC8033531; doi:10.15252/emmm.202012871)
Supplement: Supplementary file 13 — Dataset EV11 [file EMMM-13-e12871-s008.xlsx]

## Sheet: Plasma_proteome_Großhadern
Gene names	IPF2	IPF3	IPF4	IPF5	IPF10	IPF15	IPF16	IPF18	IPF29	IPF32	IPF33	IPF34	IPF40	IPF42	IPF43	IPF45	CTD2	CTD4	CTD7	CTD9	CTD10	CTD11	CTD15	CTD21	CTD22	CTD24	CTD25	CTD28	CTD29	CTD31	Pearson correlation Significant FVC (%)	Pearson correlation Corr.Coef. FVC (%)	Pearson correlation p-value (-log10) FVC (%)	Pearson correlation q-value FVC (%)	PG.ProteinAccessions	PG.ProteinDescriptions	PG.ProteinGroups	PG.ProteinNames	PG.UniProtIds
SERPINA1	NaN	14.6275	14.189	13.3342	14.8905	15.9599	19.9232	20.4488	16.7678	19.7112	14.8441	19.8605	NaN	NaN	NaN	NaN	16.2815	19.7882	NaN	NaN	14.3226	19.1619	15.9738	19.7691	19.6342	15.2968	17.011	20.4691	NaN	NaN		0.272218	0.63346	1	A0A024R6I7	Isoform of P01009, Alpha-1-antitrypsin	A0A024R6I7	A0A024R6I7_HUMAN	A0A024R6I7
IGLV8-61	17.9232	17.275	20.2583	NaN	19.1075	NaN	17.7525	17.6114	17.2272	17.624	17.781	17.1878	17.8995	18.9473	18.7281	17.1042	17.1844	17.352	19.4112	17.9362	19.7294	17.0627	19.2969	16.145	17.4761	20.0607	NaN	NaN	18.4647	18.1585		0.187425	0.432214	1	A0A075B6I0	Protein IGLV8-61 (Fragment)	A0A075B6I0	A0A075B6I0_HUMAN	A0A075B6I0
IGLV3-21	19.7139	18.846	19.9162	20.079	19.0906	19.5023	19.1156	20.13	19.6727	18.5951	18.3051	19.7014	19.9731	19.0732	19.5806	19.812	18.303	20.2272	18.9976	19.3941	20.8278	19.5321	20.4353	18.9482	18.6949	19.6529	20.1484	19.5494	18.6834	19.5075		0.0640848	0.130065	1	A0A075B6J7	Protein IGLV3-21 (Fragment)	A0A075B6J7	A0A075B6J7_HUMAN	A0A075B6J7
IGLV3-16	17.525	16.5527	18.3078	18.4796	17.8653	21.8983	17.183	18.3843	17.6674	17.0473	17.7232	17.783	18.5863	16.8972	18.2823	18.2203	16.5617	18.1853	17.6931	17.4822	19.3635	18.0082	18.3231	17.0362	16.4859	18.6187	17.5389	18.0638	17.2856	18.0232		0.00868237	0.0157669	1	A0A075B6K0	HCG2041221 (Fragment)	A0A075B6K0	A0A075B6K0_HUMAN	A0A075B6K0
IGLC2;IGLC3;IGLC2;IGLC3	24.8039	24.8503	25.8558	25.6979	25.7797	25.9599	24.2624	26.2012	25.1563	23.8453	24.9275	24.0843	26.1997	24.4396	25.4065	25.5322	23.8071	25.0362	25.0847	25.3043	26.7545	25.0627	25.4096	23.9806	24.1204	25.8242	25.3254	25.3927	24.8739	25.444		-0.00436263	0.00785273	1	A0A075B6K9;A0A075B6L0;P0CG05;P0CG06	Isoform of P0CG05, Ig lambda-2 chain C regions (Fragment);Isoform of P0CG06, Ig lambda-3 chain C regions (Fragment);Ig lambda-2 chain C regions;Ig lambda-3 chain C regions	A0A075B6K9;A0A075B6L0;P0CG05;P0CG06	A0A075B6K9_HUMAN;A0A075B6L0_HUMAN;LAC2_HUMAN;LAC3_HUMAN	A0A075B6K9;A0A075B6L0;P0CG05;P0CG06
IGHG3	20.2277	19.5208	21.2357	20.6832	20.7612	20.9659	19.2992	19.8788	19.804	20.267	20.5335	19.0023	21.7125	19.98	19.8519	21.0509	19.2994	19.6992	20.4442	20.5606	20.476	18.951	20.6679	17.6053	18.6595	20.9399	19.1098	19.6345	20.2797	19.9369		-0.157236	0.381626	1	A0A075B6N8;A0A087WVW2;A0A087WXL8;P01860	Isoform of P01871, Ig gamma-3 chain C region (Fragment);Isoform of P01871, Ig gamma-3 chain C region;Isoform of P01871, Ig gamma-3 chain C region;Ig gamma-3 chain C region	A0A075B6N8;A0A087WVW2;A0A087WXL8;P01860	A0A075B6N8_HUMAN;A0A087WVW2_HUMAN;A0A087WXL8_HUMAN;IGHG3_HUMAN	A0A075B6N8;A0A087WVW2;A0A087WXL8;P01860
IGKV2D-28	20.5184	21.4126	21.5793	20.9842	21.1777	20.3038	20.0252	21.9531	20.4203	21.2409	21.068	19.6694	20.8129	20.4411	21.0007	21.6881	20.0808	20.9562	20.3954	20.8038	21.3686	20.9277	21.615	19.7666	20.254	20.8115	20.8109	21.1843	20.1941	21.2626		-0.168461	0.417526	1	A0A075B6P5;A0A0A0MTQ6	Protein IGKV2-28 (Fragment);Isoform of A0A075B6P5, Protein IGKV2D-28	A0A075B6P5;A0A0A0MTQ6	A0A075B6P5_HUMAN;A0A0A0MTQ6_HUMAN	A0A075B6P5;A0A0A0MTQ6
IGKV2D-24;IGKV2-24	18.5902	20.0453	19.7867	18.799	19.7858	18.252	17.6627	18.4335	18.4799	16.8259	18.8329	18.2296	18.8213	17.7316	19.7354	18.8644	18.7081	19.5076	18.9853	17.6109	19.1389	19.0452	19.6384	17.8992	18.3178	18.9793	17.0839	18.3148	18.2553	19.6276		-0.231061	0.642391	1	A0A075B6R9;A0A0C4DH68	Protein IGKV2D-24 (Fragment);Protein IGKV2-24 (Fragment)	A0A075B6R9;A0A0C4DH68	A0A075B6R9_HUMAN;A0A0C4DH68_HUMAN	A0A075B6R9;A0A0C4DH68
IGKV2D-29	17.1667	16.5592	18.8906	16.9216	16.5465	15.7749	18.2326	19.9598	17.0272	17.7909	17.4491	16.8818	18.7769	18.8214	18.792	19.9782	16.3815	17.6786	16.2113	18.5103	20.7812	17.2378	18.9445	15.5832	16.4906	18.5966	18.9276	18.0002	16.2258	17.1172		-0.0255506	0.048017	1	A0A075B6S2;A0A087X0P6	Protein IGKV2D-29 (Fragment);Isoform of A0A075B6S2, Protein IGKV2D-29	A0A075B6S2;A0A087X0P6	A0A075B6S2_HUMAN;A0A087X0P6_HUMAN	A0A075B6S2;A0A087X0P6
PDE4DIP;PDE4DIP;PDE4DIP;PDE4DIP;PDE4DIP;PDE4DIP;PDE4DIP;PDE4DIP;CDK5RAP2;PDE4DIP;PDE4DIP;PDE4DIP;PDE4DIP;PDE4DIP;PDE4DIP;PDE4DIP;CDK5RAP2;CDK5RAP2;CDK5RAP2;PDE4DIP;PDE4DIP;PDE4DIP;PDE4DIP;PDE4DIP;PDE4DIP;PDE4DIP;PDE4DIP;PDE4DIP;PDE4DIP;CDK5RAP2;CDK5RAP2;CDK5RAP2;CDK5RAP2	16.8484	16.2663	17.1942	16.835	16.9065	16.6067	16.8068	17.0188	16.4498	17.0636	15.9441	15.9028	16.1503	17.0661	16.4179	16.5372	16.5456	15.8674	16.1882	16.3745	16.7049	16.4169	17.4826	17.423	17.4337	16.9198	16.5108	16.9904	17.0221	16.6319		0.0456848	0.0893971	1	A0A075B749;A0A087WVF8;A0A087WVQ4;A0A087WWI2;A0A087WWY1;A0A087WX83;A0A087WYE4;A0A087X0I1;A0A0A0MRG9;A0A0A0MRL8;A0A0A0MRL9;A0A0A0MRM0;A0A0A0MRM1;E9PJK3;E9PJU0;E9PS60;F8WBJ0;F8WCI3;F8WF55;Q5VU43;Q5VU43-10;Q5VU43-11;Q5VU43-12;Q5VU43-3;Q5VU43-4;Q5VU43-6;Q5VU43-7;Q5VU43-8;Q5VU43-9;Q96SN8;Q96SN8-2;Q96SN8-3;Q96SN8-4	Isoform of Q5VU43, Myomegalin;Isoform of Q5VU43, Myomegalin;Isoform of Q5VU43, Myomegalin;Isoform of Q5VU43, Myomegalin (Fragment);Isoform of Q5VU43, Myomegalin;Isoform of Q5VU43, Myomegalin;Isoform of Q5VU43, Myomegalin;Isoform of Q5VU43, Myomegalin (Fragment);Isoform of Q96SN8, CDK5 regulatory subunit-associated protein 2;Isoform of Q5VU43, Myomegalin;Isoform of Q5VU43, Myomegalin;Isoform of Q5…	A0A075B749;A0A087WVF8;A0A087WVQ4;A0A087WWI2;A0A087WWY1;A0A087WX83;A0A087WYE4;A0A087X0I1;A0A0A0MRG9;A0A0A0MRL8;A0A0A0MRL9;A0A0A0MRM0;A0A0A0MRM1;E9PJK3;E9PJU0;E9PS60;F8WBJ0;F8WCI3;F8WF55;Q5VU43;Q5VU43-10;Q5VU43-11;Q5VU43-12;Q5VU43-3;Q5VU43-4;Q5VU43-6;Q5VU43-7;Q5VU43-8;Q5VU43-9;Q96SN8;Q96SN8-2;Q96SN8-3;Q96SN8-4	A0A075B749_HUMAN;A0A087WVF8_HUMAN;A0A087WVQ4_HUMAN;A0A087WWI2_HUMAN;A0A087WWY1_HUMAN;A0A087WX83_HUMAN;A0A087WYE4_HUMAN;A0A087X0I1_HUMAN;A0A0A0MRG9_HUMAN;A0A0A0MRL8_HUMAN;A0A0A0MRL9_HUMAN;A0A0A0MRM0_HUMAN;A0A0A0MRM1_HUMAN;E9PJK3_HUMAN;E9PJU0_HUMAN;E9PS60_HUMAN;F8WBJ0_HUMAN;F8WCI3_HUMAN;F8WF55_HUMAN;MYOME_HUMAN;MYOME_HUMAN;MYOME_HUMAN;MYOME_HUMAN;MYOME_HUMAN;MYOME_HUMAN;MYOME_HUMAN;MYOME_HUMAN;MYOM…	A0A075B749;A0A087WVF8;A0A087WVQ4;A0A087WWI2;A0A087WWY1;A0A087WX83;A0A087WYE4;A0A087X0I1;A0A0A0MRG9;A0A0A0MRL8;A0A0A0MRL9;A0A0A0MRM0;A0A0A0MRM1;E9PJK3;E9PJU0;E9PS60;F8WBJ0;F8WCI3;F8WF55;Q5VU43;Q5VU43-10;Q5VU43-11;Q5VU43-12;Q5VU43-3;Q5VU43-4;Q5VU43-6;Q5VU43-7;Q5VU43-8;Q5VU43-9;Q96SN8;Q96SN8-2;Q96SN8-3;Q96SN8-4
IGHV3OR16-12;IGHV3OR16-13;IGHV3-53;IGHV3-33;IGHV3-74;IGHV3-30;IGHV3-66;IGHV3-23	21.3476	20.5328	21.817	21.7574	21.4058	21.3573	19.2802	21.6203	19.7469	20.4783	21.7254	20.264	21.2476	19.9692	21.4193	21.1376	20.5333	21.6483	21.2088	21.0985	21.965	20.8117	22.2099	20.342	20.1424	22.3141	21.0871	21.3001	20.9369	21.505		-0.0936057	0.201269	1	A0A075B7B8;A0A075B7E8;A0A087WSX4;A0A0B4J1V3;A0A0B4J1X5;A0A0B4J2B7;A0A0C4DH42;P01764	Protein IGHV3OR16-12 (Fragment);Protein IGHV3OR16-13 (Fragment);Protein IGHV3-53 (Fragment);Protein IGHV3-33 (Fragment);Protein IGHV3-74 (Fragment);Protein IGHV3-30 (Fragment);Protein IGHV3-66 (Fragment);Ig heavy chain V-III region 23	A0A075B7B8;A0A075B7E8;A0A087WSX4;A0A0B4J1V3;A0A0B4J1X5;A0A0B4J2B7;A0A0C4DH42;P01764	A0A075B7B8_HUMAN;A0A075B7E8_HUMAN;A0A087WSX4_HUMAN;A0A0B4J1V3_HUMAN;A0A0B4J1X5_HUMAN;A0A0B4J2B7_HUMAN;A0A0C4DH42_HUMAN;HV303_HUMAN	A0A075B7B8;A0A075B7E8;A0A087WSX4;A0A0B4J1V3;A0A0B4J1X5;A0A0B4J2B7;A0A0C4DH42;P01764
CPB2	17.6072	18.0167	17.646	17.753	17.5448	17.4445	17.7143	17.9211	17.1928	17.4926	17.7128	17.6655	17.7443	17.4881	18.0512	17.8343	17.2501	17.488	17.5925	17.256	17.6521	18.0714	18.0834	17.885	17.4061	17.5313	17.475	17.4157	17.6452	17.3192		-0.112341	0.250437	1	A0A087WSY5;Q96IY4	Isoform of Q96IY4, Carboxypeptidase B2;Carboxypeptidase B2	A0A087WSY5;Q96IY4	A0A087WSY5_HUMAN;CBPB2_HUMAN	A0A087WSY5;Q96IY4
NCAM1	NaN	NaN	16.1588	NaN	NaN	NaN	NaN	NaN	NaN	NaN	NaN	NaN	16.194	NaN	15.9152	NaN	13.418	NaN	NaN	NaN	NaN	NaN	NaN	13.078	NaN	NaN	NaN	NaN	NaN	NaN		0.295851	0.201432	1	A0A087WTE4;A0A087WTF6;A0A087WV75;A0A087WWD4;A0A087WX77;H7BYX6;P13591;P13591-1;P13591-3;P13591-4;P13591-5	Isoform of P13591, Neural cell adhesion molecule 1;Isoform of P13591, Neural cell adhesion molecule 1;Isoform of P13591, Neural cell adhesion molecule 1;Isoform of P13591, Neural cell adhesion molecule 1;Isoform of P13591, Neural cell adhesion molecule 1;Isoform of P13591, Neural cell adhesion molecule 1;Neural cell adhesion molecule 1;Isoform of P13591, Isoform 2 of Neural cell adhesion molecule…	A0A087WTE4;A0A087WTF6;A0A087WV75;A0A087WWD4;A0A087WX77;H7BYX6;P13591;P13591-1;P13591-3;P13591-4;P13591-5	A0A087WTE4_HUMAN;A0A087WTF6_HUMAN;A0A087WV75_HUMAN;A0A087WWD4_HUMAN;A0A087WX77_HUMAN;H7BYX6_HUMAN;NCAM1_HUMAN;NCAM1_HUMAN;NCAM1_HUMAN;NCAM1_HUMAN;NCAM1_HUMAN	A0A087WTE4;A0A087WTF6;A0A087WV75;A0A087WWD4;A0A087WX77;H7BYX6;P13591;P13591-1;P13591-3;P13591-4;P13591-5
RAB1B;RAB1A;RAB1B;RAB8B;RAB8B;RAB8B;RAB8B;RAB13;RAB15;RAB15;RAB8A;RAB8A;RAB10;RAB1A;RAB1A;RAB1A;RAB1C;RAB8B;RAB1B	NaN	13.0029	NaN	12.7902	14.2691	NaN	NaN	NaN	NaN	NaN	NaN	NaN	NaN	NaN	NaN	NaN	15.297	15.2905	NaN	NaN	NaN	NaN	NaN	NaN	NaN	NaN	NaN	NaN	NaN	NaN		0.626086	0.587508	1	A0A087WTI1;E7END7;E9PLD0;H0YL94;H0YLJ8;H0YMN7;H0YNE9;P51153;P59190;P59190-2;P61006;P61006-2;P61026;P62820;P62820-2;P62820-3;Q92928;Q92930;Q9H0U4	Isoform of Q9H0U4, Ras-related protein Rab-1B;Isoform of P62820, Ras-related protein Rab-1A;Isoform of Q9H0U4, Ras-related protein Rab-1B;Isoform of Q92930, Ras-related protein Rab-8B;Isoform of Q92930, Ras-related protein Rab-8B;Isoform of Q92930, Ras-related protein Rab-8B;Isoform of Q92930, Ras-related protein Rab-8B (Fragment);Ras-related protein Rab-13;Ras-related protein Rab-15;Isoform of P…	A0A087WTI1;E7END7;E9PLD0;H0YL94;H0YLJ8;H0YMN7;H0YNE9;P51153;P59190;P59190-2;P61006;P61006-2;P61026;P62820;P62820-2;P62820-3;Q92928;Q92930;Q9H0U4	A0A087WTI1_HUMAN;E7END7_HUMAN;E9PLD0_HUMAN;H0YL94_HUMAN;H0YLJ8_HUMAN;H0YMN7_HUMAN;H0YNE9_HUMAN;RAB13_HUMAN;RAB15_HUMAN;RAB15_HUMAN;RAB8A_HUMAN;RAB8A_HUMAN;RAB10_HUMAN;RAB1A_HUMAN;RAB1A_HUMAN;RAB1A_HUMAN;RAB1C_HUMAN;RAB8B_HUMAN;RAB1B_HUMAN	A0A087WTI1;E7END7;E9PLD0;H0YL94;H0YLJ8;H0YMN7;H0YNE9;P51153;P59190;P59190-2;P61006;P61006-2;P61026;P62820;P62820-2;P62820-3;Q92928;Q92930;Q9H0U4
SSC5D	13.1192	NaN	NaN	12.3969	12.0794	NaN	NaN	NaN	NaN	NaN	12.7741	NaN	NaN	NaN	NaN	13.4157	NaN	NaN	NaN	NaN	NaN	NaN	NaN	NaN	NaN	NaN	NaN	NaN	NaN	12.9501		-0.0495804	0.0335342	1	A0A087WU72;A1L4H1;A1L4H1-2;M0QZ17	Isoform of A1L4H1, Soluble scavenger receptor cysteine-rich domain-containing protein SSC5D;Soluble scavenger receptor cysteine-rich domain-containing protein SSC5D;Isoform of A1L4H1, Isoform 2 of Soluble scavenger receptor cysteine-rich domain-containing protein SSC5D;Isoform of A1L4H1, Soluble scavenger receptor cysteine-rich domain-containing protein SSC5D (Fragment)	A0A087WU72;A1L4H1;A1L4H1-2;M0QZ17	A0A087WU72_HUMAN;SRCRL_HUMAN;SRCRL_HUMAN;M0QZ17_HUMAN	A0A087WU72;A1L4H1;A1L4H1-2;M0QZ17
IGHD	17.537	NaN	16.9692	15.2316	18.6849	14.6002	15.4172	15.5578	18.7936	18.3987	18.1693	15.9439	14.5111	17.9732	16.2092	17.6564	NaN	16.3438	17.0026	14.8723	15.6544	NaN	14.8657	NaN	15.3753	NaN	13.6694	15.3956	14.7317	16.191		-0.373259	1.14021	1	A0A087WUS7;A0A0A0MS09;P01880;P01880-2	Isoform of P01880, Ig delta chain C region;Isoform of P01880, Ig delta chain C region (Fragment);Ig delta chain C region;Isoform of P01880, Isoform 2 of Ig delta chain C region	A0A087WUS7;A0A0A0MS09;P01880;P01880-2	A0A087WUS7_HUMAN;A0A0A0MS09_HUMAN;IGHD_HUMAN;IGHD_HUMAN	A0A087WUS7;A0A0A0MS09;P01880;P01880-2
IGHG1	25.8117	26.2247	26.2217	26.3994	26.8626	27.128	25.52	26.8724	26.5647	25.9026	25.895	25.3971	26.67	25.5014	26.3846	26.735	25.1624	26.4938	25.9154	27.3965	28.0316	26.7082	26.9603	25.0006	25.6717	26.7977	26.8699	26.8426	25.8501	26.8533		0.0332417	0.0634469	1	A0A087WV47	Isoform of P01871, Ig gamma-1 chain C region	A0A087WV47	A0A087WV47_HUMAN	A0A087WV47
EEF1A1;EEF1A1;EEF1A1;EEF1A2;EEF1A1P5	13.0234	NaN	NaN	NaN	NaN	NaN	15.3889	15.134	14.1966	13.4476	NaN	NaN	NaN	NaN	NaN	NaN	NaN	NaN	NaN	NaN	NaN	NaN	NaN	14.2923	NaN	NaN	NaN	NaN	13.0475	13.435		0.163086	0.155155	1	A0A087WVQ9;P68104;P68104-2;Q05639;Q5VTE0	Isoform of P68104, Elongation factor 1-alpha 1;Elongation factor 1-alpha 1;Isoform of P68104, Isoform 2 of Elongation factor 1-alpha 1;Elongation factor 1-alpha 2;Putative elongation factor 1-alpha-like 3	A0A087WVQ9;P68104;P68104-2;Q05639;Q5VTE0	A0A087WVQ9_HUMAN;EF1A1_HUMAN;EF1A1_HUMAN;EF1A2_HUMAN;EF1A3_HUMAN	A0A087WVQ9;P68104;P68104-2;Q05639;Q5VTE0
IGHV3-72;IGHV3OR16-9;;;IGHV3OR16-9	22.0572	21.2445	22.5305	22.4427	22.6354	21.7533	21.1487	22.0885	21.1393	21.0874	21.5711	21.1718	22.1058	20.4949	22.6251	22.8897	20.5241	22.5185	22.0408	22.1001	22.8233	21.5897	23.5083	20.5853	20.6791	22.1558	21.9877	22.0537	21.9961	22.4491		0.0303695	0.0576307	1	A0A087WW89;A0A0B4J2B5;P01766;P01777;S4R460	Isoform of A0A0B4J1Y9, Protein IGHV3-72;Protein IGHV3OR16-9 (Fragment);Ig heavy chain V-III region BRO;Ig heavy chain V-III region TEI;Isoform of A0A0B4J2B5, Protein IGHV3OR16-9	A0A087WW89;A0A0B4J2B5;P01766;P01777;S4R460	A0A087WW89_HUMAN;A0A0B4J2B5_HUMAN;HV305_HUMAN;HV316_HUMAN;S4R460_HUMAN	A0A087WW89;A0A0B4J2B5;P01766;P01777;S4R460
IGLL5	23.9129	23.6675	24.6495	24.5611	24.9081	24.7914	23.1137	24.9333	24.1898	23.097	24.0152	23.3251	25.1686	23.4077	24.4722	24.5793	23.2464	24.1796	24.0462	24.4505	25.8314	24.2016	24.7184	22.6419	23.2589	24.5982	24.4998	24.4552	23.8373	24.4744		-0.00877528	0.0159387	1	A0A087WWC9;A0A087WWT5;A0A087WWU7;A0A087WX49;A0A087WXC3;A0A087WYN7	Isoform of B9A064, Immunoglobulin lambda-like polypeptide 5;Isoform of B9A064, Immunoglobulin lambda-like polypeptide 5;Isoform of B9A064, Immunoglobulin lambda-like polypeptide 5;Isoform of B9A064, Immunoglobulin lambda-like polypeptide 5;Isoform of B9A064, Immunoglobulin lambda-like polypeptide 5;Isoform of B9A064, Immunoglobulin lambda-like polypeptide 5	A0A087WWC9;A0A087WWT5;A0A087WWU7;A0A087WX49;A0A087WXC3;A0A087WYN7	A0A087WWC9_HUMAN;A0A087WWT5_HUMAN;A0A087WWU7_HUMAN;A0A087WX49_HUMAN;A0A087WXC3_HUMAN;A0A087WYN7_HUMAN	A0A087WWC9;A0A087WWT5;A0A087WWU7;A0A087WX49;A0A087WXC3;A0A087WYN7
FCGBP	14.5045	14.1688	14.5864	15.3555	14.5218	15.0534	14.6151	14.8036	15.031	15.8017	14.5972	14.2459	15	13.6354	14.9098	14.5278	14.0246	13.1998	13.9679	14.1337	14.8741	14.0604	14.2398	12.9037	14.7008	14.3101	14.0173	13.2938	13.1924	14.9658		-0.217784	0.591056	1	A0A087WXI2;Q9Y6R7	Isoform of Q9Y6R7, IgGFc-binding protein;IgGFc-binding protein	A0A087WXI2;Q9Y6R7	A0A087WXI2_HUMAN;FCGBP_HUMAN	A0A087WXI2;Q9Y6R7
IGHG1	19.0236	18.3471	19.0506	19.1173	18.4075	18.8627	19.8604	19.1368	18.9662	17.7765	18.9298	21.8116	22.2231	21.6555	19.1257	22.7034	18.2707	18.6281	22.0045	19.5709	20.2243	18.7865	22.9794	17.6269	17.8126	18.6651	19.2069	19.2657	18.7623	19.4025		0.0232763	0.0435421	1	A0A087WYC5;A0A087X079	Isoform of P01871, Ig gamma-1 chain C region;Isoform of P01871, Ig gamma-1 chain C region	A0A087WYC5;A0A087X079	A0A087WYC5_HUMAN;A0A087X079_HUMAN	A0A087WYC5;A0A087X079
IGHM	21.8001	23.0159	23.5045	23.4105	24.5255	22.1028	22.597	22.6246	20.0618	20.8012	22.1817	22.0789	22.6905	22.7738	22.9298	23.3426	23.1691	23.1986	23.0547	22.7213	23.7468	24.1302	22.4965	21.8999	22.216	25.6249	22.5153	22.9678	22.5258	22.7275		-0.0185775	0.0344228	1	A0A087WYJ9	Isoform of P01871, Ig mu chain C region	A0A087WYJ9	A0A087WYJ9_HUMAN	A0A087WYJ9
MAN1C1	19.0339	19.5574	19.4062	19.3403	19.4984	19.3646	18.8614	19.454	17.0948	19.4239	19.0325	19.622	19.0867	19.8951	19.4642	19.7458	19.2969	19.621	19.5008	19.6219	19.3688	19.616	NaN	19.4009	19.6415	18.0935	19.1775	19.3442	19.4054	19.0118		-0.130293	0.293524	1	A0A087WZ31;A6NGN6;B1AJZ5;Q9NR34	Isoform of Q9NR34, alpha-1,2-Mannosidase;Isoform of Q9NR34, alpha-1,2-Mannosidase;Isoform of Q9NR34, alpha-1,2-Mannosidase;Mannosyl-oligosaccharide 1,2-alpha-mannosidase IC	A0A087WZ31;A6NGN6;B1AJZ5;Q9NR34	A0A087WZ31_HUMAN;A6NGN6_HUMAN;B1AJZ5_HUMAN;MA1C1_HUMAN	A0A087WZ31;A6NGN6;B1AJZ5;Q9NR34
PARVB	NaN	NaN	NaN	11.5174	NaN	9.14649	NaN	NaN	NaN	NaN	NaN	NaN	NaN	NaN	NaN	NaN	13.2049	14.0272	NaN	NaN	NaN	NaN	NaN	NaN	NaN	NaN	NaN	13.084	NaN	13.2845		0.156994	0.11552	1	A0A087WZB5;Q9HBI1;Q9HBI1-2;Q9HBI1-3	Isoform of Q9HBI1, Beta-parvin;Beta-parvin;Isoform of Q9HBI1, Isoform 2 of Beta-parvin;Isoform of Q9HBI1, Isoform 3 of Beta-parvin	A0A087WZB5;Q9HBI1;Q9HBI1-2;Q9HBI1-3	A0A087WZB5_HUMAN;PARVB_HUMAN;PARVB_HUMAN;PARVB_HUMAN	A0A087WZB5;Q9HBI1;Q9HBI1-2;Q9HBI1-3
IGKV1D-33	18.8565	19.3709	19.8879	19.7824	19.9899	19.824	18.7732	19.8755	18.7514	18.4905	19.5546	18.3632	19.96	19.0183	20.1053	20.3724	18.2017	19.2223	18.8515	19.6219	20.5394	19.3527	20.3971	18.6412	18.8196	20.3855	18.872	19.8696	18.8035	19.6575		-0.229337	0.63561	1	A0A087WZH9	Isoform of A0A0B4J1U0, Protein IGKV1-33	A0A087WZH9	A0A087WZH9_HUMAN	A0A087WZH9
IGKV3-11	21.8797	21.9562	23.2765	23.3974	23.1374	23.0483	21.6781	22.926	22.0234	21.8645	22.7522	21.1838	23.0274	21.3755	22.9301	23.279	21.4327	23.0614	22.1923	23.5292	23.5617	22.5567	23.6637	21.5948	21.9042	23.1443	22.7271	22.5354	22.1383	22.7675		-0.0449652	0.0878628	1	A0A087WZW8	Protein IGKV3-11	A0A087WZW8	A0A087WZW8_HUMAN	A0A087WZW8
IGKC	25.0739	25.3843	26.384	26.112	26.3724	25.6719	25.1934	26.4125	25.8774	25.2076	25.839	24.8699	26.4675	25.1302	26.6961	26.6947	24.5458	25.917	25.5425	26.4866	26.6756	25.5655	26.4107	24.364	24.7712	26.1554	25.8794	25.5982	25.6531	26.6137		-0.0120266	0.0219896	1	A0A087X130	Isoform of P01834, Ig kappa chain C region	A0A087X130	A0A087X130_HUMAN	A0A087X130
GPX3	15.9744	16.1445	16.0777	15.4156	16.1094	15.692	16.2139	15.9743	16.4301	16.0963	15.8413	15.6141	15.2685	16.2165	15.8824	16.256	16.2998	16.5381	16.4	16.2583	15.7446	16.7124	15.4295	17.025	16.4409	16.3906	16.3247	16.6091	15.807	16.4225		0.141352	0.332985	1	A0A087X1J7;P22352	Isoform of P22352, Glutathione peroxidase;Glutathione peroxidase 3	A0A087X1J7;P22352	A0A087X1J7_HUMAN;GPX3_HUMAN	A0A087X1J7;P22352
ICOSLG	12.4469	NaN	NaN	12.2571	NaN	12.7622	NaN	NaN	NaN	12.216	NaN	11.4279	12.6072	NaN	NaN	NaN	NaN	NaN	12.0919	12.5856	12.8123	NaN	NaN	NaN	NaN	NaN	NaN	NaN	NaN	12.73		0.0911454	0.0956808	1	A0A087X1L8;K4DIA0;O75144;O75144-2;O75144-3	Isoform of O75144, ICOS ligand;Isoform of O75144, ICOS ligand;ICOS ligand;Isoform of O75144, Isoform 2 of ICOS ligand;Isoform of O75144, Isoform 3 of ICOS ligand	A0A087X1L8;K4DIA0;O75144;O75144-2;O75144-3	A0A087X1L8_HUMAN;K4DIA0_HUMAN;ICOSL_HUMAN;ICOSL_HUMAN;ICOSL_HUMAN	A0A087X1L8;K4DIA0;O75144;O75144-2;O75144-3
SAA2-SAA4	20.363	20.0027	20.8589	20.2078	20.3349	20.3775	20.4435	20.2646	20.0538	20.0217	20.6535	20.7682	20.5072	20.6312	19.7574	20.047	19.6996	19.8196	19.3947	20.171	20.0894	19.8323	19.9948	20.3241	20.2479	20.4022	19.8343	20.3976	20.0089	20.4371		-0.227865	0.629845	1	A0A096LPE2	Protein SAA2-SAA4	A0A096LPE2	A0A096LPE2_HUMAN	A0A096LPE2
F5	14.7312	14.2218	14.6277	15.0793	15.4857	14.6303	15.6907	14.8707	15.339	14.7947	14.7983	15.1748	14.8298	15.4035	15.1072	15.2216	14.5289	15.2673	14.8218	14.8109	14.7266	14.5869	15.4201	15.2602	15.4219	14.5842	15.1806	15.2657	14.7506	14.2269		0.109195	0.241957	1	A0A0A0MRJ7;P12259	Isoform of P12259, Coagulation factor V;Coagulation factor V	A0A0A0MRJ7;P12259	A0A0A0MRJ7_HUMAN;FA5_HUMAN	A0A0A0MRJ7;P12259
PVR	NaN	NaN	NaN	12.4641	12.9052	13.049	13.689	NaN	NaN	NaN	13.4108	13.0991	12.2527	13.3201	NaN	NaN	12.8908	NaN	13.6632	NaN	12.7818	13.3407	NaN	14.417	NaN	NaN	11.0274	NaN	NaN	12.7357		-0.236876	0.382102	1	A0A0A0MSA9;A0A0C4DG49;P15151;P15151-2;P15151-3;P15151-4	Isoform of P15151, Poliovirus receptor;Isoform of P15151, Poliovirus receptor;Poliovirus receptor;Isoform of P15151, Isoform Beta of Poliovirus receptor;Isoform of P15151, Isoform Gamma of Poliovirus receptor;Isoform of P15151, Isoform Delta of Poliovirus receptor	A0A0A0MSA9;A0A0C4DG49;P15151;P15151-2;P15151-3;P15151-4	A0A0A0MSA9_HUMAN;A0A0C4DG49_HUMAN;PVR_HUMAN;PVR_HUMAN;PVR_HUMAN;PVR_HUMAN	A0A0A0MSA9;A0A0C4DG49;P15151;P15151-2;P15151-3;P15151-4
PRDX1	14.2993	14.6304	NaN	10.938	NaN	NaN	NaN	NaN	NaN	NaN	NaN	NaN	NaN	NaN	NaN	NaN	11.9583	12.9866	12.5966	14.4333	15.079	16.2556	16.3031	17.8245	NaN	NaN	NaN	NaN	NaN	10.9088		-0.135421	0.170855	1	A0A0A0MSI0;Q06830	Isoform of Q06830, Peroxiredoxin-1 (Fragment);Peroxiredoxin-1	A0A0A0MSI0;Q06830	A0A0A0MSI0_HUMAN;PRDX1_HUMAN	A0A0A0MSI0;Q06830
FKBP15	18.5884	18.6166	18.6634	18.4914	18.0431	18.7753	18.041	19.4717	19.2617	18.3958	18.3167	18.5675	18.3955	19.0387	18.572	19.8097	18.5854	19.0121	18.1282	18.0611	18.4928	18.658	18.2993	18.1676	19.0597	19.0461	18.8067	18.8488	18.268	18.4644		-0.0694726	0.142505	1	A0A0A0MT60;Q5T1M5	Isoform of Q5T1M5, Peptidyl-prolyl cis-trans isomerase (Fragment);FK506-binding protein 15	A0A0A0MT60;Q5T1M5	A0A0A0MT60_HUMAN;FKB15_HUMAN	A0A0A0MT60;Q5T1M5
LYZ	15.323	16.0041	15.6144	15.3358	15.3287	15.4633	16.0705	16.9425	16.1153	16.2365	15.6728	15.0547	16.0212	16.1001	15.2222	15.8726	15.2405	14.943	15.3513	16.0608	16.2165	16.1269	15.7616	15.4208	16.0867	16.2429	15.2089	16.1234	16.6413	15.6829		0.170845	0.425317	1	A0A0B4J259;F8VV32;P61626	Isoform of P61626, Lysozyme;Isoform of P61626, Lysozyme;Lysozyme C	A0A0B4J259;F8VV32;P61626	A0A0B4J259_HUMAN;F8VV32_HUMAN;LYSC_HUMAN	A0A0B4J259;F8VV32;P61626
CRTAC1	13.4852	13.6083	NaN	13.6207	13.6291	15.0107	NaN	14.2729	14.8324	14.4276	14.153	NaN	13.5468	14.1889	14.4149	NaN	13.848	13.169	14.656	13.8314	13.5198	14.4639	13.8832	13.0713	13.9188	14.0243	14.2669	14.2596	14.4351	14.1869		0.423007	1.45427	1	A0A0C4DFP6;Q9NQ79;Q9NQ79-2;Q9NQ79-3	Isoform of Q9NQ79, Cartilage acidic protein 1;Cartilage acidic protein 1;Isoform of Q9NQ79, Isoform 2 of Cartilage acidic protein 1;Isoform of Q9NQ79, Isoform 3 of Cartilage acidic protein 1	A0A0C4DFP6;Q9NQ79;Q9NQ79-2;Q9NQ79-3	A0A0C4DFP6_HUMAN;CRAC1_HUMAN;CRAC1_HUMAN;CRAC1_HUMAN	A0A0C4DFP6;Q9NQ79;Q9NQ79-2;Q9NQ79-3
RBP4	18.9836	19.9581	18.855	18.965	18.3912	19.0459	20.0702	19.7764	18.7619	19.1287	20.176	20.4682	19.1504	19.5752	19.8404	19.5167	19.332	19.7809	19.6771	19.0509	19.42	19.8523	19.5436	19.7095	19.2731	19.267	19.2865	19.0209	19.7747	19.9579		0.245001	0.698524	1	A0A0C4DGV7;P02753;Q5VY30	Isoform of P02753, Retinol-binding protein 4;Retinol-binding protein 4;Isoform of P02753, Retinol binding protein 4, plasma, isoform CRA_b	A0A0C4DGV7;P02753;Q5VY30	A0A0C4DGV7_HUMAN;RET4_HUMAN;Q5VY30_HUMAN	A0A0C4DGV7;P02753;Q5VY30
GP1BA	14.8875	15.3575	15.1813	15.0566	15.0282	15.0336	15.1645	16.1015	NaN	14.8892	14.0237	14.3204	14.664	14.9705	14.9276	14.6634	15.7326	15.2568	15.2861	14.6918	14.3427	15.0572	14.9779	15.4774	16.1186	14.6319	14.4254	15.073	15.2434	14.9662		0.0817832	0.168079	1	A0A0C4DGZ8;P07359	Isoform of P07359, Glycoprotein Ib (Platelet), alpha polypeptide;Platelet glycoprotein Ib alpha chain	A0A0C4DGZ8;P07359	A0A0C4DGZ8_HUMAN;GP1BA_HUMAN	A0A0C4DGZ8;P07359
IGHV4-28	18.0249	18.9808	18.5715	18.8549	19.0711	18.3896	17.867	18.3122	17.5865	17.346	18.4734	17.5108	18.7705	18.2047	18.9879	18.1644	17.0234	19.1631	17.9503	18.1523	19.3086	17.431	18.4239	17.1328	17.3599	19.2354	17.9488	18.4904	17.9333	18.3746		-0.170085	0.422827	1	A0A0C4DH34	Protein IGHV4-28 (Fragment)	A0A0C4DH34	A0A0C4DH34_HUMAN	A0A0C4DH34
IGHV5-51;	16.8386	17.7318	19.099	19.3668	18.2618	17.3868	17.5137	20.3705	17.1208	18.1511	18.4247	16.8748	18.5024	17.2161	19.0323	18.8114	17.7581	18.2135	17.2583	17.1089	20.0155	18.5973	19.1534	18.2812	17.0726	18.6342	17.6252	18.8334	17.0008	17.6058		-0.202611	0.534847	1	A0A0C4DH38;A0A0G2JP91	Protein IGHV5-51 (Fragment);Uncharacterized protein	A0A0C4DH38;A0A0G2JP91	A0A0C4DH38_HUMAN;A0A0G2JP91_HUMAN	A0A0C4DH38;A0A0G2JP91
IGHA2	23.8387	23.3099	24.5565	25.5752	24.9709	24.374	23.9704	25.3173	24.6277	22.1405	24.6298	22.9812	25.2881	22.9639	24.8957	23.4471	22.6477	24.7505	24.0529	24.2164	24.8531	24.0197	25.538	23.5645	23.2813	24.8203	24.0673	24.5799	23.9571	24.7441		0.106117	0.233751	1	A0A0G2JMB2;P01877	Uncharacterized protein;Ig alpha-2 chain C region	A0A0G2JMB2;P01877	A0A0G2JMB2_HUMAN;IGHA2_HUMAN	A0A0G2JMB2;P01877
IGHG2	23.6453	23.3591	24.3065	24.3598	24.0414	24.2824	21.9744	24.2161	23.6961	23.0124	23.7324	21.9713	24.2848	22.2584	24.4757	24.6445	22.9584	24.1335	23.5629	24.1156	25.1453	23.4972	24.4982	22.1826	22.4272	22.7829	22.6279	24.2568	23.934	24.2746		-0.184452	0.470916	1	A0A0G2JN06;P01859	Uncharacterized protein;Ig gamma-2 chain C region	A0A0G2JN06;P01859	A0A0G2JN06_HUMAN;IGHG2_HUMAN	A0A0G2JN06;P01859
IGHG4	19.6521	20.631	21.3269	21.4509	22.4672	22.0861	20.5055	22.8247	21.5741	19.4726	21.446	18.8142	22.7469	NaN	22.8957	21.9756	20.2677	20.4352	20.7116	21.7887	21.606	19.6826	21.0511	20.0109	19.2526	21.9288	20.8915	22.7284	20.4463	21.0149		-0.210961	0.565458	1	A0A0G2JPD4;P01861	Uncharacterized protein;Ig gamma-4 chain C region	A0A0G2JPD4;P01861	A0A0G2JPD4_HUMAN;IGHG4_HUMAN	A0A0G2JPD4;P01861
IGFBP3	14.7538	16.0916	15.0624	15.3615	15.7434	15.5902	13.9699	NaN	NaN	14.7448	15.0584	15.445	15.6294	16.171	15.4072	NaN	15.5415	16.6999	15.316	16.3714	16.1184	NaN	15.4247	14.2408	NaN	NaN	15.2871	12.405	15.4936	15.5399		-0.000534383	0.000839339	0.998025	A6XND0;A6XND1;B3KWK7;H0Y485;H0Y5K2;P17936;P17936-2	Isoform of P17936, Insulin-like growth factor binding protein 3;Isoform of P17936, Insulin-like growth factor binding protein 3 isoform b;Isoform of P17936, Insulin-like growth factor binding protein 3, isoform CRA_b;Isoform of P17936, Insulin-like growth factor-binding protein 3 (Fragment);Isoform of P17936, Insulin-like growth factor-binding protein 3 (Fragment);Insulin-like growth factor-bindi…	A6XND0;A6XND1;B3KWK7;H0Y485;H0Y5K2;P17936;P17936-2	A6XND0_HUMAN;A6XND1_HUMAN;B3KWK7_HUMAN;H0Y485_HUMAN;H0Y5K2_HUMAN;IBP3_HUMAN;IBP3_HUMAN	A6XND0;A6XND1;B3KWK7;H0Y485;H0Y5K2;P17936;P17936-2
APOC3	21.2926	21.4287	21.0782	21.0948	20.8477	21.3316	21.7863	21.2199	21.557	21.4604	21.7933	22.5429	21.752	21.4696	21.4086	21.2053	21.4927	21.0377	21.5284	20.6409	20.998	20.5867	20.6094	20.1414	21.3572	21.6163	21.1923	21.0836	21.556	20.8395		0.0436491	0.0850672	1	B0YIW2;P02656	Isoform of P02656, Apolipoprotein C-III;Apolipoprotein C-III	B0YIW2;P02656	B0YIW2_HUMAN;APOC3_HUMAN	B0YIW2;P02656
VIM	13.2786	14.3958	NaN	NaN	NaN	NaN	12.9371	13.419	12.329	11.7869	NaN	NaN	NaN	11.6509	NaN	11.5069	13.8029	14.6565	13.7181	14.91	15.0423	16.2418	16.2831	17.8364	13.7665	12.6285	12.3824	13.2857	13.3313	13.5934		-0.101857	0.180179	1	B0YJC4;P08670	Isoform of P08670, Vimentin;Vimentin	B0YJC4;P08670	B0YJC4_HUMAN;VIME_HUMAN	B0YJC4;P08670
FBLN1	16.3011	15.6433	15.18	16.0085	15.9202	16.3458	14.7168	17.1616	16.9758	16.2244	15.9718	15.0918	16.2051	15.9147	16.5097	16.1225	15.6658	15.7222	15.7156	16.5898	15.3162	16.6912	15.4475	15.8756	16.1304	16.3116	15.3757	16.0633	14.9811	16.0488		-0.336107	1.12701	1	B1AHL2;P23142-4	Isoform of P23142, Fibulin-1;Isoform of P23142, Isoform C of Fibulin-1	B1AHL2;P23142-4	B1AHL2_HUMAN;FBLN1_HUMAN	B1AHL2;P23142-4
CFHR1	17.4502	16.9778	18.244	18.317	18.4217	18.1647	17.6983	18.6211	17.5443	18.3817	17.7644	16.2002	17.5832	16.9197	16.2927	18.1718	17.6297	17.2205	18.0609	17.1789	17.4035	18.3426	17.6994	17.8581	17.2917	17.4877	18.2196	17.5789	18.0407	17.9546		0.334761	1.11983	1	B1AKG0;Q03591	Isoform of Q03591, Complement factor H-related protein 1;Complement factor H-related protein 1	B1AKG0;Q03591	B1AKG0_HUMAN;FHR1_HUMAN	B1AKG0;Q03591
C1R	18.2191	18.1509	18.5059	18.4904	18.7037	18.3407	18.559	18.6491	18.25	18.5125	18.5216	17.9508	18.5393	18.3811	18.1599	18.1378	18.2832	17.9344	18.5637	18.3044	18.0691	18.0653	18.5838	18.7194	18.641	18.6376	18.0457	18.8121	18.7398	18.4781		0.0726319	0.149913	1	B4DPQ0;P00736	Isoform of P00736, Complement C1r subcomponent;Complement C1r subcomponent	B4DPQ0;P00736	B4DPQ0_HUMAN;C1R_HUMAN	B4DPQ0;P00736
	20.5045	19.9325	20.612	20.3186	20.5216	20.2469	19.7495	20.2165	20.0862	20.2916	20.429	19.8857	20.7309	20.0174	20.4072	19.8971	19.9151	19.9586	20.2191	20.3669	19.6697	20.0373	20.5652	20.044	20.6316	20.2539	20.329	20.5849	20.6002	19.837		-0.04949	0.0975807	1	B4E1Z4	Uncharacterized protein	B4E1Z4	B4E1Z4_HUMAN	B4E1Z4
MYL6	NaN	11.5678	12.908	NaN	14.4412	NaN	NaN	NaN	NaN	NaN	NaN	NaN	NaN	NaN	NaN	NaN	16.0768	15.5415	9.90499	14.0017	13.7287	NaN	NaN	14.4017	NaN	NaN	NaN	NaN	NaN	NaN		-0.301752	0.366502	1	B7Z6Z4;F8W1R7;G3V1V0;G8JLA2;J3KND3;P60660;P60660-2	Isoform of P60660, Myosin light polypeptide 6;Isoform of P60660, Myosin light polypeptide 6;Isoform of P60660, Myosin light polypeptide 6;Isoform of P60660, Myosin light polypeptide 6;Isoform of P60660, Myosin light polypeptide 6;Myosin light polypeptide 6;Isoform of P60660, Isoform Smooth muscle of Myosin light polypeptide 6	B7Z6Z4;F8W1R7;G3V1V0;G8JLA2;J3KND3;P60660;P60660-2	B7Z6Z4_HUMAN;F8W1R7_HUMAN;G3V1V0_HUMAN;G8JLA2_HUMAN;J3KND3_HUMAN;MYL6_HUMAN;MYL6_HUMAN	B7Z6Z4;F8W1R7;G3V1V0;G8JLA2;J3KND3;P60660;P60660-2
ITIH4	13.1311	12.1912	14.3787	13.7999	14.2236	13.7905	NaN	13.2451	NaN	13.6283	13.8104	NaN	13.73	13.6723	13.9812	14.2261	NaN	13.9927	12.5355	NaN	12.7436	NaN	12.6885	14.0555	NaN	NaN	12.8547	13.0919	12.9531	13.212		-0.364354	0.981244	1	B7ZKJ8	Isoform of Q14624, ITIH4 protein	B7ZKJ8	B7ZKJ8_HUMAN	B7ZKJ8
JCHAIN;JCHAIN;JCHAIN;IGJ	19.0998	19.2395	20.3612	20.8158	20.8134	19.7911	18.7464	20.9705	18.9683	18.0347	19.7005	19.4061	19.8056	19.8832	19.8981	20.769	19.2837	20.1004	19.6464	20.2135	20.1239	20.5002	19.9556	18.3279	18.8156	22.2703	20.1935	20.4473	19.1444	20.3251		-0.0123708	0.0226347	1	C9JA05;D6RD17;D6RHJ6;P01591	Isoform of P01591, Protein JCHAIN (Fragment);Isoform of P01591, Protein JCHAIN (Fragment);Isoform of P01591, Protein JCHAIN (Fragment);Immunoglobulin J chain	C9JA05;D6RD17;D6RHJ6;P01591	C9JA05_HUMAN;D6RD17_HUMAN;D6RHJ6_HUMAN;IGJ_HUMAN	C9JA05;D6RD17;D6RHJ6;P01591
FGG	22.7244	23.4762	23.9652	22.3334	24.0657	23.008	24.0062	23.8074	23.0993	23.9856	22.1691	22.8693	23.8091	22.9391	23.6146	22.9108	23.5313	22.9881	21.7581	22.9618	23.3237	24.0088	21.4654	22.4267	21.2882	21.6246	23.5404	22.2716	21.5911	23.6207		-0.117885	0.265599	1	C9JC84;C9JEU5;P02679;P02679-2	Isoform of P02679, Fibrinogen gamma chain;Isoform of P02679, Fibrinogen gamma chain;Fibrinogen gamma chain;Isoform of P02679, Isoform Gamma-A of Fibrinogen gamma chain	C9JC84;C9JEU5;P02679;P02679-2	C9JC84_HUMAN;C9JEU5_HUMAN;FIBG_HUMAN;FIBG_HUMAN	C9JC84;C9JEU5;P02679;P02679-2
APOD	20.7504	21.2158	20.9064	20.4692	19.8096	20.7638	21.0297	20.9357	21.2554	20.2759	20.6013	21.0562	19.5943	21.167	21.1249	21.1007	21.0932	21.2369	20.8687	21.1366	20.5441	21.282	20.1567	21.2359	21.4022	19.9139	20.4638	21.1105	20.1659	20.7518		-0.0796339	0.166634	1	C9JF17;P05090	Isoform of P05090, Apolipoprotein D (Fragment);Apolipoprotein D	C9JF17;P05090	C9JF17_HUMAN;APOD_HUMAN	C9JF17;P05090
IGFBP2	NaN	NaN	NaN	13.9214	NaN	14.5458	16.5831	14.7999	NaN	14.3343	13.4894	NaN	NaN	15.2009	14.7376	NaN	13.7477	NaN	13.6631	NaN	NaN	NaN	15.2486	14.8567	15.3211	14.0131	NaN	NaN	NaN	NaN		0.452399	0.918594	1	C9JMY1;P18065	Isoform of P18065, Insulin-like growth factor-binding protein 2;Insulin-like growth factor-binding protein 2	C9JMY1;P18065	C9JMY1_HUMAN;IBP2_HUMAN	C9JMY1;P18065
FGG	15.8753	16.8909	17.6522	11.5513	17.2733	11.8265	17.3961	17.2231	13.2583	17.4257	NaN	10.6301	17.0275	16.8836	17.3641	16.5128	16.7978	NaN	11.17	16.0915	16.2535	17.0062	10.9555	12.3972	NaN	NaN	16.9015	15.01	NaN	16.6323		-0.0333319	0.0569395	1	C9JPQ9;C9JU00	Isoform of P02679, Fibrinogen gamma chain (Fragment);Isoform of P02679, Fibrinogen gamma chain (Fragment)	C9JPQ9;C9JU00	C9JPQ9_HUMAN;C9JU00_HUMAN	C9JPQ9;C9JU00
AHSG	21.458	21.4874	21.0025	21.5555	21.3706	21.6707	20.3737	21.5538	22.1026	21.4689	21.7072	20.9237	21.4344	20.9539	20.917	21.7908	22.2545	22.0991	21.9512	21.705	21.8038	21.4707	22.4322	19.99	21.7678	22.0613	21.5424	21.6594	21.5917	21.6286		0.101151	0.220691	1	C9JV77;P02765	Isoform of P02765, Alpha-2-HS-glycoprotein;Alpha-2-HS-glycoprotein	C9JV77;P02765	C9JV77_HUMAN;FETUA_HUMAN	C9JV77;P02765
C1QB	18.0482	18.8137	19.2403	19.3296	19.2064	19.3598	19.0814	19.5884	19.0283	19.3149	19.3972	18.4914	19.3871	19.3261	19.1259	19.28	18.7149	18.8799	19.0908	19.0873	19.4916	18.9466	19.1909	18.4963	18.9517	19.1934	18.8055	19.2524	18.7022	18.7186		-0.0470108	0.0922356	1	D6R934;P02746	Isoform of P02746, Complement C1q subcomponent subunit B;Complement C1q subcomponent subunit B	D6R934;P02746	D6R934_HUMAN;C1QB_HUMAN	D6R934;P02746
HGFAC	16.363	16.3774	14.9566	15.5336	15.0927	15.9251	15.5327	14.8477	15.7425	14.901	15.1751	15.2245	14.761	15.0425	15.1861	15.0812	15.1466	14.9456	15.2892	15.4031	15.7639	15.4674	15.4135	15.2552	14.9976	15.3812	15.4812	14.6524	14.8125	15.9917		-0.0648023	0.131708	1	D6RAR4;Q04756	Isoform of Q04756, Hepatocyte growth factor activator;Hepatocyte growth factor activator	D6RAR4;Q04756	D6RAR4_HUMAN;HGFA_HUMAN	D6RAR4;Q04756
SEPP1	16.4507	16.534	17.1103	16.3095	16.0094	16.7888	16.9051	17.5579	17.2858	16.6593	16.7834	16.3567	16.4078	16.7517	16.6573	17.9369	16.136	16.6358	16.9579	16.6066	16.2137	16.6841	17.6186	16.7325	17.2961	17.3298	16.6124	17.0057	16.4997	15.8974		0.0718186	0.147997	1	D6REX5;P49908	Isoform of P49908, Selenoprotein P (Fragment);Selenoprotein P	D6REX5;P49908	D6REX5_HUMAN;SEPP1_HUMAN	D6REX5;P49908
GC	NaN	NaN	NaN	19.2683	19.176	17.0084	18.5501	16.9828	NaN	NaN	16.7174	15.7978	16.7678	19.4249	NaN	17.2002	17.8156	NaN	NaN	17.0603	18.8782	NaN	NaN	16.9211	NaN	NaN	19.2525	19.5745	NaN	15.2625		0.1345	0.207992	1	D6RF35	Isoform of P02774, Vitamin D-binding protein	D6RF35	D6RF35_HUMAN	D6RF35
SFTPB	15.4012	13.5955	14.5934	14.5175	14.9992	15.8994	NaN	14.7293	16.0531	14.2713	14.0595	14.9156	14.2093	14.4701	15.2748	15.0405	13.6554	13.9658	14.3901	13.7799	14.2373	14.5087	NaN	13.4958	14.3721	13.6923	12.292	14.6143	14.2306	14.8628		-0.225946	0.589866	1	D6W5L6;P07988	Isoform of P07988, Pulmonary surfactant-associated protein B;Pulmonary surfactant-associated protein B	D6W5L6;P07988	D6W5L6_HUMAN;PSPB_HUMAN	D6W5L6;P07988
CA1	16.2877	18.7446	16.7698	18.5136	14.5465	14.4799	14.8905	14.9365	16.6509	15.0203	15.0888	14.4995	14.3407	15.8553	14.8774	13.6731	15.3097	15.4046	15.5703	14.1257	15.3222	15.5369	12.6874	15.0154	16.7092	15.7377	14.9464	14.8431	15.0407	15.2715		-0.125652	0.287324	1	E5RHP7;P00915	Isoform of P00915, Carbonic anhydrase 1 (Fragment);Carbonic anhydrase 1	E5RHP7;P00915	E5RHP7_HUMAN;CAH1_HUMAN	E5RHP7;P00915
ENPP2	NaN	NaN	NaN	12.4921	13.0365	14.0698	12.9281	13.2667	13.1974	13.7577	12.5471	NaN	12.8493	11.9077	13.0516	13.0536	12.6261	13.7291	12.7127	12.8899	12.9272	NaN	13.7785	13.3508	13.0181	14.1541	13.7192	NaN	12.697	13.0816		0.127535	0.250279	1	E5RIA2;E7EUF1;Q13822;Q13822-2;Q13822-3	Isoform of Q13822, Ectonucleotide pyrophosphatase/phosphodiesterase family member 2;Isoform of Q13822, Ectonucleotide pyrophosphatase/phosphodiesterase family member 2;Ectonucleotide pyrophosphatase/phosphodiesterase family member 2;Isoform of Q13822, Isoform 2 of Ectonucleotide pyrophosphatase/phosphodiesterase family member 2;Isoform of Q13822, Isoform 3 of Ectonucleotide pyrophosphatase/phosph…	E5RIA2;E7EUF1;Q13822;Q13822-2;Q13822-3	E5RIA2_HUMAN;E7EUF1_HUMAN;ENPP2_HUMAN;ENPP2_HUMAN;ENPP2_HUMAN	E5RIA2;E7EUF1;Q13822;Q13822-2;Q13822-3
PROC	14.5905	14.614	14.5612	15.2868	14.6395	14.6811	15.827	14.9072	15.1883	14.7381	14.7888	15.0061	14.7976	15.2623	14.9626	14.9997	14.8829	14.6038	14.9736	14.7794	15.4605	14.9898	14.8866	15.1035	14.6611	NaN	15.0417	14.6871	14.5528	14.728		0.18418	0.458256	1	E7END6;P04070;P04070-2	Isoform of P04070, Vitamin K-dependent protein C;Vitamin K-dependent protein C;Isoform of P04070, Isoform 2 of Vitamin K-dependent protein C	E7END6;P04070;P04070-2	E7END6_HUMAN;PROC_HUMAN;PROC_HUMAN	E7END6;P04070;P04070-2
LTF	NaN	13.2497	NaN	10.7936	11.3421	NaN	NaN	NaN	NaN	NaN	10.6275	NaN	NaN	14.0037	NaN	12.9567	NaN	NaN	14.0911	NaN	NaN	NaN	NaN	NaN	NaN	NaN	NaN	NaN	NaN	NaN		0.290619	0.239318	1	E7EQB2;E7ER44;P02788;P02788-2	Isoform of P02788, Lactotransferrin (Fragment);Isoform of P02788, Lactotransferrin;Lactotransferrin;Isoform of P02788, Isoform DeltaLf of Lactotransferrin	E7EQB2;E7ER44;P02788;P02788-2	E7EQB2_HUMAN;E7ER44_HUMAN;TRFL_HUMAN;TRFL_HUMAN	E7EQB2;E7ER44;P02788;P02788-2
EIF4A2;EIF4A1;EIF4A2;EIF4A2	NaN	NaN	NaN	NaN	NaN	NaN	NaN	NaN	NaN	NaN	NaN	NaN	NaN	NaN	NaN	NaN	11.5436	NaN	NaN	13.8316	14.3255	14.5677	14.7827	16.0564	NaN	NaN	NaN	NaN	NaN	NaN		0.224117	0.17428	1	E7EQG2;P60842;Q14240;Q14240-2	Isoform of Q14240, Eukaryotic initiation factor 4A-II;Eukaryotic initiation factor 4A-I;Eukaryotic initiation factor 4A-II;Isoform of Q14240, Isoform 2 of Eukaryotic initiation factor 4A-II	E7EQG2;P60842;Q14240;Q14240-2	E7EQG2_HUMAN;IF4A1_HUMAN;IF4A2_HUMAN;IF4A2_HUMAN	E7EQG2;P60842;Q14240;Q14240-2
CFI	17.8551	17.7474	17.56	17.5729	17.5928	17.5504	16.9941	17.4915	17.2622	17.3398	17.5862	17.1857	17.7235	17.2332	17.4509	17.2884	17.0996	16.9991	17.4173	17.2643	17.2539	17.286	17.3706	17.5424	17.4454	17.5012	17.424	17.8103	17.6503	17.5319		-0.259286	0.758487	1	E7ETH0;G3XAM2;P05156	Isoform of P05156, Complement factor I;Isoform of P05156, Complement factor I;Complement factor I	E7ETH0;G3XAM2;P05156	E7ETH0_HUMAN;G3XAM2_HUMAN;CFAI_HUMAN	E7ETH0;G3XAM2;P05156
CLEC3B	14.8185	15.4885	14.3395	15.3967	14.8093	15.8	14.0078	14.7878	15.6371	15.4039	15.5523	15.0801	14.9454	14.9484	15.3991	15.1806	15.0922	14.9879	15.8249	15.5226	15.5611	15.35	15.2963	14.8178	15.5033	15.7053	15.5791	15.6622	15.4087	15.71		0.0483649	0.0951488	1	E9PHK0;P05452	Isoform of P05452, Tetranectin;Tetranectin	E9PHK0;P05452	E9PHK0_HUMAN;TETN_HUMAN	E9PHK0;P05452
CFL1	NaN	13.5018	NaN	13.4592	NaN	NaN	NaN	NaN	NaN	14.6983	NaN	NaN	NaN	12.7609	NaN	NaN	14.7894	14.2045	13.3742	NaN	12.9322	15.0536	15.1215	17.5848	NaN	NaN	NaN	13.9187	13.54	14.0277		-0.234342	0.355629	1	E9PK25;G3V1A4;P23528	Isoform of P23528, Cofilin-1;Isoform of P23528, Cofilin 1 (Non-muscle), isoform CRA_a;Cofilin-1	E9PK25;G3V1A4;P23528	E9PK25_HUMAN;G3V1A4_HUMAN;COF1_HUMAN	E9PK25;G3V1A4;P23528
HSPA8	NaN	13.5721	NaN	13.426	13.4513	NaN	13.6834	NaN	NaN	NaN	NaN	NaN	NaN	NaN	NaN	NaN	13.854	14.3074	12.7604	NaN	14.2997	16.5073	16.6547	16.9144	NaN	NaN	NaN	14.1162	NaN	13.7953		0.011146	0.012704	1	E9PKE3;P11142	Isoform of P11142, Heat shock cognate 71 kDa protein;Heat shock cognate 71 kDa protein	E9PKE3;P11142	E9PKE3_HUMAN;HSP7C_HUMAN	E9PKE3;P11142
C8B	18.3188	18.1342	18.2905	18.8429	18.658	18.8015	17.4489	18.3818	18.3773	18.2416	18.5539	18.0844	18.8163	18.2553	17.8734	17.8646	18.0711	17.9688	17.6301	17.9971	18.0187	18.1088	18.6344	17.7791	18.3127	18.4747	18.6241	18.5453	18.5084	18.0973		-0.0396017	0.0765569	1	F5GY80;F5H7G1;P07358	Isoform of P07358, Complement component C8 beta chain;Isoform of P07358, Complement component C8 beta chain;Complement component C8 beta chain	F5GY80;F5H7G1;P07358	F5GY80_HUMAN;F5H7G1_HUMAN;CO8B_HUMAN	F5GY80;F5H7G1;P07358
B2M	16.4631	17.0443	17.8529	17.045	17.1825	16.8779	18.1346	18.4614	17.0615	17.8621	17.0619	17.4173	17.4767	17.3073	17.4001	17.2909	17.0569	17.1199	16.557	17.3413	17.4309	17.3233	17.7292	17.4172	18.2372	17.928	17.2792	17.7538	17.3566	16.733		0.100483	0.21895	1	F5H6I0;H0YL18;H0YLF3;P61769	Isoform of P61769, Beta-2-microglobulin;Isoform of P61769, Beta-2-microglobulin;Isoform of P61769, Beta-2-microglobulin (Fragment);Beta-2-microglobulin	F5H6I0;H0YL18;H0YLF3;P61769	F5H6I0_HUMAN;H0YL18_HUMAN;H0YLF3_HUMAN;B2MG_HUMAN	F5H6I0;H0YL18;H0YLF3;P61769
UBE2N;UBE2N;UBE2N;UBE2N;UBE2NL	NaN	13.0984	NaN	NaN	NaN	NaN	10.838	NaN	NaN	NaN	NaN	NaN	NaN	NaN	NaN	NaN	NaN	14.257	NaN	NaN	NaN	15.0047	NaN	17.7577	NaN	12.3921	NaN	NaN	12.586	12.8345		-0.479932	0.640619	1	F8VSD4;F8VV71;F8VZ29;P61088;Q5JXB2	Isoform of P61088, Ubiquitin-conjugating enzyme E2 N;Isoform of P61088, Ubiquitin-conjugating enzyme E2 N;Isoform of P61088, Ubiquitin-conjugating enzyme E2 N;Ubiquitin-conjugating enzyme E2 N;Putative ubiquitin-conjugating enzyme E2 N-like	F8VSD4;F8VV71;F8VZ29;P61088;Q5JXB2	F8VSD4_HUMAN;F8VV71_HUMAN;F8VZ29_HUMAN;UBE2N_HUMAN;UE2NL_HUMAN	F8VSD4;F8VV71;F8VZ29;P61088;Q5JXB2
KRT18	15.4639	17.0191	14.4598	NaN	NaN	NaN	15.0569	15.7833	NaN	14.7223	NaN	NaN	NaN	NaN	NaN	14.033	16.0891	17.0186	16.4786	16.9406	17.5209	18.6659	18.7792	19.9145	NaN	15.4611	15.1979	15.6146	15.8624	NaN		-0.0444807	0.0672652	1	F8VZY9;P05783	Isoform of P05783, Keratin, type I cytoskeletal 18;Keratin, type I cytoskeletal 18	F8VZY9;P05783	F8VZY9_HUMAN;K1C18_HUMAN	F8VZY9;P05783
TFRC	12.1351	12.5371	12.0841	10.5666	11.0171	10.8084	11.9049	12.2523	12.1067	12.4305	10.7975	11.8425	11.5093	13.4665	13.9304	12.5223	13.5659	12.3439	11.6891	12.7513	14.6399	13.4115	12.8245	12.6584	12.339	13.0788	13.121	13.168	11.8519	13.3579		0.0018499	0.00331271	0.998593	G3V0E5;P02786	Isoform of P02786, Transferrin receptor (P90, CD71), isoform CRA_c;Transferrin receptor protein 1	G3V0E5;P02786	G3V0E5_HUMAN;TFR1_HUMAN	G3V0E5;P02786
SERPINA10	15.2264	14.6419	14.0471	14.8203	14.1112	14.3695	14.954	14.9173	14.2801	14.8868	14.5021	15.7478	14.9657	14.9444	14.5208	14.8395	14.721	14.6262	14.7715	14.3525	14.4452	15.3371	15.1685	15.4266	14.838	14.6364	15.1441	15.2216	14.3351	14.5464		-0.00934688	0.0169967	1	G3V2W1;Q9UK55	Isoform of Q9UK55, Protein Z-dependent protease inhibitor;Protein Z-dependent protease inhibitor	G3V2W1;Q9UK55	G3V2W1_HUMAN;ZPI_HUMAN	G3V2W1;Q9UK55
MST1	14.7374	NaN	14.5057	14.8331	14.6029	12.3018	14.8285	15.0558	13.8598	13.7131	12.5745	14.4093	14.8309	15.0166	14.6668	14.9937	13.9387	14.3569	14.8041	14.1805	13.88	14.5275	14.6218	14.0632	NaN	14.7576	14.8864	14.8638	14.0879	14.7844		0.0736642	0.145696	1	G3XAK1;P26927	Isoform of P26927, Hepatocyte growth factor-like protein;Hepatocyte growth factor-like protein	G3XAK1;P26927	G3XAK1_HUMAN;HGFL_HUMAN	G3XAK1;P26927
COMP	14.1452	17.3536	NaN	NaN	NaN	13.2073	NaN	14.1953	NaN	NaN	13.3112	12.1168	13.0974	NaN	13.2233	14.0151	12.9124	18.0921	14.9588	NaN	NaN	14.5323	NaN	14.0368	13.7979	NaN	12.9531	14.0121	NaN	NaN		0.0560646	0.0805215	1	G3XAP6;P49747;P49747-2	Isoform of P49747, Cartilage oligomeric matrix protein;Cartilage oligomeric matrix protein;Isoform of P49747, Isoform 2 of Cartilage oligomeric matrix protein	G3XAP6;P49747;P49747-2	G3XAP6_HUMAN;COMP_HUMAN;COMP_HUMAN	G3XAP6;P49747;P49747-2
ZYX	NaN	NaN	NaN	NaN	NaN	NaN	NaN	NaN	NaN	NaN	NaN	NaN	NaN	NaN	NaN	NaN	14.9319	15.1748	NaN	NaN	NaN	NaN	NaN	NaN	NaN	NaN	NaN	13.8094	NaN	14.4907		0.353929	0.18972	1	H0Y2Y8;Q15942;Q15942-2	Isoform of Q15942, Zyxin (Fragment);Zyxin;Isoform of Q15942, Isoform 2 of Zyxin	H0Y2Y8;Q15942;Q15942-2	H0Y2Y8_HUMAN;ZYX_HUMAN;ZYX_HUMAN	H0Y2Y8;Q15942;Q15942-2
CD44	13.9516	13.9347	13.5686	13.6112	13.7551	14.8999	13.2794	13.9256	13.918	14.3336	13.8272	13.3169	14.1645	13.6615	13.3359	14.0202	13.7113	13.5169	13.8363	14.497	13.9545	13.8814	13.1467	13.973	14.0801	13.8408	14.0172	14.2317	13.6735	14.1549		-0.151152	0.362699	1	H0Y5E4;H0YCV9;H0YD13;H0YDW7;P16070;P16070-10;P16070-11;P16070-12;P16070-13;P16070-14;P16070-15;P16070-16;P16070-17;P16070-18;P16070-3;P16070-4;P16070-5;P16070-6;P16070-7;P16070-8;P16070-9	Isoform of P16070, CD44 antigen (Fragment);Isoform of P16070, CD44 antigen (Fragment);Isoform of P16070, CD44 antigen;Isoform of P16070, CD44 antigen (Fragment);CD44 antigen;Isoform of P16070, Isoform 10 of CD44 antigen;Isoform of P16070, Isoform 11 of CD44 antigen;Isoform of P16070, Isoform 12 of CD44 antigen;Isoform of P16070, Isoform 13 of CD44 antigen;Isoform of P16070, Isoform 14 of CD44 ant…	H0Y5E4;H0YCV9;H0YD13;H0YDW7;P16070;P16070-10;P16070-11;P16070-12;P16070-13;P16070-14;P16070-15;P16070-16;P16070-17;P16070-18;P16070-3;P16070-4;P16070-5;P16070-6;P16070-7;P16070-8;P16070-9	H0Y5E4_HUMAN;H0YCV9_HUMAN;H0YD13_HUMAN;H0YDW7_HUMAN;CD44_HUMAN;CD44_HUMAN;CD44_HUMAN;CD44_HUMAN;CD44_HUMAN;CD44_HUMAN;CD44_HUMAN;CD44_HUMAN;CD44_HUMAN;CD44_HUMAN;CD44_HUMAN;CD44_HUMAN;CD44_HUMAN;CD44_HUMAN;CD44_HUMAN;CD44_HUMAN;CD44_HUMAN	H0Y5E4;H0YCV9;H0YD13;H0YDW7;P16070;P16070-10;P16070-11;P16070-12;P16070-13;P16070-14;P16070-15;P16070-16;P16070-17;P16070-18;P16070-3;P16070-4;P16070-5;P16070-6;P16070-7;P16070-8;P16070-9
FCGR3A	13.9845	14.213	NaN	14.0003	13.5682	14.6311	14.7651	NaN	15.3329	13.619	12.2833	14.9303	NaN	15.0118	14.7544	15.2146	15.3799	NaN	14.7339	15.5321	15.6818	13.0232	NaN	15.694	14.8184	NaN	15.171	NaN	14.8025	14.1719		0.00705761	0.0109361	1	H0Y755;M9MML0;P08637	Isoform of P08637, Low affinity immunoglobulin gamma Fc region receptor III-A (Fragment);Isoform of P08637, Low affinity immunoglobulin gamma Fc region receptor III-A;Low affinity immunoglobulin gamma Fc region receptor III-A	H0Y755;M9MML0;P08637	H0Y755_HUMAN;M9MML0_HUMAN;FCG3A_HUMAN	H0Y755;M9MML0;P08637
KLKB1	17.6858	18.3331	18.1813	18.003	17.5791	17.9068	17.8533	18.3661	18.1491	17.6991	18.0988	18.2731	18.1672	18.0045	17.8673	18.2773	17.9931	18.4077	17.8704	17.7015	17.6659	18.0671	17.9869	17.4113	18.3036	18.097	17.6626	17.6129	18.6095	17.7824		0.184645	0.471576	1	H0YAC1;P03952	Isoform of P03952, Plasma kallikrein (Fragment);Plasma kallikrein	H0YAC1;P03952	H0YAC1_HUMAN;KLKB1_HUMAN	H0YAC1;P03952
RNH1	16.1463	15.2455	NaN	NaN	NaN	NaN	NaN	NaN	15.9897	NaN	NaN	17.1487	NaN	NaN	16.4372	NaN	NaN	NaN	NaN	16.5777	16.6554	NaN	NaN	NaN	NaN	NaN	16.5683	NaN	NaN	14.3631		-0.0912387	0.0886215	1	H0YCR7;P13489	Isoform of P13489, Ribonuclease inhibitor (Fragment);Ribonuclease inhibitor	H0YCR7;P13489	H0YCR7_HUMAN;RINI_HUMAN	H0YCR7;P13489
ITGB3	NaN	NaN	NaN	NaN	15.1442	NaN	NaN	NaN	NaN	NaN	NaN	NaN	NaN	14.8681	NaN	NaN	16.0651	15.8909	NaN	15.2912	13.6855	NaN	NaN	NaN	NaN	NaN	NaN	NaN	NaN	14.6862		-0.173145	0.129083	1	H3BM21;I3L4X8;P05106;P05106-2;P05106-3	Integrin beta (Fragment);Isoform of P05106, Integrin beta;Integrin beta-3;Isoform of P05106, Isoform Beta-3B of Integrin beta-3;Isoform of P05106, Isoform Beta-3C of Integrin beta-3	H3BM21;I3L4X8;P05106;P05106-2;P05106-3	H3BM21_HUMAN;I3L4X8_HUMAN;ITB3_HUMAN;ITB3_HUMAN;ITB3_HUMAN	H3BM21;I3L4X8;P05106;P05106-2;P05106-3
SHBG	14.8535	13.8495	13.9601	14.8133	14.0965	15.6329	15.8626	15.1937	14.895	14.5762	15.051	14.4583	14.9358	15.0193	15.5511	15.9307	15.0693	15.6855	14.6884	14.6796	14.1199	13.7863	15.5507	14.9586	15.4662	14.8282	14.4401	14.1836	15.206	16.1914		0.187788	0.482394	1	I3L145;P04278	Isoform of P04278, Sex hormone-binding globulin;Sex hormone-binding globulin	I3L145;P04278	I3L145_HUMAN;SHBG_HUMAN	I3L145;P04278
GP2	NaN	NaN	16.7837	17.2632	NaN	16.4074	17.6872	NaN	NaN	NaN	NaN	NaN	NaN	NaN	16.933	NaN	10.9119	NaN	NaN	NaN	17.4897	NaN	NaN	NaN	NaN	NaN	NaN	NaN	NaN	NaN		0.373217	0.387644	1	I3L2Z7;I3L4Y3;P55259;P55259-3	Isoform of P55259, Pancreatic secretory granule membrane major glycoprotein GP2 (Fragment);Isoform of P55259, Pancreatic secretory granule membrane major glycoprotein GP2 (Fragment);Pancreatic secretory granule membrane major glycoprotein GP2;Isoform of P55259, Isoform Alpha of Pancreatic secretory granule membrane major glycoprotein GP2	I3L2Z7;I3L4Y3;P55259;P55259-3	I3L2Z7_HUMAN;I3L4Y3_HUMAN;GP2_HUMAN;GP2_HUMAN	I3L2Z7;I3L4Y3;P55259;P55259-3
CAMP	13.4901	14.1552	NaN	NaN	NaN	14.3996	NaN	13.5703	14.7389	14.5549	12.5794	NaN	14.2607	13.3593	11.8101	13.73	14.1741	NaN	12.5869	13.5481	12.9754	11.8431	NaN	NaN	NaN	NaN	NaN	NaN	13.5922	13.2843		-0.22475	0.413636	1	J3KNB4;P49913	Isoform of P49913, Cathelicidin antimicrobial peptide;Cathelicidin antimicrobial peptide	J3KNB4;P49913	J3KNB4_HUMAN;CAMP_HUMAN	J3KNB4;P49913
ALDOA	11.5037	13.5687	NaN	13.3618	13.8007	NaN	13.4826	13.2516	NaN	12.3466	12.7154	NaN	NaN	12.8839	12.8096	NaN	14.0927	14.5024	13.3605	13.4082	14.056	12.8729	NaN	13.8334	12.9613	13.6626	NaN	14.1019	12.4836	13.9724		-0.008134	0.0122955	1	J3KPS3;P04075	Isoform of P04075, Fructose-bisphosphate aldolase;Fructose-bisphosphate aldolase A	J3KPS3;P04075	J3KPS3_HUMAN;ALDOA_HUMAN	J3KPS3;P04075
APOC4-APOC2	20.5849	20.8885	20.3296	20.5287	19.4199	20.52	20.9503	20.6201	20.6536	20.5893	21.1297	21.7519	21.6121	20.4273	20.3041	20.6326	20.8612	20.7412	20.5655	20.0181	19.7494	20.0273	21.2153	18.9248	20.8613	20.3414	20.6954	18.9318	21.0139	20.1183		0.185158	0.473334	1	K7ER74	Protein APOC4-APOC2	K7ER74	K7ER74_HUMAN	K7ER74
CFD	14.348	15.4954	14.6974	15.6906	14.7585	14.7179	15.3446	16.5236	15.405	15.5942	14.5782	14.9818	15.3529	14.8616	15.1037	15.5493	15.6986	14.4361	14.8136	14.977	15.0476	16.3197	15.3637	14.7216	15.8178	16.3242	15.8835	15.8145	15.9089	15.2275		0.256247	0.745516	1	K7ERG9;P00746	Isoform of P00746, Complement factor D;Complement factor D	K7ERG9;P00746	K7ERG9_HUMAN;CFAD_HUMAN	K7ERG9;P00746
APOC1	19.4222	19.5224	19.3944	19.7413	18.7966	20.2182	19.7372	19.6977	20.4412	19.6692	20.2196	20.6721	20.2235	19.7754	19.5242	20.0499	20.054	20.2512	19.8761	19.5584	19.3608	19.5794	20.5956	18.6136	20.057	20.2807	20.0501	19.1701	19.6806	19.5108		0.220261	0.600478	1	K7ERI9;P02654	Isoform of P02654, Apolipoprotein C-I (Fragment);Apolipoprotein C-I	K7ERI9;P02654	K7ERI9_HUMAN;APOC1_HUMAN	K7ERI9;P02654
MASP2	15.7066	15.4944	NaN	15.4868	14.8898	15.6845	15.5683	NaN	14.2443	14.0898	15.7693	14.926	15.7082	14.9144	15.0842	15.1382	14.8829	15.1931	15.3419	15.1637	15.8356	15.1127	15.5275	15.3367	14.411	15.6838	15.442	14.8181	14.1632	15.832		-0.060169	0.115993	1	O00187	Mannan-binding lectin serine protease 2	O00187	MASP2_HUMAN	O00187
CLIC1	NaN	12.5997	NaN	NaN	NaN	NaN	NaN	NaN	NaN	NaN	11.8863	NaN	NaN	NaN	NaN	NaN	13.6033	14.1878	NaN	NaN	NaN	NaN	NaN	14.427	NaN	NaN	NaN	14.2115	NaN	14.5064		0.365729	0.376961	1	O00299	Chloride intracellular channel protein 1	O00299	CLIC1_HUMAN	O00299
QSOX1	14.8102	14.2304	13.9747	14.2941	14.0122	14.8918	14.6433	15.4153	14.3156	15.0021	14.5308	14.4164	14.9451	14.6876	14.7462	14.5252	14.5066	13.9965	14.5946	14.6531	14.8426	14.4485	14.6303	14.6683	14.4216	15.0535	14.0044	14.8693	14.5788	13.9923		-0.187919	0.482845	1	O00391	Sulfhydryl oxidase 1	O00391	QSOX1_HUMAN	O00391
APOL1	17.8513	18.5431	18.0514	18.5135	17.7684	17.6881	17.5592	18.3573	18.3616	18.1477	18.3644	18.1576	18.5167	17.713	18.2707	18.2592	18.0033	18.7513	17.8073	18.5535	18.5079	18.0058	17.848	17.2521	18.1791	18.0704	18.4625	18.5236	18.2347	17.6408		-0.126379	0.289387	1	O14791;O14791-2	Apolipoprotein L1;Isoform of O14791, Isoform 2 of Apolipoprotein L1	O14791;O14791-2	APOL1_HUMAN	O14791;O14791-2
PSMA7	NaN	NaN	20.2833	20.2797	NaN	NaN	NaN	NaN	NaN	NaN	NaN	NaN	NaN	20.4098	NaN	NaN	NaN	NaN	NaN	NaN	NaN	NaN	NaN	15.437	NaN	NaN	NaN	NaN	NaN	NaN		0.666241	0.270993	1	O14818	Proteasome subunit alpha type-7	O14818	PSA7_HUMAN	O14818
CD5L	17.7969	18.9349	19.6502	19.6972	20.3732	18.695	18.5294	19.051	16.7684	17.1821	18.5394	18.2328	19.0605	18.6265	18.9292	19.6414	19.3874	19.3469	19.0553	19.1129	19.7539	20.1402	18.7289	17.5764	18.6138	21.6561	18.8782	19.4466	18.7927	19.2162		0.0153938	0.0283398	1	O43866	CD5 antigen-like	O43866	CD5L_HUMAN	O43866
HIST1H2BK;HIST1H2BJ;HIST1H2BO;HIST1H2BB;H2BFS;HIST1H2BD;HIST1H2BC;HIST2H2BE;HIST2H2BF;HIST2H2BF;HIST3H2BB;HIST1H2BH;HIST1H2BA;HIST1H2BN;HIST1H2BM;HIST1H2BL;HIST1H2BN	14.8067	15.5192	13.8323	NaN	12.4046	NaN	15.3229	16.4544	15.6736	15.0651	NaN	NaN	13.3235	15.3175	14.5354	15.5415	NaN	13.3267	NaN	NaN	NaN	NaN	NaN	16.303	NaN	NaN	NaN	NaN	15.0523	NaN		0.065222	0.0837106	1	O60814;P06899;P23527;P33778;P57053;P58876;P62807;Q16778;Q5QNW6;Q5QNW6-2;Q8N257;Q93079;Q96A08;Q99877;Q99879;Q99880;U3KQK0	Histone H2B type 1-K;Histone H2B type 1-J;Histone H2B type 1-O;Histone H2B type 1-B;Histone H2B type F-S;Histone H2B type 1-D;Histone H2B type 1-C/E/F/G/I;Histone H2B type 2-E;Histone H2B type 2-F;Isoform of Q5QNW6, Isoform 2 of Histone H2B type 2-F;Histone H2B type 3-B;Histone H2B type 1-H;Histone H2B type 1-A;Histone H2B type 1-N;Histone H2B type 1-M;Histone H2B type 1-L;Isoform of Q99877, Hist…	O60814;P06899;P23527;P33778;P57053;P58876;P62807;Q16778;Q5QNW6;Q5QNW6-2;Q8N257;Q93079;Q96A08;Q99877;Q99879;Q99880;U3KQK0	H2B1K_HUMAN;H2B1J_HUMAN;H2B1O_HUMAN;H2B1B_HUMAN;H2BFS_HUMAN;H2B1D_HUMAN;H2B1C_HUMAN;H2B2E_HUMAN;H2B2F_HUMAN;H2B2F_HUMAN;H2B3B_HUMAN;H2B1H_HUMAN;H2B1A_HUMAN;H2B1N_HUMAN;H2B1M_HUMAN;H2B1L_HUMAN;U3KQK0_HUMAN	O60814;P06899;P23527;P33778;P57053;P58876;P62807;Q16778;Q5QNW6;Q5QNW6-2;Q8N257;Q93079;Q96A08;Q99877;Q99879;Q99880;U3KQK0
SLIT1	NaN	NaN	NaN	NaN	NaN	14.411	NaN	14.872	14.7436	14.6716	14.771	15.7644	14.7324	NaN	NaN	14.6558	NaN	15.5563	NaN	NaN	NaN	NaN	14.4654	14.9421	14.975	NaN	14.9991	15.1518	14.1994	NaN		-0.197628	0.318598	1	O75093;Q5T0V0	Slit homolog 1 protein;Isoform of O75093, Slit homolog 1 protein	O75093;Q5T0V0	SLIT1_HUMAN;Q5T0V0_HUMAN	O75093;Q5T0V0
FCN3	17.83	17.8308	17.7404	18.0275	16.6483	17.6682	17.6964	16.7213	16.9835	17.1817	18.3177	17.4998	18.2284	17.144	17.6936	18.298	17.4658	17.414	18.0567	16.6868	17.8572	18.1795	17.4098	18.1214	17.1636	17.2481	17.7847	17.4429	17.6613	17.9866		0.0393633	0.0760598	1	O75636	Ficolin-3	O75636	FCN3_HUMAN	O75636
ATRN	17.6539	17.4267	17.0801	17.1971	16.8525	17.4231	16.9163	16.9164	17.3799	17.5511	17.608	17.7237	17.4734	17.2825	17.1864	17.5429	17.0093	17.0407	17.3716	17.3986	17.32	17.3398	17.346	17.3139	16.7907	17.4218	17.5992	17.1188	17.446	17.3866		-0.0675249	0.13798	1	O75882;O75882-2;O75882-3	Attractin;Isoform of O75882, Isoform 2 of Attractin;Isoform of O75882, Isoform 3 of Attractin	O75882;O75882-2;O75882-3	ATRN_HUMAN	O75882;O75882-2;O75882-3
APOM	18.4114	19.2734	18.7003	18.9427	19.2299	19.3304	19.1	19.2311	19.8123	19.0532	19.2642	19.8548	18.8301	19.1202	18.5511	19.3827	19.3052	19.3444	19.4823	18.9557	19.1889	18.8314	19.4693	18.4368	19.3865	18.9686	19.5371	19.1933	19.2604	19.2001		0.344116	1.17027	1	O95445	Apolipoprotein M	O95445	APOM_HUMAN	O95445
SDPR	NaN	NaN	13.4926	13.8955	12.4383	NaN	NaN	NaN	NaN	NaN	NaN	NaN	NaN	NaN	NaN	NaN	15.3516	14.9793	13.6734	NaN	NaN	NaN	NaN	12.2653	NaN	NaN	NaN	13.9763	NaN	14.1182		0.291043	0.349338	1	O95810	Serum deprivation-response protein	O95810	SDPR_HUMAN	O95810
LDHA	13.663	14.7033	13.7943	13.1901	13.1273	11.1515	13.7035	NaN	NaN	10.8842	12.7285	NaN	NaN	12.3228	12.7218	NaN	14.1666	14.4745	12.375	12.5625	12.4933	13.6095	NaN	14.5143	NaN	13.6198	13.7445	13.9247	12.5135	13.951		-0.0522207	0.0875265	1	P00338;P00338-3	L-lactate dehydrogenase A chain;Isoform of P00338, Isoform 3 of L-lactate dehydrogenase A chain	P00338;P00338-3	LDHA_HUMAN	P00338;P00338-3
CP	20.6349	19.52	20.4224	20.6599	20.5784	20.8966	20.68	20.5866	20.4254	20.7866	20.2011	20.0374	20.3085	20.1053	20.5452	20.2614	20.1144	20.7382	20.4163	20.4122	20.1166	19.7066	20.6183	20.1978	20.1013	20.2997	20.1429	20.5625	20.7406	20.5184		0.172389	0.430391	1	P00450	Ceruloplasmin	P00450	CERU_HUMAN	P00450
F13A1	14.4559	14.8891	14.7444	13.7489	14.8751	14.9347	14.6829	14.6758	14.9145	15.1847	14.8792	14.7394	14.9698	14.3443	15.2985	14.9813	15.9798	15.7467	14.7516	14.9187	14.6809	15.4833	14.6253	14.7885	15.2027	14.1001	15.6512	14.6585	15.9559	15.9011		0.381363	1.38482	1	P00488	Coagulation factor XIII A chain	P00488	F13A_HUMAN	P00488
PGK1	NaN	12.5862	NaN	11.3939	NaN	NaN	NaN	NaN	NaN	NaN	NaN	NaN	NaN	NaN	NaN	NaN	11.4507	NaN	NaN	NaN	NaN	NaN	NaN	14.802	NaN	NaN	NaN	11.4989	NaN	12.2103		-0.168132	0.124835	1	P00558;P00558-2	Phosphoglycerate kinase 1;Isoform of P00558, Isoform 2 of Phosphoglycerate kinase 1	P00558;P00558-2	PGK1_HUMAN	P00558;P00558-2
F2	19.9144	20.2053	19.8525	19.9443	20.082	19.9963	19.857	19.904	20.1422	19.7741	20.0048	19.9583	19.7607	20.2273	19.9005	19.8445	19.769	19.8443	19.9668	19.869	20.043	20.052	19.7819	19.7328	20.0331	19.8551	19.8524	19.8268	19.9472	19.842		0.0132791	0.0243417	1	P00734	Prothrombin	P00734	THRB_HUMAN	P00734
HP	25.8667	24.4186	25.8323	25.3761	25.9919	24.4228	25.4497	25.0402	24.8956	25.3634	25.1365	25.0162	25.1138	25.3428	25.1447	25.0986	24.9593	24.6652	24.9768	25.447	23.3142	24.8169	24.2589	26.0324	25.9066	25.4187	24.7768	25.433	25.4628	23.9029		-0.196409	0.51261	1	P00738	Haptoglobin	P00738	HPT_HUMAN	P00738
HPR	16.7017	17.8457	16.5571	17.8602	17.335	16.8833	16.9914	17.6972	17.2923	17.5734	18.5353	17.8296	17.6419	15.6976	17.3339	16.7842	17.2497	17.8917	18.2426	18.2777	17.7363	17.2384	17.2361	14.5367	17.7918	16.9591	17.8829	18.1687	17.9081	16.8016		0.173314	0.433447	1	P00739	Haptoglobin-related protein	P00739	HPTR_HUMAN	P00739
F9	17.9458	16.0022	16.1391	17.3863	15.1424	15.7743	16.3485	16.3531	15.7914	16.1159	16.0436	16.0717	15.8808	15.9708	16.0371	15.8895	15.8392	15.723	16.0395	15.9021	16.1663	16.3205	15.8011	16.7677	16.2089	16.3171	15.7501	15.8582	16.1306	15.6563		-0.164298	0.404061	1	P00740;P00740-2	Coagulation factor IX;Isoform of P00740, Isoform 2 of Coagulation factor IX	P00740;P00740-2	FA9_HUMAN	P00740;P00740-2
F10	15.9211	16.5711	16.5141	16.2398	16.3592	16.4296	16.7196	16.4218	16.5211	16.1482	16.5759	16.4613	16.0138	16.3734	16.2663	16.204	16.436	16.7321	16.5119	16.5754	16.1668	16.8092	16.1315	16.2856	16.6406	16.2225	15.8514	16.0071	16.1123	15.4935		-0.00198692	0.00355908	1	P00742	Coagulation factor X	P00742	FA10_HUMAN	P00742
PLG	19.9973	19.9023	20.097	19.9678	20.3113	19.9508	19.2573	20.4158	19.9905	19.7565	20.3093	20.0623	20.1463	19.8038	19.8305	20.25	19.9284	20.2982	19.9527	19.8467	19.821	20.2284	20.1331	19.434	19.7469	20.0034	20.0869	19.8656	19.9426	19.8042		-0.0369942	0.0711434	1	P00747	Plasminogen	P00747	PLMN_HUMAN	P00747
F12	18.6216	18.856	18.7771	18.4265	18.0902	18.3345	18.3828	19.1463	19.5214	18.8593	18.7285	18.1887	18.6574	18.8644	18.0999	19.4653	18.8448	18.5241	18.9033	18.2219	18.4119	18.8183	18.8795	19.2571	19.2492	18.9764	18.4207	18.9856	18.3818	18.2467		-0.114268	0.255675	1	P00748	Coagulation factor XII	P00748	FA12_HUMAN	P00748
CA2	12.3479	15.2074	14.131	14.9009	NaN	NaN	12.3389	NaN	13.264	12.0981	NaN	NaN	NaN	13.3647	12.0166	NaN	13.0356	14.1439	11.0689	NaN	NaN	NaN	NaN	NaN	13.7943	NaN	11.5771	13.0301	11.7042	12.6463		-0.508523	1.35378	1	P00918	Carbonic anhydrase 2	P00918	CAH2_HUMAN	P00918
SERPINC1	21.3756	21.0829	21.479	20.878	20.9538	20.7774	21.6062	21.4839	21.2179	21.2698	20.546	21.1445	20.9962	22.0518	21.719	21.521	20.9717	20.5819	20.6753	20.6771	20.7753	21.0998	20.9615	20.8624	21.1088	20.8584	21.1745	20.8999	20.7741	20.9546		-0.109037	0.241536	1	P01008	Antithrombin-III	P01008	ANT3_HUMAN	P01008
SERPINA1	25.7415	25.2112	25.678	25.6304	25.626	25.4046	25.659	25.6766	25.4618	25.5594	25.4363	25.0761	25.536	25.8062	25.5783	25.5264	25.5116	25.5923	25.2983	25.5114	25.5967	24.984	25.7284	25.5363	25.8541	25.7677	25.1526	25.5024	25.3729	25.5774		-0.214797	0.579784	1	P01009	Alpha-1-antitrypsin	P01009	A1AT_HUMAN	P01009
SERPINA3	22.8022	22.2046	22.8959	22.1655	22.3898	21.5612	23.1242	22.6408	22.1453	22.2627	22.3364	22.936	21.6671	22.6394	22.468	21.9601	22.008	21.7419	21.899	22.5493	22.4081	22.307	22.1235	23.8479	22.7574	21.9958	21.5823	22.7738	22.1981	22.6282		-0.195877	0.51072	1	P01011	Alpha-1-antichymotrypsin	P01011	AACT_HUMAN	P01011
AGT	18.8493	18.8214	19.1575	18.6102	18.4262	18.451	19.3798	19.1301	19.2676	18.4809	18.4439	18.4684	18.5633	19.2211	19.082	18.842	18.6046	20.0824	18.4144	18.8451	18.7282	19.3523	19.1109	19.3886	18.9693	19.1387	18.4249	19.0751	18.924	18.851		0.165201	0.406966	1	P01019	Angiotensinogen	P01019	ANGT_HUMAN	P01019
A2M	24.4834	23.5075	23.3006	24.0678	23.0935	23.7807	23.3468	23.4704	24.0457	23.9654	22.4687	23.3237	23.6996	23.6557	23.8038	23.9565	22.8525	22.7778	23.3392	23.6141	23.5451	23.3457	22.9563	23.0106	23.5802	23.6757	23.5093	23.2157	22.2247	23.6804		-0.357266	1.24346	1	P01023	Alpha-2-macroglobulin	P01023	A2MG_HUMAN	P01023
C3	23.4394	22.7741	23.4543	23.637	23.4709	23.2098	23.2357	23.1911	23.3333	23.2388	22.9391	23.1117	23.5418	23.2106	23.438	23.3666	23.122	23.0339	22.9847	23.3807	22.9032	22.9588	23.0516	22.8423	23.0786	23.3137	23.1138	23.3301	23.1194	23.2619		-0.271838	0.813278	1	P01024	Complement C3	P01024	CO3_HUMAN	P01024
C5	19.4333	19.0041	19.6182	19.2431	19.1106	18.7359	19.4919	19.2862	19.2157	19.0314	18.948	19.0968	18.9966	19.4858	19.2064	19.2897	18.9447	18.8056	18.8416	18.9799	18.9181	19.0903	18.947	19.6667	19.1298	18.9969	19.2528	19.165	19.2463	18.8225		-0.0488788	0.0962582	1	P01031	Complement C5	P01031	CO5_HUMAN	P01031
CST3	12.5735	14.6903	14.6922	15.147	13.9638	14.0643	15.0896	16.5522	15.3685	14.947	14.1034	14.1596	13.5887	14.5812	15.2492	15.7762	13.4544	NaN	13.6287	13.8168	14.3165	NaN	14.2243	15.1438	15.9869	16.0031	14.018	14.9411	14.785	14.2123		0.0489049	0.0922684	1	P01034	Cystatin-C	P01034	CYTC_HUMAN	P01034
KNG1	NaN	NaN	NaN	14.9423	15.6962	16.0667	13.7403	NaN	14.5188	13.3954	14.7045	NaN	14.5615	NaN	13.448	NaN	15.8693	15.6814	14.9892	15.956	13.7812	14.9143	NaN	NaN	NaN	NaN	NaN	NaN	NaN	NaN		-0.0581008	0.077251	1	P01042	Kininogen-1	P01042	KNG1_HUMAN	P01042
KNG1	20.3832	20.7144	20.4572	20.3776	20.332	20.3003	20.6731	20.8574	20.4723	20.4601	20.5109	20.3448	20.4852	20.4316	20.3639	20.4034	20.7475	21.0413	20.7558	20.5196	20.4203	20.6105	20.8367	20.4745	20.7869	20.8467	20.7687	20.7237	20.9823	20.3678		0.527362	2.48343	1	P01042-2	Isoform of P01042, Isoform LMW of Kininogen-1	P01042-2	KNG1_HUMAN	P01042-2
	19.5869	19.6276	20.6997	21.2262	20.5185	20.3337	18.7727	20.7248	19.039	19.4257	20.4835	19.3306	20.5095	19.163	19.8579	20.653	19.0511	20.7385	19.6524	20.4311	21.0548	20.1201	20.6793	19.4177	19.0319	21.269	19.3814	20.1068	19.8306	20.1225		-0.178218	0.449784	1	P01598	Ig kappa chain V-I region EU	P01598	KV106_HUMAN	P01598
	17.3195	17.6342	18.3424	18.2685	18.339	17.8275	16.9989	17.9958	17.1157	16.5804	17.6318	17.0825	19.3445	17.8734	19.0321	18.5762	16.831	18.0866	17.4162	18.3108	18.7817	17.7601	19.2401	16.7065	17.4212	17.7529	17.3201	18.0253	17.1765	17.6033		-0.255666	0.743053	1	P01611	Ig kappa chain V-I region Wes	P01611	KV119_HUMAN	P01611
	14.608	16.8906	15.3198	15.7266	15.5126	15.7938	15.256	16.1144	15.9215	14.7365	15.8918	15.3127	16.6709	14.8174	16.5817	16.6023	15.9987	15.2991	14.903	15.8809	16.7072	16.3538	16.1054	15.5161	15.1919	16.6716	15.3707	15.7206	16.6694	16.0719		-0.130836	0.302139	1	P01612	Ig kappa chain V-I region Mev	P01612	KV120_HUMAN	P01612
	16.1521	16.6301	16.9921	16.6721	17.475	16.4248	15.6915	17.3236	16.5562	16.0652	16.989	15.5038	17.4351	16.0839	17.2002	18.4379	15.8205	16.4244	16.0925	16.9766	17.862	16.6664	17.1338	15.418	15.8228	16.647	16.2155	17.0243	16.0373	17.2769		-0.274461	0.824982	1	P01613	Ig kappa chain V-I region Ni	P01613	KV121_HUMAN	P01613
	22.5536	22.6559	22.6815	22.9868	23.1002	22.5219	21.3937	23.1309	21.9401	21.818	22.8312	21.354	22.8614	21.6071	22.8834	23.0198	20.7679	22.6081	21.9861	22.6688	22.8859	22.0176	23.3143	21.0577	21.4317	22.775	22.3404	22.5497	21.7363	22.9732		-0.180013	0.455824	1	P01620	Ig kappa chain V-III region SIE	P01620	KV302_HUMAN	P01620
	19.7884	20.1677	20.286	20.4956	20.4821	19.9457	19.3115	19.9658	19.8021	19.8193	19.8306	19.9608	20.3501	19.4291	20.712	21.0093	19.107	20.3832	19.5209	20.0585	21.1083	19.8364	20.9721	18.8889	19.5693	20.5373	19.6588	20.2449	19.9304	20.6355		-0.213649	0.57548	1	P01625	Ig kappa chain V-IV region Len	P01625	KV402_HUMAN	P01625
	18.235	18.1094	19.2531	19.0012	20.396	18.7602	17.719	19.1122	18.7998	18.019	18.6264	17.4401	18.8836	18.064	18.673	19.5509	17.1402	18.6918	18.9409	18.9023	20.2238	18.6607	20.2179	17.2745	17.3661	18.8188	18.5141	19.3037	18.5475	18.7788		-0.00220444	0.00395047	1	P01714	Ig lambda chain V-III region SH	P01714	LV301_HUMAN	P01714
	19.7176	18.9312	20.7784	20.545	19.8254	21.3961	19.0884	20.2488	19.2096	18.4654	20.0097	18.8844	20.0321	18.9305	19.4796	20.0871	18.6988	19.989	19.1895	19.8322	21.4758	18.533	19.8024	18.2802	18.685	20.1536	19.23	19.8828	19.3646	20.2579		-0.0601525	0.12114	1	P01717	Ig lambda chain V-IV region Hil	P01717	LV403_HUMAN	P01717
	21.5463	21.1032	22.5737	22.4984	21.3066	21.9674	20.4651	21.7175	20.3004	20.5611	22.0679	20.1909	22.1867	20.0692	22.4575	22.0457	20.6647	22.517	19.8017	22.1966	22.8634	20.9139	21.581	20.9905	20.7202	23.4345	21.7577	21.8801	21.9415	22.4164		-0.116933	0.262976	1	P01765;P01774;P01776;P01779	Ig heavy chain V-III region TIL;Ig heavy chain V-III region POM;Ig heavy chain V-III region WAS;Ig heavy chain V-III region TUR	P01765;P01774;P01776;P01779	HV304_HUMAN;HV313_HUMAN;HV315_HUMAN;HV318_HUMAN	P01765;P01774;P01776;P01779
	15.6803	16.0138	17.889	15.1437	17.9278	17.6369	15.524	16.888	16.1951	15.3002	15.6115	16.5588	16.753	16.0064	16.6867	18.4743	14.7769	17.1018	NaN	17.0073	18.6579	17.3225	18.2303	NaN	18.6441	16.0965	16.897	15.4904	16.5194	16.9379		0.125886	0.274471	1	P01781;P01782	Ig heavy chain V-III region GAL;Ig heavy chain V-III region DOB	P01781;P01782	HV320_HUMAN;HV321_HUMAN	P01781;P01782
PIGR	15.1769	14.4191	14.3126	NaN	14.3565	14.5247	14.4781	15.0048	15.0541	15.1094	13.8277	14.6512	14.663	14.6769	13.6667	14.6599	14.6977	NaN	NaN	14.8291	NaN	NaN	15.0576	15.4604	15.3192	15.441	13.8059	14.3222	13.5419	15.5924		-0.215566	0.506245	1	P01833	Polymeric immunoglobulin receptor	P01833	PIGR_HUMAN	P01833
IGHA1	24.3292	23.5842	25.116	26.1319	25.587	24.7302	24.5195	25.9525	25.3355	22.9859	25.0236	23.7123	25.9545	23.4175	25.6044	24.1397	23.3638	25.3857	24.7617	24.8709	23.7197	24.4032	26.2801	24.2335	23.9357	25.7312	24.796	24.9919	24.7206	25.3318		0.135437	0.315502	1	P01876	Ig alpha-1 chain C region	P01876	IGHA1_HUMAN	P01876
HBD	18.9973	21.6109	18.8302	19.1958	NaN	NaN	NaN	NaN	19.3477	18.4658	17.0447	NaN	NaN	17.563	NaN	NaN	NaN	18.0974	17.2979	NaN	NaN	17.0559	NaN	16.6503	18.4654	NaN	NaN	NaN	16.2963	15.9583		-0.644831	1.89346	1	P02042	Hemoglobin subunit delta	P02042	HBD_HUMAN	P02042
KRT6A;KRT6C	14.4415	13.8433	14.3003	13.6698	16.5823	12.5847	14.6218	NaN	16.0159	13.4516	14.103	14.8289	13.2197	13.3998	13.5184	NaN	14.0524	NaN	NaN	13.7218	16.3503	12.4886	13.7994	12.7547	NaN	NaN	14.1423	14.6755	14.8418	17.1298		0.168967	0.355682	1	P02538;P48668	Keratin, type II cytoskeletal 6A;Keratin, type II cytoskeletal 6C	P02538;P48668	K2C6A_HUMAN;K2C6C_HUMAN	P02538;P48668
APOA1	25.7167	25.775	26.4546	26.3239	26.0771	25.2646	26.206	26.6137	26.9698	25.9083	26.2743	26.6692	26.0103	26.6162	26.1934	26.9476	26.0029	26.5229	26.345	25.8555	26.523	26.2033	26.287	25.425	26.331	26.3059	26.4225	26.3205	25.91	25.7879		0.135417	0.315445	1	P02647	Apolipoprotein A-I	P02647	APOA1_HUMAN	P02647
APOE	20.5155	20.667	20.8336	20.4828	19.6832	21.7311	21.1163	20.9246	21.2406	20.8467	20.9147	21.2989	22.1883	20.9023	21.2178	21.24	21.5291	20.9082	20.7012	20.7121	20.7298	20.5091	21.4567	21.1516	21.0064	21.0196	21.4685	20.156	21.3455	20.848		0.166919	0.412516	1	P02649	Apolipoprotein E	P02649	APOE_HUMAN	P02649
APOA2	23.56	23.5477	23.4961	23.3008	22.9706	23.1423	23.3558	23.4688	23.6088	22.8228	22.957	23.5941	23.0959	23.2269	23.0666	23.5029	23.4569	23.9514	23.6719	23.0795	23.3853	23.4216	23.5562	22.7593	23.1588	23.5231	23.5952	23.2186	23.4615	23.4209		0.399052	1.49487	1	P02652;V9GYM3	Apolipoprotein A-II;Isoform of P02652, Apolipoprotein A-II	P02652;V9GYM3	APOA2_HUMAN;V9GYM3_HUMAN	P02652;V9GYM3
FGA	22.228	23.6457	25.0013	23.8118	24.5156	23.6521	24.6467	25.2471	24.4326	24.3013	23.555	23.3062	24.1683	23.6484	23.949	24.5825	23.7707	23.7269	23.3056	23.7979	23.5685	24.8514	23.3798	23.4085	23.7215	24.1903	23.7885	23.6911	23.2714	24.1409		0.0937347	0.201597	1	P02671	Fibrinogen alpha chain	P02671	FIBA_HUMAN	P02671
FGB	22.8038	23.3607	24.3273	22.4811	24.1297	23.2733	24.4154	24.0622	23.4003	24.23	22.2794	23.2127	23.7917	23.3876	23.7839	23.4193	23.6921	23.4189	22.02	23.3414	23.7029	23.8743	21.8417	22.8338	21.58	21.6813	23.7664	22.2921	21.6098	23.826		-0.104614	0.229774	1	P02675	Fibrinogen beta chain	P02675	FIBB_HUMAN	P02675
CRP	16.8379	13.8955	19.665	16.4995	17.3326	15.7196	16.0527	16.8099	15.4232	16.3627	15.3077	15.7812	16.1581	15.7698	15.0897	14.9093	15.0363	13.7913	13.739	15.7402	16.4879	13.9302	14.5239	19.4939	17.305	16.1525	NaN	17.722	17.5381	15.835		-0.104895	0.225285	1	P02741	C-reactive protein	P02741	CRP_HUMAN	P02741
APCS	19.5486	19.454	19.9104	19.389	19.4376	18.883	19.6752	19.5088	19.0026	19.5033	19.4897	19.3504	19.8065	19.2616	19.6703	19.6622	19.7656	18.9101	19.1015	19.6377	18.3692	19.6102	18.2134	19.4532	19.2855	18.9123	18.9284	19.4	19.5903	19.2251		-0.288914	0.89109	1	P02743	Serum amyloid P-component	P02743	SAMP_HUMAN	P02743
C1QA	14.0197	15.474	15.9032	17.5989	15.0463	16.6313	14.438	16.361	14.933	15.5591	17.4653	NaN	15.6928	18.0254	14.9319	15.3723	16.0514	15.4461	16.8519	16.9382	15.0375	15.4936	15.7502	15.3328	15.9094	16.1886	15.565	15.579	15.8207	NaN		0.0127681	0.0224589	1	P02745	Complement C1q subcomponent subunit A	P02745	C1QA_HUMAN	P02745
C1QC	17.9665	18.671	18.8318	19.1388	18.9983	19.0804	18.8117	19.2893	18.736	19.0579	19.4373	18.3101	19.0839	18.8629	18.5708	18.9882	18.5278	18.8454	18.9515	18.7286	19.3298	18.9903	19.2264	18.6277	18.758	18.9668	18.715	19.122	18.8921	18.667		0.153772	0.370804	1	P02747	Complement C1q subcomponent subunit C	P02747	C1QC_HUMAN	P02747
C9	20.1053	19.2987	20.6117	19.7644	20.2193	19.299	20.3525	20.3577	19.486	20.2348	19.4224	19.899	19.4738	19.7782	20.0899	19.9341	19.8206	19.3323	19.9657	20.1649	19.9232	19.7499	19.9367	20.2204	20.5488	19.9602	19.658	20.2218	19.9692	20.0825		0.00168282	0.00301248	0.996345	P02748	Complement component C9	P02748	CO9_HUMAN	P02748
APOH	21.0659	21.0923	20.6407	20.4557	20.6508	20.7004	21.0091	21.2818	20.7671	21.1816	21.2383	20.7581	20.7266	21.0472	20.9852	20.968	20.9096	20.788	21.0737	19.8437	20.9334	21.0938	21.1353	20.8539	21.0083	21.0592	20.8688	20.7276	20.6819	20.0484		0.0535385	0.106416	1	P02749	Beta-2-glycoprotein 1	P02749	APOH_HUMAN	P02749
LRG1	20.318	19.526	20.8086	20.2696	20.3923	20.2366	20.2134	20.6628	19.8262	20.3571	19.6047	19.4617	19.693	20.5251	20.0194	19.8762	19.9814	19.3383	19.6351	19.7389	19.7577	19.4189	19.9934	20.6715	20.6342	20.3412	19.778	20.3359	20.3426	20.0552		-0.0567228	0.11346	1	P02750	Leucine-rich alpha-2-glycoprotein	P02750	A2GL_HUMAN	P02750
FN1	19.7916	19.7083	19.6785	18.1102	20.2951	19.4453	20.0423	19.9283	19.5146	19.7497	19.5846	20.3288	19.2514	18.0468	19.4516	17.0319	19.9554	19.8396	20.0768	20.1193	20.3788	20.3871	21.2369	18.1852	18.7068	20.6451	20.4138	19.4463	19.6821	19.0814		0.346585	1.18381	1	P02751;P02751-8	Fibronectin;Isoform of P02751, Isoform 8 of Fibronectin	P02751;P02751-8	FINC_HUMAN	P02751;P02751-8
AMBP	19.4921	19.5728	20.1221	20.368	20.5777	20.4619	19.9822	19.6126	19.4277	20.4073	19.6053	20.1188	20.4801	20.0527	20.1582	20.4909	19.5735	20.0025	20.2233	20.6087	19.6409	19.2415	20.3514	18.5945	20.0673	20.4326	20.6191	19.9985	20.2829	19.4351		0.0813093	0.170698	1	P02760	Protein AMBP	P02760	AMBP_HUMAN	P02760
ORM1	23.6525	23.1054	23.4096	23.305	23.3226	22.7784	23.5475	23.2605	23.0556	22.9163	22.8794	23.0027	22.7653	23.3758	23.1938	22.4393	22.6154	22.4123	22.9166	23.1489	22.9487	22.7669	22.6624	23.3197	23.5035	22.6534	22.4203	23.8546	23.4006	23.6883		-0.0754859	0.156678	1	P02763	Alpha-1-acid glycoprotein 1	P02763	A1AG1_HUMAN	P02763
TTR	21.2836	22.3088	21.3381	21.7762	21.1832	21.909	22.0425	21.8363	20.835	21.0468	22.4376	22.4807	21.8178	22.0391	21.8667	21.7917	22.2072	21.7867	22.2267	21.6591	22.0129	22.5392	21.6104	22.0062	20.8192	21.4487	21.7789	21.4616	21.2891	22.1932		0.0181402	0.0335827	1	P02766	Transthyretin	P02766	TTHY_HUMAN	P02766
ALB	29.2242	29.568	29.0587	29.1757	28.8756	28.9999	28.7759	29.4924	29.2889	29.1522	29.4466	29.4438	29.2545	29.4322	29.3103	29.0308	29.31	29.2188	28.4339	29.3051	29.5358	28.7416	29.4407	28.8427	29.3879	29.2034	29.438	29.506	29.4774	29.6059		-0.106433	0.234589	1	P02768	Serum albumin	P02768	ALBU_HUMAN	P02768
GC	22.5011	22.3269	22.5104	22.5384	22.314	22.1848	22.0863	22.6091	22.4052	22.2083	22.1122	22.4509	22.323	22.7846	22.2782	22.7598	22.4197	22.857	22.3041	22.2678	22.006	21.9494	22.3728	21.6213	22.4812	22.3844	22.6615	22.6922	22.7172	22.3727		0.149788	0.358505	1	P02774;P02774-3	Vitamin D-binding protein;Isoform of P02774, Isoform 3 of Vitamin D-binding protein	P02774;P02774-3	VTDB_HUMAN	P02774;P02774-3
PPBP	15.4949	15.6818	16.8812	16.0098	16.4176	16.0629	14.7657	15.8798	16.1033	14.2444	14.2214	15.1127	15.4192	14.8472	15.0104	14.9156	17.5786	17.8072	16.9472	15.4929	13.5354	16.8529	13.8265	16.6782	17.4411	16.6652	14.9767	17.5825	16.2475	17.0915		0.0920747	0.197391	1	P02775	Platelet basic protein	P02775	CXCL7_HUMAN	P02775
PF4;PF4V1	17.0655	16.2697	17.9128	17.1595	17.4455	17.1963	15.9806	15.9541	17.2873	15.5083	14.3234	16.552	16.5336	16.0497	16.161	15.656	18.0052	19.2352	17.6365	16.4025	15.084	17.3664	NaN	17.6898	17.8885	17.1609	15.782	18.5962	16.4402	19.0039		0.0626348	0.124058	1	P02776;P10720	Platelet factor 4;Platelet factor 4 variant	P02776;P10720	PLF4_HUMAN;PF4V_HUMAN	P02776;P10720
TF	25.0014	24.9897	24.6273	24.448	24.0851	24.363	24.1171	24.8467	24.4283	24.2352	24.472	24.5482	24.202	24.4738	24.4505	24.6624	24.7291	24.7501	24.8089	24.7979	24.8922	24.9758	24.8047	24.2431	24.68	25.0136	24.5872	24.5417	24.6877	24.6083		0.0719942	0.148411	1	P02787	Serotransferrin	P02787	TRFE_HUMAN	P02787
HPX	24.0074	23.5369	24.2088	24.1341	23.9174	23.6802	23.9336	24.1232	23.7693	24.4108	23.851	24.1642	23.8128	24.512	23.9337	24.2187	23.4685	23.8914	24.3407	23.628	24.476	23.7391	23.6411	24.4848	24.3156	24.4397	24.0031	24.7079	24.2003	23.6809		0.0150652	0.0277162	1	P02790	Hemopexin	P02790	HEMO_HUMAN	P02790
F11	15.5052	15.4015	15.8792	15.5703	14.7743	14.6949	15.0606	15.1252	14.7769	15.8461	16.036	15.7299	15.1626	15.0932	14.7701	15.4943	15.6329	15.4665	15.5065	15.2631	15.1681	15.7196	15.5441	15.6228	15.1156	14.6569	15.4015	15.3438	15.6983	15.4244		0.0475324	0.0933559	1	P03951	Coagulation factor XI	P03951	FA11_HUMAN	P03951
C4BPA	19.8893	19.4015	20.4397	19.3799	20.666	19.5041	20.425	19.9979	20.3018	20.9907	19.1562	20.3691	20.7554	20.2961	20.3294	20.8264	19.9345	19.6904	19.3769	20.4832	19.7829	19.7912	20.1951	19.4416	20.4066	20.082	20.4343	19.8031	20.2496	20.2738		0.00567905	0.0102499	0.998859	P04003	C4b-binding protein alpha chain	P04003	C4BPA_HUMAN	P04003
VTN	21.1898	21.5397	21.1602	21.2323	21.0166	21.0091	21.0077	21.2645	21.2535	21.1259	21.7012	21.3486	21.322	20.9883	20.9241	21.0001	21.3085	21.3903	21.0897	20.9957	21.2226	21.3267	21.3558	21.3528	21.466	21.5779	20.9186	20.9795	21.2599	21.1244		-0.0980346	0.212607	1	P04004	Vitronectin	P04004	VTNC_HUMAN	P04004
CAT	12.9479	15.4879	13.9703	14.4346	NaN	NaN	NaN	NaN	NaN	NaN	NaN	NaN	NaN	13.033	NaN	NaN	13.1501	NaN	NaN	NaN	NaN	NaN	NaN	12.6905	13.6541	NaN	NaN	NaN	NaN	NaN		-0.201869	0.177677	1	P04040	Catalase	P04040	CATA_HUMAN	P04040
APOB	20.4992	21.1031	21.0575	21.1073	20.4681	21.5193	21.0892	21.3674	21.4226	21.525	22.0031	21.7689	20.7415	21.2064	21.1692	21.5752	21.4028	21.3294	21.4133	21.3011	21.2064	21.4081	20.8379	21.8801	21.8378	21.5588	21.3171	20.7826	21.2144	20.9744		0.0774145	0.161289	1	P04114	Apolipoprotein B-100	P04114	APOB_HUMAN	P04114
LCAT	13.9972	15.0245	14.3352	14.7837	15.1676	14.961	14.1191	14.7089	14.5693	14.4952	15.3848	14.8405	14.6012	14.7874	14.2832	14.9582	14.556	14.3089	14.7396	14.1897	14.6918	14.7937	14.5818	13.3651	15.078	14.5017	14.4869	14.5052	14.6172	13.7374		-0.0502527	0.099235	1	P04180	Phosphatidylcholine-sterol acyltransferase	P04180	LCAT_HUMAN	P04180
HRG	19.6677	19.3556	18.8584	19.6805	19.5857	20.5297	19.2915	19.9353	19.9608	19.7897	20.0815	19.6818	19.6732	19.1468	19.3425	19.8608	19.439	19.4438	20.4182	19.8662	19.8553	19.7559	20.5308	18.6901	19.9202	19.8917	19.9512	19.9189	20.1486	19.826		0.352756	1.21805	1	P04196	Histidine-rich glycoprotein	P04196	HRG_HUMAN	P04196
A1BG	21.1902	21.5434	21.5296	21.2938	21.4371	20.5881	21.7503	21.1178	21.6117	21.3659	21.5982	21.2548	21.1924	21.1879	21.1269	21.2256	21.1753	21.3841	21.2581	21.3415	21.5136	21.3136	20.8996	21.2322	22.0981	20.9631	21.7088	21.5029	21.8096	20.9105		0.27948	0.847628	1	P04217	Alpha-1B-glycoprotein	P04217	A1BG_HUMAN	P04217
A1BG	19.1021	19.3468	19.5959	19.722	19.4794	18.7562	19.6064	19.2722	19.6218	19.4241	19.3623	19.2543	19.379	18.9765	19.1351	19.376	19.0663	19.4538	19.4672	19.7549	19.433	19.2424	19.0836	19.4396	19.9091	19.2739	19.532	19.5473	19.6821	18.9095		0.142675	0.336942	1	P04217-2	Isoform of P04217, Isoform 2 of Alpha-1B-glycoprotein	P04217-2	A1BG_HUMAN	P04217-2
KRT1	15.6195	14.2085	14.0671	14.9297	17.1981	13.9747	14.8701	NaN	16.2035	14.6598	14.9862	15.0846	13.4416	13.6507	14.0682	13.8599	14.7031	NaN	13.7145	14.2008	17.2938	14.4554	15.2235	13.6275	13.6565	12.9377	14.3009	16.1302	15.8088	17.5167		0.113939	0.243002	1	P04264	Keratin, type II cytoskeletal 1	P04264	K2C1_HUMAN	P04264
VWF	14.9203	14.4698	16.2881	13.39	13.8128	13.9001	16.6793	15.4077	13.9021	15.1604	13.2231	14.518	12.921	14.7312	15.1594	12.976	15.2707	15.8196	13.7316	14.887	16.478	17.3409	16.1091	15.6846	14.2336	15.2963	16.0731	13.9981	13.45	13.5223		0.260342	0.763019	1	P04275	von Willebrand factor	P04275	VWF_HUMAN	P04275
GAPDH	NaN	14.0545	NaN	15.3466	14.9732	NaN	15.4425	15.3586	14.4852	14.1147	14.0496	NaN	NaN	14.2213	13.9643	NaN	15.4278	15.7812	14.9823	12.7663	14.784	NaN	NaN	17.1876	NaN	NaN	NaN	15.0683	13.9616	15.5431		0.118584	0.194282	1	P04406	Glyceraldehyde-3-phosphate dehydrogenase	P04406	G3P_HUMAN	P04406
	17.2003	17.7423	18.4045	18.2305	18.7199	18.1492	16.9389	19.234	18.5586	17.2495	18.1419	16.5998	18.8406	17.7271	18.5102	19.5369	16.5485	17.7452	17.1525	18.2826	19.3961	17.8822	18.4888	17.4513	16.9997	18.4572	17.9388	18.66	17.7076	18.7317		-0.152359	0.366425	1	P04430	Ig kappa chain V-I region BAN	P04430	KV122_HUMAN	P04430
S100A8	16.805	17.0205	16.0175	15.5926	14.1683	13.692	16.5949	14.4843	15.5095	14.3978	14.2272	13.6438	14.051	16.9619	14.4647	15.7066	14.0162	NaN	14.8485	14.4531	13.4653	14.5526	14.4632	16.019	14.7711	NaN	NaN	15.1219	14.1721	14.8346		-0.13598	0.294353	1	P05109	Protein S100-A8	P05109	S10A8_HUMAN	P05109
SERPINA5	NaN	15.1608	14.7734	NaN	NaN	11.911	15.0489	14.0594	NaN	15.4311	NaN	15.5945	15.4643	14.9118	15.294	15.4569	15.4828	NaN	12.9199	NaN	15.5377	15.9435	13.3095	NaN	12.7606	13.8541	15.6098	NaN	NaN	14.9758		-0.203518	0.394338	1	P05154	Plasma serine protease inhibitor	P05154	IPSP_HUMAN	P05154
SERPING1	20.9789	20.845	20.6862	20.8123	20.7252	20.4687	21.5082	20.9994	20.927	21.0931	20.6183	21.0189	20.417	21.0955	20.6916	20.7786	20.8114	20.3347	20.981	20.7065	20.4309	20.7493	20.7667	21.9274	21.4194	21.2326	20.9731	21.2228	21.2744	20.8435		0.162856	0.399439	1	P05155;P05155-3	Plasma protease C1 inhibitor;Isoform of P05155, Isoform 3 of Plasma protease C1 inhibitor	P05155;P05155-3	IC1_HUMAN	P05155;P05155-3
F13B	14.8043	15.7206	15.594	15.3333	15.3079	15.4207	15.4631	15.9477	15.5659	16.1048	14.428	15.2563	15.6935	15.3138	15.6971	15.9083	15.6307	15.2829	14.1471	15.0878	15.3195	15.4949	13.9424	NaN	15.3002	15.1508	15.7913	14.5578	14.6464	15.4258		-0.205035	0.529794	1	P05160	Coagulation factor XIII B chain	P05160	F13B_HUMAN	P05160
ICAM1	13.8423	13.8166	14.0992	NaN	12.7152	13.1292	NaN	13.6305	13.5973	13.3969	12.9911	NaN	13.646	NaN	13.8166	NaN	NaN	NaN	NaN	13.9856	13.6616	14.4348	NaN	14.1475	NaN	NaN	NaN	NaN	NaN	14.1238		0.180065	0.297082	1	P05362	Intercellular adhesion molecule 1	P05362	ICAM1_HUMAN	P05362
SERPINA7	18.0728	17.559	17.5736	18.1213	17.9719	18.077	17.4623	18.1771	17.9194	18.2125	17.4811	17.231	18.0623	17.9221	17.0998	18.2202	18.0401	18.5357	18.1915	17.4861	18.2625	17.8591	18.4788	17.7422	18.4538	18.7874	18.257	17.784	18.169	17.9296		0.299078	0.939256	1	P05543	Thyroxine-binding globulin	P05543	THBG_HUMAN	P05543
SERPIND1	20.0129	19.2949	19.5055	19.6961	19.8153	19.4738	19.2105	19.404	19.353	19.7118	19.6606	19.5586	19.7499	19.7026	19.3611	19.7225	19.7257	19.6607	19.6494	19.5166	18.989	19.4558	19.5275	19.6017	19.8565	20.0859	19.681	19.4874	20.0094	19.0746		-0.0421091	0.0818137	1	P05546	Heparin cofactor 2	P05546	HEP2_HUMAN	P05546
BCHE	15.3901	15.3587	14.5844	15.5399	15.7166	15.5353	15.2636	15.3038	15.1784	15.3517	15.3616	15.168	15.7153	15.7039	14.9953	15.2498	15.638	14.9567	15.6711	15.245	15.1784	15.5463	15.6717	14.6009	15.0869	15.5618	15.5129	14.9073	15.8457	15.6067		0.297632	0.932317	1	P06276	Cholinesterase	P06276	CHLE_HUMAN	P06276
IGKV4-1;;	17.6689	18.5643	18.075	18.9904	18.478	17.8043	17.1796	18.1682	17.1715	17.8669	18.3508	18.1093	18.2323	17.2877	18.2665	18.7952	17.3572	18.4485	18.0646	17.4323	18.9139	18.3702	19.2315	17.336	16.9663	19.6397	17.4446	18.5549	17.874	18.3063		-0.198678	0.520696	1	P06312;P06313;P83593	Ig kappa chain V-IV region (Fragment);Ig kappa chain V-IV region JI;Ig kappa chain V-IV region STH (Fragment)	P06312;P06313;P83593	KV401_HUMAN;KV403_HUMAN;KV405_HUMAN	P06312;P06313;P83593
GSN	19.221	19.107	19.015	19.2994	19.3979	19.7465	18.6443	19.2926	19.5728	19.5433	19.2465	19.0444	19.2351	19.3619	19.678	19.8111	19.7486	19.8548	19.698	19.675	19.5287	19.783	19.5195	18.8571	19.1415	19.3718	19.9006	19.7573	19.2234	19.5356		0.070615	0.145174	1	P06396	Gelsolin	P06396	GELS_HUMAN	P06396
C2	16.1953	14.6922	15.3818	15.5503	15.5347	17.3886	15.8815	15.446	15.6355	15.6934	17.2181	15.8809	15.9678	15.8938	15.8506	15.7448	17.0603	15.4745	15.4888	15.4036	15.5796	15.5586	15.9891	15.1132	15.7012	16.2265	15.8071	15.6141	15.9084	15.7204		0.0516276	0.102229	1	P06681	Complement C2	P06681	CO2_HUMAN	P06681
S100A9	17.5095	17.4199	16.2976	16.2369	14.9652	14.47	16.8603	14.922	15.9796	14.9999	15.1462	14.6575	14.4953	17.0073	15.1559	16.0822	14.3249	13.7774	14.6235	14.8907	14.4858	14.5503	13.7037	16.3925	15.139	14.0568	13.55	15.2477	14.3594	15.8172		-0.390347	1.44002	1	P06702	Protein S100-A9	P06702	S10A9_HUMAN	P06702
APOA4	20.2777	20.6296	19.9622	19.7233	20.7348	19.9418	21.3316	20.9889	20.8809	20.4229	20.8575	20.8733	21.1673	21.2345	21.2839	20.4343	20.9684	20.6461	21.3631	19.9865	20.4116	21.5791	20.0571	21.4694	21.0625	21.0352	20.4333	21.3756	20.1131	20.0968		0.00721973	0.0130717	1	P06727	Apolipoprotein A-IV	P06727	APOA4_HUMAN	P06727
ENO1	12.8186	14.2106	NaN	11.4105	NaN	NaN	NaN	NaN	NaN	NaN	10.7421	14.0904	NaN	NaN	12.3086	12.9515	13.5178	14.1588	13.4001	13.9921	14.3057	15.6789	15.6602	16.0356	NaN	NaN	NaN	12.9093	NaN	13.7345		0.281809	0.563589	1	P06733	Alpha-enolase	P06733	ENOA_HUMAN	P06733
LDHB	14.2624	14.8407	15.1686	14.7243	14.8365	NaN	15.1829	15.041	15.1326	NaN	14.075	NaN	14.405	13.9491	14.7508	14.332	14.5387	15.0143	14.6436	15.0769	14.1489	14.7347	14.4655	15.5234	14.814	14.9894	NaN	15.804	14.1651	15.1064		-0.0358399	0.0630102	1	P07195	L-lactate dehydrogenase B chain	P07195	LDHB_HUMAN	P07195
PROS1	18.18	18.2009	18.3051	17.816	18.528	18.0932	18.346	18.1311	18.395	18.4525	18.2882	18.419	18.2915	18.1801	18.1128	18.267	18.3242	17.8798	18.0798	18.321	17.799	18.3028	17.9541	17.8566	18.5208	18.1956	18.3346	18.179	18.568	18.0946		0.14598	0.3469	1	P07225	Vitamin K-dependent protein S	P07225	PROS_HUMAN	P07225
CTSD	12.2825	NaN	NaN	NaN	12.7712	11.9257	13.3508	13.0221	NaN	12.1289	NaN	NaN	12.1911	NaN	11.7011	NaN	NaN	NaN	11.8133	NaN	12.9317	NaN	NaN	NaN	NaN	15.73	NaN	NaN	12.7459	11.877		0.117858	0.154051	1	P07339	Cathepsin D	P07339	CATD_HUMAN	P07339
C8A	16.9318	17.2382	17.293	17.3458	17.7688	17.6164	16.4194	17.5238	17.4022	17.2676	17.2289	17.3234	17.3745	17.0116	16.7173	17.1083	16.9367	16.8263	17.1383	17.0567	16.9514	17.1727	17.4429	16.7215	17.5298	17.4482	17.5306	17.2374	17.5705	16.9841		0.113654	0.254001	1	P07357	Complement component C8 alpha chain	P07357	CO8A_HUMAN	P07357
C8G	15.1614	14.9733	15.1873	16.2405	15.2335	14.892	14.8587	16.7409	14.9681	15.007	16.4132	15.2996	15.447	14.9092	14.8712	16.5661	14.9659	14.6968	15.1297	14.2943	14.53	15.2485	15.3768	16.0284	15.5409	15.2333	15.4574	15.3544	15.4906	15.205		-0.0525334	0.10421	1	P07360	Complement component C8 gamma chain	P07360	CO8G_HUMAN	P07360
TUBB	13.7709	15.0512	NaN	12.7486	13.8008	NaN	13.4502	NaN	NaN	NaN	NaN	NaN	NaN	NaN	NaN	NaN	15.6033	15.7969	12.4008	16.1559	15.9404	17.2069	17.3786	18.6212	NaN	NaN	NaN	NaN	14.1448	13.3493		-0.225972	0.378776	1	P07437;Q5JP53	Tubulin beta chain;Isoform of P07437, Tubulin beta chain	P07437;Q5JP53	TBB5_HUMAN;Q5JP53_HUMAN	P07437;Q5JP53
PFN1	NaN	14.4411	13.3354	13.3027	13.9104	NaN	14.4907	14.3912	NaN	NaN	13.2888	12.8902	10.6819	14.3776	13.3694	NaN	15.6679	16.0343	13.67	13.4074	13.2579	13.8843	13.4875	14.2602	14.0576	13.8949	12.5704	14.8896	13.6355	15.4971		0.0740368	0.136091	1	P07737	Profilin-1	P07737	PROF1_HUMAN	P07737
THBS1	13.5787	13.6168	14.7819	13.3931	14.6123	14.9508	13.1215	13.5289	14.8999	12.1332	12.3299	13.5886	13.3977	13.2502	13.2139	NaN	15.8996	17.0633	15.4086	13.8002	13.6201	15.6019	NaN	15.4309	15.9289	15.019	12.1504	16.1596	14.4177	16.365		0.0979503	0.202781	1	P07996	Thrombospondin-1	P07996	TSP1_HUMAN	P07996
SERPINA6	18.8224	18.5552	18.6749	18.7403	18.3966	18.9689	18.2601	18.952	18.8641	18.8615	18.9339	18.8894	18.6583	18.8019	18.8836	18.7695	18.6306	19.2377	18.8603	18.5464	18.6696	18.6076	19.2459	18.3133	19.0209	18.8267	18.8272	18.7518	18.4148	18.6272		0.026257	0.0494148	1	P08185	Corticosteroid-binding globulin	P08185	CBG_HUMAN	P08185
SOD3	13.4064	NaN	NaN	NaN	13.634	14.9354	14.4255	13.492	13.4821	13.6007	16.4213	13.131	NaN	13.6051	13.8697	13.5969	13.1576	NaN	13.9459	13.5395	13.5459	14.1514	14.1042	13.9466	12.9781	NaN	14.3611	NaN	NaN	NaN		0.280158	0.635355	1	P08294	Extracellular superoxide dismutase [Cu-Zn]	P08294	SODE_HUMAN	P08294
ITGA2B	NaN	13.9446	14.8436	13.6324	15.41	10.8516	13.987	NaN	NaN	12.0198	NaN	12.2931	NaN	10.8379	10.7746	NaN	16.9895	16.4823	14.0999	14.2199	14.122	12.0607	NaN	NaN	NaN	NaN	12.3906	14.3519	NaN	13.4923		-0.0752319	0.115372	1	P08514	Integrin alpha-IIb	P08514	ITA2B_HUMAN	P08514
LPA	12.6141	15.0512	15.9653	17.6782	16.4101	16.2522	16.5628	15.4812	16.2181	16.4298	16.2564	14.8711	14.857	14.826	13.2157	16.6111	15.9676	16.5202	14.0344	16.5268	13.9654	15.856	NaN	15.7633	16.9621	16.9869	17.8459	NaN	15.5093	15.6312		0.254318	0.697877	1	P08519	Apolipoprotein(a)	P08519	APOA_HUMAN	P08519
PLEK	NaN	NaN	NaN	NaN	12.1613	NaN	NaN	NaN	NaN	NaN	NaN	NaN	NaN	NaN	NaN	NaN	13.6211	13.8617	NaN	NaN	NaN	NaN	NaN	NaN	NaN	NaN	NaN	12.3218	NaN	13.9047		0.715798	0.759666	1	P08567	Pleckstrin	P08567	PLEK_HUMAN	P08567
CD14	15.5802	14.8417	16.0482	15.4176	15.5056	15.8308	16.0037	15.5465	15.7038	16.5783	14.7144	15.3574	15.782	15.628	15.1525	15.6925	15.066	15.2267	15.1652	15.6714	16.0317	15.2284	15.6529	15.3823	15.6049	15.588	15.3287	15.8254	15.3573	15.4449		-0.0109197	0.0199205	1	P08571	Monocyte differentiation antigen CD14	P08571	CD14_HUMAN	P08571
CFH	20.5449	20.1389	20.4339	20.5726	20.3005	20.0876	19.7885	20.386	20.3339	20.3886	20.6681	20.2529	20.9514	20.2541	20.5792	20.1964	20.1601	20.0847	20.1986	20.2415	20.0584	20.4346	20.249	20.0359	20.2448	20.6328	20.2029	20.2321	20.4721	20.0128		-0.254644	0.738723	1	P08603	Complement factor H	P08603	CFAH_HUMAN	P08603
SERPINF2	19.0524	18.8973	18.234	19.2203	18.6154	18.6296	19.4317	19.1505	19.2983	18.9946	18.1972	19.5187	18.9231	19.4281	18.9628	19.6729	18.744	17.7677	18.6035	18.8433	19.2546	19.038	19.2494	18.9963	17.96	18.8527	19.1398	18.849	18.8019	19.4852		-0.048708	0.0958893	1	P08697	Alpha-2-antiplasmin	P08697	A2AP_HUMAN	P08697
KRT7	14.2109	16.399	13.9597	NaN	NaN	NaN	12.7889	14.9852	NaN	NaN	NaN	NaN	NaN	NaN	NaN	13.7822	16.4111	17.2776	16.3281	16.9866	17.6985	18.694	19.1754	20.9117	15.8552	NaN	NaN	13.3517	NaN	15.0034		-0.0428978	0.0604082	1	P08729	Keratin, type II cytoskeletal 7	P08729	K2C7_HUMAN	P08729
KRT16	15.5557	15.2339	NaN	14.6162	17.0848	NaN	14.4275	13.1689	16.5417	14.1962	15.4225	15.9555	NaN	15.5962	14.3354	NaN	14.9054	15.8577	14.8217	15.4546	17.3884	17.6795	16.7499	19.7022	14.5005	13.8661	14.1438	15.5518	15.7323	17.2709		-0.101322	0.200751	1	P08779	Keratin, type I cytoskeletal 16	P08779	K1C16_HUMAN	P08779
DBH	14.2616	14.0341	NaN	NaN	13.1612	14.2768	NaN	NaN	14.5612	13.6403	13.9818	14.477	NaN	13.3522	14.4619	14.1905	13.978	13.8781	14.3835	13.449	13.8467	14.8051	13.9252	14.0607	NaN	NaN	14.0589	15.0786	13.2777	13.7346		-0.0926278	0.166333	1	P09172	Dopamine beta-hydroxylase	P09172	DOPO_HUMAN	P09172
C1S	18.9345	19.0504	19.3797	19.1967	19.2934	18.9159	19.3563	19.428	18.9497	19.3534	19.2993	18.8952	19.3384	19.4642	19.1234	19.0821	19.0143	18.8238	19.2904	19.0241	18.5877	18.8506	19.1728	18.976	19.418	19.0905	18.8925	19.2811	19.1924	19.1232		0.0137082	0.0251501	1	P09871	Complement C1s subcomponent	P09871	C1S_HUMAN	P09871
C4A	21.0316	20.2824	21.2384	20.891	21.0228	21.1018	21.2413	21.2887	20.9964	21.0216	20.767	20.4949	21.4116	20.877	21.7772	21.1679	20.9951	20.4434	21.2388	20.8756	19.7852	20.6634	21.0477	21.2115	20.7989	20.7895	21.327	20.7817	21.1357	20.9487		0.103811	0.227658	1	P0C0L4	Complement C4-A	P0C0L4	CO4A_HUMAN	P0C0L4
C4B	19.1649	18.4816	18.5033	18.3711	19.3872	18.7358	18.5885	18.7784	18.7675	19.3992	18.7743	18.3775	19.4328	18.6579	19.3174	18.9132	18.9107	18.4403	19.0411	18.6775	17.1511	17.8503	18.46	19.4029	18.9125	18.4031	19.1568	18.6777	18.7878	19.1458		-0.14354	0.339538	1	P0C0L5	Complement C4-B	P0C0L5	CO4B_HUMAN	P0C0L5
SAA1	19.2924	16.8098	21.6841	16.9705	18.4997	16.4254	19.8223	18.1287	17.2481	16.543	17.3478	19.4774	17.3036	19.5585	16.0886	14.4244	16.3907	15.6117	15.7105	17.1615	16.6061	17.8481	14.662	21.7748	18.0501	16.4697	15.1169	19.6355	16.9987	18.329		-0.135201	0.314814	1	P0DJI8	Serum amyloid A-1 protein	P0DJI8	SAA1_HUMAN	P0DJI8
SAA2	17.25	NaN	16.8103	NaN	NaN	NaN	NaN	NaN	NaN	NaN	NaN	NaN	NaN	NaN	NaN	NaN	NaN	NaN	NaN	NaN	NaN	NaN	NaN	18.1959	NaN	NaN	NaN	15.2137	NaN	NaN		-0.369165	0.200084	1	P0DJI9	Serum amyloid A-2 protein	P0DJI9	SAA2_HUMAN	P0DJI9
HIST1H1E;HIST1H1D;HIST1H1C	NaN	NaN	NaN	NaN	NaN	NaN	14.7684	NaN	NaN	NaN	NaN	NaN	NaN	NaN	NaN	NaN	NaN	NaN	NaN	14.4345	NaN	15.7435	NaN	17.8847	NaN	NaN	NaN	NaN	NaN	NaN		-0.379834	0.207492	1	P10412;P16402;P16403	Histone H1.4;Histone H1.3;Histone H1.2	P10412;P16402;P16403	H14_HUMAN;H13_HUMAN;H12_HUMAN	P10412;P16402;P16403
C7	17.722	16.8077	17.0907	17.3333	17.146	17.521	16.9796	17.2626	17.452	17.0002	17.0692	16.6811	17.1998	17.0462	17.2201	17.3146	17.0914	16.7659	16.4905	16.3521	17.5878	17.012	17.6371	17.5941	16.0698	17.7166	16.5089	17.2013	16.7634	16.413		-0.357091	1.24247	1	P10643	Complement component C7	P10643	CO7_HUMAN	P10643
HSPD1	12.355	13.4378	13.5133	NaN	12.3007	11.1534	NaN	13.387	12.2991	12.4032	NaN	NaN	NaN	11.9203	NaN	13.0847	12.1074	13.0644	NaN	NaN	11.5851	13.2294	13.4568	15.2017	13.187	12.3063	11.8813	12.5711	12.1297	12.6775		-0.249145	0.558921	1	P10809	60 kDa heat shock protein, mitochondrial	P10809	CH60_HUMAN	P10809
CLU	19.9033	19.8039	19.5779	19.8288	19.7969	20.0674	20.0762	19.8081	19.7633	19.6149	19.8227	20.0309	19.7381	19.72	19.4463	19.7983	19.6326	19.773	20.0159	19.8287	20.01	19.9786	19.9807	20.0757	20.0153	19.8071	20.0043	19.9014	19.941	19.7253		0.422122	1.64688	1	P10909;P10909-2;P10909-4;P10909-5	Clusterin;Isoform of P10909, Isoform 2 of Clusterin;Isoform of P10909, Isoform 4 of Clusterin;Isoform of P10909, Isoform 5 of Clusterin	P10909;P10909-2;P10909-4;P10909-5	CLUS_HUMAN	P10909;P10909-2;P10909-4;P10909-5
HSPA5	12.304	12.7256	NaN	12.5626	12.8239	11.6678	NaN	NaN	NaN	NaN	12.6085	NaN	NaN	NaN	NaN	NaN	13.3022	13.4267	12.7518	13.2139	13.0275	14.3518	14.5425	16.1753	NaN	NaN	NaN	NaN	NaN	12.9627		0.0478462	0.062713	1	P11021	78 kDa glucose-regulated protein	P11021	GRP78_HUMAN	P11021
MBL2	16.194	15.82	13.5908	15.9948	12.1401	15.2633	13.5538	14.7787	15.5509	13.7277	14.4391	14.3203	13.7515	14.6523	15.9245	13.6828	16.218	14.9138	12.9415	14.5869	13.809	13.785	14.7075	13.9458	15.2548	14.5198	15.7586	15.3106	NaN	14.9913		-0.129606	0.291601	1	P11226	Mannose-binding protein C	P11226	MBL2_HUMAN	P11226
CETP	13.8323	14.3257	13.7438	14.2666	14.2823	14.5601	13.2161	13.6714	14.733	14.2695	14.6106	13.6861	14.2044	14.6504	13.8135	15.4835	14.301	14.6747	13.7127	14.1681	14.8977	13.9452	15.6417	13.9956	15.0504	14.487	14.2579	14.4886	14.0519	14.7435		-0.12489	0.285169	1	P11597;P11597-2	Cholesteryl ester transfer protein;Isoform of P11597, Isoform 2 of Cholesteryl ester transfer protein	P11597;P11597-2	CETP_HUMAN	P11597;P11597-2
ACTN1	NaN	12.9262	12.3873	11.0482	14.0125	NaN	12.6458	NaN	NaN	NaN	NaN	NaN	NaN	12.4588	NaN	NaN	15.3335	15.2647	13.1838	NaN	13.2587	NaN	NaN	12.8299	NaN	NaN	NaN	14.3132	NaN	14.1923		0.0759374	0.0890811	1	P12814;P12814-2;P12814-3	Alpha-actinin-1;Isoform of P12814, Isoform 2 of Alpha-actinin-1;Isoform of P12814, Isoform 3 of Alpha-actinin-1	P12814;P12814-2;P12814-3	ACTN1_HUMAN	P12814;P12814-2;P12814-3
PEPD	13.225	13.447	13.1578	12.7263	12.9146	13.0902	12.5673	NaN	13.7171	12.3072	12.8393	13.0599	NaN	13.0013	13.005	13.5281	13.4643	13.8574	14.0567	13.7226	14.1769	14.1197	NaN	14.4654	NaN	NaN	NaN	14.1938	13.2701	14.162		0.103698	0.195355	1	P12955;P12955-2	Xaa-Pro dipeptidase;Isoform of P12955, Isoform 2 of Xaa-Pro dipeptidase	P12955;P12955-2	PEPD_HUMAN	P12955;P12955-2
LAMP2	13.3703	13.5506	13.3219	13.7264	13.3502	13.6925	14.1462	13.7821	13.3177	13.7642	13.6888	13.4776	13.6859	13.3556	13.3566	14.5355	13.0523	13.9264	13.6387	13.2551	14.2928	13.4769	13.7581	14.336	13.9998	13.7047	13.4826	14.0057	13.5764	14.9187		0.120663	0.273304	1	P13473;P13473-2;P13473-3	Lysosome-associated membrane glycoprotein 2;Isoform of P13473, Isoform LAMP-2B of Lysosome-associated membrane glycoprotein 2;Isoform of P13473, Isoform LAMP-2C of Lysosome-associated membrane glycoprotein 2	P13473;P13473-2;P13473-3	LAMP2_HUMAN	P13473;P13473-2;P13473-3
KRT10	14.6945	14.347	12.6801	13.9936	16.8477	12.4954	13.9972	NaN	13.6097	13.5896	14.7301	14.7847	NaN	13.6941	13.2734	21.958	13.7659	NaN	13.089	14.0423	17.1388	13.2641	14.1808	NaN	12.7612	NaN	13.0586	13.3856	15.3527	16.9557		-0.219495	0.518903	1	P13645	Keratin, type I cytoskeletal 10	P13645	K1C10_HUMAN	P13645
C6	17.4434	17.1729	17.4474	17.883	17.4955	17.3036	17.0515	17.5749	17.3044	17.5692	18.0508	17.4079	17.0857	17.3831	17.3318	17.4851	17.1288	17.204	17.5846	17.403	17.409	17.6737	17.8616	17.7573	17.7649	17.5529	17.3584	17.4683	17.5227	17.4704		0.0101475	0.0184827	1	P13671	Complement component C6	P13671	CO6_HUMAN	P13671
LCP1	14.0292	13.5047	15.2616	13.649	13.5531	13.9749	14.5311	NaN	14.6996	14.1593	12.2671	14.2424	14.5588	13.6101	14.4372	14.2866	13.0238	NaN	13.1809	14.191	13.8687	13.5733	NaN	15.0446	14.263	NaN	NaN	NaN	13.625	14.0981		-0.101339	0.190136	1	P13796	Plastin-2	P13796	PLSL_HUMAN	P13796
SELL	14.3179	14.5593	14.3573	14.4043	13.8163	14.7202	NaN	14.4829	14.9867	15.0567	14.15	NaN	14.5359	14.3951	14.4495	14.6207	14.0153	13.9124	14.3297	14.0791	14.5701	14.2225	14.3192	14.9087	14.4414	14.2679	14.3704	14.7785	14.6327	14.7116		-0.0305726	0.0556765	1	P14151;P14151-2	L-selectin;Isoform of P14151, Isoform 2 of L-selectin	P14151;P14151-2	LYAM1_HUMAN	P14151;P14151-2
PKM	15.0125	13.5113	15.2148	14.6167	15.7562	NaN	12.9267	NaN	NaN	16.4392	NaN	NaN	NaN	NaN	NaN	15.6562	15.5685	13.8626	14.7184	15.9392	NaN	NaN	15.5041	16.5942	NaN	NaN	NaN	14.897	12.5581	15.6445		-0.588379	1.88695	0.9544	P14618-2	Isoform of P14618, Isoform M1 of Pyruvate kinase PKM	P14618-2	KPYM_HUMAN	P14618-2
HSP90B1	NaN	NaN	NaN	NaN	NaN	NaN	NaN	NaN	NaN	NaN	NaN	NaN	NaN	NaN	NaN	NaN	13.3492	NaN	12.4702	NaN	13.2976	NaN	NaN	15.6408	NaN	NaN	NaN	NaN	NaN	12.7019		-0.775384	0.908709	1	P14625	Endoplasmin	P14625	ENPL_HUMAN	P14625
MMP9	NaN	11.4779	NaN	NaN	NaN	9.42909	NaN	NaN	11.4806	NaN	NaN	NaN	NaN	11.4669	NaN	NaN	NaN	11.3931	NaN	10.7695	NaN	NaN	NaN	13.1078	NaN	NaN	NaN	NaN	NaN	NaN		-0.32985	0.281358	1	P14780	Matrix metalloproteinase-9	P14780	MMP9_HUMAN	P14780
ANPEP	16.6137	17.1879	17.5014	16.6782	17.4731	13.8494	17.0242	18.2541	18.2777	16.933	13.6872	12.8405	16.4586	16.8456	16.7967	12.6413	17.0349	12.9811	13.4752	13.0349	13.4424	13.4904	13.9124	18.3654	16.8988	16.731	16.7057	18.4517	15.6543	16.8351		-0.102944	0.225379	1	P15144	Aminopeptidase N	P15144	AMPN_HUMAN	P15144
CPN1	16.9089	16.6633	17.4146	16.7977	16.5338	16.9561	16.9344	16.9427	16.9524	16.8924	16.8501	16.6676	16.753	16.3643	16.5671	16.888	16.8902	16.5368	16.8905	16.9395	16.4849	16.8744	16.7727	16.819	17.0002	17.1256	16.9611	16.867	16.8554	16.4706		0.142926	0.337695	1	P15169	Carboxypeptidase N catalytic chain	P15169	CBPN_HUMAN	P15169
HSPA6	13.3952	14.6957	13.556	14.1899	14.1004	NaN	14.3009	NaN	13.2147	13.2131	13.5384	12.7844	13.0736	13.3817	13.3791	NaN	15.0901	15.5162	NaN	NaN	NaN	NaN	NaN	14.9151	NaN	13.864	13.0299	14.7473	13.3959	14.8185		-0.0916359	0.154401	1	P17066	Heat shock 70 kDa protein 6	P17066	HSP76_HUMAN	P17066
VCL	12.6764	13.715	13.2566	13.8088	14.1209	NaN	13.8289	NaN	NaN	12.0398	12.6139	NaN	NaN	12.8281	NaN	NaN	15.6602	15.8501	13.9983	13.7806	13.1026	13.2226	NaN	14.7511	NaN	13.5966	NaN	15.3956	13.9092	15.2825		0.0904667	0.147133	1	P18206;P18206-2	Vinculin;Isoform of P18206, Isoform 1 of Vinculin	P18206;P18206-2	VINC_HUMAN	P18206;P18206-2
LBP	16.8375	15.681	17.9019	16.3584	16.7096	16.2582	16.3657	16.5573	16.2333	16.4279	15.8209	15.5193	16.8341	16.1901	16.134	16.4164	16.4731	16.2011	16.0581	16.7165	15.7901	15.7994	16.2834	17.7026	16.8059	15.7417	16.4035	16.6192	16.7538	16.819		-0.0558228	0.111461	1	P18428	Lipopolysaccharide-binding protein	P18428	LBP_HUMAN	P18428
VCAM1	12.3864	13.0741	12.2158	12.9934	11.9443	13.2368	13.6366	13.8785	12.3655	12.9608	12.5492	NaN	12.7383	12.9694	11.8211	12.1183	12.1824	13.4261	12.1787	11.4724	13.4818	NaN	13.1059	13.4928	NaN	13.3869	12.5926	12.961	12.4536	12.0711		0.187589	0.445151	1	P19320;P19320-3	Vascular cell adhesion protein 1;Isoform of P19320, Isoform 3 of Vascular cell adhesion protein 1	P19320;P19320-3	VCAM1_HUMAN	P19320;P19320-3
ORM2	19.8765	19.0982	19.6521	18.6218	19.0821	18.3056	19.6475	18.5223	19.2284	19.3124	18.8709	19.7342	19.5624	19.6	19.647	19.0673	19.4561	19.3469	18.6883	19.5365	19.5175	18.9996	17.1064	19.6649	19.5003	18.9355	19.4575	19.3913	19.7066	19.7033		-0.0708117	0.145634	1	P19652	Alpha-1-acid glycoprotein 2	P19652	A1AG2_HUMAN	P19652
ITIH2	20.3145	20.9668	20.4212	20.6	20.3157	20.6717	19.5455	20.3238	18.2853	20.2118	20.6398	20.2703	20.309	21.0649	20.5833	20.7301	20.6254	20.1339	20.5678	20.4399	20.3066	20.7519	20.5306	20.1751	20.6273	19.8044	20.298	20.1673	20.3042	19.9563		-0.234511	0.656069	1	P19823;Q5T985	Inter-alpha-trypsin inhibitor heavy chain H2;Isoform of P19823, Inter-alpha-trypsin inhibitor heavy chain H2	P19823;Q5T985	ITIH2_HUMAN;Q5T985_HUMAN	P19823;Q5T985
ITIH1	18.0789	17.9003	18.1883	17.802	18.0073	17.732	17.751	18.1379	17.2554	18.1037	17.9788	18.6718	17.995	18.7019	18.1742	18.6266	17.9728	18.3844	18.2438	18.2669	18.0419	18.2615	18.7357	18.1393	18.5563	16.8686	17.994	18.1868	17.9931	17.9984		-0.0757441	0.157293	1	P19827	Inter-alpha-trypsin inhibitor heavy chain H1	P19827	ITIH1_HUMAN	P19827
PZP	14.4653	12.9721	15.895	15.5197	15.0593	17.1123	NaN	15.7383	16.0984	15.9383	14.7958	15.1417	12.9999	NaN	NaN	15.7589	13.8475	18.9067	13.7731	15.961	16.0529	14.4709	15.6155	13.2513	16.355	14.8751	16.2629	15.093	17.0577	13.1018		0.368294	1.23114	1	P20742	Pregnancy zone protein	P20742	PZP_HUMAN	P20742
C4BPB	17.1859	NaN	17.1338	16.2015	17.8708	NaN	17.7875	16.2594	17.2701	17.7151	NaN	18.0115	17.662	17.9354	17.5524	17.9555	17.336	17.3192	17.5801	18.1439	NaN	NaN	NaN	16.5404	16.6733	NaN	17.714	NaN	17.1781	17.9641		0.0173965	0.0267157	1	P20851;P20851-2	C4b-binding protein beta chain;Isoform of P20851, Isoform 2 of C4b-binding protein beta chain	P20851;P20851-2	C4BPB_HUMAN	P20851;P20851-2
FLNA	NaN	13.3123	14.1065	13.5555	14.5802	13.2574	13.2777	13.1065	NaN	NaN	11.4974	NaN	NaN	13.1681	NaN	NaN	15.902	16.3174	12.5969	13.4277	13.7501	NaN	NaN	15.6062	NaN	13.3305	12.591	14.981	13.0671	14.8233		-0.309998	0.706658	1	P21333;P21333-2;Q5HY54	Filamin-A;Isoform of P21333, Isoform 2 of Filamin-A;Isoform of P21333, Filamin-A	P21333;P21333-2;Q5HY54	FLNA_HUMAN;FLNA_HUMAN;Q5HY54_HUMAN	P21333;P21333-2;Q5HY54
CPN2	17.4992	16.4755	17.575	17.7967	17.3462	17.5194	17.5194	17.4578	17.4628	17.8347	16.2622	18.0384	17.7649	16.4836	17.4267	17.5925	17.954	17.4123	17.7902	17.9461	17.5614	18.0705	18.1394	17.5304	16.8964	17.8853	17.8526	17.162	17.0812	17.229		0.071048	0.146188	1	P22792	Carboxypeptidase N subunit 2	P22792	CPN2_HUMAN	P22792
PROZ	15.3885	15.041	NaN	15.4389	NaN	14.6414	14.9701	15.2872	NaN	14.4579	13.7691	15.6012	15.1182	14.6323	15.182	15.378	14.6762	14.7294	15.4599	14.7347	14.2135	15.7939	15.2221	15.0623	14.8969	14.014	15.3314	15.4358	15.0671	13.7195		0.00710776	0.0121059	1	P22891;P22891-2	Vitamin K-dependent protein Z;Isoform of P22891, Isoform 2 of Vitamin K-dependent protein Z	P22891;P22891-2	PROZ_HUMAN	P22891;P22891-2
FBLN1	17.0117	16.5101	16.4891	16.5983	16.7083	17.1982	16.6398	17.2539	16.8503	16.7493	15.9362	16.2375	16.6941	16.2411	16.8344	16.4252	15.8593	16.7269	16.2967	16.563	16.0002	17.168	17.0603	15.6621	17.1101	16.5776	16.1266	16.7948	15.7654	16.7746		-0.038369	0.0739909	1	P23142	Fibulin-1	P23142	FBLN1_HUMAN	P23142
IGFBP6	13.1052	13.6755	NaN	NaN	NaN	NaN	13.8488	14.3324	NaN	13.7042	13.2925	13.3506	NaN	13.8575	14.9604	NaN	13.6751	NaN	13.492	13.2301	13.2177	14.2005	NaN	NaN	NaN	NaN	13.3386	13.5409	13.2785	13.0296		-0.137255	0.222307	1	P24592	Insulin-like growth factor-binding protein 6	P24592	IBP6_HUMAN	P24592
ADRBK1;ADRBK2	18.1435	19.0703	18.8528	17.9503	18.2515	14.1372	19.0318	18.8621	18.3118	18.5092	14.3576	14.8548	17.9644	19.6627	19.2871	19.0206	18.5741	17.5055	18.04	14.7292	18.2509	15.1067	18.1831	17.8348	18.4993	17.8075	18.6155	18.2353	17.766	18.6031		0.00324452	0.00582676	1	P25098;P35626	Beta-adrenergic receptor kinase 1;Beta-adrenergic receptor kinase 2	P25098;P35626	ARBK1_HUMAN;ARBK2_HUMAN	P25098;P35626
AZGP1	19.48	20.123	19.9289	19.6362	19.423	19.377	20.2341	20.1067	19.3705	19.6704	20.1339	20.0978	19.3371	20.7585	20.3896	20.1619	19.6745	19.7116	20.0038	19.8187	19.8081	19.9803	19.9305	20.4613	19.7648	19.425	19.6858	20.0509	19.6432	20.2802		-0.0412241	0.0799525	1	P25311	Zinc-alpha-2-glycoprotein	P25311	ZA2G_HUMAN	P25311
ATP5A1	NaN	NaN	NaN	NaN	NaN	NaN	NaN	NaN	NaN	NaN	NaN	NaN	NaN	NaN	NaN	NaN	14.9414	15.5202	NaN	15.5792	15.8935	17.2323	17.3415	18.1524	NaN	NaN	NaN	NaN	NaN	NaN		0.165135	0.140583	1	P25705;P25705-2	ATP synthase subunit alpha, mitochondrial;Isoform of P25705, Isoform 2 of ATP synthase subunit alpha, mitochondrial	P25705;P25705-2	ATPA_HUMAN	P25705;P25705-2
PON1	19.6059	19.8108	19.9312	19.0683	18.9202	19.8539	19.7346	19.42	19.8007	19.7046	19.4263	19.8406	19.1586	19.5419	18.998	20.2438	19.8305	19.8733	20.006	19.299	19.8629	20.1478	20.0307	20.2377	19.4063	19.867	20.4696	19.8245	19.9959	19.6928		0.434503	1.73265	1	P27169	Serum paraoxonase/arylesterase 1	P27169	PON1_HUMAN	P27169
SERPINA4	17.0116	17.4871	16.47	16.6214	16.6319	16.58	17.3038	17.1122	16.8774	17.0447	17.2063	17.4006	16.9776	17.2958	17.2985	17.0615	17.0559	17.3751	17.1011	16.9316	17.6256	17.6993	17.6647	17.2686	16.7943	17.2101	17.3856	16.8196	17.1233	15.9857		0.108079	0.238974	1	P29622	Kallistatin	P29622	KAIN_HUMAN	P29622
PRDX6	12.4726	14.3889	14.2048	13.9544	12.9075	NaN	12.3689	NaN	NaN	12.8511	NaN	15.5921	12.0042	13.2164	NaN	NaN	13.7681	14.124	12.7156	12.7254	12.7093	NaN	NaN	13.1478	NaN	NaN	12.5864	14.7788	13.2927	14.4226		-0.195392	0.373909	1	P30041	Peroxiredoxin-6	P30041	PRDX6_HUMAN	P30041
PRDX2	13.8281	16.582	14.8782	16.0362	13.1371	NaN	11.488	NaN	14.3072	14.0065	13.3219	NaN	NaN	13.8422	12.4453	NaN	13.2658	12.4415	13.9762	12.9035	13.0988	NaN	NaN	15.1486	14.4744	NaN	11.8681	NaN	12.3391	12.6074		-0.570446	2.06405	1	P32119	Peroxiredoxin-2	P32119	PRDX2_HUMAN	P32119
CDH5	13.4327	13.5763	12.7435	14.237	13.4344	13.8545	12.513	13.9293	13.7879	13.7114	13.2258	12.0806	14.1805	12.992	13.0873	12.6104	13.4265	13.5302	14.2314	13.9597	14.0762	11.5322	13.8417	13.9203	13.2597	14.1615	13.7228	14.3678	13.7085	13.4989		-0.0828161	0.174373	1	P33151	Cadherin-5	P33151	CADH5_HUMAN	P33151
KRT9	15.0064	13.3612	NaN	12.4771	16.1169	11.9381	14.8832	NaN	15.9491	14.5972	15.3386	15.3025	12.4046	13.0873	13.0169	NaN	14.1868	NaN	13.9701	14.5286	15.6813	13.2729	13.1644	NaN	NaN	NaN	14.4551	16.0914	12.8414	16.5438		-0.0214238	0.0340425	1	P35527	Keratin, type I cytoskeletal 9	P35527	K1C9_HUMAN	P35527
MYH9	NaN	12.739	13.4641	12.6474	13.9306	12.138	12.9816	NaN	NaN	NaN	NaN	NaN	NaN	11.7204	NaN	NaN	15.2853	15.3045	12.4604	13.486	13.6139	15.5204	NaN	15.3952	NaN	NaN	NaN	NaN	NaN	NaN		-0.0382201	0.0451091	1	P35579	Myosin-9	P35579	MYH9_HUMAN	P35579
IGFALS	16.8662	18	17.3026	17.0049	17.1403	17.1422	15.1164	17.4249	17.5279	16.2246	18.0476	17.7356	16.9937	17.2689	17.0415	17.335	17.7028	17.5352	17.5251	17.3219	18.2683	17.5566	17.0893	16.6897	17.1741	16.2395	17.337	17.3912	17.3053	17.4096		-0.131009	0.302639	1	P35858;P35858-2	Insulin-like growth factor-binding protein complex acid labile subunit;Isoform of P35858, Isoform 2 of Insulin-like growth factor-binding protein complex acid labile subunit	P35858;P35858-2	ALS_HUMAN	P35858;P35858-2
KRT2	13.486	NaN	NaN	12.4885	16.1394	NaN	NaN	NaN	NaN	NaN	12.879	NaN	NaN	NaN	NaN	NaN	14.1479	NaN	NaN	NaN	15.6992	NaN	NaN	NaN	NaN	NaN	NaN	12.0856	14.9659	16.0534		0.408607	0.560853	1	P35908	Keratin, type II cytoskeletal 2 epidermal	P35908	K22E_HUMAN	P35908
SERPINF1	18.6638	18.3423	19.0304	18.6502	18.8274	18.3231	18.8106	19.1627	18.5531	19.0339	18.725	18.6938	19.0691	19.1464	18.933	19.0711	18.8776	18.4643	18.3955	18.5563	18.7803	19.0038	18.4316	19.2743	18.8861	19.1064	18.5233	18.6876	19.267	18.2371		-0.102326	0.22376	1	P36955	Pigment epithelium-derived factor	P36955	PEDF_HUMAN	P36955
TAGLN2	NaN	13.864	14.2833	14.4764	14.2771	13.1546	14.0621	NaN	NaN	NaN	13.3618	NaN	13.4423	13.9585	13.2507	NaN	15.5118	15.8081	14.9309	14.2821	13.7122	13.5686	NaN	14.7592	NaN	14.9977	13.1103	15.4896	14.7857	15.2871		0.0160587	0.0246052	1	P37802;P37802-2	Transgelin-2;Isoform of P37802, Isoform 2 of Transgelin-2	P37802;P37802-2	TAGL2_HUMAN	P37802;P37802-2
BTD	16.6756	16.9657	16.9483	16.3946	16.6906	16.8444	16.7401	16.9976	17.1887	16.7101	16.8836	17.1758	17.1738	16.7248	16.5646	16.7253	16.8108	16.5649	17.0105	16.7512	16.4831	16.6224	17.2461	17.4297	16.9307	17.2856	16.2162	16.9293	16.9019	16.7603		-0.177199	0.446369	1	P43251;P43251-2;P43251-3;P43251-4	Biotinidase;Isoform of P43251, Isoform 2 of Biotinidase;Isoform of P43251, Isoform 3 of Biotinidase;Isoform of P43251, Isoform 4 of Biotinidase	P43251;P43251-2;P43251-3;P43251-4	BTD_HUMAN	P43251;P43251-2;P43251-3;P43251-4
AFM	18.3825	18.5105	18.4077	18.0268	18.1055	18.1301	18.3121	18.4597	18.9241	18.6605	18.1195	19.0858	18.7209	18.6858	18.5031	19.0479	18.2829	18.8035	18.417	18.5029	18.8823	19.0998	19.0527	18.6766	18.2217	19.1376	18.8104	18.3301	18.7614	18.5487		0.17129	0.426777	1	P43652	Afamin	P43652	AFAM_HUMAN	P43652
MASP1	14.0935	13.9058	13.5994	14.1421	14.4307	13.7735	13.7417	NaN	13.4439	NaN	13.9331	13.5551	12.1699	13.7606	12.9639	13.0367	13.8256	13.0889	13.522	NaN	13.5923	14.7895	NaN	13.4583	14.1668	13.6119	14.0261	14.015	14.5347	13.7681		0.328592	0.963487	1	P48740	Mannan-binding lectin serine protease 1	P48740	MASP1_HUMAN	P48740
MASP1	12.9017	12.9656	NaN	13.402	12.852	13.8451	NaN	NaN	12.4827	12.2136	13.4819	NaN	13.0626	12.7722	NaN	NaN	13.7597	NaN	12.4318	12.8194	13.1522	NaN	13.5852	12.5293	NaN	13.2055	13.0834	NaN	13.195	12.3328		-0.0181649	0.0263355	1	P48740-2;P48740-4	Isoform of P48740, Isoform 2 of Mannan-binding lectin serine protease 1;Isoform of P48740, Isoform 4 of Mannan-binding lectin serine protease 1	P48740-2;P48740-4	MASP1_HUMAN	P48740-2;P48740-4
LUM	17.8524	17.5569	17.1631	17.6442	18.1701	18.4042	16.498	18.136	17.7343	18.1288	18.1107	17.398	18.3084	17.4271	17.577	17.3603	17.7295	17.1578	18.397	17.6696	17.1961	17.7949	18.0128	17.2606	17.5021	17.9841	17.8481	18.7557	17.3187	17.7408		-0.156411	0.379037	1	P51884	Lumican	P51884	LUM_HUMAN	P51884
APOC4	12.6293	14.7995	14.1365	13.8781	13.9792	14.7953	15.2886	NaN	14.7437	14.7531	15.6041	15.2664	16.4481	15.6122	14.6633	14.4003	15.2735	15.1694	14.6693	14.2956	NaN	NaN	14.7934	13.9351	15.0073	NaN	14.0184	NaN	13.33	NaN		-0.0604754	0.105682	1	P55056	Apolipoprotein C-IV	P55056	APOC4_HUMAN	P55056
PLTP	15.102	14.9492	14.8085	14.3642	14.3964	14.7664	15.3777	14.4727	15.6866	15.3742	14.3185	15.7109	14.833	15.2039	15.0973	16.001	14.8874	14.9089	15.1439	15.3577	15.6168	14.9857	15.8481	15.0684	14.8343	15.0358	15.2083	15.2393	14.0457	15.9568		-0.074989	0.155495	1	P55058	Phospholipid transfer protein	P55058	PLTP_HUMAN	P55058
ITGA1	14.6573	12.9725	NaN	17.5096	16.8241	18.1602	16.7333	18.1671	16.7979	18.1308	16.5549	NaN	17.9939	15.995	17.4188	17.4335	15.1185	16.095	17.5209	18.0089	18.6193	NaN	NaN	15.9405	NaN	15.0241	16.3845	15.0207	16.557	17.0552		0.160066	0.342007	1	P56199	Integrin alpha-1	P56199	ITA1_HUMAN	P56199
ACTB;ACTG1	16.6631	18.7309	18.4828	18.4109	18.6993	16.735	18.2529	17.9954	16.1515	16.7533	17.2988	16.698	16.4759	17.8843	16.9516	17.2532	20.2277	20.5938	18.3104	18.1883	18.0292	18.4746	18.1886	19.7552	17.9581	18.106	16.9365	19.1619	17.9342	18.9661		0.0318556	0.0606318	1	P60709;P63261	Actin, cytoplasmic 1;Actin, cytoplasmic 2	P60709;P63261	ACTB_HUMAN;ACTG_HUMAN	P60709;P63261
RAP1B	NaN	14.5906	14.4205	15.2069	15.0885	13.4259	14.0293	13.8827	NaN	13.2367	14.0075	12.818	13.593	14.222	NaN	13.1584	16.5893	17.1906	14.9385	14.5862	13.3539	13.4563	NaN	13.8326	14.1199	13.9715	14.2213	15.9701	14.6773	16.4255		0.0953617	0.186928	1	P61224;P61224-3	Ras-related protein Rap-1b;Isoform of P61224, Isoform 3 of Ras-related protein Rap-1b	P61224;P61224-3	RAP1B_HUMAN	P61224;P61224-3
TMSB4X	NaN	NaN	NaN	16.1493	15.231	NaN	13.8409	NaN	NaN	NaN	13.9076	NaN	13.6018	14.9766	13.5545	NaN	15.7374	16.5402	14.0558	NaN	NaN	NaN	NaN	NaN	17.5077	14.8558	NaN	15.2254	14.5801	15.9535		-0.00928302	0.0110514	1	P62328	Thymosin beta-4	P62328	TYB4_HUMAN	P62328
ACTA2;ACTG2	13.75	15.3584	15.3769	15.141	15.3974	14.049	15.4393	14.6932	NaN	13.5517	14.1653	13.3978	13.5196	14.7963	13.6748	13.3857	16.8326	17.0882	15.2856	15.509	15.1615	15.6138	15.4308	16.5227	14.8791	15.1374	14.0473	15.7661	14.969	15.5117		0.153555	0.361199	1	P62736;P63267	Actin, aortic smooth muscle;Actin, gamma-enteric smooth muscle	P62736;P63267	ACTA_HUMAN;ACTH_HUMAN	P62736;P63267
HIST1H4A	NaN	NaN	NaN	NaN	NaN	NaN	13.9255	13.7559	13.9757	NaN	NaN	NaN	NaN	14.824	12.712	14.0054	11.4844	NaN	NaN	NaN	NaN	NaN	NaN	14.9133	NaN	NaN	NaN	NaN	NaN	NaN		0.229726	0.207459	1	P62805	Histone H4	P62805	H4_HUMAN	P62805
PPIA	NaN	14.0432	13.0168	14.3591	13.7952	12.1168	13.7354	NaN	NaN	NaN	NaN	NaN	12.2916	12.8934	NaN	NaN	14.7289	15.0132	13.6536	13.3941	12.6736	NaN	NaN	13.9503	NaN	13.6432	NaN	14.5172	13.3002	14.2293		-0.0546534	0.0783293	1	P62937	Peptidyl-prolyl cis-trans isomerase A	P62937	PPIA_HUMAN	P62937
YWHAZ	NaN	15.2826	14.4895	14.8194	15.0239	14.2708	14.4439	15.1422	12.9908	14.2636	13.3837	13.7774	NaN	13.9299	14.2115	13.8453	15.8104	16.1744	15.2771	12.9974	14.4197	14.0746	13.7836	14.0122	14.3555	14.3683	14.0135	15.8067	14.0859	16.5521		0.0459387	0.0861797	1	P63104	14-3-3 protein zeta/delta	P63104	1433Z_HUMAN	P63104
TPM4	NaN	15.1491	NaN	15.1166	14.8395	NaN	NaN	NaN	NaN	NaN	NaN	NaN	NaN	NaN	NaN	NaN	16.1596	16.0007	13.63	13.4634	13.85	NaN	NaN	13.5829	NaN	13.89	13.3475	14.951	13.9431	15.5024		-0.289983	0.502286	1	P67936	Tropomyosin alpha-4 chain	P67936	TPM4_HUMAN	P67936
TUBA1B	13.6872	14.2698	13.2097	12.5109	13.6291	11.9794	13.6971	13.5536	NaN	13.2081	NaN	NaN	NaN	12.7351	12.9229	12.6492	14.987	15.3568	13.7237	15.7765	14.9211	15.9199	16.1734	18.0202	13.9199	NaN	13.3264	14.355	14.4234	14.5459		0.0129339	0.0212858	1	P68363	Tubulin alpha-1B chain	P68363	TBA1B_HUMAN	P68363
HBB	22.7162	25.5357	23.9583	25.3788	21.3571	20.9213	20.9041	21.4051	23.3487	22.4361	22.1772	21.4896	20.8589	22.7757	21.7807	21.2529	21.6069	21.9275	22.6076	21.602	21.9022	22.1491	19.9729	21.8668	23.8543	22.1312	21.0152	21.0738	21.9128	21.7803		-0.234542	0.656192	1	P68871	Hemoglobin subunit beta	P68871	HBB_HUMAN	P68871
HBG2	10.4173	15.4439	NaN	14.2939	13.7467	8.50145	NaN	NaN	10.3509	13.8183	14.2953	17.517	13.4907	14.9853	15.7171	18.4274	9.85187	NaN	9.59116	NaN	10.488	11.7347	NaN	14.7823	NaN	NaN	NaN	10.8495	13.0419	12.0533		-0.42993	1.23292	1	P69892	Hemoglobin subunit gamma-2	P69892	HBG2_HUMAN	P69892
HBA1	21.4954	24.2442	22.8415	24.4671	20.3036	19.9947	19.8046	20.4211	22.1349	21.3898	20.7805	20.3048	20.0097	21.7683	20.8462	21.6492	20.4612	20.8604	21.4847	20.4471	20.7261	21.0258	18.9167	20.7245	22.567	21.041	19.9358	20.0034	20.5718	20.5323		-0.308242	0.983895	1	P69905	Hemoglobin subunit alpha	P69905	HBA_HUMAN	P69905
GSTO1	NaN	13.3813	NaN	13.2996	13.7083	11.9766	NaN	NaN	NaN	NaN	NaN	NaN	12.827	12.9236	12.225	NaN	13.9286	14.2251	12.9584	13.4646	13.4524	12.6888	12.8304	13.624	13.9751	13.8793	NaN	14.7205	NaN	13.8074		-0.0510738	0.0754656	1	P78417;P78417-3;Q5TA02	Glutathione S-transferase omega-1;Isoform of P78417, Isoform 3 of Glutathione S-transferase omega-1;Isoform of P78417, Glutathione S-transferase omega-1 (Fragment)	P78417;P78417-3;Q5TA02	GSTO1_HUMAN;GSTO1_HUMAN;Q5TA02_HUMAN	P78417;P78417-3;Q5TA02
GPLD1	17.6179	17.0941	16.1098	16.9761	16.2265	16.6239	16.6055	16.3471	15.6994	16.4917	17.561	16.4169	16.5417	17.1038	16.8299	16.6523	17.2216	17.2626	16.8116	16.2277	16.0737	16.0638	16.3674	16.4508	16.1262	16.7785	16.5666	16.6982	16.8009	16.3928		-0.167589	0.414691	1	P80108	Phosphatidylinositol-glycan-specific phospholipase D	P80108	PHLD_HUMAN	P80108
	21.5901	22.3069	22.1762	23.5405	22.5557	23.3649	22.2379	24.1885	23.6696	20.8325	21.9229	21.8074	23.0045	22.022	23.3335	23.6304	20.7156	21.9765	23.1335	23.2354	23.3586	22.8733	22.4488	21.9645	22.0816	23.5013	23.3078	23.4954	23.0553	22.2454		0.156047	0.377897	1	P80748	Ig lambda chain V-III region LOI	P80748	LV302_HUMAN	P80748
DCD	16.6569	14.7856	14.3907	11.6081	15.0934	14.4639	15.6402	15.3587	15.415	14.3949	13.1424	15.1584	NaN	14.9657	14.5636	12.4564	14.7307	14.255	15.0864	13.3751	16.4501	13.7707	13.8579	14.0656	16.5643	14.1423	13.9353	13.7556	15.01	15.8847		0.208559	0.542335	1	P81605;P81605-2	Dermcidin;Isoform of P81605, Isoform 2 of Dermcidin	P81605;P81605-2	DCD_HUMAN	P81605;P81605-2
CAP1	NaN	NaN	NaN	13.5148	13.9167	NaN	NaN	14.2815	NaN	NaN	NaN	NaN	NaN	12.6378	NaN	NaN	14.7871	14.571	NaN	10.8377	13.5158	13.6915	NaN	15.7164	NaN	NaN	NaN	13.8585	NaN	14.4826		0.184638	0.231517	1	Q01518;Q01518-2	Adenylyl cyclase-associated protein 1;Isoform of Q01518, Isoform 2 of Adenylyl cyclase-associated protein 1	Q01518;Q01518-2	CAP1_HUMAN	Q01518;Q01518-2
CFHR3	17.9405	18.7635	17.9429	18.7761	18.0035	17.2638	NaN	18.4003	18.6273	17.9639	17.7663	17.4475	18.2111	18.7247	17.8297	17.6985	17.8234	18.2399	17.5217	18.502	18.1847	18.3783	NaN	17.1513	18.3876	18.8546	17.7248	17.5183	17.9451	17.8604		-0.0555692	0.106189	1	Q02985;Q02985-2	Complement factor H-related protein 3;Isoform of Q02985, Isoform 2 of Complement factor H-related protein 3	Q02985;Q02985-2	FHR3_HUMAN	Q02985;Q02985-2
ITIH3	17.0028	16.9682	17.7667	17.1059	17.2715	17.0995	17.1424	17.864	16.8549	17.2635	16.3186	16.165	16.2854	17.405	17.471	16.8123	16.1138	15.921	16.8907	17.2035	16.4925	16.0734	17.2127	16.6812	18.4593	17.0934	16.6189	17.1409	16.5409	16.4899		-0.120141	0.271851	1	Q06033;Q06033-2	Inter-alpha-trypsin inhibitor heavy chain H3;Isoform of Q06033, Isoform 2 of Inter-alpha-trypsin inhibitor heavy chain H3	Q06033;Q06033-2	ITIH3_HUMAN	Q06033;Q06033-2
LGALS3BP	17.7278	15.9343	17.2867	17.1925	16.6581	15.8218	15.3824	16.1859	15.5765	16.3361	17.959	15.7956	16.9795	17.0546	16.2821	16.7263	16.6851	16.917	15.9959	16.136	16.4738	16.4429	16.3769	15.5544	16.3242	17.9591	16.5997	15.5833	16.7112	16.0906		-0.113573	0.253781	1	Q08380	Galectin-3-binding protein	Q08380	LG3BP_HUMAN	Q08380
FGL1	13.818	NaN	14.3302	13.7801	14.3431	13.4625	13.2049	12.5505	13.0815	13.6317	12.0342	NaN	NaN	NaN	NaN	13.2236	NaN	NaN	NaN	13.4501	NaN	NaN	13.7374	13.1221	NaN	NaN	12.7224	13.7858	11.9508	NaN		-0.530707	1.54677	1	Q08830	Fibrinogen-like protein 1	Q08830	FGL1_HUMAN	Q08830
EFEMP1	12.3108	NaN	NaN	NaN	NaN	NaN	19.8653	13.9528	NaN	18.4489	NaN	NaN	13.7501	14.3151	11.3683	NaN	13.7899	14.217	NaN	15.0486	15.1894	13.7269	NaN	NaN	14.7289	14.4384	14.6195	18.0205	17.5389	12.7641		0.339585	0.73908	1	Q12805;Q12805-2;Q12805-3;Q12805-4;Q12805-5	EGF-containing fibulin-like extracellular matrix protein 1;Isoform of Q12805, Isoform 2 of EGF-containing fibulin-like extracellular matrix protein 1;Isoform of Q12805, Isoform 3 of EGF-containing fibulin-like extracellular matrix protein 1;Isoform of Q12805, Isoform 4 of EGF-containing fibulin-like extracellular matrix protein 1;Isoform of Q12805, Isoform 5 of EGF-containing fibulin-like extrace…	Q12805;Q12805-2;Q12805-3;Q12805-4;Q12805-5	FBLN3_HUMAN	Q12805;Q12805-2;Q12805-3;Q12805-4;Q12805-5
SPP2	NaN	NaN	NaN	12.8431	NaN	13.3485	NaN	NaN	13.2905	12.7837	12.7719	NaN	12.0409	NaN	NaN	NaN	NaN	NaN	NaN	12.8196	NaN	NaN	13.3559	NaN	13.66	NaN	12.9146	NaN	NaN	NaN		0.394001	0.585165	1	Q13103	Secreted phosphoprotein 24	Q13103	SPP24_HUMAN	Q13103
APOF	15.9921	16.3185	15.281	15.4328	15.1093	15.3512	15.7184	16.3202	16.0113	16.3063	15.9046	16.5052	15.7199	16.9124	16.0629	16.2332	15.1435	15.95	15.7926	15.5724	15.8046	15.9038	15.6311	14.7313	16.376	15.9242	15.3281	15.3629	14.9492	15.6819		-0.176189	0.442993	1	Q13790	Apolipoprotein F	Q13790	APOF_HUMAN	Q13790
HABP2	15.9112	15.5351	15.9915	15.3099	15.7176	15.6985	15.9396	15.7749	15.7723	16.0478	14.7188	15.9635	15.6411	15.9172	16.0721	15.7567	15.69	15.8993	15.7813	15.5279	15.6049	15.4702	15.7577	15.3518	15.8342	15.913	15.8887	15.6087	15.7141	15.9416		0.186243	0.477064	1	Q14520;Q14520-2	Hyaluronan-binding protein 2;Isoform of Q14520, Isoform 2 of Hyaluronan-binding protein 2	Q14520;Q14520-2	HABP2_HUMAN	Q14520;Q14520-2
ITIH4	20.6	20.8557	21.2603	21.1186	21.2887	20.89	20.9774	21.0501	20.8007	20.8303	20.7982	20.4981	20.75	21.0096	21.1153	20.8572	20.7364	20.8298	21.1323	20.861	20.7864	20.6385	21.3092	20.7213	21.2598	21.0467	21.0184	20.8738	20.9926	20.6706		0.190826	0.49295	1	Q14624	Inter-alpha-trypsin inhibitor heavy chain H4	Q14624	ITIH4_HUMAN	Q14624
PSME4	21.1298	20.7736	20.8241	20.9833	20.8688	20.8429	20.8233	20.6571	20.91	20.909	19.6009	20.7307	21.1253	20.5912	20.7435	20.7914	20.8508	20.5559	20.6871	20.8762	20.4126	20.8109	20.5623	20.5208	20.8278	21.06	20.6378	20.7799	20.8651	20.7509		-0.117805	0.265377	1	Q14997;Q14997-2;Q14997-3;Q14997-4	Proteasome activator complex subunit 4;Isoform of Q14997, Isoform 2 of Proteasome activator complex subunit 4;Isoform of Q14997, Isoform 3 of Proteasome activator complex subunit 4;Isoform of Q14997, Isoform 4 of Proteasome activator complex subunit 4	Q14997;Q14997-2;Q14997-3;Q14997-4	PSME4_HUMAN	Q14997;Q14997-2;Q14997-3;Q14997-4
PON3	NaN	NaN	NaN	12.364	NaN	NaN	NaN	NaN	NaN	NaN	NaN	13.5035	NaN	13.5281	NaN	13.8364	13.1758	NaN	13.5405	12.8957	NaN	12.2672	13.1741	13.0004	12.8429	NaN	13.506	NaN	13.0209	13.7224		0.0679441	0.083311	1	Q15166	Serum paraoxonase/lactonase 3	Q15166	PON3_HUMAN	Q15166
RSU1	NaN	NaN	NaN	13.5937	14.522	NaN	12.8718	NaN	NaN	NaN	11.9718	NaN	NaN	NaN	NaN	NaN	14.5548	15.1059	NaN	NaN	NaN	NaN	NaN	NaN	NaN	12.9566	NaN	14.6716	NaN	14.888		-0.103463	0.10177	1	Q15404;Q15404-2	Ras suppressor protein 1;Isoform of Q15404, Isoform 2 of Ras suppressor protein 1	Q15404;Q15404-2	RSU1_HUMAN	Q15404;Q15404-2
FCN2	15.011	14.9541	NaN	NaN	NaN	NaN	NaN	NaN	NaN	15.4568	NaN	15.6736	NaN	15.257	NaN	NaN	14.9763	15.5704	14.2804	15.7146	16.1236	15.4537	NaN	15.5823	NaN	NaN	NaN	NaN	15.3249	14.4166		-0.233621	0.354206	1	Q15485	Ficolin-2	Q15485	FCN2_HUMAN	Q15485
TGFBI	14.4645	14.3252	14.9746	14.8103	13.4323	13.358	14.8584	15.1539	15.1073	14.3565	14.8253	14.6614	15.0906	14.6948	14.8726	15.6341	14.6865	15.7036	14.4129	14.1709	15.4187	15.4457	15.1177	15.434	15.3028	15.4114	14.3662	15.1562	15.0856	15.1619		0.124361	0.283673	1	Q15582	Transforming growth factor-beta-induced protein ig-h3	Q15582	BGH3_HUMAN	Q15582
ADIPOQ	13.4659	14.0007	14.1687	NaN	NaN	15.4085	15.3035	14.8825	15.6737	14.452	13.4755	14.7478	NaN	14.3179	14.8345	15.2419	14.2461	14.3689	13.9736	13.136	13.6484	13.8157	15.2828	15.35	14.9958	13.4451	14.7882	13.7097	13.3938	14.0574		0.0445471	0.0814854	1	Q15848	Adiponectin	Q15848	ADIPO_HUMAN	Q15848
ECM1	15.9954	15.9055	15.6622	15.3286	16.0709	15.7658	15.8687	16.2025	15.9042	16.212	15.9533	16.4084	15.803	16.1776	15.7413	15.6239	16.1888	16.1406	16.5027	15.6221	16.2217	16.3996	16.5218	15.531	15.3298	15.7806	16.495	16.2963	16.0463	15.5524		0.352381	1.21595	1	Q16610;Q16610-4	Extracellular matrix protein 1;Isoform of Q16610, Isoform 4 of Extracellular matrix protein 1	Q16610;Q16610-4	ECM1_HUMAN	Q16610;Q16610-4
CCDC88A	20.0196	NaN	NaN	19.2085	NaN	13.4332	NaN	NaN	NaN	NaN	19.7813	18.7305	NaN	NaN	NaN	NaN	19.5637	20.2065	12.9093	NaN	12.873	NaN	13.3546	20.1389	NaN	NaN	NaN	NaN	20.3429	18.7589		-0.207663	0.304508	1	Q3V6T2;Q3V6T2-2;Q3V6T2-3;Q3V6T2-4;Q3V6T2-5	Girdin;Isoform of Q3V6T2, Isoform 2 of Girdin;Isoform of Q3V6T2, Isoform 3 of Girdin;Isoform of Q3V6T2, Isoform 4 of Girdin;Isoform of Q3V6T2, Isoform 5 of Girdin	Q3V6T2;Q3V6T2-2;Q3V6T2-3;Q3V6T2-4;Q3V6T2-5	GRDN_HUMAN	Q3V6T2;Q3V6T2-2;Q3V6T2-3;Q3V6T2-4;Q3V6T2-5
VASN	13.9975	13.108	NaN	NaN	NaN	NaN	13.9813	13.5034	NaN	12.1911	NaN	NaN	13.8701	12.6557	13.2653	NaN	12.0038	NaN	13.0741	13.5469	13.0715	13.581	NaN	14.4894	14.7423	NaN	13.2602	13.333	12.7556	NaN		-0.0131503	0.0177066	1	Q6EMK4	Vasorin	Q6EMK4	VASN_HUMAN	Q6EMK4
C16orf46	22.7866	22.797	22.7118	22.7767	23.4568	23.7934	23.2704	22.8304	24.1202	22.5124	22.924	23.5759	22.6422	23.1418	22.636	23.196	22.7142	23.2337	23.7869	22.4111	23.0919	22.883	23.7663	22.3432	22.6367	22.6855	23.0993	22.9933	22.4756	22.4798		0.211387	0.567041	1	Q6P387;Q6P387-2	Uncharacterized protein C16orf46;Isoform of Q6P387, Isoform 2 of Uncharacterized protein C16orf46	Q6P387;Q6P387-2	CP046_HUMAN	Q6P387;Q6P387-2
PLXDC2	12.7072	13.0893	13.398	12.8519	13.1232	13.4694	13.8023	NaN	14.1729	13.5549	13.2744	13.4202	13.2138	13.9117	13.5775	13.7856	12.6582	NaN	13.2898	13.0062	12.477	NaN	NaN	13.588	13.4564	12.8763	12.7777	13.5155	12.9372	13.4735		-0.00865547	0.014463	1	Q6UX71	Plexin domain-containing protein 2	Q6UX71	PXDC2_HUMAN	Q6UX71
PI16	NaN	12.8063	NaN	NaN	12.164	13.276	NaN	NaN	NaN	12.8267	12.567	NaN	NaN	11.9191	11.2142	NaN	12.7152	NaN	13.4367	12.2609	NaN	NaN	NaN	NaN	NaN	NaN	12.8173	13.489	12.7141	NaN		0.361157	0.604257	1	Q6UXB8;Q6UXB8-2	Peptidase inhibitor 16;Isoform of Q6UXB8, Isoform 2 of Peptidase inhibitor 16	Q6UXB8;Q6UXB8-2	PI16_HUMAN	Q6UXB8;Q6UXB8-2
OAF	NaN	NaN	NaN	NaN	NaN	NaN	14.8034	14.5668	NaN	13.5556	14.4158	13.5344	NaN	NaN	NaN	NaN	NaN	NaN	NaN	NaN	NaN	NaN	NaN	14.4614	14.4916	13.8866	13.9438	NaN	NaN	NaN		0.294419	0.354708	1	Q86UD1	Out at first protein homolog	Q86UD1	OAF_HUMAN	Q86UD1
FERMT3	NaN	14.6648	14.7311	14.115	14.2265	NaN	NaN	14.0133	NaN	12.47	13.3454	13.2592	13.126	13.2684	13.5682	NaN	15.3874	15.8397	12.3654	14.6246	NaN	13.7814	12.8346	13.629	NaN	13.8673	13.7826	15.069	14.9963	15.3604		0.0384474	0.0629276	1	Q86UX7;Q86UX7-2	Fermitin family homolog 3;Isoform of Q86UX7, Isoform 2 of Fermitin family homolog 3	Q86UX7;Q86UX7-2	URP2_HUMAN	Q86UX7;Q86UX7-2
KRT78	14.3175	13.1193	NaN	12.7334	17.1883	NaN	NaN	NaN	14.5439	NaN	14.2749	NaN	NaN	NaN	NaN	NaN	12.6021	NaN	12.3065	NaN	16.4915	NaN	13.2529	NaN	NaN	NaN	NaN	14.8425	NaN	16.8602		0.0629728	0.0727096	1	Q8N1N4	Keratin, type II cytoskeletal 78	Q8N1N4	K2C78_HUMAN	Q8N1N4
BPIFB1	13.9043	11.4116	NaN	11.2151	13.8406	13.9657	NaN	13.8894	13.6236	12.3038	13.1225	11.9985	NaN	12.8595	NaN	13.9181	13.6631	11.8879	NaN	NaN	12.3751	NaN	11.8592	NaN	NaN	NaN	NaN	NaN	NaN	11.5134		-0.142663	0.223194	1	Q8TDL5	BPI fold-containing family B member 1	Q8TDL5	BPIB1_HUMAN	Q8TDL5
CFHR4	16.0462	13.7008	14.9649	13.993	14.3431	15.7464	NaN	NaN	15.9444	16.1661	15.958	14.9504	15.5993	15.1953	14.6219	15.2799	14.1199	13.5937	15.9626	14.4781	NaN	NaN	NaN	14.3581	14.9224	NaN	15.9947	13.3045	15.518	16.3821		0.422335	1.34978	1	Q92496;Q92496-2	Complement factor H-related protein 4;Isoform of Q92496, Isoform 2 of Complement factor H-related protein 4	Q92496;Q92496-2	FHR4_HUMAN	Q92496;Q92496-2
GGH	14.0152	11.5956	20.3616	18.3068	13.7868	NaN	NaN	20.2416	19.0174	18.6351	12.6455	20.2886	20.0779	NaN	NaN	20.1525	NaN	19.8459	11.7946	20.1308	19.1914	19.9754	13.9019	19.3103	20.4103	19.1069	18.9253	NaN	14.1414	18.3249		-0.0411877	0.0713699	1	Q92820	Gamma-glutamyl hydrolase	Q92820	GGH_HUMAN	Q92820
PRG4	14.5067	13.8142	14.8783	14.2898	14.2227	14.9407	13.7577	13.7927	14.9433	15.3696	15.0331	15.3137	14.6261	14.6	14.9057	15.0515	14.2159	13.8373	14.3939	14.6746	14.6808	14.3489	14.1773	15.3631	15.1461	15.2825	14.3911	14.4377	14.8314	14.4129		-0.24606	0.702881	1	Q92954;Q92954-2;Q92954-3;Q92954-4;Q92954-5;Q92954-6	Proteoglycan 4;Isoform of Q92954, Isoform B of Proteoglycan 4;Isoform of Q92954, Isoform C of Proteoglycan 4;Isoform of Q92954, Isoform D of Proteoglycan 4;Isoform of Q92954, Isoform E of Proteoglycan 4;Isoform of Q92954, Isoform F of Proteoglycan 4	Q92954;Q92954-2;Q92954-3;Q92954-4;Q92954-5;Q92954-6	PRG4_HUMAN	Q92954;Q92954-2;Q92954-3;Q92954-4;Q92954-5;Q92954-6
CNDP1	15.0074	15.1881	15.2876	14.3184	14.3002	14.7089	17.011	14.5809	15.4227	14.3872	14.8198	15.472	14.5244	14.562	14.2201	15.012	14.7314	14.9917	15.1537	14.4744	15.4181	15.0931	13.792	13.8447	14.7916	14.0605	14.9462	15.0173	14.9441	13.9715		0.316459	1.02493	1	Q96KN2	Beta-Ala-His dipeptidase	Q96KN2	CNDP1_HUMAN	Q96KN2
PGLYRP2	16.8543	17.4919	16.8332	17.6069	17.6728	17.9304	16.438	17.9078	17.2446	17.299	17.9273	17.435	17.6876	17.5674	17.7147	17.4675	17.5149	17.4735	17.7	17.2626	18.4489	17.6577	17.9297	15.8521	17.3001	18.1204	18.0079	17.7405	17.6514	17.1319		0.118952	0.268551	1	Q96PD5	N-acetylmuramoyl-L-alanine amidase	Q96PD5	PGRP2_HUMAN	Q96PD5
CFHR5	NaN	NaN	14.8217	14.6018	15.0444	14.0777	NaN	14.4801	NaN	14.36	14.7721	14.7855	14.3462	14.8706	14.7985	14.5326	14.2161	NaN	14.0405	14.6369	NaN	NaN	NaN	NaN	NaN	NaN	14.0562	14.4713	14.115	14.1473		-0.647537	2.43557	0.692	Q9BXR6	Complement factor H-related protein 5	Q9BXR6	FHR5_HUMAN	Q9BXR6
APMAP	13.8706	14.4789	15.0055	14.3055	13.5339	14.4162	14.7846	15.0849	13.8925	14.5141	13.8169	14.1488	14.267	14.9045	14.0835	14.7887	NaN	14.7917	14.3497	14.8426	14.3834	14.4887	14.9624	15.396	15.7188	15.2937	14.2721	14.7115	15.3354	14.7145		0.24544	0.681797	1	Q9HDC9	Adipocyte plasma membrane-associated protein	Q9HDC9	APMAP_HUMAN	Q9HDC9
C1RL	17.6376	17.7763	17.6239	17.7239	17.6604	17.3203	17.5912	17.6949	15.7328	17.6937	17.6665	17.2731	17.5257	17.7966	17.3932	17.4034	17.1699	16.9622	17.4137	17.1744	17.2124	15.4109	17.8088	17.4799	17.6437	17.5198	17.3758	17.9813	17.4039	17.926		-0.199046	0.522011	1	Q9NZP8	Complement C1r subcomponent-like protein	Q9NZP8	C1RL_HUMAN	Q9NZP8
CALML5	13.3366	NaN	NaN	9.18199	13.7392	NaN	14.3139	NaN	NaN	NaN	NaN	NaN	15.9808	16.0973	15.897	NaN	NaN	NaN	NaN	NaN	13.4386	NaN	NaN	NaN	NaN	NaN	NaN	NaN	NaN	14.3478		0.0722046	0.0629406	1	Q9NZT1	Calmodulin-like protein 5	Q9NZT1	CALL5_HUMAN	Q9NZT1
FETUB	15.098	13.0677	15.3067	14.7884	14.6667	14.8665	NaN	15.1758	15.1999	14.427	14.5781	14.1579	14.7	14.653	14.4498	15.1454	15.2143	16.4888	14.3377	15.1089	14.7579	14.5616	15.3222	NaN	15.2917	14.8066	15.1733	14.8068	15.2175	14.6151		0.342895	1.09716	1	Q9UGM5;Q9UGM5-2	Fetuin-B;Isoform of Q9UGM5, Isoform 2 of Fetuin-B	Q9UGM5;Q9UGM5-2	FETUB_HUMAN	Q9UGM5;Q9UGM5-2
PCYOX1	12.6566	NaN	NaN	13.0085	13.5846	13.5685	NaN	NaN	NaN	14.0271	13.881	13.8522	NaN	NaN	14.3849	NaN	14.6466	14.1305	14.3801	14.3967	NaN	14.5241	12.7659	13.4854	NaN	14.2418	14.3556	NaN	14.3369	NaN		0.331979	0.748762	1	Q9UHG3;Q9UHG3-2	Prenylcysteine oxidase 1;Isoform of Q9UHG3, Isoform 2 of Prenylcysteine oxidase 1	Q9UHG3;Q9UHG3-2	PCYOX_HUMAN	Q9UHG3;Q9UHG3-2
PROCR	13.8101	13.5	NaN	13.6926	13.5582	12.725	NaN	14.9923	NaN	14.097	NaN	13.1677	14.2611	14.5389	13.4676	NaN	13.3937	NaN	14.3251	13.7337	15.2575	13.5647	13.5816	13.8752	NaN	13.5202	13.6595	14.0663	NaN	13.8884		0.126781	0.233625	1	Q9UNN8	Endothelial protein C receptor	Q9UNN8	EPCR_HUMAN	Q9UNN8
TLN1	12.2477	14.2632	14.1041	14.7042	14.8288	12.7059	13.9823	14.5503	NaN	13.4397	13.2794	13.119	13.0965	13.6423	13.2935	13.8194	16.4357	16.5936	14.6589	14.0559	14.0201	13.5521	13.0507	13.6225	14.6349	14.6406	13.1841	16.2153	14.2795	16.1715		0.084387	0.174299	1	Q9Y490	Talin-1	Q9Y490	TLN1_HUMAN	Q9Y490
LYVE1	14.3999	NaN	13.6803	14.5712	14.0305	14.7259	15.7046	13.7921	14.5747	14.9243	13.1499	13.1849	14.5987	15.0042	14.6221	14.9543	15.0969	14.9774	14.9293	15.0177	14.9777	13.898	NaN	15.8826	NaN	15.575	15.3395	14.4393	14.8108	15.2076		0.194605	0.467537	1	Q9Y5Y7	Lymphatic vessel endothelial hyaluronic acid receptor 1	Q9Y5Y7	LYVE1_HUMAN	Q9Y5Y7

## Sheet: plasma_proteome_Hannover
Gene name	[1]Plate1_1 CTD-ILD	[2]Plate1_2 EAA	[3]Plate1_3 IPF	[4]Plate1_4 other ILD	[5]Plate1_5 CTD-ILD	[6]Plate1_6 IPF	[7]Plate1_7 IPF	[8]Plate1_8 IPF	[9]Plate1_9 IPF	[10]Plate1_10 CTD-ILD	[11]Plate1_11 CTD-ILD	[12]Plate1_12 IPF	[13]Plate1_13 EAA	[14]Plate1_14 IPF	[15]Plate1_15 other ILD	[16]Plate1_16 CTD-ILD	[17]Plate1_17 CTD-ILD	[18]Plate1_18 CTD-ILD	[19]Plate1_19 IPF	[20]Plate1_20 IPF	[21]Plate1_21 CTD-ILD	[22]Plate1_22 CTD-ILD	[23]Plate1_23 IPF	[24]Plate1_24 CTD-ILD	[25]Plate1_25 IPF	[26]Plate1_26 IPF	[27]Plate1_27 CTD-ILD	[28]Plate1_28 CTD-ILD	[29]Plate1_29 IPF	[30]Plate1_30 IPF	[31]Plate1_31 IPF	[32]Plate1_32 CTD-ILD	[33]Plate1_33 IPF	[34]Plate1_34 CTD-ILD	[35]Plate1_35 EAA	[36]Plate1_36 IPF	[37]Plate1_37 IPF	[38]Plate1_38 IPF	[39]Plate1_39 IPF	[40]Plate1_40 CTD-ILD	[41]Plate1_41 IPF	[42]Plate1_42 IPF	[43]Plate1_43 IPF	[44]Plate1_44 IPF	[45]Plate1_45 CTD-ILD	[46]Plate1_46 IPF	[47]Plate1_47 CTD-ILD	[48]Plate1_48 IPF	[49]Plate1_49 CTD-ILD
PRG1	NaN	NaN	NaN	NaN	NaN	NaN	13.3236	15.8284	NaN	13.9925	NaN	NaN	20.4722	NaN	NaN	21.092	NaN	15.0801	20.9287	NaN	NaN	NaN	NaN	NaN	NaN	NaN	NaN	NaN	NaN	NaN	15.6369	20.4485	NaN	NaN	NaN	NaN	NaN	NaN	NaN	NaN	NaN	NaN	NaN	NaN	NaN	NaN	NaN	13.7122	NaN
VCL	11.9042	10.4589	11.2754	NaN	13.306	12.1663	9.75907	11.8041	NaN	13.922	NaN	NaN	13.1598	13.052	10.781	NaN	NaN	12.2015	11.4511	11.7125	NaN	NaN	NaN	13.7692	12.3463	11.7452	13.6966	12.7507	11.4731	NaN	NaN	12.5551	NaN	NaN	12.6449	NaN	11.4484	12.4073	11.005	NaN	NaN	11.6181	NaN	13.6372	NaN	NaN	12.8305	11.9894	12.266
SERPINB6	NaN	NaN	NaN	NaN	NaN	NaN	NaN	NaN	NaN	NaN	NaN	NaN	12.3407	NaN	NaN	NaN	NaN	NaN	NaN	NaN	NaN	NaN	NaN	NaN	NaN	NaN	NaN	NaN	NaN	NaN	NaN	NaN	NaN	NaN	NaN	NaN	NaN	NaN	NaN	NaN	NaN	NaN	NaN	NaN	NaN	NaN	NaN	NaN	NaN
C9	16.8079	16.564	16.5485	16.8279	17.3935	17.0492	17.2628	17.5972	17.0173	17.1576	16.3088	16.8655	16.9739	18.0743	17.3883	17.5631	17.0085	17.2057	17.1254	17.0778	17.1928	16.5233	17.1384	17.2313	17.4482	17.4154	17.2982	16.892	17.3583	16.3551	17.0929	17.3614	17.3794	16.9373	17.4569	17.078	16.7692	17.9419	17.6096	17.05	16.7794	17.1583	17.1703	17.0587	17.2978	17.3293	17.1826	17.0161	17.1711
APOC1	19.9397	20.2421	19.6678	19.3168	19.7074	20.0239	20.437	19.8245	20.029	20.3838	20.6874	19.7951	19.6477	19.4477	19.364	19.7632	19.3756	19.3062	19.9953	20.7366	19.7548	20.7592	19.8428	19.51	19.742	20.1518	19.9597	20.064	19.4491	19.2914	19.5861	18.981	19.2199	19.7705	19.0431	19.3986	19.5041	18.2418	19.6333	19.8927	19.6702	19.967	20.0313	18.9788	19.9855	19.5834	19.9453	19.3682	20.3044
ALDOB	NaN	NaN	15.5862	NaN	NaN	NaN	10.9943	NaN	NaN	NaN	NaN	NaN	NaN	NaN	NaN	NaN	14.8374	NaN	NaN	15.3342	NaN	NaN	NaN	NaN	NaN	15.9542	NaN	NaN	NaN	NaN	NaN	NaN	NaN	NaN	NaN	NaN	NaN	NaN	NaN	NaN	NaN	NaN	NaN	NaN	NaN	NaN	NaN	8.94334	NaN
APOL1	17.8325	17.0018	17.0706	15.9755	16.2472	17.0649	16.1514	15.5687	16.0678	16.7359	15.795	16.0574	16.9661	15.8774	16.9867	15.9495	16.5047	16.3037	16.6954	17.2838	15.3641	15.9393	15.3498	15.1907	16.1288	17.1373	16.6753	16.4184	16.0133	16.1457	15.9143	17.08	15.9684	17.0395	17.0832	16.1059	16.4599	15.8199	16.3541	16.1036	16.336	17.1328	16.9766	15.4545	16.0399	16.2324	15.7922	16.385	16.9344
MYH9	12.0066	NaN	10.9134	NaN	13.9229	12.5413	10.6647	NaN	NaN	14.2728	13.1733	12.8827	NaN	NaN	15.4379	NaN	NaN	12.6114	12.1968	NaN	NaN	NaN	NaN	14.1923	12.4728	NaN	14.4435	13.6178	13.3559	14.9432	NaN	13.3692	NaN	15.6983	13.2858	12.4665	13.0361	13.596	NaN	14.8798	12.023	15.1639	NaN	12.6197	NaN	NaN	13.8641	12.8364	13.219
IGFBP4	NaN	NaN	NaN	NaN	NaN	NaN	NaN	NaN	NaN	NaN	NaN	NaN	NaN	NaN	NaN	NaN	NaN	NaN	NaN	NaN	NaN	NaN	NaN	NaN	NaN	NaN	NaN	NaN	NaN	NaN	NaN	NaN	NaN	NaN	NaN	NaN	NaN	NaN	NaN	NaN	NaN	NaN	NaN	NaN	NaN	NaN	NaN	NaN	NaN
SH3GL3	18.6097	17.2145	18.4052	17.9676	17.3054	19.9418	18.6164	17.6036	18.3626	18.0058	18.4021	19.0198	19.9226	15.7083	16.3601	17.954	18.9725	18.58	19.3385	19.2216	18.4523	17.6254	17.9931	19.8489	17.773	18.9951	16.867	20.2908	17.7751	18.1214	17.0404	18.2173	19.1638	17.8484	17.4782	18.957	17.5776	18.3657	19.7036	18.0409	17.8632	18.4143	17.916	18.5672	17.5305	19.2407	18.674	17.8192	18.1198
CLEC3B	15.7827	16.445	16.6549	16.4779	16.1105	16.4358	16.0062	15.9588	16.5507	16.2222	16.9202	15.8403	16.3834	16.1119	16.7128	15.9814	16.6456	15.9512	16.0796	15.6258	16.5987	16.6786	15.7198	15.8823	16.1503	15.6235	16.0613	15.8386	16.0521	16.3827	16.584	15.7803	15.81	16.1367	16.104	16.5755	16.3828	15.664	16.3832	16.2853	16.1707	16.0508	16.4737	16.4705	16.7944	16.2324	16.3612	15.4632	15.6779
DAG1	NaN	NaN	NaN	14.0675	14.3615	NaN	14.9676	NaN	NaN	NaN	NaN	NaN	NaN	NaN	NaN	NaN	NaN	14.5509	NaN	NaN	NaN	NaN	NaN	NaN	NaN	NaN	NaN	NaN	NaN	NaN	NaN	NaN	NaN	NaN	NaN	NaN	NaN	NaN	NaN	NaN	NaN	NaN	NaN	NaN	NaN	NaN	NaN	NaN	NaN
APOA1	24.0573	24.5136	24.1443	23.5223	23.9859	23.6849	23.5973	24.0006	24.2012	23.6798	24.8976	23.8343	23.7215	23.8281	24.2855	23.8468	23.7594	23.7628	24.3941	24.6875	23.4435	24.3276	23.8614	23.6109	23.8282	24.5147	23.8813	24.0263	24.2823	23.9274	23.7949	23.6588	23.5386	23.8435	24.1449	24.1346	24.0213	23.1399	23.8916	24.3649	24.2767	24.3485	24.4404	23.6123	24.4098	23.6601	23.9718	23.8689	24.1511
MCAM	NaN	NaN	NaN	NaN	NaN	NaN	NaN	NaN	NaN	NaN	NaN	NaN	15.3033	NaN	NaN	14.8863	NaN	NaN	NaN	NaN	NaN	15.1572	NaN	NaN	NaN	NaN	NaN	14.3673	NaN	NaN	NaN	NaN	NaN	NaN	NaN	NaN	NaN	NaN	NaN	NaN	NaN	16.2382	NaN	NaN	NaN	NaN	NaN	NaN	NaN
HSPD1	NaN	NaN	NaN	NaN	NaN	NaN	NaN	NaN	NaN	NaN	NaN	NaN	NaN	NaN	NaN	NaN	NaN	NaN	NaN	NaN	NaN	NaN	15.8652	NaN	NaN	NaN	NaN	NaN	NaN	NaN	15.0237	NaN	NaN	12.6133	NaN	NaN	NaN	NaN	NaN	NaN	NaN	NaN	NaN	NaN	NaN	NaN	NaN	NaN	13.1113
FN1	19.9607	19.908	18.5007	18.5651	19.9278	18.4684	17.9767	18.511	19.6495	19.9458	18.9501	19.595	19.2775	17.6114	17.6576	17.9829	18.911	19.1981	19.6469	18.7736	19.1685	17.7195	18.6509	20.6946	19.5364	18.6691	20.2963	19.3728	19.8338	18.2388	17.6325	17.8134	20.2384	20.5043	18.5618	19.1065	19.1336	19.2888	20.195	18.9863	18.7844	19.7835	18.6717	20.6051	18.1655	18.4797	19.564	19.0369	20.1662
ENO1	NaN	NaN	NaN	NaN	NaN	NaN	NaN	NaN	NaN	10.8833	15.529	NaN	NaN	NaN	NaN	NaN	NaN	NaN	9.21985	NaN	NaN	NaN	NaN	11.5533	10.2679	NaN	10.5654	11.1062	NaN	NaN	NaN	10.4577	NaN	NaN	10.2034	NaN	NaN	10.4207	NaN	NaN	NaN	9.66262	NaN	11.2851	NaN	NaN	NaN	NaN	NaN
MDH2	NaN	NaN	NaN	NaN	NaN	NaN	NaN	NaN	NaN	NaN	NaN	NaN	NaN	NaN	NaN	NaN	NaN	NaN	NaN	NaN	NaN	NaN	NaN	NaN	NaN	NaN	NaN	NaN	NaN	NaN	NaN	NaN	NaN	NaN	NaN	NaN	NaN	NaN	NaN	NaN	NaN	NaN	NaN	NaN	NaN	NaN	NaN	NaN	NaN
MTA2	14.4136	15.0767	NaN	NaN	15.4533	16.5019	15.5005	14.4549	13.9715	15.0742	NaN	13.1769	NaN	13.748	13.1913	14.228	13.5813	13.8261	NaN	15.1869	15.3134	13.3931	13.9694	14.5579	15.5647	13.5414	NaN	15.1235	14.9407	14.919	NaN	NaN	NaN	NaN	16.0518	NaN	13.9672	NaN	15.2595	NaN	15.2706	15.1113	13.6888	12.8837	NaN	15.7543	16.0045	14.7979	15.2145
CTTN	NaN	NaN	NaN	NaN	NaN	NaN	NaN	NaN	NaN	NaN	NaN	NaN	NaN	NaN	NaN	NaN	NaN	NaN	NaN	15.0572	NaN	NaN	NaN	NaN	NaN	NaN	NaN	NaN	NaN	NaN	NaN	NaN	NaN	NaN	NaN	NaN	NaN	NaN	NaN	NaN	NaN	NaN	NaN	NaN	NaN	NaN	NaN	NaN	NaN
ACTN1	NaN	NaN	NaN	NaN	13.1796	13.1673	NaN	NaN	NaN	13.4284	NaN	13.3773	12.4146	NaN	12.089	NaN	NaN	12.7843	NaN	NaN	NaN	NaN	NaN	14.0177	NaN	NaN	14.0145	13.0074	NaN	NaN	NaN	12.7651	NaN	NaN	13.4798	NaN	NaN	11.0483	NaN	NaN	NaN	NaN	NaN	13.9103	NaN	NaN	13.5527	NaN	13.912
SERPINA10	14.8404	15.1054	15.0076	14.479	14.6492	14.7335	14.7089	14.8283	14.4085	14.0627	14.7456	14.5572	14.2922	14.7249	14.5434	14.9804	14.3997	14.3491	14.5661	15.3568	14.291	14.6883	14.7063	14.8871	14.7166	14.9592	14.1448	14.7854	14.154	14.6472	14.0172	13.9657	15.2422	14.2756	14.4799	14.5522	14.6334	14.9018	14.9648	14.6317	14.3419	14.6843	14.9573	14.5014	15.0382	13.656	14.2826	14.6231	13.8224
SERPINA4	17.5322	18.9348	18.4132	17.6863	17.6762	17.3989	18.0447	17.4115	17.4042	17.6197	17.8603	17.6823	17.4637	17.6798	17.8987	17.5397	17.7836	17.3081	18.0541	18.4259	17.1832	18.4079	17.6743	17.1351	17.5907	17.3581	17.5507	17.1481	17.7363	18.0337	17.7357	17.4444	17.5839	17.644	17.9972	17.6716	17.8854	15.8541	17.294	17.4004	17.5942	17.678	17.5725	17.6511	18.1347	17.8066	17.6895	17.7278	17.3068
WARS	NaN	NaN	NaN	NaN	NaN	NaN	NaN	NaN	NaN	NaN	NaN	NaN	NaN	13.9373	NaN	NaN	NaN	NaN	NaN	NaN	NaN	NaN	NaN	NaN	NaN	NaN	NaN	NaN	NaN	NaN	NaN	NaN	NaN	NaN	NaN	NaN	NaN	NaN	NaN	NaN	NaN	NaN	NaN	NaN	NaN	NaN	NaN	NaN	NaN
SERPINA5	15.3227	16.5188	NaN	16.2418	15.957	16.8634	15.8828	14.6849	16.4775	17.6848	13.5083	15.8201	14.3206	15.26	18.5845	NaN	15.7148	15.5844	15.8109	NaN	17.095	NaN	16.511	15.8286	17.7248	15.4994	16.0559	17.6397	15.4657	15.6232	15.5083	14.9302	15.4727	15.3726	15.9804	15.678	15.2952	18.21	18.2979	17.9828	15.6769	NaN	15.6423	NaN	NaN	NaN	15.8591	17.2704	15.55
SERPINA3	19.8533	20.8415	19.6972	20.0312	20.5995	19.9151	19.8072	21.4365	19.4142	19.8666	20.2313	20.4292	19.8463	21.8413	20.7153	21.4588	20.0062	19.7518	20.0961	20.4341	19.4991	20.1753	20.1005	20.3677	20.4942	20.5169	20.2784	19.9656	20.3757	20.0347	20.1881	20.4407	20.0552	19.725	20.5405	20.2789	20.117	21.2681	20.2421	20.2046	19.3834	20.2494	20.352	19.8776	20.0643	19.6362	20.0363	20.7007	20.2701
MMP2	NaN	15.5229	NaN	NaN	NaN	NaN	NaN	NaN	NaN	NaN	NaN	NaN	NaN	NaN	NaN	16.0229	NaN	NaN	NaN	NaN	NaN	14.9169	NaN	NaN	NaN	NaN	NaN	NaN	16.7847	NaN	NaN	NaN	NaN	NaN	NaN	NaN	14.4653	NaN	NaN	NaN	NaN	NaN	NaN	NaN	NaN	NaN	NaN	NaN	NaN
PRKCSH	16.604	NaN	15.9962	15.3528	16.4632	15.5035	16.5469	15.4729	16.1925	16.2954	NaN	NaN	16.9878	15.1919	16.3521	NaN	15.5482	15.996	15.2221	NaN	16.2895	NaN	16.2051	16.0199	15.1576	15.9306	15.6003	16.4068	15.7335	16.9632	16.5986	16.5593	16.0749	15.7474	17.2019	NaN	15.3882	16.1168	15.8732	15.9482	16.0227	16.3542	15.2772	NaN	15.9408	16.6345	15.8246	16.4301	15.8926
TNC	NaN	NaN	NaN	16.4618	18.4666	NaN	17.0351	NaN	16.7855	16.8951	NaN	NaN	15.1839	16.0477	16.1953	17.5208	NaN	17.0942	16.8268	16.9012	NaN	16.6875	NaN	NaN	NaN	NaN	NaN	NaN	NaN	NaN	17.5703	18.4324	NaN	16.695	18.4357	NaN	NaN	NaN	17.4523	NaN	NaN	18.1252	NaN	16.906	NaN	NaN	NaN	NaN	NaN
PTGDS	15.628	NaN	13.4706	17.6147	16.5285	16.97	15.8175	15.4683	NaN	17.265	14.6305	14.9363	16.8836	17.9428	NaN	NaN	14.2316	16.7526	14.4937	NaN	NaN	14.4938	NaN	14.4092	15.3549	14.0741	15.757	14.3785	NaN	16.3678	13.9767	NaN	15.9341	NaN	NaN	NaN	13.5123	NaN	14.6002	NaN	14.3765	15.4505	14.3892	14.51	15.4234	15.9456	15.1633	16.3807	13.7848
TMC8	16.367	16.805	NaN	16.3181	16.8828	NaN	NaN	NaN	NaN	NaN	NaN	NaN	NaN	15.7357	15.5334	16.7463	15.2618	15.5262	16.2241	15.1493	15.9248	16.256	16.2569	16.0425	NaN	NaN	NaN	16.6197	NaN	NaN	NaN	NaN	NaN	NaN	16.2041	15.5128	15.8248	NaN	NaN	NaN	NaN	16.0722	NaN	15.5885	16.9221	NaN	NaN	16.4789	NaN
P4HB	NaN	NaN	NaN	NaN	NaN	NaN	NaN	NaN	NaN	NaN	NaN	NaN	NaN	NaN	NaN	NaN	NaN	NaN	NaN	NaN	NaN	NaN	NaN	NaN	NaN	NaN	NaN	NaN	NaN	NaN	NaN	NaN	NaN	NaN	NaN	NaN	NaN	NaN	NaN	NaN	NaN	NaN	NaN	NaN	NaN	NaN	NaN	NaN	NaN
PRG4	14.9277	15.2049	14.6249	15.1826	14.6597	15.1919	14.9202	14.7578	14.4088	13.044	15.2952	15.1612	13.9304	15.782	14.9204	14.609	NaN	14.498	14.804	14.6053	15.1668	15.8057	15.6755	14.737	14.8741	14.4686	14.2441	14.7211	15.7273	16.0164	14.4428	14.9699	14.7177	14.9353	15.0382	14.9712	15.1736	15.1835	12.9411	15.3969	14.6101	14.9918	13.7428	14.9834	15.175	15.0101	14.5431	15.3371	15.4163
SERPINC1	19.8873	20.3089	19.5165	20.0289	19.699	19.6775	19.6357	20.0884	19.8239	19.8293	19.5373	19.9057	20.0035	20.0515	19.7798	19.3348	20.242	19.9799	19.9294	19.8389	19.3106	19.5145	19.7749	18.9872	19.8377	20.1042	19.9563	19.6719	19.7728	19.8753	19.8141	20.1046	19.7334	20.3551	20.2253	19.9182	19.9128	19.0644	19.5522	19.7632	19.8081	19.4733	20.0394	19.3256	19.1027	19.5572	20.0257	19.9807	19.9718
CHI3L1	NaN	NaN	NaN	NaN	12.7612	NaN	13.0388	NaN	NaN	NaN	NaN	NaN	NaN	NaN	NaN	NaN	NaN	NaN	NaN	NaN	NaN	NaN	NaN	13.6186	NaN	NaN	NaN	NaN	NaN	13.3311	NaN	NaN	NaN	NaN	NaN	NaN	NaN	NaN	NaN	NaN	NaN	11.7299	NaN	NaN	NaN	NaN	NaN	NaN	NaN
LAMC1	19.3056	19.4745	19.1249	19.1306	18.8113	19.3699	18.4365	19.7529	18.4563	20.4355	18.9762	18.6747	19.0426	18.1661	18.0974	17.0005	19.6663	19.1398	18.5503	19.3896	17.9933	18.5888	18.8317	18.1575	18.3573	19.976	20.0914	NaN	18.329	16.956	19.5071	19.6305	19.0175	19.8957	20.095	17.3133	19.06	18.8821	17.9598	19.6998	18.5832	19.3159	19.3315	18.678	18.0296	19.0831	17.7491	19.1464	18.6837
hCG_40889	NaN	NaN	NaN	NaN	NaN	NaN	NaN	NaN	NaN	NaN	NaN	NaN	NaN	NaN	NaN	NaN	NaN	NaN	NaN	NaN	NaN	NaN	NaN	NaN	NaN	NaN	NaN	NaN	NaN	NaN	NaN	NaN	NaN	NaN	NaN	NaN	12.4213	NaN	NaN	NaN	NaN	NaN	NaN	NaN	NaN	NaN	NaN	NaN	NaN
LOC90693	8.6323	11.7664	NaN	7.77041	NaN	NaN	NaN	NaN	NaN	NaN	NaN	NaN	NaN	NaN	NaN	11.042	NaN	8.03103	NaN	12.0111	NaN	NaN	NaN	NaN	NaN	8.0784	8.14203	NaN	NaN	8.1033	NaN	NaN	NaN	NaN	NaN	8.37074	NaN	NaN	11.0751	NaN	NaN	NaN	NaN	NaN	NaN	8.21057	NaN	8.66115	NaN
C1QC	18.8251	18.5351	18.9481	18.2322	18.5521	19.1222	18.5967	17.9838	19.0384	18.9031	18.3158	18.8023	18.8289	18.7587	19.4124	18.4976	19.1214	19.2368	19.0195	19.0551	18.4677	19.2449	19.1773	18.1171	19.1177	19.0906	18.9941	18.6702	18.779	18.5594	19.0269	19.0727	18.9735	19.2272	18.9189	19.1065	18.4421	18.5954	18.7797	18.9971	18.659	19.2457	19.1401	19.3591	18.2957	19.0041	18.8072	18.9059	18.8593
HSPG2	16.9928	16.1738	17.0142	16.7431	15.736	16.8387	16.8039	15.1826	16.2886	16.2769	16.0198	15.8742	16.9084	15.6967	17.0692	15.8299	16.9288	16.5644	16.6189	16.728	16.1352	16.6537	16.3127	15.3041	16.2102	15.8225	16.0579	15.8939	16.1162	16.3579	16.1134	16.6916	16.401	17.0045	17.2021	16.3426	16.0897	15.7053	15.8487	16.411	16.6469	16.5415	16.4704	16.0547	16.0912	16.8725	16.2749	16.1504	16.3874
C1QB	17.0809	17.5551	17.3266	17.042	17.0135	17.4216	16.9495	16.5945	17.4229	17.2426	17.2573	17.5329	17.2132	17.1031	17.8917	17.4782	17.47	17.6835	17.0039	16.8047	16.6712	17.3908	17.1881	16.5733	17.0476	16.9591	17.0123	17.1178	17.0674	16.5683	17.1947	17.0499	16.8653	17.0674	16.7503	17.0961	16.7471	16.5923	16.7973	16.9819	16.4312	16.9206	17.0855	17.3386	17.279	16.9055	16.8869	16.9742	16.6816
C1QA	17.4523	17.2699	17.9676	17.5437	17.1145	17.6239	16.8298	16.5913	18.2503	16.5978	16.9475	17.7997	16.98	17.7868	17.7766	17.5603	17.428	17.6893	17.587	17.273	17.8572	18.9886	17.5715	16.7906	18.1056	16.8624	17.3434	18.0684	17.8154	18.4587	17.6084	16.8745	17.9283	17.0836	17.0684	17.3522	17.0719	17.9112	17.5874	17.1093	17.7078	17.2115	17.4411	17.3173	17.332	17.9943	17.2486	17.4677	17.0759
ANPEP	NaN	12.1882	12.5976	12.1633	12.0974	10.6754	11.7318	12.3295	12.4918	11.6777	NaN	12.7	11.8224	12.4996	10.395	11.9046	NaN	11.7866	13.2923	13.0232	NaN	13.1804	12.5612	12.4263	11.8418	11.9595	9.88519	NaN	NaN	11.4942	NaN	12.2751	NaN	NaN	13.9044	11.7994	NaN	12.5762	NaN	NaN	NaN	11.9695	13.6498	NaN	13.04	9.87967	11.305	10.5575	NaN
RPLP2	NaN	NaN	NaN	NaN	NaN	NaN	NaN	NaN	NaN	NaN	NaN	NaN	NaN	NaN	NaN	NaN	NaN	NaN	NaN	NaN	NaN	NaN	NaN	NaN	NaN	NaN	NaN	NaN	NaN	NaN	NaN	NaN	NaN	NaN	NaN	NaN	NaN	NaN	NaN	NaN	NaN	18.1219	NaN	NaN	NaN	NaN	NaN	NaN	NaN
PLA2G7	NaN	NaN	NaN	NaN	NaN	NaN	NaN	NaN	NaN	NaN	NaN	NaN	NaN	NaN	NaN	NaN	NaN	NaN	NaN	NaN	NaN	NaN	NaN	NaN	NaN	NaN	NaN	NaN	NaN	NaN	NaN	NaN	NaN	NaN	NaN	NaN	NaN	NaN	NaN	NaN	NaN	NaN	NaN	NaN	NaN	NaN	NaN	NaN	NaN
IGFBP7	NaN	NaN	NaN	NaN	NaN	NaN	12.3202	NaN	NaN	NaN	NaN	NaN	NaN	NaN	NaN	NaN	NaN	11.958	NaN	NaN	NaN	NaN	NaN	NaN	NaN	NaN	11.8304	NaN	NaN	NaN	NaN	NaN	NaN	NaN	NaN	NaN	NaN	NaN	NaN	NaN	NaN	NaN	NaN	NaN	12.8971	11.5502	NaN	NaN	NaN
SPARCL1	NaN	12.3208	NaN	NaN	13.3047	NaN	NaN	NaN	NaN	NaN	NaN	NaN	NaN	13.3827	14.0439	NaN	NaN	12.6501	12.1787	NaN	13.0623	NaN	NaN	NaN	NaN	NaN	NaN	12.5233	NaN	12.7249	NaN	NaN	12.3882	NaN	12.9427	12.6878	NaN	12.4393	NaN	NaN	NaN	12.8694	13.2131	12.7462	NaN	NaN	NaN	13.1432	NaN
SPP1	NaN	NaN	NaN	NaN	NaN	NaN	NaN	NaN	NaN	NaN	NaN	NaN	NaN	NaN	NaN	NaN	NaN	NaN	NaN	NaN	NaN	13.0298	NaN	NaN	NaN	NaN	NaN	NaN	8.64352	NaN	NaN	NaN	NaN	NaN	0	NaN	NaN	NaN	NaN	NaN	NaN	NaN	NaN	NaN	NaN	NaN	NaN	NaN	NaN
POSTN	NaN	NaN	10.6952	13.0354	NaN	NaN	12.9045	NaN	13.5344	12.779	NaN	NaN	NaN	NaN	NaN	12.9071	NaN	13.6295	12.8296	NaN	11.8001	NaN	NaN	NaN	13.1689	NaN	12.862	NaN	12.8302	NaN	NaN	NaN	NaN	NaN	13.0167	NaN	NaN	NaN	NaN	NaN	NaN	NaN	NaN	NaN	12.9775	NaN	NaN	NaN	NaN
LCP1	13.3098	13.5942	13.2669	14.0954	13.6781	13.3414	12.2234	14.6811	13.4425	14.3989	13.0311	14.617	13.5595	15.1594	13.5397	14.6483	13.9177	14.1887	12.9241	13.5204	13.0435	14.3566	13.059	13.0782	14.3486	12.3196	13.9915	14.9516	13.002	13.9794	13.0301	14.8274	14.0771	14.3743	NaN	13.7573	13.2428	13.7573	14.4403	13.2696	13.2838	14.8842	14.5109	13.2538	14.7824	14.5234	11.8623	14.8673	14.531
	14.3749	NaN	16.5389	16.8624	16.143	15.8571	15.25	18.243	16.4727	15.6958	19.1075	18.0293	15.1686	14.6012	16.1538	16.9827	15.3036	15.2861	16.3319	15.7294	16.5116	16.838	16.176	17.3862	13.4652	15.7074	16.5343	13.7462	17.3354	15.0379	NaN	15.1766	15.7805	14.9802	16.1355	NaN	16.1221	15.3714	14.9425	16.9775	15.724	NaN	15.0987	15.232	15.8272	14.9578	15.8936	16.519	15.3955
	NaN	18.9067	19.0312	18.6313	20.675	20.0372	19.4283	18.7361	19.9718	19.9997	19.983	19.763	19.7596	NaN	NaN	NaN	NaN	20.0055	19.1128	19.6958	NaN	18.9692	19.8791	19.4974	19.1808	19.8801	18.5304	17.9363	NaN	NaN	20.0656	20.3293	19.553	21.3027	18.3334	19.6126	18.0927	17.0746	NaN	NaN	NaN	19.4432	18.955	NaN	18.4112	19.2829	NaN	NaN	19.2165
IGHV1-8	16.091	NaN	14.5445	14.4802	NaN	14.9572	14.1252	NaN	NaN	14.795	15.3504	NaN	NaN	NaN	14.6662	NaN	14.0941	13.9125	14.746	13.9949	NaN	NaN	NaN	NaN	NaN	14.724	13.7113	14.4924	13.8387	NaN	NaN	15.1434	NaN	14.4005	14.8595	13.9269	NaN	14.5417	14.6534	NaN	NaN	14.1142	14.2706	14.3395	NaN	15.503	NaN	NaN	NaN
IGHV2-70	11.3971	NaN	15.6062	14.8333	14.1826	15.4169	14.542	13.6308	NaN	14.6113	14.7465	14.6368	13.6886	13.6816	11.2606	12.9201	12.307	12.7127	15.0483	15.1795	NaN	12.2621	NaN	13.0811	13.8862	NaN	15.4949	13.4927	10.136	12.5573	13.8963	15.0931	NaN	NaN	13.0884	NaN	14.1019	15.8091	14.399	12.9911	14.6727	14.2313	NaN	13.4106	15.365	NaN	NaN	14.7542	15.1353
	17.1808	16.1876	16.9063	16.1712	15.9285	16.4084	15.2158	15.8403	15.6883	15.747	16.875	16.187	15.5157	14.6015	15.0995	15.2734	16.2454	15.8975	16.2763	15.8327	16.3667	15.9398	16.2221	16.0924	15.5489	16.2367	16.6473	16.5813	16.1087	15.5607	16.029	16.1685	16.2301	15.4923	16.2461	15.9056	15.8303	15.7446	16.0624	16.0235	15.5261	16.052	16.0838	15.8145	16.1157	15.8122	15.8714	15.7633	15.358
IGLV5-37	NaN	NaN	NaN	NaN	NaN	NaN	NaN	NaN	NaN	NaN	NaN	NaN	NaN	NaN	NaN	NaN	NaN	17.33	16.8559	NaN	15.5481	NaN	NaN	NaN	NaN	15.4672	NaN	NaN	NaN	NaN	NaN	14.7275	NaN	NaN	16.0805	NaN	NaN	NaN	NaN	NaN	NaN	NaN	NaN	NaN	NaN	NaN	NaN	NaN	NaN
IGLV2-18	18.0975	17.7827	17.6107	17.3276	17.2425	17.0349	17.5171	NaN	17.4562	17.0572	16.6916	16.9197	18.0946	NaN	16.9245	NaN	18.5426	17.7452	17.4043	18.1333	NaN	16.9848	17.1994	18.1302	17.269	16.0703	NaN	18.2207	15.7509	16.2483	NaN	17.4999	17.374	17.5805	17.0224	17.2633	17.4868	18.8883	17.372	15.8298	18.2852	16.8874	17.5403	16.6189	16.3626	17.4432	16.0408	18.6241	16.9493
IGLV3-12	NaN	NaN	NaN	NaN	NaN	NaN	NaN	NaN	NaN	NaN	NaN	NaN	NaN	NaN	NaN	NaN	NaN	NaN	NaN	NaN	NaN	NaN	NaN	NaN	NaN	NaN	NaN	NaN	NaN	NaN	NaN	NaN	NaN	NaN	NaN	NaN	NaN	NaN	NaN	NaN	NaN	NaN	NaN	NaN	NaN	NaN	NaN	NaN	NaN
IGLV3-9	18.0638	15.7325	17.6824	16.7321	17.4511	18.428	16.6355	16.8193	17.4523	18.228	17.3861	18.7158	17.6136	16.6538	17.6825	17.8026	18.6087	17.9819	19.3982	18.3524	17.3885	17.5907	18.0309	18.014	17.946	18.2297	18.6987	17.8886	16.9842	18.4738	20.3165	18.3279	17.8248	17.6849	18.4042	18.5423	16.7609	18.014	18.4296	18.1226	17.5011	17.7949	17.7319	18.5794	16.5785	17.6452	16.9573	18.602	18.3895
IGKV2-28	19.6081	19.6749	19.962	19.3839	20.1146	20.004	19.6321	19.3316	20.0819	20.0988	19.785	20.2947	20.4103	18.8494	18.774	19.2836	19.9648	20.0979	19.8515	19.9978	19.9305	19.8235	19.7301	20.0209	18.645	19.889	19.1241	19.7837	19.4901	19.2883	20.1298	19.8951	19.8872	19.9579	19.2698	19.5865	19.5046	20.0392	19.9542	19.4439	20.1686	20.0416	19.567	19.9017	19.2121	19.8622	19.4427	20.0327	19.2656
IGHV4-4	NaN	15.3664	16.5684	NaN	15.4286	16.2654	NaN	16.1504	15.4373	NaN	16.3602	NaN	NaN	16.0984	16.7344	15.3722	16.765	16.1999	16.1489	16.7281	16.3477	NaN	NaN	NaN	15.5525	14.5094	NaN	16.4858	NaN	NaN	15.8522	15.9559	16.3982	NaN	NaN	15.8941	15.6635	NaN	15.4676	15.7119	16.3014	15.563	16.6048	NaN	15.5076	NaN	NaN	NaN	16.5327
IGKV2D-24	17.1737	18.2948	18.0314	17.8778	17.0295	17.3	17.4327	17.505	18.1305	17.4388	18.6942	18.8216	17.771	18.2895	16.3143	17.7807	18.0549	17.9517	17.6032	17.1236	17.5497	17.7362	17.7783	17.8066	17.1532	18.0877	16.5938	17.2509	17.4241	17.1385	17.8292	16.0945	17.5817	17.6518	17.4107	19.347	17.9436	17.1804	17.3441	18.4678	18.4484	16.9659	16.7948	17.2165	17.8478	16.8858	17.3815	16.6282	17.5624
IGKV2D-29	17.4267	17.0163	16.149	17.135	16.0848	17.1215	17.2564	15.7822	17.7373	14.5819	17.0941	18.276	15.886	16.5677	16.3522	17.4329	18.022	16.9469	17.6718	17.769	16.1151	15.2531	17.1813	17.084	16.7204	16.0727	17.0949	17.7516	17.5011	NaN	15.3718	17.3611	17.8019	16.1456	16.0031	17.4901	17.6988	17.351	17.6914	16.0546	16.2208	17.9399	15.7789	17.2377	15.5469	15.4884	15.5511	16.439	14.9795
IGKV1D-17	NaN	NaN	NaN	NaN	NaN	NaN	NaN	NaN	NaN	NaN	NaN	NaN	NaN	NaN	NaN	NaN	NaN	NaN	NaN	NaN	14.2942	NaN	NaN	NaN	NaN	NaN	NaN	NaN	NaN	NaN	NaN	NaN	NaN	NaN	NaN	NaN	NaN	NaN	NaN	NaN	NaN	NaN	NaN	NaN	NaN	NaN	NaN	NaN	NaN
IGKV2D-30	15.9664	NaN	NaN	NaN	NaN	15.4772	NaN	15.1629	NaN	NaN	NaN	NaN	NaN	NaN	NaN	NaN	NaN	14.3248	15.1374	14.4086	14.9084	NaN	15.5791	14.0766	14.2805	NaN	15.5274	NaN	NaN	NaN	NaN	15.2272	13.8666	14.3906	15.0621	NaN	NaN	14.0354	14.7993	14.5807	16.0561	14.4741	14.158	NaN	NaN	13.8102	14.1115	15.3711	14.2262
IGKV1-37	14.1507	NaN	NaN	NaN	16.9577	NaN	NaN	NaN	NaN	NaN	NaN	15.3969	NaN	NaN	NaN	NaN	NaN	NaN	NaN	NaN	15.7607	NaN	NaN	NaN	NaN	NaN	NaN	NaN	NaN	NaN	NaN	NaN	13.1754	13.5954	NaN	NaN	NaN	17.4417	14.235	NaN	14.0624	NaN	NaN	NaN	NaN	NaN	15.0469	NaN	NaN
IGHV1OR15-1	19.4806	17.1509	17.2954	21.1198	18.1942	18.0251	19.82	19.6344	17.0026	18.3148	17.4825	21.0891	19.3488	16.705	16.516	20.7526	19.9249	18.1933	19.792	19.2484	21.0664	18.9674	18.7306	21.0233	20.0055	19.8447	18.5492	16.7391	18.5261	15.696	17.7963	21.5005	19.6594	20.8238	16.6188	19.1307	20.4068	20.1903	19.414	20.8974	20.1658	17.5046	21.6055	19.2831	17.696	18.6893	16.8458	17.484	20.0265
CPB2	16.7357	16.2564	16.3185	16.2676	15.6125	15.5784	16.0996	16.3492	15.9745	15.6209	16.499	15.9804	15.6714	16.2631	16.361	15.7261	15.8545	16.2606	16.7765	16.5721	15.72	15.897	16.3124	15.9032	16.2268	16.1859	16.0631	16.0755	15.4646	16.5335	16.1006	15.0406	15.9014	15.6567	16.5898	16.0888	15.7885	15.3032	16.3635	15.9147	16.3978	15.948	16.0102	15.7806	16.0231	15.7168	15.7064	16.0294	16.0354
IGKV1D-8	15.1465	NaN	15.3374	NaN	13.2482	15.5579	14.8422	15.71	14.6598	15.3461	15.7532	14.5181	NaN	12.6287	NaN	14.4982	15.2378	16.7335	15.2108	14.84	15.1041	14.8293	14.5797	15.9959	16.2265	16.1408	15.2112	14.6461	NaN	14.4533	NaN	15.5276	14.9299	15.4118	15.1393	14.9518	NaN	15.9372	15.9446	14.7136	15.2021	14.2917	15.2854	NaN	NaN	15.6767	15.9097	15.073	NaN
COL1A2	NaN	NaN	NaN	NaN	NaN	NaN	NaN	NaN	NaN	NaN	NaN	NaN	NaN	NaN	NaN	NaN	NaN	NaN	NaN	NaN	NaN	NaN	NaN	NaN	NaN	NaN	NaN	NaN	NaN	NaN	NaN	14.3945	NaN	NaN	NaN	NaN	NaN	NaN	NaN	NaN	NaN	13.6005	NaN	NaN	NaN	NaN	NaN	NaN	NaN
PTPRJ	NaN	NaN	NaN	NaN	NaN	NaN	NaN	NaN	NaN	NaN	NaN	NaN	NaN	NaN	NaN	NaN	NaN	NaN	NaN	NaN	NaN	NaN	NaN	NaN	NaN	NaN	NaN	NaN	NaN	NaN	12.5673	NaN	NaN	NaN	NaN	NaN	NaN	NaN	NaN	NaN	NaN	NaN	NaN	NaN	NaN	NaN	NaN	NaN	NaN
IGKV2-40	14.3214	13.2176	15.0824	13.9431	NaN	16.0531	15.308	13.5053	NaN	14.3993	14.412	13.4753	NaN	13.5234	NaN	13.2526	NaN	NaN	14.5212	14.7556	14.4804	13.3892	14.8024	16.4432	13.9948	13.3826	14.6664	14.4995	NaN	14.4091	15.0859	14.1047	14.3359	12.1736	13.7926	13.0567	13.4713	16.7343	15.0116	14.5411	14.7086	13.6057	NaN	14.2252	NaN	14.7183	14.3426	15.9727	14.2913
TPM3	NaN	NaN	NaN	NaN	NaN	NaN	NaN	NaN	NaN	NaN	NaN	NaN	NaN	NaN	NaN	NaN	NaN	NaN	NaN	NaN	NaN	NaN	NaN	NaN	NaN	NaN	11.3498	NaN	NaN	NaN	NaN	NaN	NaN	NaN	NaN	NaN	NaN	NaN	NaN	NaN	NaN	NaN	NaN	13.3848	NaN	NaN	NaN	NaN	NaN
CDH1	NaN	NaN	NaN	NaN	13.6391	NaN	13.7035	13.1114	NaN	NaN	NaN	NaN	NaN	NaN	NaN	NaN	NaN	NaN	NaN	NaN	NaN	13.6463	NaN	NaN	NaN	NaN	NaN	NaN	NaN	NaN	NaN	NaN	NaN	NaN	NaN	NaN	NaN	NaN	NaN	NaN	NaN	NaN	NaN	NaN	NaN	NaN	NaN	NaN	NaN
PARVB	NaN	NaN	NaN	NaN	10.288	NaN	NaN	NaN	NaN	10.0265	NaN	NaN	NaN	NaN	NaN	NaN	NaN	NaN	NaN	NaN	NaN	NaN	NaN	9.43949	NaN	NaN	10.7567	NaN	NaN	NaN	NaN	NaN	NaN	NaN	NaN	NaN	NaN	NaN	NaN	NaN	NaN	NaN	NaN	10.9856	NaN	NaN	NaN	NaN	NaN
FCGR3B	13.3477	NaN	NaN	NaN	NaN	NaN	9.51177	NaN	13.6437	NaN	NaN	NaN	NaN	13.6586	NaN	NaN	NaN	12.7015	NaN	NaN	12.9436	NaN	NaN	NaN	NaN	NaN	NaN	14.0992	NaN	NaN	13.1586	NaN	NaN	NaN	13.1972	12.9709	NaN	13.7092	NaN	14.5603	NaN	13.5485	NaN	NaN	NaN	13.8793	NaN	NaN	NaN
CCL14	NaN	NaN	NaN	NaN	NaN	NaN	NaN	NaN	NaN	NaN	NaN	NaN	NaN	NaN	NaN	NaN	NaN	NaN	NaN	NaN	NaN	11.0321	NaN	NaN	11.8767	NaN	NaN	NaN	NaN	NaN	NaN	NaN	NaN	NaN	NaN	NaN	NaN	11.0537	NaN	NaN	NaN	NaN	NaN	12.6918	NaN	NaN	NaN	NaN	NaN
CHL1	12.9271	NaN	12.21	NaN	12.3925	12.7284	13.204	NaN	12.254	13.8065	NaN	11.1728	13.0646	11.6856	12.1267	NaN	12.1842	13.0726	11.9288	11.7495	NaN	NaN	NaN	11.4872	12.3864	12.9435	12.45	NaN	NaN	NaN	11.39	NaN	11.6582	12.2653	13.2917	12.0811	NaN	12.6206	NaN	NaN	NaN	NaN	NaN	NaN	NaN	13.5931	11.9406	12.0431	NaN
GPX3	17.2786	16.737	16.7715	16.4297	16.6985	16.7	16.3578	16.913	16.5827	17.3368	16.7141	16.0073	17.0673	16.8903	17.2603	15.7686	16.8021	16.304	16.1525	17.2371	16.2658	16.1802	16.3881	16.7329	16.1015	16.1169	15.4905	16.1199	15.9049	16.4859	15.9144	16.6609	16.377	17.0453	16.3452	16.0781	15.9506	16.4721	15.7405	15.849	15.9836	15.8248	15.8971	15.352	15.6763	16.1675	15.6296	16.5598	16.4088
LOC102723996	12.7591	NaN	NaN	12.6464	NaN	NaN	13.192	NaN	NaN	NaN	NaN	NaN	13.1765	12.3905	13.0318	12.6701	NaN	13.9934	13.0832	12.5411	12.6013	13.4269	13.0143	NaN	NaN	NaN	12.4635	13.4209	12.977	13.4711	13.0869	12.8067	13.2378	12.7403	12.6346	12.9841	13.1728	NaN	NaN	NaN	12.9018	NaN	13.1121	NaN	13.2194	NaN	NaN	NaN	NaN
RARRES2	13.1206	12.8558	NaN	13.1609	13.8943	NaN	13.6837	NaN	NaN	NaN	NaN	13.1755	13.1724	13.0266	NaN	13.4068	NaN	NaN	13.4519	NaN	13.5769	13.3036	NaN	NaN	NaN	NaN	13.3705	12.9017	NaN	13.4196	12.7131	NaN	NaN	NaN	NaN	12.9305	12.9787	13.4405	NaN	NaN	NaN	13.2084	NaN	13.14	13.0711	NaN	13.1725	12.0689	NaN
ERP70	NaN	NaN	NaN	NaN	NaN	NaN	NaN	NaN	NaN	NaN	NaN	NaN	NaN	NaN	NaN	NaN	NaN	NaN	NaN	NaN	NaN	NaN	NaN	NaN	NaN	NaN	NaN	NaN	NaN	NaN	NaN	NaN	NaN	NaN	NaN	NaN	NaN	NaN	NaN	NaN	NaN	NaN	NaN	11.6951	NaN	NaN	NaN	NaN	NaN
F5	16.0632	15.9831	15.8793	15.5738	16.1915	15.528	15.6538	15.2846	15.8692	15.6941	15.0293	15.251	16.0634	16.3241	16.4587	15.6451	15.3151	15.9866	16.4289	16.5759	15.5957	16.2354	15.522	15.4171	15.9749	15.5608	16.0224	15.7593	15.8434	16.0379	16.6	15.6848	15.6493	15.5492	15.8213	15.9081	15.8585	15.658	15.6099	15.9047	15.8959	15.8269	16.2655	15.8648	15.6341	15.6288	15.9208	15.866	15.9563
IGKV3D-11	20.9512	20.2992	21.2414	21.2061	20.3787	20.7415	20.9978	21.3719	20.7433	20.7585	21.6043	20.8003	21.377	20.6309	21.7805	19.9703	21.5108	20.7928	21.299	21.2819	21.6662	20.4822	21.4489	21.465	20.6231	20.9447	20.3076	20.9644	21.0199	21.0789	20.6331	20.6736	21.2902	21.1806	21.0679	21.3019	20.5225	20.5615	21.6698	21.6439	21.5919	21.2558	21.2327	20.4591	21.1474	21.0343	20.3095	20.1041	20.8999
IGHD	15.7319	NaN	NaN	NaN	NaN	NaN	14.1474	NaN	13.9434	14.1756	NaN	NaN	16.4752	NaN	NaN	NaN	NaN	NaN	NaN	NaN	NaN	NaN	NaN	NaN	NaN	NaN	NaN	NaN	NaN	NaN	NaN	NaN	NaN	NaN	NaN	NaN	NaN	NaN	NaN	NaN	14.8999	NaN	NaN	13.1962	NaN	NaN	NaN	NaN	NaN
IGHV3-49	16.7887	16.2639	16.4937	15.8908	16.8949	16.0996	15.8053	15.5081	16.0931	17.0059	16.2856	15.5827	14.0688	16.1128	16.0856	15.7856	16.5424	16.7221	16.6252	16.7338	16.6905	16.0326	16.7025	16.3798	15.9957	14.0459	16.3137	16.2655	16.4081	15.6584	17.05	16.4203	16.4144	16.8523	16.5248	16.5608	16.4244	15.8672	16.0785	16.4212	17.04	16.1259	16.3969	16.1159	16.0334	16.1024	16.2374	16.4754	16.3413
PVR	NaN	NaN	NaN	NaN	13.8387	NaN	NaN	NaN	NaN	NaN	NaN	NaN	NaN	13.6504	NaN	NaN	NaN	NaN	NaN	NaN	NaN	NaN	NaN	NaN	NaN	NaN	NaN	NaN	NaN	NaN	NaN	NaN	NaN	NaN	NaN	NaN	NaN	NaN	NaN	NaN	NaN	NaN	NaN	NaN	NaN	NaN	NaN	NaN	NaN
ACE	NaN	NaN	NaN	NaN	NaN	NaN	NaN	NaN	NaN	NaN	NaN	NaN	NaN	NaN	NaN	NaN	NaN	NaN	NaN	NaN	NaN	NaN	NaN	NaN	NaN	NaN	NaN	NaN	NaN	NaN	NaN	NaN	NaN	15.5557	NaN	NaN	NaN	NaN	NaN	NaN	NaN	NaN	NaN	NaN	NaN	NaN	NaN	NaN	NaN
IGKV6D-21	16.3267	15.6492	17.1237	16.2181	14.424	19.0971	16.5698	15.3207	17.0063	15.7739	16.2665	17.5378	17.3147	13.6591	15.6468	15.4487	15.0483	17.0169	14.7319	17.0688	16.8655	17.1816	14.8784	16.6648	14.7074	17.879	15.4365	16.2786	15.9082	13.8734	14.8372	17.327	16.2542	18.5461	15.7392	15.2799	14.7261	16.7611	16.9884	15.4691	17.7807	17.3892	16.5013	16.2032	14.4138	18.3846	16.6148	16.1145	18.4789
TTN	NaN	17.5705	NaN	NaN	17.0317	NaN	17.6104	17.3128	NaN	NaN	16.722	16.802	NaN	17.9533	NaN	17.3527	NaN	16.4613	16.0932	NaN	16.6634	NaN	NaN	17.0544	NaN	NaN	NaN	NaN	16.9975	NaN	NaN	NaN	NaN	NaN	NaN	NaN	17.244	NaN	17.0853	NaN	NaN	17.2388	16.5997	16.5661	NaN	NaN	16.6374	NaN	NaN
TKT	NaN	NaN	NaN	NaN	NaN	NaN	NaN	NaN	NaN	NaN	NaN	NaN	NaN	NaN	NaN	NaN	NaN	NaN	NaN	NaN	NaN	NaN	NaN	NaN	NaN	NaN	NaN	NaN	NaN	NaN	NaN	NaN	NaN	NaN	NaN	NaN	NaN	NaN	NaN	NaN	NaN	NaN	NaN	NaN	NaN	NaN	NaN	NaN	NaN
IGLV1-36	17.0092	NaN	18.5264	14.5533	14.7751	15.9955	14.8314	16.1385	14.6683	16.5532	16.4736	17.3442	15.8498	14.4822	15.6401	15.5272	15.8301	15.9463	NaN	16.6177	17.1949	15.752	15.54	17.9563	17.1591	NaN	15.7981	16.7488	16.2884	15.9776	15.1329	16.7598	16.5911	16.6223	15.8712	15.5218	16.709	16.7353	16.4275	16.4812	14.8556	15.1	17.266	15.0403	14.7853	18.1921	17.1334	17.2883	15.3488
IGHV2-26	15.23	14.2574	14.4431	14.5382	15.0361	14.8542	15.1088	13.6003	14.701	16.2444	16.4539	15.0425	15.1865	15.6138	14.622	15.1519	15.0035	15.528	18.071	14.6245	15.4021	13.6193	15.2493	15.585	14.7266	15.1122	16.0103	14.5994	14.804	15.0351	14.9763	14.9601	14.7988	NaN	14.342	14.7677	15.1026	17.4387	15.9868	17.3456	15.3986	14.6106	15.517	15.1784	14.3521	14.7179	15.0806	14.4991	14.5885
IGHV3-73	NaN	15.1308	NaN	NaN	15.7016	NaN	NaN	NaN	15.7347	NaN	15.0336	15.6399	NaN	NaN	NaN	NaN	NaN	15.5976	NaN	NaN	NaN	NaN	NaN	16.1328	12.7899	NaN	14.7997	14.0187	NaN	NaN	15.6722	13.7246	15.241	NaN	15.8481	NaN	14.0566	NaN	NaN	NaN	NaN	NaN	NaN	NaN	NaN	NaN	NaN	15.3017	NaN
IGHV3-74	17.2008	15.2188	15.5886	14.3116	13.9186	14.628	14.188	14.1944	14.6058	16.4069	17.178	14.9857	14.7566	13.2564	17.2126	13.7524	14.9914	14.7166	17.1028	15.7738	17.2666	14.8212	13.9813	14.7432	14.3446	14.9434	15.6416	16.1818	14.3158	14.6945	14.3523	17.0582	14.6219	14.9179	14.3814	12.8757	14.9022	14.5864	14.5079	15.4264	14.9953	15.102	14.8987	14.2416	14.1301	14.3236	13.945	14.1212	14.822
IGLV9-49	16.0711	13.6673	16.3756	14.2888	15.1756	14.3959	15.0542	14.5241	15.9665	14.9172	14.588	16.1924	16.2052	16.5379	14.4781	15.6676	14.9092	15.052	16.3844	16.2557	NaN	14.4784	16.3278	16.0372	14.7662	15.136	16.1077	14.2309	14.3628	NaN	14.6588	16.3835	14.6598	15.2386	13.274	15.028	16.0117	15.7194	17.0562	15.7425	14.763	14.3789	14.9156	12.9179	12.3297	15.9087	15.6949	14.8997	15.7841
IGHV3-72	15.9147	16.1864	16.3826	15.95	15.046	15.8146	15.6108	14.5245	15.3574	15.7468	17.014	14.6398	15.7127	15.0628	14.5514	14.8857	15.2613	14.2001	16.7225	15.8476	16.0992	14.761	15.886	16.1152	14.3079	15.6925	14.4255	16.0566	16.0321	15.9256	13.7537	15.8829	16.5825	15.5133	14.8226	14.3545	15.3351	15.7006	15.8317	15.8617	15.5905	15.9205	14.4685	15.6823	13.9986	15.5125	14.9118	15.3334	13.6341
IGKV1D-43	NaN	NaN	NaN	19.239	NaN	NaN	NaN	NaN	NaN	NaN	NaN	NaN	NaN	NaN	NaN	NaN	NaN	NaN	NaN	NaN	NaN	NaN	NaN	NaN	NaN	NaN	NaN	NaN	NaN	NaN	NaN	NaN	NaN	NaN	NaN	NaN	NaN	NaN	NaN	NaN	NaN	NaN	NaN	NaN	NaN	NaN	NaN	NaN	NaN
LYZ	16.2368	15.6546	16.2251	16.211	17.6826	16.8469	17.2246	16.6878	16.9475	16.2375	NaN	16.7123	16.4025	16.6424	16.6353	17.1747	15.5756	18.1443	NaN	NaN	15.684	15.4785	14.1469	16.1678	15.1527	15.4938	16.2582	15.1709	15.2176	16.205	NaN	14.5855	14.9561	14.7025	14.8442	15.1729	14.3899	14.5332	15.5517	14.796	15.6971	15.3142	14.9232	15.9675	15.9633	14.779	15.2363	NaN	14.6979
ACAA2	NaN	NaN	NaN	NaN	NaN	NaN	NaN	NaN	NaN	NaN	NaN	NaN	NaN	0	NaN	NaN	NaN	NaN	NaN	NaN	NaN	NaN	NaN	NaN	NaN	NaN	NaN	NaN	NaN	NaN	NaN	NaN	NaN	NaN	NaN	NaN	NaN	NaN	NaN	NaN	NaN	NaN	NaN	NaN	NaN	NaN	NaN	NaN	NaN
IGKV1D-13	17.6997	15.1461	16.3907	18.1827	17.0793	16.7638	15.6583	NaN	NaN	18.3772	20.0175	15.9036	NaN	18.648	17.314	15.1967	NaN	15.1384	16.9058	16.492	15.5237	15.762	18.7873	15.506	17.805	14.5837	13.4409	NaN	16.6884	17.85	18.045	13.9846	16.506	15.9731	14.2411	NaN	NaN	18.7685	NaN	17.7307	NaN	16.4186	14.0933	17.5801	11.8186	17.5745	NaN	16.9381	15.084
CRTAC1	13.4056	12.3112	14.6924	14.0172	11.6479	NaN	NaN	NaN	NaN	NaN	NaN	14.6485	12.3973	NaN	NaN	NaN	NaN	NaN	14.1906	NaN	NaN	NaN	14.4757	NaN	13.9282	14.9203	13.8855	14.7366	14.9759	13.9487	14.4483	NaN	NaN	NaN	NaN	NaN	13.928	NaN	NaN	NaN	NaN	14.5981	14.7132	NaN	14.7075	NaN	15.4886	NaN	NaN
GP1BA	14.5508	15.0474	14.7295	14.768	15.1824	15.1028	14.832	14.8031	14.5789	14.7586	13.9713	14.5454	14.9482	15.4349	14.9639	15.1931	15.0773	15.0937	14.532	14.6304	14.6496	15.1143	13.8492	14.0494	14.5912	15.9128	15.8876	14.1572	14.1654	14.7406	14.5913	14.924	14.5581	15.1717	15.0424	15.2252	14.6087	14.4189	14.7979	14.5322	14.859	15.2592	15.2051	14.9438	14.9463	14.7437	15.2638	14.8503	14.867
IGKV6-21	16.8466	16.2712	16.6846	16.2074	15.3496	17.7107	16.2747	16.2933	16.1385	17.3027	16.4187	15.7147	16.7521	16.0327	16.3896	14.8698	17.107	16.1843	16.5776	16.0545	16.8029	15.201	16.5017	17.0566	16.5531	15.9276	17.2171	17.042	17.0394	16.5299	17.9565	17.7962	15.7236	17.0707	15.8392	15.6147	15.7957	16.6168	17.3918	15.7749	16.4245	15.4727	17.0319	16.1729	14.7552	16.0989	16.2463	15.7556	15.2577
IGHV1-18	16.554	15.8787	16.3006	15.9104	15.629	15.68	15.8314	16.274	15.3033	16.0211	16.8286	16.2587	15.845	16.187	16.0351	15.1446	16.054	15.2176	16.9487	16.2671	16.3902	15.3155	15.9505	16.1919	15.1836	15.7932	15.5517	15.9282	16.4138	15.9438	16.0663	16.0224	16.5277	15.3863	16.0855	15.6254	15.3799	15.9251	16.3289	15.8679	16.1296	14.9295	15.8869	16.025	15.3002	15.7101	15.6384	15.8391	14.7659
IGHV1-24	NaN	14.1557	14.4281	15.7868	14.4607	NaN	15.3118	NaN	NaN	16.2187	15.7978	15.8252	NaN	NaN	14.3252	15.7534	NaN	13.8024	13.8279	15.6986	NaN	NaN	NaN	14.2125	13.7579	NaN	14.1643	13.4498	13.3886	NaN	NaN	15.3724	13.6	15.4023	NaN	NaN	14.031	16.3123	14.1678	15.1622	NaN	12.618	NaN	15.7667	NaN	NaN	NaN	NaN	14.7509
IGHV3-38	16.63	16.7252	17.6548	16.4665	17.0147	17.2486	16.5539	15.6194	17.2704	17.3668	16.7813	16.5216	17.1798	NaN	16.3974	16.8998	17.0465	17.5409	17.0759	15.8487	16.4761	15.9409	17.4811	16.6878	16.0748	16.9457	16.2987	17.2633	16.82	16.8188	16.8356	16.3634	17.2528	16.6345	17.2186	16.2072	15.9505	15.5513	16.2052	16.5007	17.2435	17.0529	15.8237	16.7541	16.6182	17.0558	16.9868	17.8307	16.0259
IGHV5-51	17.9562	16.8764	17.498	17.1081	16.8368	16.8121	16.8602	17.0507	17.1363	18.0733	18.4465	17.9694	17.0189	17.5024	17.3247	17.1085	17.4099	17.2779	18.6202	17.5083	18.3643	16.6054	17.071	18.1124	17.6569	16.6472	17.1344	17.6363	16.9961	16.0487	17.332	17.8753	17.5472	16.9486	16.9088	16.5627	16.7517	17.5559	17.4141	17.2601	17.2452	17.0275	17.2026	16.9983	17.2243	17.5595	17.0297	17.8284	16.3355
IGKV1-8	17.0013	16.4488	16.7437	16.7776	16.9746	17.167	16.5962	16.9345	16.1886	16.9556	17.3402	16.6123	16.8969	17.5137	16.3553	16.1693	16.9773	17.1277	17.0032	16.6342	17.2118	17.07	16.2391	16.9633	15.9653	16.5414	16.0995	16.5458	16.4639	16.2278	16.6123	17.244	16.8976	16.9217	16.8689	16.1073	16.4027	16.3799	17.3338	16.4577	16.5903	15.7811	16.9842	16.0093	15.8968	16.7868	16.3191	16.3187	16.9929
DDT2	NaN	NaN	NaN	NaN	NaN	NaN	15.9381	NaN	NaN	NaN	NaN	NaN	NaN	NaN	NaN	NaN	NaN	NaN	NaN	NaN	NaN	NaN	NaN	NaN	NaN	NaN	NaN	NaN	NaN	NaN	NaN	NaN	NaN	NaN	NaN	NaN	NaN	NaN	NaN	NaN	NaN	NaN	NaN	17.1585	NaN	NaN	NaN	NaN	NaN
IGHV1-46	17.7244	16.5363	16.4343	16.4038	15.0809	16.2438	15.9976	15.9656	15.7565	17.2452	17.4269	16.7834	15.8443	16.0789	16.7368	15.5728	16.1756	16.1015	18.1194	16.7307	16.6193	16.0943	16.7804	17.2309	16.2012	16.072	15.9671	16.0106	16.5724	16.2756	15.6454	16.6489	16.3908	16.0756	17.4847	15.818	16.4326	15.7133	15.713	16.7671	16.9853	16.1125	16.6356	16.7774	16.4443	16.5089	16.1695	16.3969	15.1943
IGHV4-34	18.9782	17.6738	18.5611	19.118	19.3639	18.7656	18.4077	19.4258	18.2717	19.2745	19.8008	18.9807	18.287	18.9051	18.8574	18.2573	18.0061	18.001	19.2743	18.122	19.3135	18.4371	18.2082	19.0609	18.4552	18.2479	18.5557	18.0469	19.2537	18.2917	18.0181	19.6327	18.1828	18.2334	18.1268	18.4364	18.1456	18.6748	18.0794	18.8148	19.089	17.8608	18.9766	18.4999	18.1759	19.2516	18.5105	18.9042	18.6568
IGHV5-51	NaN	NaN	15.8225	NaN	14.2683	15.3637	13.7431	NaN	14.2889	NaN	NaN	13.6564	13.7407	14.6308	NaN	NaN	13.0499	NaN	NaN	15.9388	NaN	NaN	15.9796	15.8682	NaN	13.1852	NaN	NaN	NaN	NaN	NaN	NaN	NaN	NaN	NaN	NaN	NaN	13.0875	NaN	NaN	NaN	16.336	NaN	NaN	NaN	15.9481	NaN	NaN	NaN
IGHV1-69-2	NaN	NaN	NaN	NaN	NaN	NaN	NaN	NaN	NaN	NaN	NaN	NaN	NaN	14.8738	NaN	NaN	NaN	NaN	NaN	NaN	NaN	NaN	NaN	NaN	NaN	NaN	NaN	NaN	NaN	NaN	NaN	NaN	NaN	NaN	NaN	NaN	NaN	NaN	NaN	NaN	NaN	NaN	NaN	NaN	NaN	14.0755	NaN	NaN	NaN
LILRA3	16.2973	NaN	NaN	NaN	NaN	NaN	NaN	NaN	NaN	NaN	NaN	NaN	NaN	NaN	NaN	NaN	NaN	NaN	NaN	NaN	NaN	NaN	NaN	NaN	NaN	NaN	NaN	NaN	NaN	NaN	NaN	16.6917	NaN	NaN	NaN	NaN	NaN	NaN	NaN	NaN	NaN	NaN	NaN	NaN	NaN	NaN	NaN	NaN	NaN
SERPINA1	NaN	16.7199	12.279	NaN	NaN	17.104	NaN	NaN	NaN	NaN	15.7052	17.2079	18.5118	17.6914	18.7632	18.3157	11.7215	17.2218	17.5691	16.4351	NaN	NaN	NaN	17.0198	17.2764	NaN	18.6718	12.2061	20.8506	14.7063	NaN	NaN	NaN	NaN	16.8543	20.1908	13.0653	NaN	NaN	18.0425	16.4017	NaN	NaN	20.0054	17.9631	16.6724	NaN	NaN	12.5979
	NaN	NaN	NaN	16.2946	NaN	NaN	NaN	17.6237	15.692	16.22	17.217	15.6709	16.5596	NaN	NaN	NaN	15.4477	17.0473	NaN	NaN	16.3206	15.8745	16.5156	16.2254	NaN	16.1622	16.608	NaN	NaN	NaN	17.0084	17.5657	16.2397	NaN	NaN	NaN	NaN	17.6946	16.2424	18.0995	17.2637	NaN	14.7439	NaN	15.8142	16.7419	NaN	NaN	NaN
SELL	NaN	NaN	NaN	NaN	NaN	NaN	NaN	NaN	NaN	NaN	NaN	NaN	NaN	NaN	NaN	NaN	NaN	NaN	NaN	NaN	NaN	NaN	NaN	NaN	NaN	NaN	NaN	NaN	13.0201	14.9734	15.0205	NaN	14.5268	NaN	NaN	14.9465	NaN	NaN	NaN	NaN	NaN	NaN	NaN	15.3794	NaN	NaN	NaN	NaN	NaN
IGHV7-4-1	NaN	NaN	NaN	NaN	NaN	NaN	NaN	NaN	NaN	NaN	NaN	NaN	NaN	NaN	NaN	NaN	NaN	NaN	15.5036	NaN	NaN	NaN	NaN	NaN	NaN	NaN	NaN	NaN	NaN	NaN	NaN	NaN	NaN	15.9377	NaN	NaN	NaN	NaN	NaN	NaN	NaN	NaN	NaN	NaN	NaN	NaN	NaN	NaN	NaN
IGHV3-64D	17.9138	17.3026	17.7438	17.3805	17.608	18.0052	17.1134	17.2643	17.2744	17.9088	17.5659	17.3316	17.2913	16.7563	16.2952	17.1079	17.488	17.8261	18.0473	17.8164	17.4975	17.0565	17.9041	17.3061	17.5834	17.6802	18.0614	17.3047	17.2594	17.4228	17.298	17.789	17.3615	17.1472	17.0904	16.4917	17.4526	17.4803	17.8236	17.9563	17.2447	17.4628	17.7817	17.5091	16.9491	17.6987	17.3185	17.4472	16.8047
PRSS2	NaN	NaN	NaN	12.4225	NaN	NaN	NaN	NaN	NaN	NaN	NaN	NaN	NaN	NaN	NaN	NaN	NaN	NaN	NaN	NaN	NaN	NaN	11.757	NaN	NaN	NaN	NaN	NaN	NaN	0	0	14.8179	NaN	NaN	NaN	NaN	NaN	NaN	NaN	NaN	NaN	NaN	NaN	NaN	NaN	NaN	0	NaN	NaN
HEL-S-2	15.2165	15.8507	15.8889	15.479	15.5341	15.5002	15.7559	16.1079	15.2652	15.6503	15.5304	15.0193	15.7612	15.3804	15.4147	15.8468	15.4169	15.9471	14.8625	15.5829	15.5246	15.88	15.27	15.201	15.4487	15.7547	16.0153	15.5923	15.3862	15.9749	15.3709	15.0822	15.295	15.8266	14.9714	15.5175	15.268	15.6197	15.7277	15.5628	15.6186	15.9035	15.3834	15.9149	15.9247	15.6178	14.8469	15.137	15.2474
HEL-S-96	NaN	NaN	NaN	NaN	NaN	NaN	NaN	NaN	NaN	NaN	NaN	NaN	NaN	NaN	NaN	NaN	NaN	NaN	NaN	NaN	NaN	NaN	NaN	NaN	NaN	NaN	NaN	NaN	NaN	NaN	NaN	NaN	NaN	NaN	NaN	NaN	NaN	NaN	NaN	NaN	NaN	NaN	NaN	NaN	NaN	NaN	NaN	NaN	NaN
F12	17.8018	18.3317	18.0959	17.5948	17.7617	17.8236	16.6803	17.4847	17.6426	17.772	17.37	17.7028	17.7475	17.9107	18.796	18.1319	17.3698	17.608	17.1228	18.4541	17.3166	18.7324	17.6564	17.5532	17.8588	17.3411	17.4796	17.135	17.7652	17.7941	17.0476	17.7655	16.9806	16.4639	17.3679	16.4627	17.9623	16.9875	16.912	17.7776	17.3491	18.6197	17.592	18.5564	18.4823	18.1762	17.254	17.9685	17.7439
APOE	17.9269	19.2664	18.7861	18.3594	18.6344	18.7299	18.8594	18.9699	18.9336	18.9265	19.1782	18.1599	17.9089	18.7748	18.3789	18.9083	18.9315	18.2762	18.4478	19.2159	18.0326	19.3115	17.972	17.7561	17.1224	19.0844	18.3996	18.6375	18.3177	18.2291	18.9461	18.5674	18.2951	18.6708	18.3663	18.552	17.6642	17.7674	18.0893	18.2301	18.5629	17.9123	18.1847	18.1907	19.3672	17.9042	18.1051	18.6938	18.7323
CETP	NaN	NaN	NaN	14.1028	NaN	NaN	NaN	NaN	NaN	14.0068	NaN	NaN	NaN	NaN	NaN	NaN	NaN	NaN	NaN	NaN	NaN	NaN	NaN	NaN	NaN	NaN	NaN	NaN	NaN	NaN	13.8111	14.2463	NaN	14.1376	NaN	NaN	NaN	NaN	NaN	NaN	14.3087	12.0659	NaN	NaN	NaN	NaN	NaN	13.5496	NaN
APOE	NaN	NaN	NaN	NaN	NaN	NaN	15.152	NaN	NaN	NaN	12.3157	NaN	NaN	14.6619	NaN	15.1173	NaN	14.7578	NaN	NaN	15.077	NaN	13.8774	NaN	14.869	NaN	15.4132	14.9031	NaN	NaN	NaN	NaN	NaN	NaN	NaN	16.5905	12.9309	NaN	14.2836	15.0039	NaN	14.6458	15.1688	NaN	NaN	NaN	NaN	NaN	NaN
EFEMP1	NaN	NaN	NaN	NaN	NaN	NaN	12.716	NaN	NaN	NaN	NaN	NaN	NaN	13.6227	NaN	NaN	NaN	NaN	NaN	NaN	NaN	NaN	NaN	NaN	NaN	NaN	NaN	NaN	NaN	NaN	NaN	NaN	NaN	NaN	NaN	NaN	NaN	NaN	NaN	NaN	NaN	NaN	NaN	NaN	NaN	NaN	NaN	NaN	NaN
LGALS3BP	14.233	14.7096	14.8608	14.621	15.3704	15.0042	15.5316	15.4943	16.8003	15.3182	15.3777	15.5637	14.5757	14.86	14.1047	14.3065	14.1661	14.4845	14.4573	14.1993	14.4916	15.1964	14.0242	15.7237	14.6301	15.2981	14.8132	15.6403	14.9389	15.7597	15.7862	14.9259	15.4678	14.9227	13.6961	15.1061	16.5833	15.3978	14.5753	14.746	14.5359	16.2889	14.578	14.956	15.7956	14.4017	13.6752	14.6781	13.9039
KRT6A	NaN	NaN	NaN	NaN	NaN	NaN	NaN	NaN	NaN	NaN	NaN	NaN	NaN	NaN	NaN	17.3867	NaN	NaN	NaN	NaN	NaN	NaN	NaN	NaN	NaN	NaN	NaN	NaN	16.8874	NaN	NaN	NaN	NaN	NaN	NaN	NaN	NaN	15.3195	NaN	NaN	NaN	NaN	NaN	NaN	NaN	NaN	NaN	NaN	NaN
CFP	15.9166	NaN	16.0634	14.9642	NaN	NaN	15.3741	NaN	15.8859	NaN	NaN	NaN	15.4397	14.9649	16.4731	15.9629	NaN	15.9736	15.9761	15.9799	NaN	NaN	NaN	13.8177	14.9863	15.3682	15.7032	NaN	NaN	15.8354	15.316	15.6443	15.3645	NaN	15.4699	15.4785	14.9551	NaN	15.341	NaN	15.7214	NaN	15.3662	15.025	NaN	15.4838	15.698	15.4151	NaN
PROS1	17.6498	17.5631	17.7722	17.3771	17.548	17.6679	17.845	17.4384	17.3279	17.3064	16.999	17.1266	17.7347	17.7242	17.5004	17.6299	17.3176	17.2766	17.5731	17.849	17.1848	17.652	16.9016	17.0205	17.5142	17.3242	17.2294	17.1581	17.3306	17.4364	17.2629	17.3389	16.6169	17.1657	17.2197	17.3253	17.4936	17.2809	17.9914	17.1461	17.842	17.4598	17.3666	17.0785	17.4349	16.865	17.5249	17.5384	17.5014
TGFBI	15.002	13.8186	15.3117	15.0445	14.4769	13.9717	14.9927	14.1759	15.5201	15.0147	14.4479	14.5435	14.2115	14.7431	14.9299	14.8324	14.8093	15.7062	14.0231	14.2221	13.8001	14.3873	14.2469	15.7492	14.6494	14.0453	13.6879	15.0491	14.0776	14.7287	13.9673	12.485	14.3087	13.1287	14.6266	13.6407	14.765	14.7532	15.1781	14.7217	14.6683	14.4855	15.6154	14.2775	14.9988	15.4543	14.491	15.2369	15.5823
	NaN	NaN	NaN	NaN	14.3458	14.3689	NaN	NaN	14.3067	NaN	14.6773	15.0946	14.9547	NaN	NaN	14.7829	14.4819	14.6511	NaN	14.0648	14.4494	NaN	NaN	NaN	14.4698	NaN	NaN	16.3965	13.3738	NaN	15.2085	NaN	14.8011	NaN	NaN	13.0195	NaN	14.6788	14.7979	16.1732	14.265	NaN	13.6794	14.5748	NaN	NaN	NaN	NaN	NaN
	15.8239	15.7351	16.9832	16.7797	15.3146	16.2898	16.2616	16.5869	16.0276	16.5805	17.2893	14.8468	16.0471	13.8462	14.8275	15.3349	17.3391	16.5309	16.3868	16.308	17.0727	14.9496	15.9714	17.5642	16.1261	16.8346	14.3564	15.9864	16.4942	17.0061	17.8275	14.7095	17.0397	16.5006	15.2316	15.5477	15.6822	17.9665	17.4521	16.8952	17.2761	16.474	17.2489	16.3859	15.8485	16.7228	16.2649	16.6489	16.4988
	18.5492	17.1571	18.454	17.9027	17.4653	18.3137	17.7392	18.1436	17.097	18.9418	17.4741	17.6097	17.1142	16.4634	NaN	17.3846	17.6207	17.8131	18.3416	17.7364	17.7682	17.759	17.5875	18.9383	16.9936	17.3007	17.4279	17.8634	18.0604	17.3722	17.8718	17.6346	NaN	17.7619	NaN	18.3797	17.9998	18.3194	17.6688	17.056	18.548	17.5445	17.383	16.7534	17.8992	17.6239	NaN	NaN	17.4361
	21.9318	22.1713	22.4505	22.1499	22.2738	22.1988	21.6841	23.5486	21.837	22.388	24.6298	23.6241	21.5945	22.4668	21.972	22.7772	22.3646	21.9689	21.6443	20.9522	22.9509	21.1068	20.9449	22.8283	21.8827	21.4931	21.2844	21.6824	22.4446	21.5573	21.06	20.9809	21.8874	20.9143	21.6262	21.2701	21.6382	22.4198	22.2805	21.0412	22.0108	21.1306	22.2737	21.5987	21.9619	22.0875	20.7259	21.8061	21.9126
	19.6724	20.4714	20.4546	20.7387	19.5679	20.7894	20.1075	20.0544	20.5431	20.2381	21.4484	20.8906	20.312	19.5425	18.669	20.2289	20.4368	20.9175	21.061	20.355	20.7755	20.1369	20.578	21.0262	20.2235	20.109	20.2639	20.8857	20.4551	19.7223	20.3491	20.8492	20.2657	20.2938	20.4309	20.1199	20.2003	20.1447	20.4188	20.3412	20.8297	20.3253	20.0623	20.4478	20.4816	20.0184	20.2269	20.9385	20.7215
	21.2707	17.4924	NaN	18.6831	NaN	NaN	NaN	NaN	NaN	19.1841	18.8932	18.9336	20.0277	NaN	NaN	17.5355	NaN	20.3847	NaN	NaN	20.0951	17.9532	18.7613	19.5447	NaN	NaN	NaN	NaN	18.7437	18.3465	18.8518	18.7786	18.5387	NaN	16.5472	NaN	18.6345	19.8272	19.4443	17.8821	19.7064	17.998	19.0379	17.7163	NaN	19.0163	NaN	NaN	NaN
	16.6022	16.5328	17.3344	16.1935	17.1644	16.6158	16.4925	15.5609	16.8451	16.3861	15.2496	17.2314	17.1417	17.0479	15.1854	16.416	16.9457	17.3856	16.2939	17.3439	15.3915	14.108	16.5979	18.0779	17.5382	16.1574	15.2216	15.8383	15.5345	14.8145	15.3243	17.6187	17.0612	16.6417	16.3074	16.711	15.514	17.4147	18.0914	15.7725	17.3801	16.8025	16.3638	17.6724	15.4152	16.7613	17.6095	17.2124	17.0849
	15.0829	13.072	15.4405	14.8417	15.672	15.7403	15.275	NaN	16.0274	16.419	15.3315	14.6671	15.4712	13.4071	11.0529	15.0541	15.9014	15.8001	13.0744	15.5178	14.8493	13.606	15.9118	16.3533	15.3153	15.1228	14.4946	15.5094	14.6061	12.4019	15.2748	NaN	15.0935	16.0465	14.7254	14.6538	14.7955	16.1874	15.8465	14.4099	14.7441	15.7212	NaN	15.0545	14.2353	15.6903	14.8917	13.8243	15.3171
	18.2385	17.7722	18.3815	17.4681	18.1305	18.7674	17.4324	17.0307	18.2493	17.5829	18.1292	19.2892	18.2803	17.217	16.6932	17.5002	18.0335	19.3553	17.6628	18.5347	18.637	18.1739	17.4456	18.7798	17.9251	19.3401	18.1986	18.319	17.5526	17.5912	18.5893	17.6075	18.3926	17.908	17.2015	18.1319	17.3977	18.5134	18.5616	17.9008	18.7787	18.5731	17.4207	18.4792	17.7449	18.5681	17.9049	17.185	19.2555
	20.0631	20.3197	20.4835	20.412	19.2652	20.507	19.6357	20.0344	19.2876	19.745	21.0355	20.3111	18.8374	19.5852	18.8426	20.0013	20.7064	19.658	21.2825	20.6498	20.4565	19.9433	20.0382	20.4819	19.48	18.3149	20.3403	20.0996	19.6573	20.2834	20.8322	18.8593	20.0508	19.5882	19.5719	20.7165	18.7196	21.2699	20.6717	20.8991	20.1992	20.1961	20.8072	20.8471	19.4714	20.5057	20.3512	21.1676	19.8384
	NaN	NaN	NaN	NaN	NaN	16.9437	NaN	NaN	16.8258	NaN	NaN	NaN	NaN	NaN	NaN	NaN	NaN	14.0277	NaN	NaN	NaN	NaN	NaN	17.5701	NaN	NaN	NaN	13.7683	NaN	15.8069	NaN	NaN	NaN	NaN	NaN	NaN	NaN	16.557	NaN	16.2199	NaN	16.8296	16.752	17.3647	NaN	NaN	NaN	NaN	NaN
	16.4609	15.5874	17.5078	16.3527	15.3782	15.982	16.4457	16.2717	16.3736	16.3622	17.8716	17.2143	15.684	14.49	13.6299	15.3675	16.7147	16.2386	15.49	16.0359	16.5151	15.3372	16.5586	17.4176	15.4534	16.2849	14.8237	16.6949	15.6559	14.5359	15.2934	15.6554	15.8949	15.3256	15.9235	15.8702	15.4748	15.8638	16.5866	15.6964	16.41	15.3329	15.8011	15.662	14.8195	16.158	16.1217	16.1591	15.2291
	16.5	16.0568	18.5992	17.1524	17.8287	16.4365	17.003	19.6871	17.619	16.7808	19.7416	17.4637	20.6529	18.2788	NaN	18.9424	18.5817	17.911	17.3922	NaN	17.5115	17.6899	18.5135	19.104	16.0549	17.2154	17.7116	17.9581	18.2855	17.0075	17.8346	16.1682	18.2297	14.3852	16.98	17.5143	17.5714	17.1698	18.697	18.3554	19.3557	17.5228	17.8799	17.3677	NaN	15.34	16.8693	17.8732	17.0025
	18.2005	17.5138	18.7662	18.7214	18.2887	18.8318	18.236	18.7834	19.0546	19.1816	19.7291	20.1798	18.5342	18.1749	17.7797	18.6202	18.9533	19.59	19.0456	18.7443	19.158	18.1994	18.8187	19.3333	18.7301	18.5948	18.217	19.4749	18.8627	18.2947	18.9148	18.8526	18.9476	18.2259	19.04	18.0183	19.0327	19.8533	19.4993	18.8704	19.2813	18.181	19.5138	18.5727	18.183	19.1761	18.3289	18.8993	18.8598
	17.0167	16.0554	16.911	16.4949	15.3811	17.222	16.565	17.0026	15.7724	17.29	17.0965	16.4079	16.6132	15.9479	14.9049	17.0473	16.7108	16.877	17.543	16.9005	16.1637	17.2481	16.7909	17.1661	16.1598	16.9312	15.6727	17.0648	16.4174	16.0546	16.5213	18.1096	16.8007	17.4041	16.0068	17.4236	16.6904	16.4359	15.8765	16.687	16.311	18.0391	16.9303	16.0654	16.5526	16.3678	NaN	15.3311	16.7223
	15.3113	15.3105	15.7789	16.2444	16.2992	16.7681	16.181	15.0065	15.2961	15.5733	16.2489	16.1549	14.8988	14.8759	NaN	14.9796	14.4762	16.3417	15.2102	14.9151	16.1284	NaN	14.8771	16.4893	15.2198	13.8722	13.859	15.0386	14.5477	NaN	16.1368	NaN	15.271	14.2917	13.5882	NaN	14.4137	16.0786	15.2559	15.3595	16.2147	15.1514	14.8101	15.4023	13.9864	18.3762	15.5879	15.0603	NaN
	NaN	13.0937	NaN	13.192	NaN	NaN	NaN	13.1263	NaN	NaN	NaN	13.9477	NaN	NaN	NaN	14.735	NaN	NaN	NaN	NaN	14.44	NaN	12.0572	14.6804	13.748	12.0037	12.0121	12.3556	12.9117	NaN	13.2411	NaN	12.7536	NaN	NaN	13.4638	11.9663	11.8858	13.9151	13.2049	NaN	NaN	12.6735	11.8005	NaN	13.6136	13.8552	13.2293	13.0799
	NaN	NaN	NaN	NaN	NaN	14.812	NaN	NaN	NaN	14.7993	NaN	NaN	NaN	15.6961	NaN	NaN	NaN	NaN	NaN	NaN	NaN	NaN	NaN	NaN	NaN	NaN	NaN	14.7356	NaN	NaN	NaN	16.5374	NaN	NaN	NaN	NaN	NaN	NaN	NaN	NaN	NaN	NaN	NaN	NaN	NaN	NaN	NaN	NaN	NaN
	NaN	14.34	NaN	14.8119	16.6332	15.7257	NaN	13.509	NaN	15.5423	13.3204	15.5921	15.8909	NaN	NaN	14.7621	16.1473	15.9472	16.3803	15.4869	14.8428	12.8386	NaN	16.1616	14.615	NaN	15.0104	15.6469	13.113	15.5761	15.8005	15.2644	15.0499	16.0063	15.03	15.6121	15.1319	15.0183	16.1678	15.0013	15.4093	15.9101	14.6102	15.4623	13.2358	15.8549	15.3595	15.0345	12.3151
	20.0425	18.5746	18.8374	19.1862	17.5913	18.8182	18.532	18.2262	18.6206	18.5366	19.8001	19.3815	18.831	18.4388	18.6942	18.4397	19.0956	18.9576	19.3429	18.6129	19.6896	18.4332	18.8728	19.6472	18.6864	18.3079	17.9862	18.5339	18.9134	16.8896	18.4239	18.5079	18.5313	18.5614	18.7131	17.9537	18.4925	19.4842	19.2019	18.9873	18.9271	18.4269	18.6534	18.5084	17.7267	18.8587	17.9836	18.6335	17.9568
	20.9587	18.7489	20.6947	20.3546	18.6386	19.235	18.8245	19.6437	18.2899	20.9114	19.9274	19.8977	19.6083	17.6542	19.6899	19.7737	19.8833	19.7379	20.2004	19.2423	18.8199	18.4286	19.3306	20.3382	18.3299	19.5383	18.8655	20.7206	19.8316	18.9669	19.6563	19.9827	18.3435	20.164	19.0749	19.165	19.6285	19.889	19.296	20.1116	19.837	18.936	19.0938	19.4612	19.0257	19.4916	17.3014	17.8603	18.9344
	15.5342	NaN	14.0708	NaN	NaN	15.4969	NaN	NaN	15.8426	15.522	NaN	13.737	15.216	NaN	NaN	14.2115	NaN	16.1093	13.483	15.7913	14.0679	NaN	15.205	15.4551	14.5	14.4074	15.4862	NaN	13.1788	13.723	NaN	14.8022	14.2807	14.7493	NaN	NaN	15.8625	15.8897	14.8206	15.9568	15.1688	NaN	13.9469	NaN	14.1499	15.0179	15.7967	15.2341	NaN
	NaN	NaN	17.236	15.3359	NaN	NaN	18.0604	14.3303	NaN	17.1434	15.7646	16.505	NaN	NaN	NaN	NaN	17.7609	16.3586	16.4882	15.758	14.9865	12.9136	NaN	16.0738	NaN	NaN	NaN	14.7232	NaN	NaN	NaN	NaN	NaN	15.4769	NaN	NaN	14.4284	15.5853	16.4318	15.3688	NaN	NaN	NaN	NaN	NaN	13.4698	14.6853	NaN	NaN
	18.2024	18.9177	19.0216	18.8589	20.2331	19.4846	20.1968	18.8859	19.6371	19.2304	20.5272	19.8346	19.2425	18.3063	19.0829	18.9971	20.0004	20.2447	19.4396	19.5715	19.9024	18.8503	19.3291	19.862	18.8872	19.3561	18.5528	18.5989	18.6993	20.1687	19.772	20.2894	19.5426	19.4105	18.6383	19.0492	18.5711	18.5872	18.9962	19.6959	18.4855	19.4731	19.0964	19.1222	18.6167	19.304	18.3997	18.4761	19.3388
	NaN	21.8787	21.8592	21.5819	21.5135	21.5046	17.9945	18.6793	22.1974	20.6029	20.1343	NaN	18.6738	20.1684	20.0323	21.0035	NaN	20.4223	22.0675	21.6631	21.4797	20.9709	22.57	21.0009	21.3947	20.9921	21.707	21.4796	21.1993	20.6203	21.5781	20.8767	20.6404	NaN	20.8374	NaN	21.6703	21.1846	21.2924	21.6248	21.6261	21.7688	21.4781	19.8467	21.3705	20.7478	19.7341	20.7821	20.1453
TNXB	NaN	17.4061	NaN	14.5522	14.6992	10.341	15.028	NaN	13.0867	NaN	15.1131	NaN	16.1842	NaN	19.5724	13.7281	15.3022	15.2725	10.7664	16.44	11.242	NaN	NaN	NaN	NaN	NaN	NaN	NaN	NaN	NaN	NaN	NaN	NaN	NaN	NaN	NaN	NaN	NaN	NaN	NaN	15.8901	13.1937	NaN	NaN	NaN	NaN	NaN	15.3003	NaN
C4A	NaN	NaN	NaN	NaN	NaN	NaN	NaN	NaN	NaN	NaN	NaN	NaN	NaN	NaN	16.5457	NaN	NaN	NaN	NaN	NaN	NaN	NaN	NaN	NaN	16.1045	NaN	NaN	NaN	NaN	NaN	NaN	NaN	17.0941	NaN	NaN	NaN	NaN	NaN	NaN	NaN	NaN	16.0102	NaN	NaN	NaN	NaN	NaN	NaN	NaN
ECM1	16.8807	16.1085	16.109	15.4479	16.6514	16.2063	16.65	15.531	16.3003	16.6329	15.8787	15.8781	17.0136	15.0534	16.4267	15.8451	16.1447	16.3794	15.5768	15.649	15.9637	15.4978	16.1122	16.377	16.2494	15.8785	16.1847	16.2047	16.2323	15.9333	15.6904	15.2633	16.0155	16.154	16.2416	15.8628	15.8095	16.7775	15.8029	15.7284	15.8286	15.8917	15.6293	16.0504	15.8796	15.7336	16.042	15.5526	16.4219
FGG	22.2318	21.2039	21.7341	21.9158	23.013	22.1595	22.2471	22.673	22.4406	22.678	22.4184	22.1808	22.4273	22.6684	21.2778	21.1458	21.6225	22.0263	22.3203	21.1287	22.0839	21.0015	22.3223	22.4257	23.0851	22.3861	22.7016	22.3716	23.1315	21.8477	22.1061	22.0773	22.2937	22.4079	22.3584	22.1496	22.2458	23.2711	22.5872	22.0482	21.856	21.3609	22.0238	21.074	21.1595	22.3851	22.5243	22.2514	22.4718
PEPD	14.8325	13.4948	NaN	NaN	NaN	NaN	NaN	13.6882	14.875	NaN	NaN	NaN	14.8228	14.837	NaN	13.9755	14.7026	NaN	14.4475	15.4427	14.2941	14.5017	14.3986	14.2783	14.0912	14.3595	NaN	14.0008	14.2713	14.609	14.0194	14.455	13.945	NaN	14.1761	13.8912	14.3073	14.0147	14.1555	13.7123	NaN	14.2758	14.006	14.1447	13.5205	14.355	14.3549	14.6536	14.1411
SOD3	12.5873	NaN	NaN	NaN	13.3145	NaN	13.4799	NaN	13.4973	NaN	NaN	NaN	13.5952	12.6956	NaN	11.6736	NaN	13.3792	NaN	NaN	NaN	NaN	NaN	NaN	NaN	14.0706	12.8632	13.3294	13.5898	11.8373	13.5599	NaN	NaN	NaN	12.5032	NaN	NaN	NaN	13.6433	14.1335	NaN	NaN	NaN	13.7543	14.1293	NaN	12.9791	12.9588	13.6679
AZGP1	16.4103	17.4205	16.8157	16.4631	16.7714	16.1206	16.6413	16.8251	16.0827	15.7381	16.0726	16.5068	16.1643	17.0554	16.8114	16.788	16.5197	16.682	16.72	17.4881	16.2184	16.9617	16.4176	16.023	16.8484	16.3149	16.7732	16.1201	16.1516	16.6886	16.1676	16.6056	16.3435	16.4351	16.51	16.5687	16.2752	15.7201	16.4736	16.1984	16.4964	17.0666	16.6024	16.4117	16.6123	16.2813	16.4797	16.7452	16.2278
LCAT	15.8594	16.4294	15.9588	16.3631	15.7178	15.7995	15.8847	15.5051	16.048	15.739	15.7718	15.9049	15.843	15.6985	16.0773	16.1046	15.7835	16.1196	16.2563	16.1355	16.0001	16.1584	16.0438	15.1079	16.2446	16.4867	16.2283	16.0823	16.0839	16.4246	16.1737	16.0016	16.2815	15.9054	16.0097	16.2304	16.1476	15.5215	15.7005	16.1206	16.0982	16.433	16.4051	15.8299	16.3814	16.0285	16.2788	16.1673	16.1414
PSMA6	NaN	NaN	NaN	NaN	NaN	NaN	NaN	NaN	NaN	NaN	NaN	NaN	NaN	NaN	NaN	NaN	NaN	NaN	NaN	NaN	NaN	NaN	NaN	NaN	NaN	NaN	NaN	NaN	NaN	NaN	NaN	NaN	NaN	NaN	NaN	NaN	NaN	NaN	11.2181	NaN	NaN	NaN	NaN	NaN	NaN	NaN	NaN	NaN	NaN
GOT1	NaN	NaN	NaN	NaN	NaN	14.4512	NaN	NaN	NaN	NaN	NaN	NaN	NaN	NaN	NaN	NaN	NaN	NaN	NaN	NaN	NaN	NaN	NaN	NaN	NaN	NaN	NaN	NaN	15.762	NaN	NaN	NaN	NaN	NaN	NaN	NaN	NaN	NaN	NaN	NaN	NaN	NaN	NaN	NaN	NaN	NaN	NaN	NaN	NaN
SERPINF1	16.4018	16.9136	16.8452	16.9221	17.0175	16.7378	17.374	16.7781	16.9328	16.2428	16.6579	16.5624	16.9628	17.0464	16.8939	16.7739	16.4401	16.887	16.8983	17.0196	17.1651	17.0934	16.8669	16.8182	17.0869	17.0279	16.6689	16.831	16.8061	17.1973	17.0584	16.6305	16.6441	17.1674	16.977	17.2503	16.9699	16.6781	16.5745	16.8103	16.8061	16.8922	17.2043	17.2785	17.1965	17.3787	16.7789	16.3763	16.7567
Meflin	NaN	NaN	NaN	NaN	NaN	NaN	NaN	NaN	NaN	NaN	NaN	NaN	NaN	NaN	NaN	NaN	NaN	NaN	NaN	NaN	NaN	NaN	NaN	NaN	NaN	NaN	NaN	NaN	NaN	NaN	10.3304	NaN	NaN	NaN	NaN	NaN	NaN	NaN	NaN	NaN	NaN	NaN	NaN	NaN	NaN	NaN	NaN	NaN	NaN
LTF	NaN	NaN	NaN	NaN	NaN	NaN	NaN	NaN	NaN	NaN	NaN	NaN	NaN	NaN	NaN	NaN	NaN	NaN	NaN	NaN	NaN	NaN	NaN	NaN	NaN	NaN	NaN	NaN	NaN	NaN	NaN	NaN	NaN	NaN	NaN	NaN	NaN	NaN	NaN	NaN	NaN	NaN	NaN	NaN	NaN	NaN	NaN	13.8897	NaN
SELENOP	16.7064	17.2302	16.949	16.3726	17.0733	16.3714	16.5831	16.8727	16.283	15.7215	16.9525	16.8832	16.5302	16.4161	16.879	16.7822	16.8039	16.0917	16.5427	17.307	17.0438	17.0786	17.0024	16.4575	16.7486	16.3607	16.4632	16.7358	16.7431	17.3536	16.4731	17.4488	16.9019	16.5702	16.5446	16.8522	17.0503	16.0344	16.7893	16.9565	16.9317	16.514	16.2676	16.582	16.9319	15.6691	16.5659	16.9915	16.9488
	19.0372	18.6214	19.4687	18.5866	18.3742	18.9651	18.229	19.954	18.6167	18.9617	19.7986	19.1668	19.1512	17.1426	18.6623	17.9148	19.0035	18.8963	19.4263	18.8917	18.7612	17.7868	18.2094	19.3554	18.4968	18.7964	18.763	18.8593	18.8862	17.6744	19.1562	18.5731	18.7345	18.9453	18.8092	18.4949	18.1463	18.6158	18.6977	18.917	18.9849	18.6865	19.1223	18.6229	18.2812	18.8788	17.922	18.3517	18.5591
VL4	19.4054	16.1752	17.0319	17.0333	16.0158	16.7621	17.0707	15.7305	17.2961	17.778	17.3739	17.2793	16.8528	16.1509	18.9881	16.2259	17.7224	16.2592	18.1293	16.5681	18.4027	16.7471	18.3379	18.4113	17.3402	17.1633	17.8333	17.4323	16.3774	17.502	17.486	16.2381	17.0325	15.8041	17.1427	16.4899	16.7956	16.9156	16.4552	17.2863	18.4808	15.1417	17.2565	16.5737	16.3687	17.5805	16.8236	17.9931	16.4433
	NaN	NaN	NaN	NaN	NaN	NaN	NaN	NaN	NaN	NaN	NaN	NaN	NaN	NaN	NaN	NaN	NaN	NaN	NaN	NaN	NaN	NaN	NaN	NaN	NaN	NaN	NaN	NaN	NaN	NaN	NaN	NaN	NaN	NaN	NaN	NaN	NaN	NaN	NaN	NaN	NaN	NaN	NaN	NaN	NaN	NaN	NaN	NaN	NaN
CTSD	NaN	NaN	NaN	NaN	14.174	NaN	14.5758	NaN	NaN	NaN	NaN	NaN	NaN	NaN	NaN	NaN	NaN	NaN	NaN	NaN	NaN	NaN	NaN	13.7126	NaN	NaN	NaN	12.5464	NaN	12.9478	NaN	15.433	NaN	NaN	NaN	NaN	NaN	12.9882	NaN	NaN	NaN	NaN	NaN	NaN	NaN	NaN	NaN	NaN	NaN
IGHM	20.9513	20.739	20.5538	20.7685	20.5221	21.1658	20.1266	20.8613	19.9869	21.9301	19.4984	19.8899	20.7394	20.3446	19.3265	18.4381	21.2423	21.0438	20.0818	20.6537	19.9308	19.6918	20.7367	19.9599	20.2697	21.6966	21.9351	17.5216	20.1622	18.8433	21.5181	21.5554	21.0282	21.9977	21.9772	19.1921	20.6896	20.8923	20.0056	21.4214	20.2169	21.0048	21.1084	20.8883	19.1907	21.2127	19.8173	20.9965	20.3739
Gc	18.7779	18.9902	16.1479	19.279	19.6342	NaN	NaN	19.5006	19.7345	18.6092	19.411	19.7142	18.3792	17.9144	19.143	19.4574	NaN	18.0359	18.6769	18.7751	19.5368	18.8295	17.9802	NaN	18.4356	19.9278	19.5777	NaN	NaN	18.7246	NaN	19.0229	NaN	19.1995	18.6598	19.8041	19.932	17.8694	18.5079	19.7524	18.5815	18.765	19.4596	NaN	14.922	NaN	19.6401	15.0431	18.5215
APOL1	NaN	NaN	NaN	NaN	NaN	NaN	NaN	NaN	NaN	NaN	NaN	NaN	NaN	NaN	NaN	14.1163	NaN	NaN	NaN	NaN	NaN	NaN	NaN	NaN	NaN	NaN	NaN	NaN	NaN	NaN	NaN	NaN	NaN	NaN	NaN	NaN	NaN	12.8362	NaN	NaN	NaN	NaN	NaN	NaN	NaN	NaN	NaN	NaN	NaN
	21.635	18.9403	20.2348	19.8376	20.0834	19.9541	19.6833	19.6131	19.9584	NaN	20.6909	20.1898	19.7136	18.0089	20.1818	19.0158	21.2569	NaN	19.7267	19.7455	18.8254	NaN	20.401	20.3924	19.2375	19.3928	20.4033	21.509	19.4273	20.6819	19.7595	NaN	20.4571	20.8987	19.1767	19.6122	18.9997	19.5334	19.3366	19.7697	19.4446	20.3686	NaN	NaN	19.7054	19.75	20.1152	20.1101	19.6213
GLNG	16.0234	10.9156	NaN	NaN	NaN	15.5824	15.3722	NaN	NaN	15.5418	NaN	NaN	15.5932	14.8231	14.1858	NaN	15.5055	13.1701	NaN	15.4743	NaN	NaN	11.5072	NaN	NaN	14.7254	15.2009	NaN	NaN	NaN	NaN	NaN	NaN	NaN	15.1237	NaN	NaN	NaN	NaN	NaN	NaN	NaN	13.0788	NaN	NaN	15.0934	15.1472	NaN	NaN
	17.2992	NaN	17.5009	15.0954	NaN	17.2509	16.0378	NaN	16.7232	17.9039	16.3799	17.0061	16.8369	NaN	NaN	NaN	17.0249	17.0649	17.2512	17.0683	16.5866	NaN	15.9479	17.2651	16.4078	17.64	16.5956	16.2807	17.1561	15.9413	17.6195	17.269	16.6867	16.5574	17.5013	17.4573	16.4482	16.0836	16.7645	17.7151	18.2814	16.1572	16.4815	16.7015	16.2214	17.3845	16.0796	15.3308	16.9025
	17.5427	17.8779	17.1764	16.9796	17.8589	17.5215	16.9761	17.6044	17.5019	18.138	17.4789	17.0365	17.1708	17.1909	16.9932	17.0849	17.8326	17.4064	17.6318	18.1777	18.3812	17.448	17.0139	17.0101	17.0866	18.3166	17.5437	17.642	16.329	16.4958	17.3865	17.2665	17.1866	17.6568	17.1308	17.4683	17.0101	16.7928	17.3324	17.0958	16.9831	17.6679	17.321	17.9185	15.9968	17.1951	17.1472	16.4253	16.2746
	NaN	NaN	NaN	NaN	NaN	NaN	NaN	NaN	NaN	NaN	NaN	NaN	NaN	NaN	NaN	NaN	NaN	NaN	NaN	NaN	NaN	NaN	NaN	14.6331	NaN	NaN	NaN	NaN	NaN	NaN	NaN	NaN	NaN	NaN	NaN	NaN	NaN	NaN	NaN	14.5299	NaN	NaN	NaN	NaN	NaN	NaN	NaN	NaN	NaN
	NaN	NaN	NaN	NaN	NaN	NaN	NaN	NaN	NaN	NaN	NaN	NaN	NaN	NaN	NaN	NaN	NaN	NaN	NaN	NaN	NaN	NaN	NaN	NaN	NaN	NaN	NaN	NaN	NaN	NaN	NaN	NaN	NaN	NaN	NaN	NaN	NaN	NaN	NaN	NaN	NaN	NaN	NaN	NaN	NaN	NaN	NaN	NaN	NaN
SERPINA1	19.6021	21.1502	16.6837	20.9312	21.3486	19.0003	19.7504	21.0545	21.2428	21.0142	20.3299	20.2554	19.1728	19.7941	20.5463	20.7685	18.645	20.5076	20.3172	20.3213	18.3843	19.8575	21.1555	21.3979	20.9117	18.8743	21.4265	20.2197	20.4605	21.429	21.0269	20.9192	20.8942	20.9982	20.1699	21.5148	20.9112	21.578	19.7698	20.7266	20.6507	18.1366	21.3038	21.1629	19.3882	21.4326	20.1071	21.5355	21.3866
TLN1	13.3258	NaN	12.7844	NaN	13.7452	13.3073	11.8246	NaN	12.9246	13.6869	14.1155	14.112	13.8817	13.415	16.0549	13.6672	12.0232	13.113	12.915	12.7639	NaN	12.4712	12.1186	14.8509	13.9341	NaN	14.7143	14.0868	13.5529	12.4544	NaN	13.645	13.0434	NaN	13.9375	13.7033	13.0893	15.1277	12.7496	12.7971	13.366	14.5823	NaN	14.0511	NaN	13.4063	14.3367	12.7667	14.179
HBA2	18.8634	19.0946	18.8067	19.1075	18.038	17.8837	17.5791	18.5875	20.7268	18.0097	19.0715	17.8139	19.486	18.4701	19.379	18.696	18.0054	18.6197	19.4505	18.7222	20.2496	18.1547	19.0825	18.1179	19.1715	17.682	18.3271	19.1717	18.3504	19.1745	18.6611	18.9488	18.4209	17.3361	18.0312	18.4489	18.9888	19.8202	18.2986	17.5441	18.9568	18.4874	18.3902	20.5484	18.7371	18.7499	18.524	18.328	18.3444
	NaN	NaN	NaN	NaN	NaN	NaN	NaN	NaN	NaN	NaN	NaN	NaN	NaN	NaN	NaN	NaN	NaN	16.2248	NaN	NaN	NaN	NaN	NaN	NaN	NaN	NaN	NaN	NaN	NaN	NaN	NaN	NaN	NaN	NaN	NaN	NaN	NaN	NaN	NaN	NaN	NaN	NaN	NaN	NaN	NaN	NaN	NaN	NaN	NaN
	NaN	NaN	NaN	NaN	NaN	NaN	NaN	15.9464	NaN	NaN	NaN	NaN	NaN	NaN	15.3872	NaN	15.1904	NaN	15.4062	15.4823	NaN	15.5777	NaN	NaN	NaN	NaN	NaN	NaN	15.5552	15.5756	15.5971	NaN	NaN	NaN	NaN	15.5347	15.3469	15.7614	15.1227	NaN	NaN	NaN	NaN	15.2523	NaN	15.3736	NaN	NaN	NaN
C2	16.0413	15.595	15.9481	15.3359	15.4575	15.6309	16.3954	16.4418	15.661	15.4968	15.667	15.0541	16.107	16.3408	15.6762	15.9147	17.5605	16.1131	17.2558	17.3115	16.9059	17.2483	17.0967	15.3483	15.9039	15.7962	17.2212	15.6385	15.2262	15.704	15.4886	17.1305	17.0721	17.1401	14.6493	15.6585	15.9765	15.541	15.8378	15.5438	16.7711	15.8687	17.2358	16.8468	15.978	15.9017	15.4085	15.7228	15.6954
FCGR3A	14.9864	15.2345	15.8379	14.3135	NaN	NaN	NaN	14.8066	NaN	16.7807	NaN	NaN	NaN	14.9346	NaN	NaN	NaN	17.0841	NaN	NaN	15.0774	NaN	15.0499	15.2347	15.2112	15.8441	15.6432	15.3349	14.3054	NaN	10.3792	NaN	15.1096	16.1573	NaN	NaN	15.1171	15.5637	15.3007	NaN	15.4366	15.8471	15.9515	15.6232	14.5929	NaN	15.3414	15.4076	15.2132
TUBA1C	NaN	NaN	NaN	NaN	17.0466	NaN	NaN	NaN	NaN	13.949	NaN	13.1056	NaN	NaN	NaN	NaN	NaN	NaN	NaN	NaN	NaN	NaN	NaN	NaN	NaN	NaN	15.4244	17.0649	16.2031	NaN	NaN	NaN	NaN	NaN	15.8025	NaN	NaN	NaN	NaN	NaN	NaN	NaN	NaN	NaN	NaN	NaN	12.5384	NaN	16.8182
	19.3683	19.2321	19.8297	19.2212	19.0465	19.3596	19.4535	19.2373	19.5762	19.9039	20.3224	19.5089	19.151	17.4861	19.864	18.2175	19.8124	19.6423	19.6825	19.3811	19.0629	18.046	20.0354	20.0363	18.8443	19.3028	20.0196	18.8481	19.2765	19.923	18.7848	18.7863	19.6406	20.6837	18.813	19.1089	18.4281	19.4223	18.4194	19.3818	18.7614	19.9485	18.9833	19.5562	19.2743	19.423	19.673	19.8184	19.2817
	16.2334	16.1841	19.7441	16.2844	21.4546	16.708	NaN	16.3414	21.1143	19.5843	NaN	18.7983	19.7905	NaN	14.7131	16.2198	19.4905	20.4795	15.5371	17.2664	16.5394	NaN	NaN	17.4478	NaN	15.4439	16.4026	NaN	16.2547	16.072	18.2976	14.9364	NaN	15.3387	15.7563	NaN	16.386	16.9312	NaN	NaN	NaN	15.5972	17.5343	16.9067	15.7862	17.0423	16.6895	NaN	17.0627
	18.8234	17.426	17.9805	17.5011	17.7227	18.5401	17.2253	18.2839	17.5785	18.2152	18.3866	18.6121	17.8374	18.2239	16.7094	17.0509	17.5839	17.6216	17.294	17.2431	17.5938	16.9556	17.2272	17.6368	17.049	18.4132	17.3616	17.5237	16.7298	16.7039	17.7111	17.2703	16.9913	18.4251	17.3311	17.5592	17.0887	18.2386	17.7534	18.2283	17.7938	17.6877	17.5272	16.9201	17.0385	18.0524	17.0585	16.7471	17.3087
	15.824	15.6695	15.4404	14.5843	16.058	16.2308	14.8594	NaN	15.381	15.6874	16.4294	14.8019	16.4524	NaN	NaN	16.1934	16.5212	17.1487	16.2403	NaN	15.061	15.2118	16.2933	17.4795	15.002	15.9774	NaN	16.6209	15.9352	16.0827	16.255	15.466	14.5733	16.2656	14.3951	16.4569	15.7627	15.2955	16.1897	16.4822	15.4418	15.6762	NaN	14.56	16.1373	15.6065	14.7729	16.1264	15.1302
	NaN	NaN	14.6244	16.3202	NaN	14.001	NaN	13.7058	15.1258	NaN	14.271	14.3742	NaN	NaN	NaN	14.3989	14.4522	15.1779	14.3601	NaN	15.2646	17.8885	14.0045	14.3441	13.9117	NaN	13.4629	15.776	11.3462	NaN	14.9237	14.2701	NaN	15.0952	NaN	14.2888	14.2845	15.2023	14.8087	NaN	NaN	14.2954	NaN	NaN	NaN	18.0909	14.3119	NaN	14.2583
	14.5935	13.98	15.6456	12.5826	14.1568	13.6421	NaN	12.3215	12.8915	14.4202	14.9742	14.4365	15.2978	NaN	NaN	NaN	13.9424	13.7418	13.6765	12.7183	14.1151	13.5194	NaN	14.6538	12.8998	12.8317	NaN	14.9647	14.7391	15.3325	13.9303	NaN	13.7542	13.9577	15.6075	NaN	12.4406	14.3934	14.814	12.4912	14.826	13.3939	NaN	13.9923	11.4221	16.1303	14.57	NaN	NaN
	NaN	NaN	NaN	NaN	NaN	NaN	NaN	NaN	NaN	NaN	NaN	NaN	NaN	NaN	NaN	NaN	NaN	NaN	NaN	NaN	NaN	NaN	NaN	NaN	14.9212	NaN	NaN	NaN	NaN	NaN	NaN	NaN	NaN	NaN	NaN	NaN	NaN	NaN	NaN	NaN	NaN	NaN	NaN	15.0187	15.7027	NaN	14.6623	NaN	NaN
	13.0372	NaN	NaN	NaN	NaN	NaN	NaN	NaN	NaN	NaN	NaN	14.2924	NaN	NaN	NaN	16.0681	NaN	15.8555	13.4248	NaN	15.1629	NaN	NaN	15.9782	NaN	15.2434	14.489	14.8861	NaN	14.8372	13.5925	NaN	NaN	NaN	13.6358	NaN	NaN	15.6119	17.1168	NaN	16.669	13.0605	NaN	NaN	NaN	NaN	15.2082	14.4749	NaN
	NaN	NaN	NaN	NaN	NaN	NaN	NaN	NaN	15.5155	NaN	NaN	NaN	NaN	NaN	NaN	NaN	NaN	NaN	NaN	NaN	NaN	NaN	NaN	NaN	NaN	14.7472	NaN	15.7348	NaN	NaN	NaN	NaN	NaN	NaN	NaN	NaN	NaN	NaN	NaN	NaN	NaN	NaN	NaN	NaN	NaN	NaN	NaN	NaN	NaN
CD44	14.5226	13.8021	14.6085	15.0643	14.7647	15.2422	14.6351	14.1998	14.7783	13.3831	NaN	14.5374	14.885	14.6231	14.5847	13.9503	14.444	15.8948	13.8411	14.3017	14.0428	NaN	13.5022	13.7167	13.4994	15.2931	NaN	15.3018	NaN	14.9827	14.4526	14.9089	14.5251	14.4924	13.6379	14.1072	14.32	12.6284	13.35	14.1573	14.683	15.0236	14.1762	14.9806	14.4756	14.2645	13.9271	14.1238	13.2986
HEL112	NaN	NaN	NaN	NaN	NaN	NaN	NaN	13.7916	13.9898	NaN	NaN	NaN	NaN	NaN	NaN	NaN	NaN	NaN	NaN	NaN	13.7783	NaN	NaN	NaN	NaN	NaN	NaN	NaN	NaN	NaN	12.5018	NaN	NaN	NaN	NaN	NaN	NaN	NaN	NaN	NaN	NaN	NaN	NaN	NaN	NaN	NaN	13.188	NaN	NaN
IGHG3	19.3307	17.4852	17.4614	17.0629	18.257	17.5828	18.8195	17.7099	17.2876	18.4572	19.8369	18.6992	18.8923	17.1879	18.2985	17.5891	19.1132	18.1377	18.0085	17.6399	18.8982	18.037	18.4412	17.8502	18.6637	18.7631	17.7238	19.2531	17.3967	17.7565	17.8213	17.9636	18.0107	18.6832	16.689	18.0404	17.521	17.3644	18.8066	17.6796	19.2089	18.2056	18.4958	19.1605	17.4094	18.4836	18.1438	16.8087	18.1885
IGHE	NaN	NaN	NaN	13.1695	NaN	NaN	NaN	NaN	NaN	NaN	NaN	NaN	NaN	NaN	NaN	NaN	17.6422	NaN	NaN	NaN	NaN	NaN	NaN	14.2139	NaN	NaN	NaN	NaN	NaN	NaN	NaN	NaN	NaN	NaN	NaN	NaN	NaN	14.205	NaN	NaN	NaN	NaN	NaN	NaN	NaN	NaN	NaN	NaN	NaN
IGHG2	23.3601	22.9329	22.2185	22.9439	23.3347	23.8362	22.7655	22.5945	23.7056	23.2019	23.9326	23.117	23.3008	21.4576	21.783	22.7931	23.0946	23.8417	23.1117	23.3502	23.5756	22.0681	23.1337	23.3497	22.8032	22.9918	22.4622	23.3478	22.951	23.1213	23.3986	23.2573	23.3256	22.9817	22.2345	22.8398	22.4373	22.7254	23.2384	22.4707	23.4333	23.1276	22.7273	23.5373	23.3888	22.7924	22.9127	22.2222	22.8404
IGHG4	21.5489	19.7102	20.145	21.8382	19.0807	22.934	21.5386	19.3982	21.0563	19.1746	23.232	23.8271	21.2086	18.1534	17.4453	17.7559	22.2419	19.5807	22.1343	21.6699	22.9257	21.1806	21.3913	23.5833	20.7766	21.4386	19.7079	16.2676	18.9596	18.3564	22.4221	20.0467	21.0754	21.0041	19.7161	21.1985	19.0324	21.1846	22.49	22.4814	21.6528	21.3963	19.8544	21.5359	20.8288	20.8381	22.5651	20.7971	20.9173
OPA1	14.5761	15.7651	16.8921	16.0532	16.1382	17.2481	16.2586	13.5101	14.3102	15.3213	NaN	NaN	NaN	14.128	13.95	14.7587	14.2126	14.548	13.9625	14.8003	15.7195	14.7424	NaN	15.324	16.049	14.2642	15.7635	15.5689	15.5901	15.3758	14.2201	15.4136	14.2684	NaN	NaN	14.4128	14.3317	13.7221	15.9687	15.1974	15.6647	16.1894	14.4285	13.9478	14.266	16.4776	16.4558	NaN	15.6258
TPM4	NaN	NaN	NaN	NaN	NaN	NaN	NaN	NaN	NaN	NaN	NaN	NaN	NaN	NaN	NaN	NaN	NaN	NaN	NaN	NaN	NaN	NaN	NaN	NaN	NaN	NaN	13.0835	NaN	NaN	NaN	NaN	NaN	NaN	NaN	NaN	13.0264	NaN	NaN	NaN	NaN	NaN	NaN	NaN	14.916	NaN	NaN	NaN	NaN	NaN
IgH	17.8538	16.7944	17.3308	15.6689	NaN	NaN	16.7738	NaN	16.0156	15.9484	16.347	16.5499	15.8915	NaN	NaN	16.7827	15.554	NaN	16.9828	16.5489	16.7973	16.0611	16.7499	17.0634	16.3081	17.3136	16.7549	17.3746	17.0612	16.5465	17.8609	16.837	17.0363	16.8743	16.6115	16.4816	16.7679	16.4398	17.2246	16.701	17.4145	17.3868	16.6025	17.0508	16.542	17.2214	16.3793	16.473	16.7194
IgH	18.0771	17.5234	18.3624	18.4458	16.9602	17.8277	17.1954	17.758	18.101	17.9101	19.0049	18.5247	17.5565	NaN	17.4237	18.2372	18.049	18.0791	18.8423	18.6296	17.9417	17.2922	18.1337	18.8011	17.9066	18.9573	17.7956	18.5187	18.7759	17.739	18.7019	18.1285	18.2534	18.5449	17.9965	18.0729	18.2741	17.2177	18.4033	18.8116	18.3318	18.2537	18.6437	17.8186	18.111	18.9241	17.7874	18.1894	18.3289
IgH	NaN	NaN	15.9863	14.8021	15.1345	NaN	NaN	NaN	NaN	NaN	NaN	NaN	NaN	NaN	NaN	NaN	15.5399	NaN	18.1528	NaN	NaN	NaN	NaN	NaN	NaN	NaN	NaN	NaN	NaN	NaN	NaN	NaN	18.0516	NaN	NaN	NaN	NaN	NaN	NaN	16.224	NaN	NaN	NaN	NaN	17.9567	NaN	15.9479	NaN	NaN
IgH	18.8316	18.1565	18.6764	19.2186	19.8447	19.8905	18.9189	18.6748	18.958	18.4639	18.523	18.7275	18.6146	16.4154	17.1405	18.7171	18.5381	18.8927	17.4257	18.3681	18.5949	18.4964	18.9767	17.6037	18.1275	19.02	17.7928	18.1921	18.4334	18.9111	18.5311	17.998	19.0403	18.2033	18.6374	18.3252	17.746	18.0959	18.3514	18.5499	18.8585	18.8281	18.1822	18.5121	18.2277	18.513	18.4895	18.8058	17.7744
IgH	15.9624	NaN	NaN	NaN	NaN	NaN	14.3329	NaN	NaN	14.327	NaN	NaN	NaN	14.4322	NaN	NaN	14.8619	14.2469	NaN	NaN	NaN	NaN	NaN	NaN	NaN	NaN	NaN	15.7151	NaN	NaN	NaN	NaN	NaN	NaN	14.1858	NaN	NaN	NaN	14.3162	NaN	NaN	NaN	NaN	NaN	13.2917	NaN	NaN	NaN	12.3592
IgH	NaN	NaN	NaN	NaN	NaN	NaN	NaN	NaN	NaN	NaN	NaN	NaN	NaN	NaN	NaN	NaN	NaN	NaN	NaN	NaN	NaN	NaN	NaN	NaN	NaN	NaN	15.6205	NaN	NaN	NaN	NaN	NaN	NaN	NaN	NaN	NaN	NaN	NaN	NaN	NaN	NaN	NaN	NaN	NaN	NaN	NaN	NaN	NaN	NaN
IgH	14.3869	NaN	NaN	11.8581	NaN	14.5797	NaN	12.6412	NaN	14.6637	14.47	14.4652	14.3905	NaN	12.4009	14.016	13.2959	14.1847	12.3606	12.3547	14.1859	NaN	12.8029	13.7706	13.3649	14.0516	12.9518	NaN	14.3959	NaN	NaN	12.4701	NaN	12.6669	13.7655	NaN	NaN	11.406	14.6964	12.8049	NaN	NaN	13.0266	14.911	NaN	14.6401	NaN	NaN	NaN
IgH	16.5969	16.8958	16.6281	NaN	15.6194	NaN	NaN	15.5527	15.1547	16.3036	NaN	NaN	NaN	14.168	14.3961	15.6603	16.2932	15.2599	16.1811	16.3767	15.8245	14.4772	15.853	17.4423	15.9546	16.1936	16.1863	16.7013	16.2341	15.3895	16.3961	16.7794	15.9774	NaN	16.2532	16.357	15.6141	16.0694	16.8522	16.36	16.6117	16.1993	19.917	15.3739	15.1108	16.5016	15.3225	15.8123	NaN
IgH	14.3324	NaN	14.2482	13.4542	14.4287	14.2841	13.7901	12.8435	13.5781	NaN	NaN	NaN	15.1173	NaN	NaN	NaN	NaN	NaN	14.5169	15.3626	15.2094	NaN	NaN	NaN	13.7916	13.9874	14.2959	15.0083	14.3283	14.9021	14.8408	NaN	14.6192	13.7995	NaN	NaN	14.2277	13.9401	14.4302	13.8516	15.3127	14.9254	NaN	13.5762	NaN	15.0519	NaN	14.6876	NaN
IgH	NaN	NaN	NaN	NaN	19.0125	NaN	NaN	NaN	NaN	NaN	NaN	NaN	13.1343	NaN	NaN	NaN	NaN	NaN	NaN	NaN	NaN	NaN	NaN	NaN	NaN	NaN	NaN	NaN	NaN	NaN	NaN	NaN	NaN	NaN	NaN	NaN	NaN	NaN	NaN	NaN	NaN	NaN	NaN	NaN	NaN	NaN	NaN	NaN	NaN
IgH	12.3821	NaN	NaN	NaN	17.2325	12.5137	12.9759	15.7747	NaN	NaN	15.1661	NaN	NaN	NaN	NaN	13.5082	NaN	14.237	14.1545	NaN	13.6213	NaN	NaN	NaN	NaN	NaN	13.0603	NaN	NaN	NaN	14.4262	NaN	NaN	NaN	NaN	NaN	NaN	NaN	NaN	NaN	NaN	15.9987	NaN	NaN	NaN	NaN	NaN	14.002	NaN
IgH	NaN	NaN	16.9077	NaN	NaN	16.591	15.3715	15.2919	17.1949	16.8741	18.3573	15.5954	16.0714	NaN	NaN	NaN	NaN	16.1848	17.184	16.3981	16.18	NaN	15.6338	NaN	16.0004	16.8188	NaN	15.7106	16.08	NaN	16.8497	16.4839	15.6329	16.3618	16.5431	15.9563	16.4529	16.2165	NaN	16.3182	16.8307	16.7959	16.6902	15.6493	15.9215	16.1063	NaN	14.1457	16.8327
IgH	15.9806	16.8007	16.6586	16.0341	16.4216	17.065	16.2794	15.9446	16.2077	16.4091	16.2889	16.1651	16.2593	13.918	14.8294	15.8222	16.6337	16.6425	15.7083	16.1493	16.9479	15.5557	16.1327	17.3136	15.4443	16.3023	15.0881	16.8381	16.2432	16.4934	14.7394	15.3731	16.2123	15.3718	16.4489	NaN	15.0779	16.2388	15.8189	14.9895	15.6982	15.1511	15.9839	15.1	15.6546	15.7776	15.0557	15.2595	15.3363
IgH	18.0259	NaN	NaN	13.0464	NaN	14.9018	NaN	14.4161	NaN	13.6031	17.1259	12.9586	12.0134	NaN	15.6644	14.9659	16.3648	NaN	NaN	12.9388	17.0655	12.4392	11.3611	13.9409	15.084	NaN	15.2598	NaN	NaN	NaN	NaN	NaN	NaN	15.0472	12.8875	NaN	NaN	12.8496	15.9074	12.1598	NaN	NaN	14.4462	15.6352	NaN	15.6454	NaN	14.9864	15.0044
IgH	16.8374	16.0804	16.5272	16.1998	15.6536	16.4299	15.5904	15.8095	15.6987	16.3528	16.7503	15.6099	15.5136	NaN	16.0966	15.2738	15.9731	15.7584	16.1466	15.7748	16.1673	15.6684	16.1739	15.9465	15.6425	15.5719	16.1679	16.243	15.9665	15.2857	15.3374	15.8894	15.7511	14.7507	16.1832	15.5154	15.853	15.5559	15.5772	15.8203	15.4347	16.1133	15.9683	15.565	15.7136	15.7112	15.2514	15.3416	15.6704
IgH	18.3759	NaN	NaN	14.0796	NaN	15.5273	NaN	15.6394	NaN	15.3854	17.5473	13.6565	14.1578	NaN	15.97	15.4304	16.7197	NaN	14.9675	13.1289	17.4112	13.1322	11.2379	14.5394	15.3984	NaN	15.353	NaN	15.224	NaN	NaN	14.1561	NaN	15.2493	15.1595	NaN	NaN	12.5129	16.3041	NaN	NaN	NaN	14.7579	15.9949	NaN	15.9792	NaN	15.3082	15.2925
IgH	18.2839	17.6476	18.7386	17.6306	17.7797	18.3084	17.2827	NaN	17.8114	17.8954	NaN	17.7923	17.5861	17.6666	NaN	17.4099	17.6377	17.9606	18.1385	17.9559	18.3016	NaN	18.0148	16.8814	NaN	18.0753	17.8265	17.4186	17.7232	17.5187	18.3017	17.6757	17.8246	NaN	17.2819	NaN	17.3428	17.6631	18.03	18.0845	17.8182	17.623	17.8476	17.8248	NaN	NaN	17.531	17.7156	NaN
IgH	NaN	NaN	17.1129	16.3253	NaN	NaN	NaN	NaN	NaN	NaN	NaN	15.8367	NaN	NaN	NaN	NaN	NaN	NaN	16.7591	NaN	16.2227	NaN	15.4165	16.092	NaN	NaN	15.7484	16.4626	16.4592	NaN	19.8018	16.2986	NaN	16.621	NaN	16.5698	16.0277	16.2951	16.1721	16.4762	15.9501	NaN	NaN	NaN	16.0864	16.4542	NaN	16.3613	NaN
IgH	18.3275	17.4058	17.5547	18.3729	18.3501	18.9706	18.1588	16.9963	17.2204	18.0937	17.235	17.7945	18.1538	16.5845	17.6053	17.4791	17.5844	18.74	17.1127	17.7752	17.8309	17.5596	17.6194	17.7129	17.6289	17.9855	16.9515	17.9964	17.6063	17.676	17.8952	17.3152	18.354	18.297	18.3023	17.9003	17.0814	18.2254	18.4764	17.68	17.7191	17.6791	18.2399	17.783	17.6564	18.0461	17.4931	17.3441	17.3274
IgH	13.2843	NaN	NaN	NaN	NaN	NaN	NaN	NaN	NaN	13.3639	13.5677	NaN	NaN	14.1637	NaN	NaN	NaN	14.5717	14.0176	12.7755	14.1086	NaN	NaN	14.1152	NaN	NaN	NaN	NaN	NaN	NaN	NaN	14.3469	14.6664	NaN	14.4068	NaN	NaN	NaN	NaN	NaN	NaN	NaN	13.4699	NaN	NaN	13.7644	NaN	NaN	NaN
IgH	16.8435	16.8048	17.6138	17.6346	16.2521	17.8466	16.3538	17.4668	17.5794	17.1823	18.4815	17.7506	16.7934	14.3115	16.3925	16.8569	17.3331	17.3875	18.0051	17.7044	17.3954	17.3025	17.2595	17.7664	17.9217	18.0445	16.5438	17.7358	17.896	16.6414	17.4768	17.3602	17.4554	17.649	18.0694	17.9824	17.3147	15.8876	17.8939	18.1733	17.0465	17.3331	18.591	17.1162	17.2159	17.5531	17.0943	17.2584	17.5252
IgH	NaN	NaN	14.8624	15.3265	NaN	NaN	12.8007	NaN	14.3574	14.277	15.7989	14.5404	14.3017	NaN	14.4043	NaN	14.9741	15.1296	14.1888	14.5904	NaN	NaN	NaN	14.3389	15.0623	14.6937	NaN	14.453	14.7653	NaN	15.6836	15.3791	15.2605	15.2008	NaN	NaN	NaN	14.3709	NaN	NaN	15.9167	15.0429	NaN	NaN	NaN	15.4698	14.5972	NaN	NaN
IgH	16.0665	16.1015	16.3914	16.834	14.8302	17.1273	NaN	15.3913	16.5141	16.3735	15.7936	16.3695	15.9373	NaN	14.7823	15.7646	16.2349	16.1032	16.5985	16.2539	16.4677	15.8702	16.8233	16.4032	15.6046	16.2722	15.2314	16.1666	16.1414	15.6277	16.4286	16.3869	16.5305	15.868	15.7024	16.455	15.8024	16.416	16.5915	16.4381	17.4643	15.897	17.0099	16.3351	16.2793	15.9327	NaN	16.0361	15.3323
IgH	NaN	NaN	NaN	NaN	NaN	NaN	NaN	NaN	NaN	NaN	NaN	NaN	NaN	NaN	NaN	NaN	NaN	12.3996	NaN	NaN	NaN	NaN	NaN	NaN	NaN	NaN	NaN	NaN	NaN	NaN	NaN	NaN	NaN	NaN	NaN	NaN	NaN	NaN	NaN	NaN	NaN	NaN	NaN	NaN	NaN	NaN	NaN	NaN	NaN
IgH	20.4849	18.6825	19.7826	19.144	19.58	19.7	18.6238	18.982	19.3144	19.9034	19.9418	19.7709	19.7064	18.6188	19.4619	18.8384	19.5316	19.7766	19.9464	19.6531	20.6447	18.4645	19.7842	19.9171	19.0029	20.0165	18.9457	19.3602	19.3463	19.4711	19.5367	20.1323	19.9612	19.7465	19.2073	19.1568	19.0039	19.5331	19.4961	19.4489	19.4823	19.182	19.3172	19.3953	19.0298	19.8027	18.9445	19.4489	19.0655
IgH	NaN	NaN	NaN	NaN	NaN	NaN	NaN	NaN	NaN	13.4109	NaN	NaN	NaN	NaN	NaN	NaN	NaN	NaN	11.5342	NaN	NaN	NaN	12.8061	13.4194	NaN	NaN	NaN	13.7624	NaN	NaN	NaN	12.9459	13.1939	NaN	12.5415	NaN	NaN	NaN	NaN	NaN	NaN	NaN	NaN	NaN	NaN	13.5207	NaN	13.5329	NaN
IgH	16.2195	NaN	15.5515	15.4579	NaN	NaN	14.9969	NaN	NaN	15.7387	16.0756	15.9548	15.2449	14.5989	NaN	14.8042	15.2424	14.9168	16.0632	15.2794	15.2622	15.2491	15.642	15.8826	15.1657	15.3179	15.3552	13.8942	15.7681	15.0413	NaN	15.1753	NaN	14.7448	15.1404	NaN	15.0666	15.4417	14.7881	15.2163	13.9574	15.1754	15.3332	15.4546	NaN	15.3159	NaN	NaN	14.5971
IgH	NaN	NaN	NaN	16.6089	NaN	NaN	16.1896	NaN	NaN	13.0619	NaN	15.798	16.1951	NaN	NaN	NaN	17.5848	17.0063	NaN	NaN	16.0211	14.7908	NaN	15.5415	15.0604	16.712	NaN	NaN	NaN	NaN	11.8423	NaN	NaN	16.7685	16.3989	NaN	13.8786	10.4596	15.3527	NaN	14.5661	NaN	15.856	16.3166	NaN	15.7209	NaN	NaN	NaN
IgH	17.3054	15.6745	16.1014	16.1397	16.2373	15.93	15.4454	15.7159	15.2294	16.0559	17.2907	16.6669	15.5091	17.3573	16.9552	15.4082	16.0759	15.3751	17.0871	16.7994	16.8468	15.0778	16.2108	16.5781	15.2056	15.159	15.6272	15.9779	15.695	14.94	15.534	16.045	16.2481	NaN	15.5396	14.8322	15.6157	16.3425	16.0898	15.7708	16.0575	14.9504	15.7097	15.6848	15.1265	15.7659	15.2518	15.9844	14.022
IgH	15.8083	16.0635	15.6136	15.9335	16.3569	16.3555	15.4664	NaN	15.8038	16.8417	15.8614	16.1691	16.8811	NaN	15.2236	15.9209	16.3757	15.4034	16.3294	15.7555	15.7972	14.9348	15.6119	17.4576	15.4483	16.0149	15.5961	16.868	16.0369	14.8849	16.6796	15.568	14.4083	16.6587	15.1419	NaN	15.9004	16.3489	15.6679	16.3027	18.3045	13.5191	16.0088	16.2337	16.0353	13.4986	15.0032	15.4599	15.4213
IgH	NaN	NaN	NaN	NaN	NaN	NaN	13.3443	NaN	NaN	NaN	NaN	NaN	NaN	NaN	NaN	NaN	NaN	NaN	NaN	NaN	NaN	NaN	NaN	NaN	NaN	NaN	NaN	NaN	NaN	NaN	NaN	NaN	NaN	NaN	NaN	NaN	NaN	NaN	NaN	NaN	NaN	NaN	NaN	NaN	NaN	14.4815	NaN	NaN	NaN
IgH	14.3053	14.5856	14.7693	14.2573	NaN	NaN	13.5969	NaN	15.0968	14.6843	14.8906	15.4825	14.1191	13.8114	NaN	15.132	NaN	NaN	14.3474	14.395	14.9305	13.8114	14.4548	15.263	14.6536	13.3958	14.0514	14.485	13.8434	13.3123	14.2727	14.8651	13.4232	14.832	15.299	NaN	14.5817	14.2586	14.8658	14.418	15.3263	14.9283	15.0485	14.7633	14.1873	15.063	14.4655	14.2712	13.6662
IgH	NaN	NaN	NaN	NaN	NaN	NaN	NaN	NaN	NaN	NaN	NaN	NaN	NaN	NaN	NaN	NaN	NaN	NaN	NaN	NaN	NaN	NaN	NaN	NaN	NaN	NaN	NaN	NaN	NaN	NaN	NaN	NaN	NaN	NaN	NaN	NaN	NaN	NaN	NaN	NaN	NaN	NaN	NaN	NaN	NaN	NaN	NaN	NaN	NaN
IgH	14.6389	NaN	15.8219	NaN	15.515	16.1166	15.3076	15.6252	16.2124	14.8091	15.636	15.7753	15.3346	NaN	NaN	NaN	15.1397	15.4584	13.9781	14.7353	13.6252	NaN	15.471	15.1681	NaN	14.7326	NaN	NaN	NaN	14.5124	NaN	15.1947	14.869	NaN	15.0747	15.3969	13.5712	14.954	15.5602	14.3698	NaN	NaN	15.8945	NaN	NaN	13.8438	15.7222	14.7919	14.3428
ARHGEF40	NaN	NaN	NaN	NaN	NaN	NaN	15.6985	NaN	NaN	NaN	NaN	NaN	NaN	NaN	NaN	NaN	NaN	NaN	NaN	NaN	NaN	NaN	NaN	NaN	NaN	NaN	NaN	NaN	NaN	NaN	NaN	NaN	NaN	NaN	NaN	NaN	16.5732	NaN	NaN	NaN	NaN	15.4192	NaN	NaN	NaN	NaN	NaN	NaN	NaN
IgH	17.7676	NaN	NaN	NaN	NaN	NaN	NaN	14.5777	NaN	NaN	NaN	11.2652	15.5388	15.8748	NaN	NaN	NaN	NaN	NaN	15.722	NaN	NaN	NaN	NaN	NaN	NaN	14.5135	NaN	NaN	NaN	15.5654	NaN	15.758	NaN	NaN	17.0382	NaN	16.0136	NaN	NaN	NaN	NaN	NaN	15.2915	NaN	NaN	NaN	NaN	NaN
IgH	22.0686	18.561	20.3711	20.6802	20.177	21.2296	20.0605	18.9507	20.801	20.431	20.8415	19.7246	21.1906	19.2704	20.9598	20.2865	21.032	21.3119	22.1101	20.2334	20.811	18.5546	20.3081	21.5047	20.4602	21.5963	20.5866	20.5247	19.861	20.4303	19.6458	20.3714	19.1586	NaN	20.7122	20.1146	19.7815	19.7388	19.9343	20.8327	20.9212	20.6462	20.8108	19.2947	19.7956	20.3311	19.3695	19.9388	19.4913
IgH	16.104	NaN	NaN	14.9629	13.7466	16.2632	16.5257	NaN	16.8423	15.4755	NaN	NaN	NaN	NaN	16.2983	NaN	15.4274	15.706	16.0672	16.1876	NaN	NaN	16.3633	15.8571	NaN	14.6916	NaN	16.6624	NaN	14.3474	15.4292	15.0573	14.9366	15.8112	NaN	NaN	15.3442	17.1175	NaN	NaN	NaN	NaN	NaN	NaN	NaN	16.1488	NaN	NaN	NaN
IgH	16.5905	NaN	NaN	16.1267	13.0796	13.7301	15.5163	15.353	NaN	16.4683	18.006	17.1742	15.3597	17.0084	15.9693	15.43	15.6083	15.2394	17.3687	16.221	15.8281	15.7991	16.7891	16.5623	16.4935	15.6582	15.6237	13.169	16.5814	15.4813	15.7806	15.1673	15.5036	NaN	15.2308	13.7093	16.2624	16.6	15.2316	16.3462	15.4228	15.4025	15.7702	16.1169	NaN	15.4133	14.371	15.229	14.5218
SERPINA6	15.8734	16.5821	16.2962	16.2857	16.1743	16.2864	15.9037	16.6164	16.5162	15.8952	16.258	15.9641	15.7406	16.3144	16.4582	16.3501	16.5954	15.703	15.4791	17.0339	15.5315	16.6531	16.3772	16.4123	16.4963	16.0312	16.1159	15.6908	15.5668	16.2128	15.9023	16.3964	15.7025	16.0255	16.5207	16.0882	16.129	15.8806	16.1648	16.1718	15.7739	16.347	15.8018	15.7478	16.3527	15.5937	15.5958	15.5164	15.8602
	14.6258	NaN	NaN	15.5965	NaN	NaN	NaN	NaN	18.2484	19.7959	18.888	12.6313	13.3959	NaN	18.3637	13.0098	NaN	12.6377	18.495	18.4402	15.653	19.8893	18.553	16.4388	14.7	19.1012	18.2243	18.5198	15.128	18.3421	15.3395	19.0035	18.7086	19.6359	15.2156	13.3714	17.1093	20.825	17.0863	13.8926	NaN	17.9679	18.4288	15.9738	14.448	NaN	18.2972	18.2634	18.2634
	NaN	NaN	NaN	NaN	NaN	NaN	NaN	NaN	NaN	NaN	NaN	15.2077	NaN	NaN	NaN	NaN	NaN	15.7706	NaN	NaN	NaN	NaN	NaN	NaN	NaN	15.4934	NaN	NaN	NaN	16.2683	15.2963	NaN	14.7515	NaN	NaN	NaN	NaN	15.4142	NaN	NaN	14.8155	NaN	NaN	NaN	12.4192	NaN	NaN	NaN	NaN
GSN	17.7753	18.0041	18.5415	18.3337	18.263	17.7263	18.0112	17.9149	18.491	17.6617	18.6435	18.2649	17.9257	17.5059	18.3031	18.372	18.3939	18.1175	17.0618	16.8251	17.5702	17.6624	17.4607	17.1912	16.8585	17.7288	17.1525	17.1709	17.0747	17.7152	17.5763	17.4847	16.9208	17.512	17.3615	17.7083	17.1057	16.6477	16.7366	17.1834	17.4128	16.9653	17.7473	17.6708	17.8772	17.3302	17.1655	16.7226	16.6788
ICAM1	13.0808	14.2989	14.7348	14.599	14.3934	14.5493	14.1308	14.0285	14.3178	14.1552	13.2477	13.6978	14.3215	14.9497	13.6048	14.6622	13.9192	15.2584	13.4529	13.5628	13.4244	13.6306	13.7464	14.688	13.6226	14.402	14.0699	15.165	14.5598	13.9174	13.5814	13.79	13.6075	12.6988	13.8691	13.3581	14.5519	14.2801	13.3751	13.6827	14.0944	14.5304	13.6463	13.8912	14.4245	14.0756	13.5795	15.1022	NaN
	13.0577	15.8002	14.5094	13.6748	15.6119	14.8444	14.0682	NaN	15.507	15.268	NaN	15.5468	15.0123	13.9411	NaN	14.6259	NaN	NaN	13.3284	15.0834	13.6312	14.4258	15.0764	13.5979	16.2403	12.7105	17.1584	NaN	NaN	14.9168	14.7963	13.5967	16.4183	17.5493	15.3439	13.1172	13.9588	15.9582	14.4318	14.5661	14.9723	13.741	13.9896	13.858	15.5065	12.6441	14.2943	13.8538	15.5288
TAGLN2	NaN	NaN	NaN	NaN	NaN	NaN	NaN	NaN	NaN	13.8491	NaN	13.7734	NaN	13.2537	NaN	NaN	NaN	NaN	NaN	NaN	NaN	NaN	NaN	13.3838	NaN	NaN	14.3507	NaN	NaN	NaN	NaN	13.8127	NaN	NaN	NaN	NaN	NaN	NaN	NaN	NaN	NaN	NaN	NaN	14.1215	NaN	NaN	NaN	NaN	NaN
LUM	18.4838	17.4713	18.4339	18.4679	19.2515	17.6571	18.5355	18.0256	18.5518	18.7523	18.4495	17.8555	18.8149	17.6845	17.9765	18.3357	18.5353	18.927	18.1523	17.2318	18.5441	17.9671	18.5329	18.456	18.9323	18.8493	18.6145	18.484	18.6458	18.7779	18.5682	18.4448	17.9792	18.5642	17.6285	18.1142	18.0885	18.3344	18.3544	18.7814	18.7807	18.2933	18.3665	18.5455	18.3168	18.2429	18.3299	17.8851	18.3221
APOH	16.9204	17.2825	17.5326	17.1478	17.3666	17.0093	17.3531	17.4321	16.8518	16.7052	17.8255	17.1869	16.7052	16.9338	17.3946	17.0737	16.7201	16.9548	16.7957	17.1336	16.3892	17.5836	16.9096	16.6546	17.2626	16.8504	17.0132	16.7959	15.8359	17.3298	17.1286	16.4481	16.85	16.6536	16.6901	17.0344	17.4867	16.3142	17.1582	16.5998	17.2252	17.2982	16.8053	16.2805	17.457	16.8269	16.2783	15.8485	16.5988
CLU	20.2554	21.0848	20.5181	20.48	20.4726	20.3642	20.4148	20.5467	20.2181	20.3157	20.4848	20.3314	20.5433	20.6564	21.0874	20.3843	20.6276	20.4147	20.2962	20.9381	20.281	20.7594	20.4502	20.1946	20.5314	20.6244	20.5722	20.4558	20.2574	20.8458	20.7596	20.6467	20.5804	20.5184	20.566	20.5856	20.4941	19.8773	20.3677	20.4641	20.5972	20.6605	20.5506	20.3246	20.6374	20.3828	20.3959	20.4841	20.4245
	NaN	14.4252	14.4272	13.9424	14.8487	NaN	15.2172	NaN	NaN	NaN	NaN	NaN	NaN	NaN	NaN	14.0972	NaN	NaN	13.0124	NaN	12.7576	13.6306	NaN	NaN	13.7814	14.1607	NaN	13.401	NaN	14.1009	NaN	NaN	13.8525	NaN	NaN	NaN	13.2161	13.8826	13.1655	NaN	NaN	13.6808	13.6151	14.0227	14.1331	13.0979	13.4418	NaN	NaN
SOD2	NaN	NaN	15.507	NaN	NaN	NaN	NaN	NaN	NaN	NaN	NaN	NaN	NaN	NaN	NaN	NaN	NaN	NaN	NaN	NaN	NaN	NaN	NaN	NaN	NaN	NaN	NaN	0	NaN	NaN	16.1083	NaN	NaN	NaN	NaN	NaN	NaN	16.1348	NaN	NaN	NaN	NaN	NaN	NaN	NaN	NaN	NaN	NaN	NaN
TUBB	NaN	NaN	NaN	NaN	NaN	NaN	NaN	NaN	NaN	NaN	NaN	NaN	NaN	NaN	NaN	NaN	NaN	NaN	NaN	NaN	NaN	NaN	NaN	12.1324	NaN	NaN	11.0673	NaN	NaN	NaN	NaN	NaN	NaN	NaN	NaN	NaN	NaN	NaN	NaN	NaN	NaN	NaN	NaN	NaN	NaN	NaN	NaN	NaN	NaN
HSPA9	NaN	NaN	NaN	NaN	NaN	NaN	NaN	NaN	NaN	NaN	NaN	NaN	NaN	NaN	NaN	NaN	NaN	NaN	NaN	NaN	NaN	NaN	NaN	NaN	NaN	NaN	NaN	NaN	NaN	NaN	NaN	NaN	NaN	NaN	NaN	NaN	NaN	NaN	NaN	NaN	NaN	NaN	NaN	NaN	NaN	NaN	NaN	NaN	NaN
FAH	NaN	NaN	NaN	NaN	NaN	NaN	NaN	NaN	NaN	NaN	NaN	NaN	NaN	11.8554	NaN	NaN	11.8824	NaN	NaN	NaN	NaN	NaN	NaN	NaN	NaN	NaN	NaN	17.1889	NaN	NaN	NaN	NaN	NaN	NaN	NaN	NaN	11.2619	NaN	NaN	NaN	NaN	NaN	NaN	NaN	NaN	NaN	NaN	NaN	NaN
CAT	NaN	12.174	12.67	14.1425	NaN	NaN	NaN	12.9528	12.5639	11.552	10.845	NaN	NaN	NaN	NaN	NaN	NaN	NaN	NaN	NaN	12.6593	NaN	NaN	NaN	NaN	NaN	NaN	13.5251	NaN	NaN	NaN	NaN	NaN	NaN	16.7354	NaN	NaN	14.7134	NaN	NaN	NaN	NaN	NaN	14.3186	NaN	NaN	NaN	NaN	NaN
BST1	NaN	NaN	NaN	NaN	NaN	NaN	NaN	NaN	NaN	NaN	NaN	NaN	NaN	NaN	NaN	NaN	NaN	NaN	NaN	NaN	NaN	NaN	NaN	NaN	NaN	NaN	NaN	12.7598	NaN	NaN	NaN	NaN	NaN	NaN	NaN	NaN	NaN	NaN	NaN	NaN	NaN	NaN	NaN	NaN	NaN	NaN	NaN	NaN	NaN
ADID	14.1991	15.929	13.7643	13.5229	14.846	14.3017	13.7619	14.8141	14.4287	15.6416	14.9107	12.8138	14.8463	14.881	14.3617	14.4649	15.0046	15.5559	15.3645	15.0626	14.9895	14.9899	13.5861	14.4318	13.5033	16.664	14.957	14.249	14.1607	13.181	14.2601	14.6747	12.4722	13.6436	14.3539	15.253	13.6321	14.0219	14.5292	15.0452	15.0823	14.3567	14.6659	14.5246	13.7312	13.92	14.3761	14.3667	15.4103
C1R	16.6149	16.5401	16.3405	16.3787	16.8276	16.9944	16.5657	15.6351	16.7382	16.5156	15.325	16.1714	16.5781	16.6417	17.0064	16.737	16.4767	16.706	16.2448	16.2764	16.2155	16.5932	16.5092	16.0023	16.5364	16.5565	16.3677	16.4007	16.6605	16.2558	16.8069	16.8014	16.5533	16.7584	16.5034	16.6496	16.2175	16.0415	16.3833	16.5201	16.4553	16.604	16.4203	16.5182	16.6169	16.7209	16.5317	16.3026	16.378
SERPINA7	15.9893	15.4812	15.5445	15.3661	16.2924	15.9837	15.5603	15.1348	15.6452	16.0686	15.1314	15.4123	15.9419	16.1725	16.2243	15.4517	16.4207	15.2425	15.5193	15.7347	14.9417	16.0631	15.9381	15.3556	15.7321	15.9816	16.0043	15.863	15.6483	16.122	16.0256	16.0643	15.6354	15.8838	15.6327	15.97	15.5745	15.5421	15.408	15.9962	15.4083	15.8904	15.6698	15.5332	15.92	16.1141	15.6956	15.3079	15.8013
	15.5198	17.6896	16.9375	NaN	16.0535	17.7037	16.776	16.5004	16.6875	15.9298	NaN	17.0376	16.6867	15.1527	NaN	NaN	16.3487	16.7151	NaN	16.7554	16.587	16.3161	NaN	18.4368	15.9082	16.7702	15.617	17.3091	17.1726	16.1791	15.9132	15.71	16.7126	16.6319	17.087	16.6339	17.6464	17.1012	16.5945	16.6381	16.1472	NaN	15.1623	16.4513	17.2846	17.5105	16.5478	16.8941	15.4494
IGLC7	NaN	NaN	NaN	NaN	NaN	NaN	NaN	NaN	NaN	NaN	NaN	NaN	NaN	NaN	NaN	NaN	NaN	NaN	NaN	NaN	14.9284	NaN	NaN	NaN	NaN	NaN	NaN	NaN	NaN	NaN	NaN	NaN	NaN	NaN	NaN	NaN	NaN	14.4037	NaN	NaN	NaN	NaN	NaN	14.6087	NaN	NaN	NaN	NaN	NaN
V2-1	18.7287	16.3477	16.5976	16.3158	16.1591	16.16	15.9772	NaN	16.6018	16.1163	17.1544	17.2198	15.2694	17.5687	18.8902	16.0341	16.4454	16.6968	18.2598	16.3005	18.2148	16.2199	16.5407	17.1545	16.5508	16.6787	17.1124	16.7517	16.352	16.6415	16.2247	17.3275	16.5503	16.2841	16.2028	16.5672	16.4718	16.5105	16.573	15.7709	16.6815	16.0101	16.7179	16.1077	16.45	16.5556	16.303	16.6144	16.3216
HBD	NaN	16.4774	16.6288	16.5066	NaN	16.5779	13.7696	NaN	18.1769	16.8323	NaN	18.9641	16.4913	15.5566	16.9989	19.7127	17.1919	15.1816	16.2902	16.2982	17.6065	16.757	16.5931	14.3422	16.3569	NaN	16.5956	16.739	14.6062	16.5402	16.2807	16.5358	16.8021	NaN	NaN	16.6794	16.3664	17.1965	NaN	16.6936	16.7515	16.2506	16.6795	18.1775	16.4414	17.1721	14.5786	16.3917	NaN
V-lambda-3	17.0027	14.0723	17.0882	17.3612	16.4278	17.7169	16.3518	16.6685	16.877	16.2611	17.0986	17.0267	16.9749	15.053	14.8259	16.9476	16.9882	17.3301	16.9056	17.0056	17.072	15.1936	15.3214	18.2545	16.38	16.6239	15.6225	16.0698	15.4874	16.0978	17.4155	16.9714	16.5178	17.5393	16.7961	17.1119	16.2437	17.1224	17.4829	16.5137	17.5395	15.8906	16.2165	17.2177	16.364	17.351	17.4114	16.3473	17.2804
	17.5294	17.1396	17.8586	17.1986	16.597	18.0182	17.2623	17.0588	17.604	18.0445	17.8979	17.0171	17.5868	16.8363	16.8538	17.0482	17.6617	17.6444	17.1546	17.4513	17.9705	17.0054	16.9727	18.7136	17.6684	17.179	16.2328	17.7255	16.7886	17.9218	17.4894	18.9132	18.4697	19.1033	17.7777	17.6047	17.1087	17.7953	17.9898	16.4532	18.339	17.3544	17.0114	18.1083	16.6871	17.5502	17.2859	17.9616	18.3663
TF	12.779	NaN	NaN	NaN	NaN	NaN	12.5992	NaN	NaN	NaN	NaN	NaN	12.5623	NaN	NaN	NaN	12.2801	NaN	NaN	NaN	NaN	NaN	NaN	NaN	NaN	14.0077	NaN	NaN	NaN	NaN	NaN	NaN	NaN	12.698	12.3123	NaN	12.4912	NaN	12.275	12.6315	NaN	NaN	NaN	NaN	NaN	NaN	NaN	NaN	NaN
	NaN	NaN	NaN	NaN	21.5381	NaN	NaN	20.2212	NaN	NaN	20.8198	17.1253	20.7633	NaN	NaN	NaN	NaN	NaN	17.3707	NaN	NaN	19.7037	NaN	21.1918	20.838	NaN	NaN	18.8282	20.3094	21.3361	21.4733	NaN	NaN	NaN	NaN	20.4286	19.9389	20.9329	NaN	21.1838	21.2918	NaN	20.3786	21.2559	NaN	21.6733	19.2602	19.8336	NaN
	17.9496	NaN	NaN	15.5853	15.6209	16.0479	15.7452	16.5757	15.8643	17.027	NaN	15.3857	17.1551	NaN	15.66	15.258	18.0238	16.1777	16.475	16.2105	17.2691	NaN	15.9338	19.6559	15.5909	NaN	NaN	NaN	16.9085	15.6102	15.5303	15.851	15.6843	15.5371	15.6401	15.3415	16.4657	17.6238	NaN	17.4029	15.8703	16.1551	17.2851	15.9193	NaN	15.5564	16.8081	16.3696	15.526
	20.0368	17.3247	18.5114	17.4188	18.4366	20.4212	18.8056	21.1324	18.0444	19.1362	18.8659	17.8243	18.9972	18.0978	18.4906	18.0375	19.2537	19.2014	18.8957	17.8961	19.5247	17.5385	17.6755	17.8617	18.2155	18.1956	18.3191	17.2916	17.9387	17.6956	17.4476	18.0692	17.9589	19.3815	17.1065	18.5326	18.0587	19.5506	18.4598	18.0711	17.4801	17.3473	18.1743	17.8103	17.6046	18.8022	17.0839	17.4531	17.974
	NaN	NaN	15.2076	NaN	NaN	NaN	NaN	NaN	NaN	NaN	NaN	NaN	NaN	NaN	NaN	NaN	NaN	NaN	15.7502	NaN	NaN	NaN	14.9501	16.0515	NaN	NaN	14.6975	14.3205	NaN	NaN	NaN	15.2887	NaN	NaN	14.803	NaN	NaN	15.6716	15.5972	15.5311	NaN	14.2114	NaN	NaN	NaN	NaN	NaN	15.4332	14.1535
	15.0941	NaN	16.1656	14.6956	NaN	15.4663	NaN	NaN	NaN	16.7458	NaN	NaN	16.1223	NaN	NaN	15.7361	14.8221	15.4559	NaN	NaN	NaN	NaN	17.2614	NaN	NaN	15.6622	17.0168	17.5046	16.4719	15.0528	NaN	NaN	NaN	NaN	16.0157	16.5863	16.0359	15.6395	15.849	NaN	NaN	15.4831	NaN	NaN	NaN	16.2067	NaN	16.5163	14.6326
	18.7222	19.1066	18.8802	18.6491	18.9377	18.6533	18.7092	18.6174	18.2041	18.5219	20.713	18.7952	19.227	17.7665	16.242	18.2411	18.5242	18.4763	18.8997	18.3753	18.7321	18.0656	17.5418	19.2997	18.7479	18.2078	18.0745	18.3845	17.7686	18.0557	18.5437	18.0923	18.7405	18.0128	18.6121	17.95	17.9896	19.3782	20.4051	17.9004	19.6676	18.4698	18.8096	17.8933	18.7766	19.295	17.3366	18.2096	18.8142
	NaN	NaN	NaN	NaN	17.5767	NaN	NaN	NaN	18.0913	NaN	NaN	NaN	NaN	NaN	NaN	NaN	NaN	NaN	NaN	NaN	NaN	NaN	NaN	NaN	NaN	NaN	NaN	16.8864	NaN	NaN	NaN	NaN	NaN	NaN	NaN	NaN	NaN	NaN	NaN	17.2479	NaN	NaN	NaN	NaN	NaN	NaN	NaN	NaN	NaN
	NaN	NaN	18.4443	NaN	NaN	NaN	17.168	18.6335	17.0022	17.5197	19.005	18.3693	16.2159	NaN	17.1227	18.543	17.0118	15.483	18.2938	17.7776	NaN	NaN	NaN	19.3686	NaN	18.1134	17.2968	19.1549	17.8762	NaN	18.0458	NaN	17.809	17.1187	NaN	17.6676	NaN	NaN	NaN	NaN	20.3994	NaN	NaN	18.131	NaN	NaN	NaN	NaN	18.5266
	16.891	16.8674	16.5177	16.3149	14.4873	16.3155	14.227	16.2255	15.8585	15.0041	18.4334	17.1269	16.0925	16.3561	15.5008	16.4216	16.7073	16.6312	16.9611	16.0246	15.5541	15.7954	14.8546	16.9349	15.3555	13.0336	17.3219	16.5418	16.6519	15.0581	16.8182	14.7548	15.3332	16.5156	17.0429	16.5302	16.0498	15.4339	16.6926	15.8738	16.2395	16.4858	17.1271	15.9522	16.1414	15.4749	15.9542	15.8117	16.5082
	NaN	NaN	NaN	NaN	16.8124	NaN	NaN	NaN	NaN	NaN	NaN	NaN	NaN	NaN	18.6119	NaN	NaN	17.598	NaN	NaN	NaN	NaN	NaN	NaN	NaN	NaN	NaN	NaN	NaN	NaN	NaN	NaN	17.3405	18.1989	NaN	NaN	NaN	16.7669	NaN	NaN	NaN	17.2102	NaN	NaN	NaN	NaN	NaN	NaN	NaN
	NaN	NaN	14.449	NaN	15.5581	NaN	14.3336	NaN	14.3784	15.0478	18.8106	15.1208	NaN	NaN	13.3791	NaN	15.5439	13.4478	15.2625	NaN	17.6927	14.2801	NaN	14.9698	14.3515	NaN	NaN	14.9646	13.8994	NaN	13.8434	13.9689	15.6504	NaN	NaN	NaN	NaN	15.8792	17.5115	18.2379	15.906	NaN	13.7652	NaN	15.5712	NaN	NaN	14.2773	15.1657
	18.2836	17.1373	18.2062	18.2056	17.0786	17.8175	16.4151	17.7194	17.5623	16.7947	NaN	18.9164	18.4206	16.4132	NaN	17.8759	17.5684	18.4366	16.9308	17.1864	18.3134	17.0585	17.3447	17.6998	17.5256	17.8197	16.5178	17.9765	17.0252	NaN	NaN	17.0202	16.7982	16.4909	17.4606	17.0994	17.1666	18.1903	17.6108	17.8567	17.8723	17.4271	16.6955	16.8976	17.7053	17.5022	17.798	17.419	16.9282
	17.4877	18.393	18.0184	17.5712	17.519	17.5128	17.3059	17.9656	17.7238	17.4623	18.3103	18.3385	19.7375	17.2225	NaN	17.6441	17.6583	18.0049	17.4735	17.3007	17.5942	18.3917	18.7889	18.3206	17.425	17.6387	17.9446	16.9113	18.4843	NaN	18.1403	17.5923	17.9298	18.2691	18.1658	17.352	17.5558	17.3522	17.5179	17.6581	18.3861	17.8195	17.5582	17.6621	16.4331	18.5133	17.3703	17.392	17.2168
	18.3277	15.4455	16.9892	16.4004	NaN	16.7885	16.8172	16.8668	16.5515	17.4483	17.9657	17.1056	17.5834	17.0197	16.5625	NaN	NaN	17.0481	16.6116	16.5488	17.8805	14.831	17.4585	17.8691	16.8461	17.185	15.1488	17.3394	16.7355	16.0962	17.4494	17.2131	17.0767	NaN	15.0017	16.8724	17.3047	17.8982	17.6546	16.1235	17.5284	16.0868	17.7594	15.9701	14.5402	17.5047	16.9196	17.0316	16.7863
	21.5416	20.1997	21.0101	20.9173	20.4873	21.109	20.5898	21.0405	20.7201	21.4096	21.8447	21.109	20.7695	21.5345	21.197	19.8854	21.4447	20.9904	21.2788	20.9799	21.4203	20.0475	20.9663	21.1823	20.3737	20.8378	20.3576	21.17	21.122	20.3397	20.9381	21.8174	21.3474	21.1216	20.8904	20.7307	20.6016	21.1004	21.4983	20.7552	21.413	20.7481	20.5769	20.926	20.8015	20.8017	20.5793	20.9553	20.9191
V1-19	20.3683	20.099	20.9191	20.1346	20.1394	20.4033	18.8291	21.0593	NaN	20.4599	21.798	21.3238	19.8666	NaN	NaN	12.0903	11.3702	21.1996	20.4459	12.6305	12.081	21.0677	21.5588	22.0766	20.06	20.7095	21.2022	21.2875	NaN	20.4926	20.9443	20.0444	20.0593	20.0242	21.2992	19.738	20.7652	21.7709	21.2671	21.1605	20.6651	NaN	21.278	11.1412	10.8159	20.6932	21.0457	20.7864	21.0341
A30	16.3857	16.7178	17.0164	16.5886	17.203	16.9653	16.2875	17.0576	16.7962	17.7404	17.3293	17.7301	17.1738	17.4733	16.642	16.8625	17.3453	17.6064	16.8011	16.6332	17.2528	16.0589	16.5113	17.1845	15.9664	16.2021	16.705	17.1796	16.5262	15.4675	16.7621	17.1034	16.9224	16.4731	16.0546	16.741	17.1042	16.867	17.1169	17.4927	17.5587	16.4199	17.3832	16.4376	16.2091	16.5082	16.8668	16.7733	16.0862
VK3	NaN	NaN	16.4133	17.9792	18.3362	17.9766	18.354	17.2694	18.0591	18.2348	17.488	17.4153	NaN	NaN	17.1878	16.1198	19.1626	18.1759	NaN	18.1348	18.8829	NaN	NaN	18.4846	18.7024	19.518	NaN	19.258	18.2455	NaN	17.826	17.2339	17.9695	NaN	17.4718	17.4233	18.3333	19.1166	20.3271	17.9862	17.6576	19.3212	NaN	18.643	NaN	19.308	18.5414	NaN	NaN
IGHM	14.7183	15.7544	15.2853	16.3411	15.3399	15.8074	14.5989	14.9287	16.2023	16.2281	17.1247	16.4433	15.8585	17.8955	15.4346	14.9115	15.7929	15.9274	16.1419	14.8321	15.3893	13.7867	16	14.3625	15.1245	12.9668	13.306	15.9005	15.9654	15.5994	14.3163	16.0956	15.9749	15.0128	14.3536	14.0974	14.9837	14.3208	16.1389	15.1145	15.8511	14.7485	15.9643	15.6568	14.7086	15.7455	14.3389	14.5249	14.4789
IGH@	NaN	NaN	NaN	NaN	NaN	NaN	NaN	NaN	NaN	NaN	NaN	NaN	NaN	NaN	16.4545	NaN	NaN	NaN	NaN	NaN	NaN	NaN	NaN	NaN	NaN	NaN	NaN	NaN	NaN	NaN	NaN	NaN	NaN	NaN	NaN	NaN	NaN	NaN	NaN	NaN	NaN	NaN	NaN	NaN	NaN	NaN	NaN	NaN	NaN
	16.2818	15.2695	16.2649	15.6626	14.7099	16.2576	15.246	15.4494	16.0857	15.6493	15.7777	17.4608	15.4635	15.0771	15.1604	15.3405	16.3328	15.8745	15.8927	15.5385	16.1811	15.1162	15.6228	16.5526	15.1625	16.0999	15.0457	16.5232	15.6305	15.1005	16.2459	15.7468	15.9356	16.2682	15.0583	15.0862	15.5123	16.6178	16.2304	15.6639	17.2693	15.7929	16.18	16.3163	15.7465	15.5743	15.7973	15.3214	15.4633
	22.7066	21.7745	22.6211	22.3351	22.5587	22.3207	22.4421	22.9184	22.0802	22.6094	23.4793	22.7611	22.6183	23.7168	22.8914	21.6498	22.8866	22.2748	22.5564	22.4146	22.6718	21.7602	22.0009	22.9231	21.5746	22.5992	21.6912	22.8176	22.8647	22.0802	22.5187	23.5439	21.9445	21.4658	22.5125	21.4552	22.3126	22.7992	22.5788	21.8016	22.5073	22.0816	21.8139	21.9135	21.8134	22.4775	22.1389	22.5161	22.4039
	NaN	14.9848	16.716	NaN	17.8229	16.3119	15.9348	15.8945	17.3259	17.7957	16.6812	NaN	17.4511	15.0006	16.7174	NaN	NaN	16.1741	17.464	17.3291	16.8443	NaN	17.686	18.0304	17.1137	NaN	16.2023	16.8724	NaN	NaN	16.0828	17.1356	18.059	16.1215	16.71	15.7565	17.6406	17.3204	16.3975	17.3908	17.3471	NaN	17.1896	NaN	NaN	17.0125	16.8403	17.0173	15.9831
IGKV2-29	NaN	NaN	NaN	NaN	NaN	NaN	NaN	NaN	NaN	NaN	NaN	NaN	NaN	NaN	NaN	NaN	NaN	NaN	NaN	NaN	NaN	16.7494	NaN	NaN	NaN	16.3613	NaN	NaN	NaN	NaN	NaN	NaN	NaN	18.3487	NaN	NaN	NaN	NaN	NaN	NaN	16.1965	NaN	NaN	NaN	NaN	17.4271	NaN	NaN	NaN
	16.7622	15.4469	16.8382	16.6086	17.7454	16.5724	16.6719	NaN	16.7047	17.1813	17.156	17.5502	15.7621	14.0829	16.5481	15.8491	16.0326	17.2648	15.6277	16.4767	16.3105	15.9311	16.7377	17.4105	16.4391	16.9082	15.8151	16.4761	16.6792	16.3246	15.3138	16.5601	17.496	16.3342	17.1357	15.7498	16.114	16.8129	16.3979	15.6714	16.4871	15.7769	16.771	17.1713	14.5702	16.6669	16.4357	16.6242	16.0881
	15.1517	13.7571	15.719	15.6757	0	16.8227	15.993	15.4534	14.1766	15.3573	13.5821	17.3179	16.1845	14.4424	NaN	15.05	15.3973	16.1537	16.4306	13.5967	NaN	16.7144	11.4494	17.7944	17.6074	16.5812	NaN	17.3847	NaN	NaN	14.9058	16.8143	16.7431	16.5805	14.9834	15.6984	16.4976	16.5388	17.7504	17.9627	16.106	15.4688	17.3264	16.5962	15.7976	17.2826	15.7908	16.1416	16.8564
	18.8606	NaN	NaN	20.7414	NaN	18.2917	19.0455	NaN	21.4175	15.8075	22.66	NaN	16.9941	22.6479	21.6687	NaN	15.5439	16.9131	21.1108	NaN	22.1033	NaN	21.4116	22.3114	20.8928	21.4425	21.0402	21.5971	NaN	20.824	NaN	22.4249	NaN	NaN	14.3452	NaN	NaN	17.8995	22.0679	15.4694	16.3058	NaN	21.1388	NaN	NaN	NaN	20.8747	NaN	NaN
	NaN	NaN	NaN	NaN	NaN	NaN	NaN	NaN	NaN	NaN	NaN	NaN	NaN	NaN	NaN	NaN	NaN	NaN	NaN	NaN	NaN	NaN	NaN	13.8876	NaN	NaN	NaN	15.1369	NaN	NaN	NaN	NaN	NaN	NaN	NaN	NaN	NaN	NaN	NaN	NaN	NaN	NaN	NaN	13.8812	NaN	NaN	NaN	NaN	NaN
IGLV1-44	NaN	NaN	NaN	NaN	NaN	NaN	17.8837	NaN	22.1564	NaN	NaN	NaN	NaN	NaN	NaN	NaN	NaN	NaN	NaN	NaN	21.9988	NaN	NaN	NaN	NaN	NaN	NaN	NaN	20.6952	NaN	NaN	NaN	NaN	NaN	NaN	18.4892	NaN	NaN	NaN	NaN	NaN	NaN	NaN	NaN	NaN	NaN	NaN	NaN	17.2719
ITIH2	19.0787	20.1489	19.0433	19.2402	18.7235	18.7857	18.9896	19.7868	18.9202	19.0232	19.4818	19.1421	18.774	19.3777	19.5224	19.2973	18.7716	18.6524	19.0935	19.518	18.586	19.6566	19.1864	17.9445	18.816	19.0233	19.0551	18.8502	19.0248	19.1727	18.9771	19.051	18.7538	18.8037	19.2247	19.3469	19.3395	17.8898	18.3675	18.5775	18.3269	19.0762	18.7538	18.8495	19.5537	18.9652	19.166	19.2836	19.0428
CSF1R	12.3336	NaN	12.7723	11.9522	NaN	NaN	NaN	NaN	12.7103	12.4562	NaN	NaN	13.2085	NaN	NaN	NaN	NaN	13.3083	NaN	NaN	NaN	NaN	12.3877	12.1306	NaN	13.0959	12.8162	12.9311	NaN	12.7845	12.8272	NaN	NaN	NaN	NaN	NaN	NaN	NaN	NaN	12.2078	NaN	12.9297	NaN	12.1626	13.0439	NaN	NaN	NaN	NaN
APOC3	21.0558	22.5858	22.4397	21.5823	22.1263	21.3899	22.9879	21.8622	21.8724	21.5708	21.224	21.0673	20.667	22.1522	21.4745	21.9579	21.1686	20.9645	21.4023	22.6294	21.9423	22.4592	20.9503	20.7865	21.4938	22.559	21.3935	21.2492	21.4607	21.4087	20.8805	21.1987	21.4341	21.7777	21.5213	21.0083	21.2852	19.8234	21.1785	21.63	21.6049	21.6524	21.9385	20.5399	22.1025	21.1708	21.3891	21.9527	22.3457
F7	NaN	NaN	14.6561	NaN	NaN	NaN	NaN	NaN	NaN	NaN	NaN	NaN	NaN	NaN	14.3739	NaN	NaN	NaN	13.9285	NaN	NaN	14.6003	14.2032	NaN	14.0949	14.9063	14.1388	14.2555	16.2886	13.8068	NaN	NaN	NaN	NaN	14.1065	13.9958	13.9827	NaN	14.1979	14.045	NaN	14.6448	14.195	NaN	13.9418	14.326	NaN	13.8647	14.381
WASL	18.543	NaN	NaN	NaN	19.0869	NaN	NaN	NaN	NaN	NaN	NaN	NaN	NaN	17.7675	18.4784	NaN	NaN	NaN	NaN	NaN	NaN	NaN	19.3224	NaN	NaN	NaN	NaN	NaN	NaN	NaN	19.7042	NaN	NaN	NaN	NaN	NaN	NaN	NaN	NaN	NaN	NaN	NaN	NaN	NaN	NaN	NaN	NaN	NaN	NaN
PGAM2	NaN	NaN	NaN	NaN	NaN	NaN	NaN	NaN	NaN	NaN	NaN	NaN	NaN	NaN	NaN	NaN	NaN	NaN	NaN	NaN	NaN	NaN	NaN	NaN	NaN	NaN	NaN	NaN	NaN	NaN	NaN	NaN	NaN	NaN	NaN	NaN	12.7333	NaN	NaN	NaN	NaN	NaN	NaN	NaN	12.6453	NaN	NaN	NaN	NaN
VHCH1	NaN	NaN	NaN	NaN	NaN	NaN	NaN	NaN	NaN	NaN	15.8045	NaN	NaN	NaN	NaN	NaN	NaN	NaN	NaN	NaN	NaN	NaN	NaN	NaN	NaN	NaN	NaN	NaN	NaN	NaN	NaN	NaN	NaN	NaN	NaN	NaN	NaN	NaN	NaN	NaN	NaN	NaN	NaN	NaN	NaN	NaN	NaN	NaN	NaN
MAN2A1	NaN	NaN	NaN	NaN	NaN	NaN	NaN	NaN	NaN	NaN	NaN	NaN	NaN	NaN	NaN	NaN	NaN	NaN	NaN	NaN	13.9833	NaN	NaN	NaN	NaN	NaN	NaN	NaN	NaN	NaN	NaN	NaN	NaN	NaN	NaN	NaN	NaN	NaN	NaN	NaN	NaN	NaN	NaN	NaN	NaN	NaN	NaN	NaN	NaN
CP	18.896	17.1107	17.407	17.7573	17.9657	17.7535	17.7876	17.7075	17.9861	17.9759	18.4828	17.257	18.1154	17.4128	18.0959	18.0871	17.3426	17.6581	17.6197	17.4186	17.7907	17.7739	17.7987	17.7766	18.3355	18.3571	17.9747	17.791	18.016	18.5956	18.7581	17.9544	18.704	18.7538	17.6488	18.929	17.8961	17.984	17.6685	18.0954	17.8795	18.0521	17.804	18.9659	17.8719	17.5921	17.7291	17.67	17.9251
APOC4	14.437	15.0598	15.7077	14.741	15.5672	15.1361	16.0008	14.3932	15.2585	15.3262	15.2563	13.8606	13.6951	13.9157	14.2685	15.13	15.1946	15.2213	14.1818	14.4635	16.0672	15.3725	14.2806	NaN	14.0619	13.5962	14.5621	14.1188	14.56	14.6455	14.3312	14.2522	14.2645	15.1485	NaN	13.5929	14.8838	13.8087	14.2158	13.9949	14.2019	14.0099	14.2196	13.4378	14.8899	14.2865	14.9193	15.2474	14.616
TTR	17.1321	20.118	19.0974	16.5154	16.5328	17.3596	17.0213	16.6633	17.0673	15.8747	16.9787	16.6637	16.9438	15.6096	19.5001	18.8576	16.6961	17.5521	17.5742	19.6721	17.2931	19.1843	16.8916	17.2675	17.0906	16.9721	16.8201	16.3384	16.6444	16.8247	17.0993	17.609	17.4319	16.9875	16.6611	16.984	17.9986	15.2959	16.2486	16.2087	16.8904	18.9176	17.7388	19.0879	18.8728	18.6653	17.1085	17.095	16.2957
IGFBP3	15.9912	16.3256	16.9256	16.2667	16.6772	16.0172	15.232	16.1024	15.8019	15.2241	NaN	16.1465	15.8546	16.155	16.755	16.3696	16.7312	16.361	16.3449	15.7282	14.9038	16.5346	15.9954	15.3951	16.3518	16.1512	16.0804	15.8295	15.4976	14.8395	15.8359	17.0018	15.9992	16.3706	16.9149	16.1527	16.5277	15.0868	15.3012	15.1615	16.2939	16.5592	16.6507	15.9864	16.0851	15.1177	16.91	15.4394	16.5811
CFD	15.3495	14.4908	15.325	15.5682	15.4345	15.5718	15.9756	14.8371	15.2509	14.9154	14.418	15.5441	15.2998	15.1433	15.2981	15.0068	15.2114	15.8886	15.4133	14.8539	15.3204	15.6728	15.5155	15.0457	15.3324	15.8546	16.0729	14.9415	15.4331	16.4848	15.3963	15.1567	15.3215	15.1555	14.887	15.9465	15.4622	15.4086	15.8901	15.7189	15.8596	15.4155	15.6989	15.3894	15.6507	15.5674	15.5074	15.0099	15.2063
PRIC285	NaN	13.7007	NaN	NaN	14.8048	NaN	15.9521	NaN	15.6151	NaN	NaN	15.6602	15.6245	NaN	NaN	14.6631	NaN	14.9309	NaN	16.1898	15.9496	15.9532	16.0891	NaN	16.2287	15.5406	NaN	NaN	NaN	NaN	15.2162	15.6557	NaN	NaN	NaN	16.1851	15.9376	NaN	NaN	NaN	NaN	16.6146	15.403	15.7009	NaN	NaN	NaN	14.9948	NaN
TPM2	NaN	NaN	NaN	NaN	20.1674	NaN	NaN	NaN	NaN	19.7328	15.5758	19.5182	NaN	NaN	NaN	13.7011	NaN	NaN	NaN	NaN	NaN	NaN	NaN	19.8171	NaN	NaN	20.4852	NaN	NaN	NaN	NaN	20.1338	19.7721	NaN	NaN	NaN	NaN	NaN	NaN	NaN	NaN	NaN	NaN	19.2521	NaN	NaN	19.9044	NaN	NaN
ANGPTL3	NaN	10.2305	NaN	NaN	10.2611	NaN	NaN	NaN	NaN	NaN	NaN	NaN	NaN	NaN	NaN	NaN	NaN	NaN	10.2245	NaN	NaN	NaN	NaN	10.6983	NaN	NaN	11.1006	10.9882	NaN	NaN	NaN	NaN	NaN	NaN	NaN	NaN	NaN	10.8026	NaN	NaN	NaN	NaN	NaN	NaN	NaN	NaN	NaN	NaN	NaN
OLFM1	NaN	NaN	NaN	NaN	NaN	NaN	NaN	NaN	NaN	NaN	NaN	NaN	NaN	NaN	NaN	14.0781	NaN	NaN	NaN	NaN	NaN	NaN	12.9615	NaN	NaN	NaN	12.8511	NaN	NaN	13.6514	NaN	13.3864	NaN	NaN	NaN	13.7589	NaN	NaN	NaN	NaN	13.2528	12.9294	12.536	12.9543	NaN	NaN	NaN	NaN	NaN
CNDP1	15.0806	14.4728	15.7446	13.9538	13.6392	15.3054	15.3245	15.4111	15.1569	14.892	11.8048	13.7132	14.9394	15.7715	14.5947	13.8428	15.4951	15.6325	15.5255	15.7018	14.3967	15.5262	13.2984	12.594	13.8109	14.6429	13.9838	15.0217	14.0379	15.1322	13.4897	13.4159	13.9147	13.7124	14.9839	15.0259	15.4087	13.1498	14.9661	12.7776	13.9918	14.9493	14.7829	14.8925	14.0845	14.6264	14.3346	15.0467	13.9019
C1S	16.3698	16.8671	16.4432	16.543	17.0276	17.1063	17.4756	17.6749	17.0859	16.7082	17.8359	16.7423	16.7525	16.7942	17.2305	17.0354	17.1638	16.9597	16.7639	16.6799	16.8357	16.8745	16.6059	17.5742	16.7669	17.1583	17.192	16.8315	17.2194	17.2649	17.3327	17.0199	17.4507	17.4323	16.5601	17.4008	16.8552	16.7239	17.421	16.8688	16.6074	17.1492	16.9946	17.5672	16.9574	17.3658	16.6662	16.5808	16.6341
GGH	13.648	NaN	NaN	13.8884	14.2518	14.0844	14.5069	NaN	13.7933	13.9643	NaN	13.6735	13.1137	13.3851	14.0711	14.3915	13.2849	14.1171	13.3634	12.0453	13.2573	13.4561	13.6845	14.132	13.8016	12.6421	14.2305	13.6593	14.0605	13.0485	14.1059	13.5867	14.2329	13.9024	12.9591	13.5064	NaN	14.0658	14.2162	NaN	14.0182	13.2679	13.0345	14.2133	14.4331	14.4351	14.7476	12.0613	12.9763
COMP	15.3431	NaN	NaN	NaN	NaN	NaN	13.7859	NaN	NaN	NaN	NaN	NaN	13.9795	NaN	NaN	NaN	NaN	NaN	NaN	NaN	NaN	NaN	NaN	NaN	13.4259	12.9073	NaN	NaN	NaN	NaN	NaN	NaN	NaN	NaN	NaN	NaN	NaN	NaN	NaN	NaN	NaN	NaN	NaN	NaN	NaN	NaN	NaN	NaN	NaN
	NaN	NaN	NaN	NaN	NaN	NaN	NaN	NaN	NaN	NaN	NaN	NaN	NaN	NaN	NaN	NaN	NaN	NaN	NaN	NaN	NaN	NaN	NaN	NaN	NaN	NaN	NaN	NaN	NaN	NaN	NaN	NaN	NaN	NaN	NaN	NaN	NaN	NaN	18.7379	NaN	NaN	NaN	NaN	NaN	NaN	NaN	NaN	NaN	NaN
PPIA	NaN	NaN	NaN	NaN	NaN	NaN	NaN	NaN	NaN	NaN	NaN	NaN	NaN	NaN	NaN	NaN	NaN	NaN	NaN	NaN	NaN	NaN	NaN	NaN	NaN	NaN	11.9967	NaN	NaN	NaN	NaN	NaN	NaN	NaN	NaN	NaN	NaN	NaN	NaN	NaN	NaN	NaN	NaN	13.0746	NaN	NaN	NaN	NaN	NaN
IL1RAP	14.1795	15.8142	14.7199	14.1963	14.5081	14.0518	14.8438	13.7447	14.8105	13.9476	13.8411	14.4735	14.5306	13.91	14.4903	15.301	14.6394	14.6751	14.948	14.6373	13.7875	15.3275	14.518	NaN	14.1752	14.8514	15.1993	14.2545	14.6849	14.0228	15.202	14.7705	15.1485	14.6727	14.8034	14.5976	14.1948	NaN	14.9047	14.2932	14.2988	15.1023	14.2742	14.843	14.3574	NaN	14.8635	14.3219	14.5365
TFRC	13.0982	NaN	13.8941	NaN	13.2385	13.8256	13.8126	NaN	12.418	13.3133	NaN	13.2696	13.9883	13.6687	13.1324	13.7685	NaN	13.5293	13.4436	14.4041	NaN	NaN	12.9066	NaN	NaN	NaN	12.8251	NaN	12.3348	13.1309	NaN	NaN	14.156	13.9243	13.8795	13.5846	NaN	NaN	NaN	NaN	NaN	13.53	13.8577	13.6412	12.6025	NaN	NaN	13.3185	NaN
NUCB1	NaN	NaN	NaN	NaN	NaN	NaN	15.6719	NaN	NaN	NaN	NaN	NaN	NaN	NaN	NaN	NaN	NaN	NaN	NaN	NaN	NaN	NaN	NaN	NaN	NaN	NaN	NaN	NaN	NaN	NaN	NaN	NaN	NaN	NaN	NaN	NaN	NaN	NaN	NaN	NaN	NaN	NaN	NaN	NaN	NaN	NaN	NaN	NaN	NaN
GLOD4	NaN	NaN	16.8791	NaN	NaN	NaN	NaN	NaN	NaN	NaN	NaN	NaN	NaN	NaN	NaN	NaN	NaN	NaN	NaN	NaN	NaN	NaN	NaN	NaN	NaN	NaN	NaN	NaN	NaN	NaN	NaN	NaN	NaN	NaN	NaN	NaN	NaN	NaN	NaN	NaN	NaN	NaN	NaN	NaN	NaN	NaN	NaN	NaN	NaN
	NaN	NaN	NaN	NaN	NaN	NaN	NaN	NaN	NaN	NaN	NaN	NaN	NaN	NaN	NaN	NaN	NaN	NaN	NaN	NaN	NaN	NaN	NaN	NaN	NaN	NaN	NaN	NaN	NaN	NaN	NaN	NaN	NaN	NaN	NaN	NaN	NaN	NaN	NaN	NaN	NaN	NaN	NaN	NaN	NaN	NaN	NaN	NaN	NaN
IGFALS	17.041	17.9558	17.8588	17.316	17.4621	16.6794	15.9764	17.3807	17.2265	16.5077	16.0553	17.4754	16.6322	17.2961	17.3544	17.7732	16.9636	17.1455	17.0906	16.8898	16.359	17.5834	16.7385	16.0826	17.4214	17.1903	17.0948	16.7372	16.7813	15.6404	16.4737	18.009	16.5942	16.736	18.1052	17.2031	17.8032	14.4417	16.6196	16.8202	15.4715	17.5099	17.6508	16.5139	16.8141	15.9735	17.4218	17.0566	17.5935
PROZ	15.4245	15.935	15.773	14.6811	14.8571	15.1983	15.5206	14.8584	14.7371	13.9658	15.1889	14.5749	14.9139	14.9642	15.0042	14.6666	14.8094	14.1069	14.6801	16.3382	15.2302	15.5858	15.3989	11.6113	15.1657	15.8788	14.9065	15.0178	14.0016	14.1026	14.3079	14.6674	15.3401	14.7461	14.7545	14.8132	14.7867	14.0813	14.4856	14.7764	15.2175	15.0573	15.6294	15.2085	15.1811	13.1726	15.0134	15.4635	12.8582
AGT	16.8857	17.3625	16.8684	17.1567	17.3326	17.0832	17.4514	17.3206	16.6215	16.167	17.4949	17.9232	16.7553	17.2765	16.9457	17.4506	16.8917	16.5252	17.2484	17.4077	16.7217	17.3383	17.3454	16.5403	17.2649	17.7211	17.6596	17.0171	16.5753	16.7943	16.963	17.32	16.8038	17.3277	17.3781	17.2898	17.8008	16.8142	16.8557	17.7716	16.7256	17.1737	17.082	17.0041	16.4851	16.7726	16.7807	17.4748	16.697
CFHR1	17.0095	17.6526	16.9291	17.4952	17.379	16.7689	18.1766	18.2869	17.105	17.6995	17.6781	16.8761	17.2415	17.6558	16.9799	18.0802	17.3817	17.9509	18.1737	17.4551	17.8309	17.9852	17.6539	14.8379	16.8814	17.7091	17.6827	17.2709	16.9469	17.0463	17.8201	17.1214	17.3631	17.3532	17.6747	16.0292	17.6156	17.4946	17.2939	16.4892	17.1597	17.0771	17.8719	17.4049	18.0199	16.7538	16.973	16.7508	17.2751
	20.1555	19.7541	20.2729	19.5768	20.9776	20.061	19.3166	20.5166	20.109	19.7476	20.5877	19.9603	19.749	18.6254	20.199	19.8938	20.1049	20.1725	20.2664	19.4771	20.5625	19.5552	20.0107	20.3764	19.6043	19.6757	19.1905	20.0663	20.4887	19.7276	20.356	19.4631	20.2602	19.8312	20.0541	19.4066	20.2043	20.0881	20.3878	20.7546	20.2833	20.1432	20.2717	19.7101	19.801	19.8258	19.9867	20.1646	19.5091
	NaN	16.8835	16.9754	16.6435	NaN	NaN	16.1029	16.3862	NaN	NaN	NaN	16.2605	NaN	16.8006	16.879	NaN	16.3189	16.2623	NaN	11.2433	16.7827	17.1891	NaN	16.1884	16.7039	16.1306	15.3503	16.4673	15.5239	15.7392	15.4093	16.6302	NaN	NaN	15.695	NaN	17.2971	NaN	NaN	16.727	NaN	17.412	15.2723	16.678	16.3388	NaN	15.3102	15.0639	16.3195
	18.011	18.94	18.1632	18.6077	18.4772	18.3182	18.0935	19.4203	18.3625	17.954	19.0968	17.931	18.2342	18.823	18.2348	19.0006	17.7904	18.4285	18.6627	18.5827	17.7499	18.4459	18.2848	19.1237	18.2763	18.3152	17.6587	18.8024	18.2038	18.6448	18.3162	17.9554	17.9939	19.647	18.5586	18.2123	18.4441	18.3238	17.8946	18.3919	17.8229	18.4864	18.3277	17.8646	18.9103	18.3809	18.0061	18.1526	18.1629
XLKD1	13.9764	14.1427	13.0628	14.0911	13.7432	13.6078	14.0896	13.309	14.4105	14.5002	14.5026	NaN	14.4197	14.9065	14.1889	13.3598	NaN	14.1494	13.5971	12.0964	13.5455	13.9532	13.604	14.3198	NaN	14.2757	14.1172	13.983	13.3287	14.4255	13.971	14.2935	NaN	14.6152	13.488	14.1602	13.1735	14.4731	13.6317	NaN	14.3154	14.2947	14.5298	14.5764	13.8744	NaN	NaN	NaN	NaN
	14.3714	14.2586	13.4646	12.1221	14.5501	11.5796	13.0761	14.3099	13.7669	13.6244	15.3026	14.0177	NaN	NaN	13.0819	12.713	14.26	13.4899	12.5513	13.611	14.2095	14.2264	13.0201	13.7563	13.5522	14.0132	13.6738	NaN	NaN	14.8635	NaN	12.2871	14.0503	13.8087	13.0674	14.1818	13.8472	NaN	14.3388	NaN	14.5833	13.4422	13.1639	13.4017	NaN	14.0351	14.1919	13.6416	13.4658
	NaN	NaN	NaN	NaN	14.2145	NaN	NaN	NaN	14.4686	NaN	NaN	NaN	NaN	NaN	13.8892	NaN	NaN	14.6861	NaN	NaN	NaN	14.8607	11.8346	NaN	13.4959	13.9819	14.0518	NaN	NaN	13.9505	14.0706	13.5452	13.0831	14.3853	14.1313	NaN	NaN	NaN	NaN	12.8896	NaN	13.8263	14.4958	13.6607	14.5185	NaN	NaN	NaN	NaN
CD14	16.1848	14.8715	15.7302	14.7345	16.5732	15.4586	16.4182	15.3735	15.5076	16.0776	14.305	15.5935	15.9069	15.8171	16.4413	15.4243	15.7741	16.0615	15.1013	15.2064	15.4965	15.2958	16.0727	16.4674	15.7571	16.3988	15.9732	16.0733	15.6621	15.5913	15.5465	15.6215	15.0289	15.4637	15.6451	15.8519	15.0317	15.906	15.6541	16.1726	15.7984	16.0198	15.8529	14.7598	15.3137	15.6124	15.5572	15.0031	15.9893
	14.4801	16.2321	13.1575	14.7477	16.7851	13.9978	NaN	16.4642	16.0374	17.0579	13.9675	12.9501	13.4759	15.3152	NaN	12.0374	NaN	15.2659	NaN	14.6744	14.9743	14.55	13.7372	NaN	14.083	17.0613	16.1078	15.0541	15.6352	19.1918	14.5796	15.8389	13.8902	16.6842	15.5697	NaN	13.8993	18.9174	14.1125	16.0167	NaN	16.9563	16.0728	15.8114	15.9165	14.1366	15.8275	NaN	16.1777
GSTO1	NaN	NaN	13.1383	NaN	NaN	NaN	NaN	NaN	NaN	NaN	NaN	NaN	NaN	13.6512	NaN	NaN	NaN	NaN	19.1678	NaN	11.9145	NaN	NaN	13.4786	NaN	NaN	NaN	NaN	NaN	NaN	NaN	13.2936	NaN	NaN	12.8393	NaN	NaN	13.3977	NaN	NaN	12.3469	18.2092	NaN	13.6899	NaN	12.9049	13.291	12.6436	12.3445
LNPEP	NaN	NaN	NaN	NaN	NaN	NaN	16.418	NaN	NaN	NaN	NaN	NaN	NaN	NaN	NaN	NaN	NaN	NaN	NaN	NaN	NaN	NaN	NaN	NaN	NaN	NaN	NaN	NaN	NaN	NaN	NaN	NaN	NaN	NaN	NaN	NaN	17.9646	NaN	NaN	NaN	NaN	NaN	NaN	NaN	NaN	NaN	NaN	NaN	NaN
CTBS	NaN	NaN	NaN	NaN	NaN	NaN	11.1117	NaN	NaN	NaN	NaN	13.0701	NaN	NaN	NaN	NaN	NaN	NaN	15.0729	NaN	NaN	NaN	NaN	NaN	NaN	NaN	NaN	NaN	NaN	NaN	NaN	NaN	NaN	NaN	NaN	NaN	NaN	NaN	NaN	NaN	NaN	NaN	NaN	NaN	NaN	NaN	NaN	NaN	NaN
NT5E	NaN	NaN	NaN	NaN	NaN	NaN	NaN	NaN	NaN	NaN	NaN	NaN	NaN	NaN	NaN	NaN	NaN	NaN	NaN	NaN	NaN	NaN	NaN	NaN	NaN	NaN	NaN	NaN	NaN	NaN	NaN	NaN	NaN	NaN	NaN	NaN	NaN	NaN	NaN	NaN	NaN	NaN	NaN	NaN	NaN	NaN	NaN	NaN	NaN
	NaN	NaN	NaN	NaN	NaN	NaN	NaN	NaN	NaN	NaN	NaN	NaN	NaN	NaN	NaN	NaN	10.5628	NaN	NaN	10.8309	NaN	NaN	NaN	NaN	NaN	NaN	NaN	NaN	NaN	NaN	NaN	NaN	NaN	16.7491	NaN	NaN	NaN	NaN	NaN	NaN	NaN	11.9414	10.6205	NaN	NaN	11.0409	NaN	NaN	NaN
SFTPB	16.8615	16.4143	16.1733	16.8054	16.53	16.0939	15.9805	17.121	15.9897	17.3609	15.3109	16.0902	17.0739	16.9522	NaN	16.489	15.4013	17.7759	16.0911	16.2162	14.826	NaN	16.6118	16.4494	14.2758	14.5191	16.5923	17.1448	16.6014	16.5739	15.0358	15.9289	16.2198	15.2875	16.0313	14.99	16.6465	16.6366	17.0319	15.2766	16.0701	16.3402	15.0466	16.7916	16.2773	16.0133	16.2586	16.9319	16.7494
SPARC	NaN	NaN	NaN	NaN	NaN	NaN	NaN	NaN	NaN	NaN	NaN	NaN	NaN	NaN	NaN	NaN	NaN	NaN	NaN	NaN	NaN	NaN	NaN	NaN	NaN	NaN	NaN	NaN	NaN	NaN	NaN	NaN	NaN	NaN	NaN	NaN	NaN	NaN	NaN	NaN	NaN	NaN	NaN	NaN	NaN	NaN	NaN	NaN	NaN
ITIH4	18.9191	19.4816	18.6672	19.0071	18.9387	18.8457	19.3044	19.7381	18.4588	19.0616	18.2367	18.8115	18.8523	19.2949	19.1474	19.0527	18.6163	19.0907	18.4111	18.8315	18.8768	19.6826	19.5917	18.9463	18.9554	18.6733	19.4713	18.8176	18.9785	18.5483	18.6482	19.057	18.5324	18.781	18.7888	18.7394	19.0518	19.0596	18.572	18.7103	18.3657	18.7306	18.5168	18.7374	18.644	18.7579	18.9492	18.6456	18.8487
NGAL	NaN	NaN	NaN	NaN	NaN	NaN	NaN	NaN	NaN	NaN	NaN	NaN	NaN	NaN	NaN	NaN	NaN	NaN	NaN	NaN	NaN	NaN	NaN	NaN	NaN	NaN	NaN	NaN	NaN	NaN	NaN	NaN	NaN	NaN	NaN	NaN	NaN	11.8261	NaN	NaN	NaN	NaN	NaN	NaN	NaN	12.3417	NaN	NaN	NaN
PDIA3	NaN	NaN	NaN	NaN	NaN	NaN	NaN	NaN	NaN	NaN	NaN	NaN	12.5242	NaN	NaN	NaN	NaN	NaN	NaN	NaN	NaN	NaN	NaN	NaN	NaN	NaN	NaN	NaN	NaN	NaN	NaN	NaN	NaN	NaN	NaN	NaN	NaN	NaN	NaN	NaN	NaN	NaN	NaN	12.9168	NaN	NaN	NaN	NaN	NaN
	NaN	NaN	NaN	NaN	NaN	NaN	NaN	NaN	NaN	NaN	NaN	NaN	NaN	NaN	NaN	NaN	NaN	NaN	NaN	NaN	NaN	NaN	NaN	NaN	NaN	NaN	15.7596	15.6286	15.9453	NaN	NaN	NaN	NaN	NaN	15.9889	NaN	15.7201	15.6465	NaN	NaN	NaN	NaN	NaN	NaN	NaN	NaN	NaN	NaN	NaN
PLTP	14.2189	15.3067	15.0671	14.863	15.3795	15.1379	14.7319	15.0572	15.0339	15.0996	15.9265	13.7768	15.0046	15.2537	15.2657	15.2509	14.9833	14.929	15.0618	15.048	14.8134	15.102	14.9428	14.4363	15.0791	15.4632	15.2726	15.2104	15.4183	15.3871	15.0624	14.5512	15.0841	14.7785	14.7035	15.5211	14.4531	14.7657	15.3489	15.3427	15.5291	15.4782	15.0296	15.1963	15.1645	14.6702	14.7553	14.7197	14.9952
	NaN	NaN	NaN	NaN	12.2815	NaN	NaN	12.6077	NaN	12.7116	NaN	NaN	NaN	12.9073	12.7221	NaN	NaN	12.3063	NaN	NaN	NaN	12.6067	12.4463	NaN	NaN	NaN	NaN	NaN	NaN	NaN	NaN	NaN	NaN	NaN	NaN	NaN	NaN	NaN	NaN	NaN	NaN	13.3139	NaN	NaN	NaN	11.4499	NaN	NaN	NaN
DKK3	NaN	NaN	NaN	NaN	NaN	NaN	NaN	NaN	NaN	NaN	NaN	NaN	NaN	NaN	NaN	NaN	NaN	NaN	NaN	NaN	NaN	NaN	NaN	NaN	NaN	NaN	NaN	NaN	NaN	NaN	NaN	NaN	NaN	NaN	NaN	NaN	16.1938	NaN	NaN	NaN	NaN	NaN	NaN	NaN	NaN	NaN	NaN	NaN	NaN
GDI2	NaN	NaN	NaN	NaN	NaN	NaN	NaN	NaN	NaN	NaN	NaN	NaN	NaN	NaN	NaN	NaN	NaN	NaN	NaN	NaN	NaN	NaN	12.6357	NaN	NaN	NaN	NaN	NaN	NaN	NaN	NaN	NaN	NaN	NaN	NaN	NaN	NaN	NaN	NaN	NaN	NaN	NaN	NaN	NaN	NaN	NaN	NaN	NaN	NaN
PROC	14.1454	14.9067	14.3342	14.237	14.1336	13.7595	13.7929	13.6039	14.0886	13.9917	13.7206	14.19	14.3168	14.4223	14.2339	14.2241	14.1186	13.7132	13.6723	15.041	13.6549	14.6276	14.2254	NaN	14.1713	13.7309	14.4595	13.8885	14.1477	13.9788	13.7975	14.3039	13.3204	14.3315	14.7588	14.1706	14.074	13.5138	14.2854	14.0274	14.062	14.4164	14.7871	13.6357	14.4401	14.0101	14.6209	14.3736	14.4482
	21.3006	23.6585	23.085	23.1431	22.8723	22.4744	22.3477	23.8782	22.7939	22.7103	24.2395	23.581	22.583	22.5955	23.2364	23.6209	23.7228	22.7932	22.8927	22.8595	22.6304	23.5191	23.0292	22.6856	22.6482	23.6327	23.5892	22.3772	23.6444	24.3405	23.602	23.1178	23.9754	24.0219	22.5741	24.2094	22.9025	22.2784	21.7276	22.7346	23.3053	22.4871	23.0788	24.0151	23.3563	21.8532	22.636	22.3584	22.3547
	18.2178	19.1462	18.7111	18.8102	18.7065	18.6456	18.894	18.6988	18.6745	18.6558	19.0767	19.0669	18.5743	18.9602	19.2653	19.2893	18.8094	18.6223	18.6179	19.0013	18.4345	19.0586	19.0602	18.8297	18.7145	19.0722	19.1605	19.1212	19.0201	18.8463	19.2173	18.8745	18.8921	18.9962	18.8654	19.1957	18.9195	18.5387	18.6424	18.3392	18.8683	18.5469	18.6391	19.4066	19.5298	18.5326	18.7719	18.8693	19.06
	NaN	12.4884	NaN	NaN	NaN	NaN	NaN	NaN	NaN	NaN	NaN	NaN	NaN	13.2501	NaN	NaN	NaN	NaN	NaN	NaN	NaN	NaN	NaN	NaN	NaN	NaN	NaN	NaN	NaN	NaN	NaN	12.674	NaN	NaN	NaN	NaN	NaN	NaN	NaN	NaN	NaN	NaN	NaN	NaN	NaN	NaN	NaN	NaN	NaN
ITGB3	NaN	NaN	NaN	NaN	12.6797	NaN	NaN	10.3681	NaN	13.0295	NaN	NaN	NaN	NaN	NaN	NaN	NaN	NaN	NaN	NaN	NaN	NaN	NaN	13.1877	11.9808	NaN	14.5071	13.3305	NaN	NaN	NaN	NaN	NaN	NaN	12.9332	NaN	NaN	12.4485	NaN	NaN	NaN	NaN	NaN	11.6733	NaN	NaN	12.5416	NaN	13.0738
	14.7877	14.4053	14.661	15.0426	14.71	14.1131	NaN	13.4269	14.5798	15.1188	NaN	13.4309	15.2444	14.2646	13.6824	14.4094	NaN	15.0799	13.9776	12.9134	14.5121	13.557	13.5843	13.7465	13.7703	14.1285	13.0041	13.9804	14.109	13.7473	13.6804	NaN	13.7127	14.1223	13.4948	14.3674	13.9066	14.8136	13.9664	13.632	14.3034	14.4348	14.0182	14.308	13.3364	13.8642	14.2822	14.2664	14.3528
	NaN	18.8735	18.3144	18.9095	18.2349	18.1868	18.8126	18.1039	19.5012	18.7227	18.8675	19.4298	NaN	17.6899	19.0263	NaN	19.178	17.8908	18.4382	NaN	18.056	NaN	18.2503	17.1215	NaN	NaN	NaN	NaN	18.9933	19.1647	NaN	18.7703	17.9466	12.6471	18.5329	NaN	NaN	NaN	17.0893	18.9833	19.2286	NaN	NaN	18.0676	17.5648	19.1716	17.3928	18.2921	18.6331
RTL9	16.4479	17.0341	17.0587	16.2731	17.694	17.2594	17.4159	16.3923	16.826	16.8673	17.0957	15.9669	17.2713	17.254	16.3294	16.0765	15.9872	16.8681	17.0786	16.9313	17.4248	17.8722	16.8202	16.58	17.9038	14.9786	17.2617	15.192	16.8256	18.1143	17.2892	17.1642	16.5353	16.6346	17.0009	17.5404	16.972	17.5932	17.0669	18.4211	16.7193	17.0525	15.707	18.3512	15.5187	17.3114	16.9129	17.0298	17.7515
ROBO4	NaN	11.8072	NaN	NaN	NaN	NaN	NaN	NaN	NaN	NaN	NaN	NaN	NaN	NaN	NaN	NaN	NaN	NaN	NaN	NaN	NaN	NaN	NaN	NaN	NaN	NaN	NaN	NaN	NaN	NaN	NaN	NaN	NaN	NaN	NaN	NaN	NaN	NaN	NaN	NaN	NaN	NaN	NaN	NaN	NaN	NaN	NaN	NaN	NaN
ATRN	16.6157	16.1014	16.006	16.2414	16.3393	16.6314	16.2886	16.0423	16.4305	16.6046	15.8492	16.0712	16.3635	16.0355	16.5495	16.4827	16.169	16.4466	16.5528	16.3625	16.1472	16.5636	16.4982	16.1582	16.4082	16.8965	16.8953	15.8275	16.6807	16.8328	16.5103	16.7816	16.4144	16.6248	17.4223	16.6123	16.7747	16.9217	16.5965	17.3687	16.337	16.4749	16.8355	16.2208	16.6075	16.4097	16.3867	16.3708	16.4609
B2M	NaN	NaN	NaN	NaN	NaN	NaN	NaN	NaN	NaN	NaN	NaN	NaN	NaN	NaN	NaN	NaN	NaN	NaN	NaN	NaN	NaN	NaN	NaN	NaN	NaN	NaN	NaN	NaN	NaN	NaN	NaN	NaN	NaN	NaN	NaN	NaN	NaN	NaN	NaN	NaN	NaN	NaN	NaN	NaN	NaN	NaN	NaN	NaN	NaN
	15.2575	16.0542	15.1065	15.4078	15.4316	15.0285	15.415	15.3409	15.3593	15.3854	15.9444	15.0939	15.2011	14.4891	16.2232	15.1123	15.5	15.3758	15.8406	14.8881	14.9544	16.2689	15.6892	15.6893	15.3017	15.1322	15.4253	15.4102	15.2963	15.6349	14.8892	15.4657	16.0315	15.9778	16.4267	14.8253	15.1366	NaN	15.5126	16.1379	15.3195	16.1117	16.0362	14.8299	15.6871	16.2892	15.6418	15.4876	15.5705
KNG1	20.5509	21.1487	21.0579	20.9182	20.657	20.8453	20.6174	21.7191	20.4599	20.443	21.2027	20.7203	20.246	20.6743	21.7473	21.3224	20.7212	20.5219	20.8372	20.5941	20.38	20.9997	20.4618	20.9473	20.7095	21.0014	20.7139	21.1067	21.1433	20.8306	20.8901	20.4447	20.5713	20.6256	20.7731	20.5997	20.7729	20.107	19.9286	21.19	21.1637	20.8031	20.8372	21.2298	20.7654	20.3608	20.5847	20.3817	20.3144
	17.667	17.7468	17.8853	18.2226	17.942	18.1305	18.0035	18.7521	17.8458	17.9103	17.9368	18.205	17.7944	18.4106	18.2852	18.4895	18.0227	17.9405	17.5937	17.557	17.5989	17.9702	18.1316	18.13	18.2145	18.2612	18.1591	18.2755	18.2371	18.2447	18.4306	17.8976	18.3251	17.9043	17.6279	18.0455	18.1682	18.3496	17.7572	17.6856	17.5602	17.7973	17.8779	18.4541	18.4758	18.0095	18.2709	17.6291	17.6856
	NaN	NaN	13.8392	NaN	NaN	NaN	NaN	NaN	NaN	NaN	NaN	NaN	NaN	NaN	NaN	NaN	NaN	NaN	NaN	NaN	NaN	13.1436	NaN	NaN	12.7487	NaN	NaN	NaN	NaN	NaN	NaN	NaN	NaN	NaN	NaN	NaN	NaN	NaN	NaN	14.0252	NaN	12.8141	NaN	NaN	13.8649	NaN	NaN	NaN	NaN
LAMP2	12.5973	12.2105	13.2373	NaN	12.2017	12.7217	12.6761	NaN	12.2176	NaN	NaN	NaN	NaN	NaN	NaN	NaN	NaN	12.0385	11.8847	NaN	11.6903	12.1628	12.3941	11.4982	11.8918	NaN	11.3937	12.4009	NaN	11.7869	NaN	12.2657	12.2559	NaN	12.3703	11.8809	12.3091	11.5583	NaN	11.9989	NaN	11.9772	NaN	NaN	NaN	11.4786	11.8227	12.0686	11.7463
SLC3A2	NaN	NaN	NaN	NaN	NaN	NaN	NaN	NaN	NaN	NaN	NaN	NaN	NaN	NaN	NaN	NaN	NaN	NaN	NaN	NaN	NaN	NaN	NaN	NaN	NaN	NaN	NaN	NaN	NaN	NaN	NaN	NaN	NaN	NaN	NaN	NaN	NaN	NaN	NaN	NaN	NaN	NaN	NaN	NaN	NaN	NaN	NaN	NaN	NaN
PLXDC2	12.5946	12.6129	NaN	11.9251	13.9385	12.234	NaN	12.0222	13.0382	NaN	NaN	NaN	NaN	NaN	NaN	12.9487	NaN	NaN	16.5708	NaN	NaN	NaN	NaN	12.5649	NaN	NaN	NaN	NaN	NaN	NaN	NaN	NaN	NaN	NaN	NaN	NaN	NaN	12.584	NaN	NaN	NaN	NaN	12.9496	NaN	NaN	NaN	NaN	14.312	NaN
	NaN	NaN	NaN	17.4555	NaN	NaN	NaN	NaN	NaN	NaN	16.6431	17.4563	NaN	NaN	NaN	NaN	NaN	NaN	NaN	NaN	NaN	NaN	NaN	NaN	NaN	NaN	NaN	NaN	NaN	NaN	NaN	NaN	NaN	17.7104	16.4765	NaN	NaN	NaN	NaN	NaN	NaN	NaN	16.7307	NaN	NaN	NaN	NaN	NaN	NaN
ABAT	NaN	NaN	NaN	NaN	NaN	NaN	NaN	NaN	NaN	NaN	NaN	NaN	NaN	NaN	NaN	NaN	NaN	NaN	NaN	NaN	NaN	NaN	NaN	NaN	NaN	NaN	NaN	NaN	NaN	NaN	14.943	NaN	NaN	NaN	NaN	NaN	NaN	NaN	NaN	NaN	NaN	15.3196	NaN	NaN	NaN	NaN	NaN	NaN	NaN
	NaN	15.1182	15.3157	NaN	14.7995	15.4463	15.4955	14.754	NaN	16.0017	NaN	15.0223	NaN	NaN	15.1959	NaN	14.8166	NaN	15.2217	15.6007	15.9881	15.2637	NaN	13.6901	15.6455	NaN	NaN	14.6552	14.8541	14.1399	15.3035	15.0877	15.2212	15.9605	NaN	15.14	NaN	14.5742	NaN	NaN	NaN	14.6109	15.081	15.1503	NaN	15.622	12.8029	15.1496	NaN
C8B	16.6763	16.1212	16.3875	16.1826	16.6241	16.4812	16.547	17.1831	16.2951	16.4084	16.5056	16.9132	16.1643	15.914	16.2948	16.4052	16.1241	16.1915	16.5954	16.0337	16.1179	16.1738	16.2385	16.4521	16.5332	16.8625	16.4777	16.2927	17.0779	16.158	16.1465	16.4401	16.009	16.5318	16.8954	16.4342	16.4575	16.8584	16.3816	16.0755	16.283	16.1593	15.7126	16.0989	16.326	16.3997	16.3443	16.3453	16.5147
MYL6	NaN	NaN	NaN	NaN	NaN	NaN	NaN	NaN	NaN	NaN	NaN	NaN	NaN	NaN	NaN	NaN	NaN	NaN	NaN	NaN	NaN	NaN	NaN	14.8073	NaN	NaN	14.7078	14.1635	NaN	NaN	NaN	NaN	NaN	NaN	NaN	NaN	NaN	NaN	NaN	NaN	NaN	NaN	NaN	NaN	NaN	NaN	NaN	NaN	NaN
MMP9	NaN	NaN	NaN	NaN	NaN	NaN	NaN	NaN	NaN	NaN	NaN	NaN	NaN	11.9317	NaN	NaN	NaN	NaN	NaN	NaN	NaN	NaN	NaN	NaN	NaN	NaN	NaN	NaN	NaN	NaN	NaN	NaN	NaN	NaN	NaN	NaN	NaN	10.6971	NaN	NaN	NaN	NaN	NaN	NaN	NaN	NaN	NaN	11.0694	NaN
LOXHD1	18.6941	19.4681	NaN	19.058	18.9593	NaN	18.7912	NaN	NaN	NaN	NaN	18.991	18.9132	18.6367	19.306	19.4218	NaN	NaN	18.7431	19.2753	NaN	NaN	18.7928	18.0979	19.1738	19.133	19.24	18.5103	19.0233	18.9347	18.7295	18.8799	NaN	NaN	19.0906	19.2011	NaN	NaN	NaN	NaN	NaN	19.1225	18.8554	NaN	19.466	NaN	NaN	18.9887	NaN
THBS4	NaN	NaN	NaN	NaN	NaN	NaN	NaN	NaN	NaN	NaN	NaN	NaN	NaN	NaN	NaN	NaN	NaN	14.5984	NaN	NaN	NaN	NaN	NaN	NaN	NaN	NaN	NaN	NaN	NaN	NaN	NaN	NaN	NaN	NaN	NaN	NaN	NaN	NaN	NaN	NaN	NaN	NaN	NaN	NaN	NaN	NaN	NaN	NaN	NaN
AHSG	19.3833	19.7481	20.0623	20.5879	19.5733	20.0035	19.4724	19.5705	20.1341	19.1487	20.6558	20.3303	18.6422	19.1173	19.9519	20.6586	19.9342	19.5027	19.5085	18.3983	19.6071	19.8923	20.1269	19.4342	19.5775	19.4689	19.4562	19.7452	19.7093	19.7326	19.3977	18.9606	19.596	19.2134	19.454	19.5812	19.8799	18.2231	19.3408	19.575	19.6403	19.4541	19.4747	19.6411	20.636	19.8484	20.0894	19.3164	19.0121
CDH13	NaN	NaN	NaN	NaN	NaN	NaN	NaN	NaN	NaN	NaN	NaN	NaN	NaN	NaN	NaN	NaN	NaN	NaN	NaN	NaN	NaN	NaN	14.2316	NaN	NaN	13.9746	14.018	NaN	NaN	NaN	13.4774	NaN	NaN	NaN	13.8812	NaN	NaN	NaN	NaN	NaN	NaN	13.96	13.9997	NaN	NaN	NaN	NaN	NaN	NaN
ITIH4	14.7037	14.4977	14.4111	14.1829	14.6848	14.4876	14.3695	14.3516	14.3598	14.3325	14.5679	14.7612	14.23	14.3379	15.2139	14.709	14.1585	14.4606	14.433	15.0112	14.567	14.348	14.4273	14.2379	14.4502	13.7795	14.3674	14.4041	14.1529	13.898	14.0779	14.5527	14.0434	14.7646	14.2138	14.5723	14.2509	15.3167	14.328	14.2559	14.1532	14.4984	14.1408	13.9455	15.0741	14.4845	14.3865	14.4626	14.3754
LTBP1	NaN	NaN	NaN	NaN	NaN	NaN	NaN	NaN	NaN	NaN	NaN	NaN	NaN	NaN	NaN	NaN	NaN	13.1064	NaN	NaN	NaN	NaN	NaN	NaN	NaN	NaN	NaN	NaN	NaN	NaN	NaN	NaN	NaN	NaN	NaN	NaN	NaN	NaN	NaN	NaN	NaN	NaN	NaN	NaN	NaN	NaN	NaN	NaN	NaN
	NaN	NaN	NaN	NaN	NaN	12.9162	NaN	NaN	NaN	NaN	NaN	NaN	NaN	NaN	NaN	NaN	NaN	NaN	14.5552	NaN	NaN	16.2661	NaN	NaN	NaN	15.3532	NaN	NaN	NaN	14.5626	13.7469	NaN	NaN	14.42	NaN	NaN	NaN	NaN	NaN	11.6765	15.7736	NaN	NaN	15.9401	NaN	14.7941	NaN	NaN	15.9589
MRC1L1	NaN	NaN	NaN	NaN	NaN	NaN	NaN	NaN	NaN	NaN	NaN	NaN	NaN	NaN	NaN	NaN	NaN	NaN	NaN	NaN	NaN	NaN	NaN	NaN	NaN	NaN	NaN	NaN	NaN	NaN	NaN	NaN	NaN	NaN	NaN	NaN	16.5399	NaN	NaN	NaN	NaN	NaN	NaN	NaN	NaN	NaN	NaN	NaN	NaN
APOB	19.1361	19.7094	18.8622	19.2538	18.6026	19.3253	18.9787	19.0931	18.8498	19.2077	18.8968	19.0129	18.9963	20.0134	19.0739	19.5927	19.1259	18.8788	19.1272	19.3622	18.8232	19.4263	19.296	18.5249	18.5914	18.5164	19.4612	18.5588	19.2746	19.0016	19.378	19.3684	19.029	18.9599	18.7066	19.3214	18.7782	18.2723	18.922	19.1083	18.8738	19.3479	19.3348	18.9861	19.1452	18.9087	18.8968	19.5628	19.2987
APOD	19.0193	20.4832	19.0687	18.7021	19.3395	18.9886	18.4243	19.8023	18.7172	18.6019	19.9179	18.9738	19.318	19.6256	19.8523	19.7164	19.0819	18.8866	20.2857	20.6789	18.6276	20.2044	18.3643	18.7981	19.3198	19.7452	19.3439	18.9033	18.7731	19.3853	18.6266	19.4457	18.9078	18.3972	19.4025	19.75	18.6785	18.2357	19.4813	19.3135	19.3353	19.7915	19.7166	19.0456	19.6022	18.0515	18.9829	19.841	18.5473
CD163	NaN	NaN	NaN	NaN	NaN	NaN	NaN	NaN	NaN	NaN	NaN	NaN	NaN	NaN	NaN	NaN	NaN	NaN	NaN	NaN	NaN	NaN	NaN	NaN	NaN	NaN	NaN	NaN	NaN	NaN	NaN	NaN	NaN	NaN	NaN	NaN	NaN	NaN	NaN	NaN	NaN	NaN	NaN	NaN	NaN	NaN	NaN	NaN	NaN
IGFBP2	NaN	NaN	NaN	NaN	16.0807	NaN	NaN	16.294	NaN	15.4184	NaN	NaN	NaN	15.2672	NaN	15.7228	NaN	15.4289	NaN	NaN	NaN	NaN	NaN	NaN	15.2375	NaN	15.2462	NaN	NaN	NaN	NaN	NaN	NaN	NaN	NaN	NaN	NaN	NaN	15.7151	NaN	NaN	15.6788	14.8132	15.6541	NaN	NaN	NaN	NaN	NaN
YWHAZ	12.6905	12.3458	12.9735	12.3095	14.731	13.2001	NaN	13.4824	14.2439	14.0712	13.6462	13.3168	NaN	14.0589	NaN	13.4183	NaN	13.8362	13.4644	12.8532	12.4093	12.3672	12.0595	16.9364	13.3471	12.2238	13.7839	13.7745	13.3265	12.9601	12.2611	14.0431	12.8859	NaN	16.6284	13.0903	13.5775	14.3066	12.5567	12.7098	13.1616	13.0417	11.9169	14.743	NaN	13.4105	13.6141	13.397	13.4218
ACTA2	15.023	14.5134	14.1293	14.2319	16.4548	14.5553	13.7384	14.1662	14.5951	14.9443	15.9774	14.3384	15.8532	15.3483	13.9215	14.0131	12.9683	13.9262	13.3313	13.995	13.6027	14.2964	13.7784	17.5574	15.4811	13.3924	16.7407	14.6329	15.0816	14.8373	NaN	16.0726	14.4065	NaN	16.0091	15.1813	14.2086	14.2018	12.9253	13.5444	14.3347	15.089	13.4504	14.994	NaN	13.2888	16.3929	13.6095	14.5321
BCHE	15.4351	15.5585	14.9776	15.2675	14.4294	14.7773	14.4356	14.8983	14.2596	14.2487	15.6514	14.8412	14.8316	15.1058	14.9592	15.102	14.269	15.1591	14.9924	15.0582	15.2827	15.7699	15.1786	15.3039	15.1276	15.7988	15.2683	15.4499	15.262	14.6715	15.2789	15.3459	14.7788	15.394	15.5898	15.354	15.7519	14.3631	14.4561	15.4766	14.6888	15.4396	15.732	15.4461	15.8618	15.5646	15.1973	15.1018	15.3712
SH3BGRL3	NaN	NaN	NaN	NaN	NaN	NaN	NaN	NaN	NaN	NaN	14.4571	NaN	NaN	NaN	NaN	NaN	NaN	13.9409	NaN	NaN	NaN	NaN	NaN	NaN	NaN	NaN	NaN	NaN	NaN	NaN	NaN	NaN	NaN	NaN	NaN	NaN	NaN	NaN	NaN	NaN	NaN	NaN	NaN	NaN	NaN	NaN	NaN	NaN	NaN
SAA1	NaN	NaN	NaN	NaN	16.7452	NaN	NaN	20.1009	15.2863	18.3207	15.5671	17.2628	NaN	16.2834	15.6621	20.4922	15.3771	NaN	NaN	NaN	NaN	17.6519	NaN	15.7698	19.0455	17.6099	17.5385	NaN	16.4637	13.8965	17.2806	16.9525	18.4857	16.3849	18.7581	13.9194	16.145	17.0741	16.6274	NaN	NaN	NaN	19.811	15.5307	NaN	16.1733	NaN	17.0043	NaN
COL18A1	NaN	NaN	NaN	NaN	12.7214	NaN	12.6618	NaN	NaN	NaN	NaN	NaN	NaN	NaN	NaN	12.926	NaN	12.1856	NaN	NaN	NaN	NaN	NaN	NaN	12.5327	NaN	12.8183	NaN	NaN	NaN	NaN	NaN	11.6372	NaN	NaN	NaN	NaN	NaN	NaN	NaN	NaN	12.4621	NaN	NaN	12.6368	NaN	NaN	NaN	NaN
FGL1	NaN	NaN	NaN	NaN	NaN	NaN	NaN	NaN	NaN	NaN	NaN	NaN	NaN	NaN	NaN	NaN	NaN	NaN	NaN	NaN	NaN	NaN	NaN	14.1556	NaN	NaN	NaN	NaN	NaN	NaN	NaN	NaN	NaN	NaN	NaN	NaN	NaN	14.0068	NaN	NaN	NaN	NaN	NaN	NaN	NaN	NaN	NaN	NaN	NaN
COL1A1	NaN	NaN	NaN	NaN	NaN	NaN	NaN	NaN	NaN	NaN	NaN	NaN	NaN	NaN	NaN	NaN	NaN	NaN	NaN	NaN	NaN	NaN	NaN	NaN	NaN	NaN	NaN	NaN	NaN	NaN	NaN	NaN	NaN	NaN	NaN	NaN	NaN	NaN	NaN	NaN	NaN	NaN	14.4608	NaN	NaN	NaN	NaN	NaN	NaN
ICAM2	13.02	NaN	10.9963	NaN	NaN	NaN	11.0076	NaN	11.3651	NaN	NaN	NaN	NaN	NaN	NaN	NaN	13.2397	13.4372	NaN	NaN	NaN	NaN	NaN	NaN	NaN	NaN	NaN	NaN	NaN	10.3238	NaN	NaN	NaN	NaN	13.5289	NaN	NaN	10.4174	NaN	NaN	NaN	NaN	NaN	NaN	NaN	NaN	13.316	NaN	NaN
HBG2	NaN	14.1689	NaN	13.3675	12.7808	NaN	NaN	NaN	17.1078	NaN	14.6908	NaN	17.7144	NaN	NaN	NaN	NaN	12.7001	13.0249	NaN	12.674	NaN	NaN	NaN	12.836	NaN	NaN	16.7757	13.2266	NaN	14.0582	NaN	12.1927	NaN	NaN	NaN	NaN	NaN	NaN	NaN	NaN	NaN	NaN	15.088	NaN	13.6559	NaN	NaN	NaN
PPBP	15.4678	15.7029	15.4878	17.1699	16.1216	14.864	14.5702	18.6562	15.9132	17.4417	16.4927	15.1012	16.7055	16.5407	14.1843	15.2071	NaN	17.8367	13.8175	15.8	14.5999	14.5933	14.1524	16.6763	15.0663	15.8652	16.3397	17.322	15.6716	14.437	15.9624	15.0777	15.7705	NaN	15.2294	15.1249	14.994	17.5869	15.4348	17.6011	15.4917	16.5093	15.8799	16.0429	16.5738	17.2465	15.7603	16.348	17.0505
HGFAC	15.7004	16.4508	15.0136	15.268	16.2172	15.3727	14.9819	15.2784	15.5795	NaN	16.1938	15.3841	15.1579	15.7961	15.6294	15.2929	15.6909	16.2395	16.3549	16.4279	16.3993	16.0509	16.5912	15.9815	16.3823	15.8674	16.2006	16.061	15.4508	17.196	16.4285	16.2642	15.2559	16.582	16.4069	17.2958	16.4931	15.293	15.4742	15.4764	16.4546	16.239	16.6318	16.3482	15.9807	15.7037	15.9942	16.2285	16.6002
GC	19.6479	NaN	NaN	18.3216	NaN	19.2328	NaN	NaN	20.9147	19.6241	NaN	NaN	NaN	18.3285	20.136	20.8534	18.7855	18.3732	19.5056	NaN	19.9594	NaN	17.4488	18.3044	NaN	19.9794	18.9084	NaN	19.2694	18.8976	NaN	19.2434	19.3584	20.0891	19.6955	NaN	19.0978	18.7957	NaN	20.3061	18.1917	18.4004	19.1346	18.3156	18.9779	18.7569	NaN	19.6901	NaN
HBB	19.3029	20.09	19.6989	20.179	18.783	19.0287	18.519	19.6933	21.9032	18.3824	19.4118	18.2327	19.8767	19.561	20.5677	19.1569	18.933	19.7711	20.3613	19.0148	21.3337	19.2556	20.3833	18.8227	19.9786	18.4826	19.1528	20.4464	19.484	20.4926	19.9226	19.7925	19.1698	18.1155	18.6537	19.242	20.0647	21.0616	18.7087	18.4025	19.4707	19.4005	19.2767	21.7182	19.9173	19.9459	19.7045	19.6125	18.7855
COL6A3	NaN	NaN	NaN	NaN	NaN	NaN	NaN	NaN	NaN	NaN	NaN	NaN	14.8974	NaN	NaN	NaN	NaN	NaN	NaN	NaN	NaN	NaN	NaN	NaN	NaN	NaN	NaN	NaN	17.1871	NaN	NaN	15.4508	NaN	NaN	NaN	NaN	NaN	NaN	NaN	NaN	NaN	NaN	NaN	NaN	NaN	NaN	NaN	NaN	NaN
VTN	20.6123	21.2782	20.9615	21.294	20.7005	21.0331	20.8298	20.6691	20.5383	20.6057	20.3467	20.703	20.4242	20.8723	21.0289	20.6011	20.761	20.5164	20.716	20.8427	20.5	20.1047	20.5397	20.284	20.7664	20.4168	20.5944	20.4929	20.5205	20.8742	20.4927	21.0262	20.5997	20.6653	20.9165	20.6129	20.8633	20.6119	20.1589	20.4288	20.2874	20.6738	20.8336	20.2187	20.8364	20.7455	20.6855	20.6816	20.3959
CFI	18.2289	17.7175	18.1933	18.0051	18.2109	18.1615	18.4992	17.7116	17.7164	18.1584	17.4927	18.1261	17.8747	18.4927	18.2089	18.0455	18.051	18.0038	18.081	18.1996	18.2376	18.1162	17.891	18.2193	18.3738	18.4908	17.9156	18.2157	18.032	18.1743	18.347	18.0556	18.1358	18.0476	18.077	18.1432	18.1079	18.3598	18.0948	18.0121	17.8912	18.1166	18.1705	17.9985	18.2614	18.0485	18.0895	18.0813	18.0139
ENPP2	NaN	NaN	NaN	NaN	NaN	NaN	NaN	NaN	NaN	NaN	NaN	NaN	NaN	NaN	NaN	NaN	NaN	NaN	NaN	NaN	NaN	NaN	NaN	NaN	NaN	NaN	NaN	NaN	NaN	NaN	NaN	NaN	NaN	NaN	NaN	NaN	NaN	NaN	NaN	NaN	NaN	NaN	NaN	NaN	NaN	NaN	NaN	17.7601	NaN
NRP1	16.8555	17.6771	19.4319	18.2154	18.4836	NaN	17.7589	18.6859	18.5348	19.1483	20.1429	19.9944	17.2046	16.5939	16.546	19.174	18.5526	18.0888	16.8906	17.1294	18.0544	18.3808	17.9759	19.2859	17.4249	16.5416	17.5256	17.5451	18.2045	15.8981	17.1933	17.183	17.5703	16.1964	16.7704	17.5144	17.279	18.0167	17.312	17.8571	17.74	16.627	17.5786	17.9128	18.6111	18.0332	16.9001	17.8009	17.9064
SERPINA1	22.361	22.9214	22.663	23.1364	23.5944	23.0054	23.0935	23.5589	23.2225	23.3801	22.5463	23.0743	23.3122	24.0368	23.4849	23.8461	23.3675	23.4403	22.5843	22.4147	23.076	23.0978	23.1302	23.101	23.5569	23.1298	23.4349	22.9444	23.4461	23.5243	23.3059	23.1723	23.0724	22.9545	23.2787	23.4113	23.1904	24.0566	23.2349	23.7062	22.4008	23.0026	23.0027	23.2139	23.2903	23.0916	23.1254	23.0713	22.6607
SERPING1	19.7105	16.8939	16.6538	19.8294	20.1222	19.5945	19.6204	19.5019	19.2821	19.3055	18.5303	19.3216	19.5476	20.1765	18.1466	17.7807	19.8903	19.8969	19.8201	18.9656	19.5529	16.1767	19.5614	18.5	20.1557	20.1584	19.7425	19.6451	19.7256	20.0404	19.9045	19.6959	19.9194	20.1011	19.8695	19.9187	19.9224	20.068	19.4376	19.8657	19.7414	17.8702	20.2649	18.8568	18.0938	19.2035	19.944	19.6311	19.413
HBA2	NaN	NaN	NaN	NaN	NaN	NaN	NaN	NaN	16.8308	NaN	NaN	NaN	NaN	NaN	NaN	NaN	NaN	NaN	NaN	NaN	16.6458	NaN	NaN	NaN	NaN	NaN	NaN	NaN	NaN	15.5214	NaN	NaN	NaN	NaN	NaN	NaN	NaN	NaN	NaN	NaN	NaN	NaN	NaN	16.1246	NaN	NaN	NaN	NaN	NaN
CP	NaN	NaN	NaN	NaN	NaN	NaN	NaN	19.238	NaN	NaN	NaN	NaN	NaN	NaN	NaN	NaN	NaN	NaN	NaN	NaN	NaN	18.6548	NaN	NaN	NaN	NaN	NaN	NaN	NaN	NaN	NaN	NaN	NaN	NaN	NaN	NaN	NaN	NaN	NaN	NaN	NaN	NaN	NaN	NaN	18.8345	NaN	NaN	NaN	NaN
CFL1	NaN	NaN	NaN	NaN	12.8997	NaN	NaN	NaN	NaN	13.525	NaN	NaN	13.9113	NaN	12.5041	NaN	NaN	13.4352	NaN	NaN	NaN	NaN	NaN	14.4812	NaN	NaN	12.5178	12.3096	NaN	NaN	NaN	NaN	NaN	NaN	NaN	NaN	NaN	NaN	NaN	NaN	NaN	NaN	NaN	12.6104	NaN	NaN	12.2838	NaN	11.8143
HSPA8	NaN	14.859	NaN	NaN	12.5377	NaN	NaN	NaN	NaN	12.2152	NaN	NaN	NaN	NaN	10.8621	NaN	NaN	NaN	NaN	NaN	NaN	NaN	NaN	12.9288	NaN	NaN	13.4253	NaN	NaN	NaN	NaN	11.8103	NaN	NaN	NaN	NaN	NaN	12.5854	NaN	NaN	NaN	NaN	NaN	NaN	NaN	NaN	NaN	NaN	12.4022
F9	14.9131	15.2093	15.2284	14.9526	15.1522	14.8658	15.0597	14.4656	14.4462	14.668	13.8553	13.9994	14.5526	15.7943	15.4183	15.0556	14.5143	14.6102	15.2555	15.7824	14.4645	15.0925	15.0641	13.8127	15.0308	15.1404	15.0641	14.9971	15.0125	15.1266	14.9327	14.8369	14.832	14.5472	14.8706	15.0638	13.1931	15.0321	14.833	14.9014	14.7278	15.4655	14.8644	14.9173	15.2954	14.6927	14.9575	14.9866	14.5688
	18.2607	19.7726	18.9489	19.6456	19.1523	18.3239	19.777	20.7025	19.7972	20.0879	21.192	20.5219	18.4984	19.551	20.7478	19.4556	18.955	19.3632	20.1587	18.4929	19.7911	20.5488	18.9742	19.7035	20.1751	20.6329	20.7564	18.6565	20.8731	20.4192	19.116	20.4827	20.4784	20.4597	20.1875	19.8533	20.2567	17.8718	18.7023	19.5402	20.8037	20.1845	19.1468	19.8336	20.4837	18.8882	19.101	20.153	18.8256
HSPB1	NaN	NaN	NaN	NaN	NaN	NaN	NaN	NaN	NaN	NaN	NaN	NaN	NaN	NaN	NaN	NaN	NaN	NaN	NaN	NaN	NaN	NaN	NaN	NaN	NaN	NaN	12.6065	NaN	NaN	NaN	NaN	NaN	NaN	NaN	NaN	NaN	NaN	NaN	NaN	NaN	NaN	NaN	NaN	NaN	NaN	NaN	NaN	NaN	NaN
	18.2773	17.5857	18.1132	18.4012	18.8697	19.8905	18.9189	18.1075	18.3934	17.9502	18.523	18.6773	18.6146	16.689	17.1082	18.1501	18.5298	18.8995	19.0736	18.3681	18.037	18.4964	18.2399	18.057	18.1167	19.0013	17.8012	18.1921	18.4334	18.3459	17.9759	17.9916	19.0403	18.2087	18.6374	18.3291	17.8729	18.0959	18.3514	17.7008	18.3123	18.8281	18.1806	18.546	18.3745	18.513	18.4895	18.2509	17.8361
	23.4824	24.3452	24.6606	23.9894	23.6628	24.7952	24.0221	24.313	23.8674	24.0951	25.549	24.4429	24.305	22.4867	22.4892	24.4079	23.7865	24.736	24.5018	22.9326	24.871	22.2248	23.7963	24.5017	22.7177	23.4558	23.4911	23.76	23.7705	23.298	24.2245	22.1176	23.2713	22.7207	22.6746	22.154	22.428	24.8861	23.3765	23.2764	22.9585	22.3671	23.708	22.2768	23.87	24.2603	22.8836	22.9513	24.0026
	NaN	12.3489	NaN	NaN	11.1793	14.5172	14.1127	NaN	12.8267	13.4532	NaN	12.5252	13.81	11.9905	11.5901	NaN	13.6064	14.0525	NaN	12.6636	15.807	NaN	12.3406	14.6592	NaN	NaN	9.77422	14.5678	NaN	NaN	NaN	NaN	NaN	14.7592	NaN	NaN	NaN	13.5994	15.7738	NaN	16.0269	NaN	14.0875	12.7836	11.7973	14.0794	14.9043	14.5753	14.5365
SERPINA3	NaN	18.4513	11.0638	NaN	NaN	NaN	NaN	NaN	NaN	17.0178	NaN	18.292	NaN	18.0054	NaN	NaN	11.6688	16.781	NaN	NaN	NaN	12.1199	NaN	NaN	NaN	13.0001	16.7177	NaN	13.164	16.6507	16.5306	17.3534	NaN	NaN	17.4953	12.9658	12.8591	16.6429	NaN	17.0652	NaN	NaN	NaN	11.4955	NaN	NaN	12.6622	16.7859	NaN
LAMB1	NaN	NaN	NaN	NaN	NaN	NaN	NaN	NaN	NaN	NaN	NaN	NaN	NaN	NaN	NaN	NaN	NaN	NaN	NaN	NaN	NaN	NaN	NaN	NaN	NaN	NaN	NaN	NaN	NaN	NaN	NaN	14.9789	NaN	NaN	NaN	NaN	NaN	NaN	NaN	NaN	NaN	NaN	NaN	NaN	NaN	NaN	NaN	NaN	NaN
MST1	15.2983	15.4229	15.4414	15.2213	15.4348	15.5392	15.3436	15.427	15.1813	15.2689	16.4611	15.2907	14.9559	15.4339	15.3925	14.8491	15.3256	15.2434	15.049	16.4822	16.4093	15.6985	15.2025	15.098	15.1509	15.0275	14.9726	15.1719	15.3842	15.2945	15.454	14.5491	15.1989	15.3837	15.1755	14.8106	15.2456	15.0168	16.0277	14.8376	15.0548	15.9858	15.0733	15.2431	16.7202	15.1286	15.403	14.8868	15.8889
ZYX	NaN	NaN	NaN	NaN	NaN	NaN	NaN	NaN	NaN	NaN	NaN	NaN	NaN	NaN	NaN	NaN	NaN	11.3534	NaN	NaN	NaN	NaN	NaN	13.8596	NaN	NaN	13.5356	13.4247	NaN	NaN	NaN	NaN	NaN	NaN	NaN	NaN	NaN	NaN	NaN	NaN	NaN	NaN	NaN	13.2703	NaN	NaN	NaN	NaN	NaN
APMAP	NaN	NaN	NaN	NaN	NaN	NaN	14.4578	NaN	NaN	15.1811	NaN	NaN	NaN	14.8086	NaN	NaN	NaN	NaN	15.5861	15.9181	14.4187	NaN	14.5583	NaN	15.2223	15.4924	15.236	14.9938	15.2763	NaN	NaN	14.3199	NaN	NaN	NaN	NaN	14.5217	NaN	NaN	NaN	NaN	12.7441	12.7464	NaN	NaN	NaN	14.7369	NaN	NaN
KLKB1	17.1036	17.9636	17.2962	17.3461	16.3732	17.1973	16.808	16.9981	16.8572	16.2562	17.1653	17.0974	16.342	16.7373	17.4955	17.6468	16.7954	16.4614	17.1165	17.525	16.4953	17.7184	17.2343	16.4872	17.0063	17.6288	16.8694	16.9546	16.427	16.7638	17.0922	16.7446	16.5157	16.5761	17.2602	16.452	17.0803	16.2083	16.7877	16.398	17.0259	17.1016	16.9347	16.5	17.1422	16.2633	17.0484	17.1437	17.0269
TAGLN	NaN	NaN	NaN	NaN	NaN	NaN	NaN	NaN	NaN	NaN	NaN	NaN	NaN	NaN	NaN	NaN	12.3752	NaN	19.556	NaN	NaN	NaN	12.8119	NaN	NaN	NaN	NaN	NaN	NaN	NaN	NaN	NaN	NaN	13.937	NaN	NaN	NaN	NaN	NaN	NaN	NaN	NaN	NaN	NaN	NaN	NaN	NaN	12.8137	NaN
ATP5F1B	NaN	NaN	NaN	NaN	NaN	NaN	NaN	NaN	NaN	NaN	NaN	18.6738	NaN	NaN	NaN	NaN	NaN	NaN	NaN	NaN	NaN	NaN	NaN	NaN	NaN	NaN	NaN	NaN	NaN	NaN	NaN	NaN	NaN	NaN	NaN	NaN	NaN	NaN	18.98	18.9638	NaN	NaN	NaN	NaN	NaN	NaN	NaN	NaN	NaN
B2M	NaN	NaN	NaN	11.0885	12.1911	NaN	NaN	13.7445	NaN	NaN	13.3992	13.3419	NaN	11.8673	NaN	13.5876	NaN	13.5206	NaN	NaN	12.6367	NaN	12.5824	13.1939	NaN	NaN	11.6605	NaN	NaN	NaN	10.6209	NaN	NaN	NaN	NaN	NaN	12.2171	NaN	9.19079	NaN	NaN	NaN	NaN	11.6155	12.1955	NaN	10.7476	NaN	NaN
ALDOA	NaN	20.6643	NaN	NaN	NaN	NaN	NaN	NaN	NaN	NaN	NaN	NaN	NaN	15.0876	NaN	NaN	NaN	13.8905	NaN	NaN	NaN	NaN	NaN	NaN	NaN	NaN	NaN	13.7003	NaN	NaN	NaN	NaN	NaN	NaN	NaN	NaN	NaN	NaN	NaN	NaN	NaN	NaN	NaN	13.5115	NaN	NaN	NaN	NaN	NaN
KRT1	NaN	NaN	18.7474	NaN	NaN	NaN	NaN	NaN	NaN	15.1764	NaN	NaN	NaN	11.2106	NaN	18.1906	NaN	NaN	15.5706	16.5806	NaN	19.1385	18.4426	NaN	NaN	NaN	18.8923	NaN	NaN	NaN	NaN	NaN	13.5509	NaN	NaN	NaN	NaN	16.7104	NaN	NaN	12.9083	NaN	NaN	NaN	NaN	NaN	NaN	NaN	19.1406
CRISP3	13.3358	12.7423	14.0973	13.5957	13.7119	13.6272	NaN	13.3862	14.1228	NaN	13.9441	13.3453	13.929	13.9405	13.258	13.6603	13.5761	13.5632	NaN	NaN	13.6315	14.0395	13.607	NaN	12.7826	13.4614	13.5178	13.0441	13.4453	14.0987	14.1315	NaN	13.2565	NaN	13.7946	14.5996	13.9792	13.4595	13.9448	13.1191	13.9677	13.6974	13.3403	14.2298	13.8575	13.3101	13.1358	13.5804	13.3083
SHBG	15.5518	14.8865	14.0072	13.7872	15.5166	14.6252	13.6632	15.2181	15.0932	16.2912	16.473	15.1495	15.4753	15.1167	14.0849	13.7058	14.7531	14.5819	14.5628	14.1484	14.3626	14.422	14.3825	15.5685	14.4237	14.9362	15.4395	15.0052	15.0807	14.8767	14.3071	14.3834	14.0935	14.8922	14.3871	14.6943	14.3497	15.2851	14.7163	15.0353	15.26	14.9436	14.1208	14.4793	14.1509	14.4747	14.408	14.2799	14.5592
EIF5A	NaN	NaN	NaN	NaN	NaN	NaN	NaN	NaN	NaN	10.7335	NaN	NaN	NaN	NaN	NaN	NaN	NaN	NaN	NaN	NaN	NaN	NaN	NaN	NaN	NaN	NaN	NaN	NaN	NaN	NaN	NaN	NaN	NaN	NaN	NaN	NaN	NaN	NaN	NaN	NaN	NaN	NaN	NaN	NaN	NaN	NaN	NaN	NaN	NaN
NME1-NME2	NaN	NaN	NaN	NaN	NaN	NaN	NaN	NaN	NaN	NaN	NaN	NaN	NaN	NaN	NaN	NaN	NaN	NaN	NaN	NaN	NaN	NaN	NaN	NaN	NaN	NaN	9.99181	NaN	NaN	NaN	NaN	NaN	NaN	NaN	NaN	NaN	NaN	NaN	NaN	NaN	NaN	NaN	NaN	NaN	NaN	NaN	9.94667	NaN	NaN
APOC4-APOC2	18.9316	20.1115	20.0687	19.5389	19.8131	19.5045	20.1681	20.1059	19.4722	19.7818	19.8115	19.2941	18.4572	19.3834	18.706	19.8936	18.936	19.1819	19.3915	19.3479	19.0151	20.7054	19.1023	18.5087	18.7869	20.0125	19.742	19.5891	19.29	19.0625	19.2334	19.1294	19.5712	19.6327	18.4518	18.9686	19.2426	18.3986	19.1102	19.3172	19.1252	18.4855	19.4786	18.5045	19.6378	19.0076	19.638	19.8859	19.6578
EL52	NaN	NaN	NaN	NaN	NaN	NaN	NaN	NaN	NaN	NaN	NaN	NaN	NaN	NaN	NaN	NaN	NaN	NaN	NaN	NaN	NaN	NaN	NaN	NaN	NaN	NaN	NaN	NaN	NaN	NaN	NaN	NaN	NaN	NaN	NaN	NaN	NaN	12.3872	NaN	NaN	NaN	NaN	NaN	NaN	NaN	NaN	NaN	NaN	NaN
VWF	12.4267	11.8737	NaN	NaN	NaN	NaN	NaN	NaN	NaN	12.6591	NaN	NaN	NaN	NaN	NaN	NaN	NaN	12.4174	13.0921	NaN	NaN	NaN	NaN	15.3601	11.8438	11.509	14.1152	11.7437	14.9273	10.5712	NaN	NaN	14.0181	12.9657	NaN	12.3721	NaN	13.8297	14.2177	NaN	NaN	NaN	NaN	14.2844	13.3424	NaN	NaN	NaN	NaN
A1BG	16.6356	16.5678	NaN	16.571	16.7413	NaN	16.404	NaN	NaN	NaN	NaN	17.0787	14.116	16.9214	16.7458	16.8704	NaN	14.7285	17.0126	16.7531	16.3898	16.499	17.0404	16.2668	17.0305	18.0496	16.9707	16.1717	16.9623	16.9259	17.0016	17.107	17.5572	17.1279	16.4196	17.6724	16.7207	NaN	17.3659	17.1219	17.1016	17.3341	16.3169	16.9481	17.0788	NaN	17.1728	16.7499	NaN
C3	NaN	14.7099	NaN	14.9414	NaN	NaN	NaN	NaN	NaN	NaN	NaN	15.2842	NaN	13.9609	12.9852	15.0858	NaN	NaN	14.1622	13.6144	NaN	NaN	NaN	NaN	NaN	NaN	NaN	14.2649	14.6218	14.2025	13.9173	13.3923	NaN	NaN	NaN	NaN	14.3246	NaN	NaN	NaN	NaN	14.3038	13.7037	14.1317	NaN	NaN	NaN	14.2306	NaN
HLA-A	NaN	NaN	NaN	NaN	NaN	NaN	NaN	NaN	NaN	NaN	NaN	15.8039	NaN	NaN	NaN	NaN	NaN	NaN	NaN	NaN	NaN	NaN	NaN	NaN	NaN	NaN	NaN	NaN	NaN	NaN	NaN	NaN	NaN	NaN	NaN	NaN	NaN	NaN	NaN	NaN	NaN	15.91	NaN	NaN	NaN	NaN	NaN	NaN	NaN
MASP2	NaN	15.446	NaN	14.8762	NaN	NaN	NaN	NaN	NaN	NaN	16.1006	15.6385	NaN	NaN	NaN	14.4061	NaN	NaN	NaN	NaN	NaN	NaN	NaN	NaN	NaN	NaN	NaN	NaN	NaN	NaN	NaN	NaN	NaN	NaN	NaN	NaN	NaN	NaN	NaN	NaN	NaN	NaN	NaN	NaN	NaN	NaN	NaN	NaN	NaN
QSOX1	14.4281	15.2328	14.7711	14.9894	15.055	15.0212	14.3001	14.3844	14.2192	15.1438	14.6296	14.6283	15.2407	14.9458	15.0408	15.2657	14.691	14.8321	14.9244	14.8883	14.2699	14.6253	14.55	15.1118	14.8351	14.5242	14.6985	14.5193	14.842	14.9104	14.7378	14.5738	14.8315	15.0729	17.3435	14.1931	14.6699	14.9304	14.8036	14.6059	14.886	15.1105	15.0058	15.0793	15.0909	14.3011	14.76	15.0022	13.9694
CD5L	NaN	14.642	NaN	NaN	NaN	NaN	NaN	14.4681	NaN	NaN	NaN	NaN	NaN	NaN	NaN	NaN	NaN	NaN	NaN	NaN	NaN	NaN	NaN	NaN	NaN	NaN	NaN	NaN	NaN	NaN	14.0936	NaN	14.4153	NaN	15.0231	NaN	NaN	NaN	NaN	NaN	NaN	NaN	NaN	NaN	NaN	NaN	NaN	NaN	NaN
ZG16	NaN	NaN	NaN	NaN	14.3989	NaN	NaN	NaN	NaN	NaN	NaN	NaN	NaN	NaN	NaN	NaN	NaN	NaN	NaN	NaN	NaN	NaN	NaN	NaN	NaN	NaN	NaN	NaN	NaN	NaN	NaN	NaN	NaN	NaN	NaN	NaN	NaN	NaN	NaN	NaN	NaN	NaN	NaN	NaN	NaN	NaN	NaN	NaN	NaN
ERN1	17.9616	18.7497	18.2221	18.0485	18.7607	18.6056	19.4896	18.9595	18.0493	18.1677	17.9616	18.4553	18.3993	19.7218	18.2982	19.0791	18.4372	18.1048	17.4714	18.2187	18.4142	18.8258	18.2216	17.9252	18.679	18.2387	18.5247	18.1694	18.6031	18.3102	18.6897	18.8878	18.1414	17.3918	18.5383	18.5483	19.2266	19.7212	18.7174	18.0204	18.3943	18.432	18.6389	18.0504	18.8023	18.9816	18.1861	18.6022	18.3984
FCN3	16.5559	17.4736	16.3005	16.7613	16.2181	16.9211	16.875	17.1131	16.566	14.2006	17.5706	17.3094	16.9038	15.5519	15.0022	16.8178	16.4713	16.1803	17.0224	16.8296	16.7435	17.2131	16.7763	16.7225	16.3537	16.3727	16.5389	16.6189	16.7252	17.2148	16.9189	16.9176	16.863	15.9993	16.383	16.9548	16.4635	16.536	16.1751	16.8481	16.7734	17.0306	16.9297	16.7664	17.2568	16.4598	17.0528	16.952	16.5778
TCEA3	NaN	15.8739	NaN	16.7295	16.6234	16.678	16.2073	NaN	16.222	16.978	NaN	16.8141	NaN	16.7968	NaN	16.5992	15.7465	17.1787	NaN	NaN	NaN	NaN	NaN	16.9942	NaN	NaN	NaN	NaN	NaN	NaN	NaN	NaN	NaN	NaN	NaN	NaN	NaN	16.3342	15.9964	NaN	NaN	NaN	NaN	NaN	15.4217	NaN	14.6746	NaN	NaN
APOM	17.0741	17.6779	17.1615	17.4985	16.9609	17.0796	16.323	17.562	17.0286	16.9457	17.3159	16.7847	16.6974	17.1122	17.2156	17.072	17.0095	16.9902	17.2179	17.4253	16.8837	17.3333	16.8821	16.7651	16.745	17.2397	17.159	17.2474	16.9478	16.7011	17.198	16.9037	17.2616	16.8507	17.4153	17.0361	17.26	15.9131	16.8555	17.0419	17.9927	17.2079	17.1143	16.4793	16.9049	17.3442	16.9472	16.9184	17.267
H6PD	NaN	15.0631	NaN	NaN	15.1065	NaN	7.97825	NaN	NaN	NaN	NaN	NaN	NaN	NaN	NaN	NaN	NaN	NaN	NaN	10.9199	NaN	NaN	NaN	NaN	NaN	NaN	NaN	NaN	NaN	NaN	NaN	NaN	NaN	NaN	9.02278	NaN	NaN	NaN	NaN	NaN	17.1454	NaN	NaN	NaN	NaN	NaN	NaN	NaN	NaN
VNN1	NaN	NaN	11.8422	12.4574	NaN	12.4334	NaN	NaN	NaN	12.0008	NaN	NaN	12.0998	NaN	11.7888	NaN	NaN	NaN	NaN	NaN	NaN	NaN	14.3148	NaN	NaN	NaN	NaN	20.3627	NaN	12.8376	12.127	NaN	NaN	NaN	11.4765	12.5016	NaN	NaN	NaN	NaN	NaN	NaN	12.6505	12.6644	12.2184	12.2305	NaN	NaN	NaN
LDHA	NaN	NaN	NaN	NaN	NaN	NaN	NaN	NaN	NaN	NaN	NaN	NaN	NaN	NaN	NaN	NaN	NaN	12.2342	NaN	NaN	NaN	NaN	NaN	NaN	NaN	NaN	NaN	NaN	NaN	NaN	NaN	NaN	NaN	NaN	NaN	NaN	NaN	NaN	NaN	NaN	NaN	NaN	NaN	11.7676	NaN	NaN	NaN	NaN	NaN
GSR	NaN	12.8352	NaN	NaN	NaN	NaN	13.2855	NaN	NaN	NaN	NaN	NaN	NaN	14.2109	12.7526	13.186	NaN	NaN	NaN	NaN	NaN	NaN	NaN	NaN	NaN	NaN	12.7159	12.5989	12.8312	NaN	NaN	NaN	NaN	NaN	NaN	13.3606	NaN	13.2399	NaN	13.3238	13.2853	13.2923	12.6928	NaN	NaN	NaN	NaN	NaN	NaN
F13A1	15.4958	15.5993	15.6776	15.8117	16.0602	14.7939	15.8484	15.4864	15.9501	15.6193	14.7716	15.5411	15.3933	15.5341	15.5454	15.7237	15.0905	15.4096	15.7894	15.3956	15.6538	15.9886	15.6794	15.7386	15.9155	15.5216	15.8083	15.7986	16.4141	15.7068	14.8152	15.4303	15.1951	14.9713	15.6346	15.6411	15.5954	15.5171	15.6446	15.4401	16.0056	15.976	14.8125	15.9387	15.2885	15.1159	15.9561	15.6508	15.6568
PGK1	NaN	NaN	NaN	NaN	8.14918	NaN	NaN	NaN	NaN	NaN	NaN	NaN	NaN	NaN	NaN	NaN	NaN	NaN	NaN	NaN	NaN	NaN	NaN	NaN	NaN	NaN	NaN	NaN	NaN	NaN	NaN	NaN	NaN	NaN	NaN	NaN	NaN	NaN	NaN	NaN	NaN	NaN	NaN	NaN	NaN	NaN	NaN	NaN	NaN
F2	16.5383	17.3874	17.082	17.6026	17.1126	17.0001	16.4895	17.823	16.9222	16.6831	17.7939	17.0964	16.666	16.832	16.2592	17.4351	16.2204	16.8754	16.731	16.5526	16.197	17.0617	17.2113	15.4296	16.4147	16.3843	16.8282	16.7708	17.1464	16.031	16.5924	17.893	16.4435	16.2057	17.0904	16.5488	16.9514	16.4695	16.36	16.2711	16.46	16.5453	16.2951	16.3423	17.1051	17.0185	17.0819	17.1109	18.3676
HP	23.1245	23.7756	23.2325	22.835	23.9465	23.8691	24.5455	24.0937	23.145	23.5011	23.2457	23.6519	23.702	25.0744	23.317	24.2178	23.6411	23.414	22.8941	23.4116	23.4979	23.788	23.3692	23.6212	23.9403	23.4253	23.9589	23.6978	23.9071	23.7222	24.0693	24.2089	23.3497	22.7019	23.8139	23.772	24.3886	25.2541	24.1133	23.2677	23.8023	23.4809	23.8591	23.3619	24.0525	23.993	23.1851	23.8325	23.6441
HPR	17.7118	18.0947	18.9984	17.2239	17.2553	18.2115	16.6268	16.7703	17.3986	18.2325	17.4652	18.3231	17.6456	16.7236	17.8644	17.7184	17.3292	17.5166	17.7003	18.8141	17.7017	17.4649	17.1199	17.6322	17.6336	18.597	18.6268	17.5936	17.7438	17.9052	16.9424	17.5502	18.9436	17.4291	18.3357	18.1475	18.1887	17.4884	18.3682	17.8243	18.2464	18.3962	18.3921	17.8705	16.5684	18.3222	18.1675	17.6922	17.9346
F10	16.5105	17.8176	17.2872	17.1049	16.8905	16.8055	16.877	17.5209	16.8113	16.4762	16.6328	17.0378	16.4241	17.1355	17.0931	17.0264	16.7517	16.4321	17.2687	16.9506	16.0007	17.5335	15.2687	14.9398	16.2636	16.5293	15.8793	16.7983	16.6255	16.0522	16.696	16.7971	16.343	15.6697	16.8036	16.3339	17.2627	16.3107	15.9146	16.3779	16.5145	16.8839	16.2464	16.7021	16.9559	15.9545	16.7131	16.6762	16.7445
PLG	18.6722	19.0163	18.8861	18.6516	18.695	18.6967	18.7149	18.9207	18.7684	18.557	19.1781	18.704	18.584	18.4853	17.9763	18.3398	18.7757	18.4818	18.8423	18.6827	18.4212	18.8189	18.6437	18.7964	18.7987	18.7136	18.584	18.7109	18.8537	18.6081	18.5353	18.5424	18.4534	18.6219	18.7421	18.5475	18.681	17.7306	18.5935	18.42	18.7266	18.2812	18.6197	18.5002	18.452	18.3475	18.5132	18.52	17.8997
CA1	13.6202	14.125	14.2298	14.9672	NaN	NaN	13.5348	14.2345	15.7029	13.4514	14.525	12.7771	14.6203	14.1834	14.9715	14.0447	14.2649	14.2352	15.1307	14.1422	16.2352	14.4217	14.9069	12.6216	14.5204	NaN	15.2195	15.0095	14.0516	14.7553	14.831	14.2025	12.7849	NaN	13.5527	14.1121	14.6494	15.2985	12.3897	12.7246	14.8364	14.3477	13.9275	15.9667	14.7232	14.4346	13.9691	14.5058	NaN
CA2	NaN	19.5605	NaN	19.9387	19.6453	NaN	NaN	NaN	13.0805	NaN	NaN	NaN	19.6321	NaN	19.5287	NaN	NaN	NaN	20.0238	NaN	20.2452	NaN	NaN	NaN	NaN	11.107	NaN	NaN	NaN	NaN	NaN	NaN	NaN	NaN	NaN	NaN	19.761	NaN	NaN	NaN	20.6125	NaN	NaN	11.9634	NaN	NaN	NaN	15.0473	NaN
A2M	21.7528	20.927	20.511	21.113	21.8104	20.7127	21.8306	21.2262	21.4764	21.0914	21.9281	20.2555	21.6877	20.9797	20.4815	21.1737	20.47	20.6481	21.3043	20.8044	21.3323	20.6096	21.3426	21.213	20.4478	21.0027	20.9197	21.5603	21.3041	22.0191	21.6157	21.2362	21.2855	20.5282	21.7109	21.2827	21.1118	21.2252	20.9838	21.0014	21.0104	21.1211	20.5795	21.3462	21.7094	21.7643	21.0041	21.6539	20.9154
C3	18.7896	20.0115	20.0339	20.3393	20.2139	20.0205	20.3743	20.8023	20.1573	19.9534	20.8391	20.6566	19.6568	20.7503	20.4203	20.6042	19.8662	20.1458	19.825	19.5734	19.5832	20.1104	19.8551	19.8976	19.7063	19.9908	20.2805	20.1072	20.6592	20.3086	20.6825	20.1112	20.1583	20.2511	19.7511	20.5638	20.3583	20.0031	19.678	19.4597	19.8387	19.7264	20.0123	20.2574	20.7143	19.4781	19.7533	19.8707	20.1507
C5	18.5831	18.4964	18.1699	18.2861	18.5431	18.0715	18.4084	18.8606	18.2678	18.1975	18.1487	18.4647	18.4985	18.596	18.3983	18.5946	18.1688	18.1097	18.8248	19.0108	18.0216	18.3807	18.3358	18.2259	18.4082	18.4084	18.2567	18.5222	18.6128	18.527	18.3008	18.3763	18.3333	17.8913	18.5082	18.4331	18.4487	18.2769	18.3201	18.4008	17.9862	18.5772	18.0197	18.1753	18.2976	18.4026	18.3701	18.4427	18.2984
JCHAIN	NaN	14.3087	NaN	15.6281	14.6085	NaN	NaN	17.0828	14.3444	NaN	17.5982	16.4535	15.9668	14.3348	NaN	14.8978	16.2263	14.0564	14.6979	NaN	15.738	NaN	14.8102	15.4875	NaN	17.5207	15.696	15.4224	15.4988	18.8495	19.9291	15.3943	19.553	18.515	NaN	19.2621	16.3156	16.1476	16.1163	15.6865	15.0689	15.3833	16.5971	19.4279	NaN	13.1753	14.6152	13.721	NaN
IGKV1D-16	16.9063	15.0696	17.0515	15.8948	NaN	17.3184	15.7415	16.9406	16.8179	16.8345	16.7146	16.3783	17.0167	17.1794	15.6125	14.1581	16.968	17.0336	16.7565	16.4629	16.7875	NaN	16.8958	17.1	16.3262	15.5073	NaN	15.6836	15.9689	15.0887	16.2076	16.5886	16.7565	NaN	16.1484	NaN	16.0268	18.3828	16.1024	17.0369	16.8025	16.3889	15.9085	15.8357	15.6479	16.171	16.6316	16.5588	NaN
IGKV1-5	15.8614	15.8876	16.9466	17.1388	16.7171	17.2889	16.5074	16.1177	17.4076	17.5132	18.0788	17.1774	16.918	16.5355	16.2253	16.5328	16.989	16.2431	17.3858	16.3575	16.8415	16.6812	16.9964	17.5119	16.2233	17.8104	16.1808	16.9455	16.519	15.7336	16.826	17.0223	16.2506	16.5105	17.1884	16.2668	16.8008	17.3111	17.223	16.277	17.0361	16.1463	16.4308	17.6379	16.5724	17.2547	15.8683	16.5722	18.1161
IGKV3-15	21.0149	20.8146	20.9097	21.0458	21.1362	20.9192	21.5367	21.2677	20.3645	20.7376	21.2665	20.6999	20.3344	20.5194	21.3721	20.2028	21.0167	21.0009	21.224	20.4127	21.7234	19.8649	20.915	21.6515	20.5774	20.6628	20.2799	21.2968	20.5815	21.5493	21.8298	21.9497	21.6325	20.8332	20.506	20.4511	20.5482	21.4576	21.2633	21.8983	21.5424	20.7877	21.5098	20.7626	20.768	20.7376	20.6987	21.1371	20.5996
IGLV1-40	19.4021	16.8796	17.8064	17.5209	17.1192	17.715	16.6901	17.2538	17.5727	17.32	17.7446	18.861	17.7473	17.7871	19.0754	17.4476	17.7693	17.446	19.5235	18.0437	19.3406	17.2795	18.0217	18.4277	17.3231	17.2799	17.6868	18.5751	18.3299	16.7549	16.8577	18.6056	19.3414	17.9246	17.7493	17.7035	18.0677	18.9934	18.355	18.3016	17.7669	16.9604	17.9176	17.9807	17.8263	18.1907	17.6669	17.8041	17.7164
IGLV2-14	19.0805	16.6909	17.5439	NaN	NaN	18.3606	NaN	NaN	17.934	17.4626	17.9974	NaN	17.8601	16.833	18.6053	17.9519	19.2051	17.7695	21.2802	17.331	20.9315	NaN	NaN	NaN	17.3171	18.5627	19.0713	NaN	18.0281	NaN	18.991	19.9928	NaN	18.9195	NaN	16.9191	17.5914	NaN	17.4769	18.1314	17.5066	17.1918	17.8931	17.2475	17.5898	NaN	17.297	16.3874	17.6108
IGLV2-11	18.0623	16.8751	17.8531	16.7431	16.4003	16.623	15.1803	16.3578	16.3895	16.999	17.692	16.111	17.204	17.6306	17.2351	17.065	18.0987	16.7287	18.9387	17.0964	18.5024	16.2263	16.9089	16.5425	16.9024	16.9401	16.3253	17.3269	15.9282	15.661	15.9833	18.0623	16.8155	16.8694	16.7157	NaN	17.0964	16.4807	15.9003	16.5619	16.1082	15.8968	16.6325	16.6464	16.2576	16.3367	NaN	16.707	16.1016
IGLV6-57	NaN	15.8996	16.6315	16.9839	16.5727	16.2572	15.769	17.1517	16.028	16.9246	19.221	16.4492	16.5616	16.5111	17.3366	16.0827	16.7047	15.989	17.2049	16.5584	17.7807	15.3924	16.2194	18.6279	16.3932	16.0162	17.002	16.4461	16.8235	14.995	16.2014	14.636	16.8278	15.9033	17.1415	15.6567	16.4078	15.9018	16.7434	16.8102	16.074	15.8242	16.2965	NaN	15.7701	16.3208	15.3694	16.3915	16.2251
PIGR	14.5737	15.5934	15.1175	15.7422	16.0605	15.1695	15.5869	15.8001	14.4364	15.823	16.352	15.2568	NaN	16.1514	NaN	14.8611	15.0148	13.5132	15.4038	14.8806	14.5331	15.6335	14.2354	15.3347	13.966	14.8464	15.7712	14.9738	14.269	16.2881	14.6561	16.1706	14.9338	14.3181	14.022	13.9949	15.5308	15.2864	15.1355	15.5924	15.0727	15.2157	15.7666	15.0109	14.9619	14.7924	14.2357	15.074	15.2582
COL3A1	NaN	NaN	NaN	NaN	NaN	NaN	NaN	NaN	NaN	NaN	NaN	NaN	NaN	NaN	NaN	NaN	NaN	NaN	NaN	NaN	NaN	NaN	NaN	NaN	NaN	NaN	NaN	NaN	NaN	NaN	NaN	NaN	NaN	NaN	NaN	NaN	NaN	NaN	NaN	NaN	NaN	NaN	NaN	NaN	NaN	NaN	NaN	NaN	NaN
KRT14	NaN	NaN	NaN	NaN	NaN	NaN	NaN	NaN	NaN	NaN	NaN	NaN	NaN	NaN	NaN	NaN	NaN	NaN	NaN	NaN	NaN	NaN	NaN	NaN	NaN	NaN	NaN	15.3807	NaN	NaN	NaN	NaN	NaN	NaN	NaN	NaN	NaN	14.4036	NaN	NaN	NaN	NaN	NaN	NaN	NaN	NaN	NaN	NaN	NaN
APOA2	21.8905	22.6028	22.4209	22.0093	22.0679	22.1392	21.6375	22.0935	22.0457	21.8427	22.8727	22.2268	21.6756	21.6422	22.0156	22.0447	21.9002	21.5949	22.2986	22.3162	21.3018	22.3015	22.1561	22.0496	22.1179	22.0217	21.814	22.1202	21.892	21.9951	22.0475	21.4649	21.6055	22.0471	21.8379	22.0173	22.3777	20.9715	21.6547	21.8178	22.3647	21.9828	21.8889	21.9999	22.1192	21.4206	21.8203	21.7733	21.8016
FGA	22.0021	21.3847	21.3377	21.6407	22.4157	22.0989	21.9844	22.109	21.9192	22.1999	21.4139	21.7861	21.808	21.499	21.2939	22.0204	21.3197	21.6785	21.8657	21.439	21.8646	21.5164	21.7996	22.0919	22.3913	21.5239	22.1515	21.9652	22.6164	20.9471	21.3842	21.5137	21.7016	21.8302	21.8772	21.3583	21.7885	22.9379	22.0725	21.564	21.2928	22.4716	21.236	21.5807	22.1986	21.9061	21.965	21.6346	21.9108
FGB	20.414	19.5836	20.5191	21.4122	22.2188	21.5059	21.4174	22.404	21.3789	21.4969	21.8087	21.8905	21.0533	21.4754	18.8379	20.4709	21.2558	21.3047	21.5134	19.063	21.4415	19.23	21.4977	21.9457	22.2061	21.8728	22.2841	21.9462	23.1793	21.7642	22.0155	21.1258	22.3584	21.7588	21.3015	22.127	21.4846	22.4645	22.0584	21.2161	21.5172	19.9968	21.3338	20.5093	20.3328	21.2149	21.7919	21.5561	21.4148
CRP	NaN	NaN	13.9561	15.8922	16.9733	16.6599	16.8743	17.5342	14.0745	15.3607	NaN	15.6802	14.2714	18.8731	16.5376	18.1548	13.4831	15.4941	15.8948	NaN	15.299	14.8624	14.6755	18.0343	16.3486	16.7865	14.1088	15.1629	15.9162	15.086	15.2765	NaN	17.6049	NaN	13.774	14.8046	14.3356	19.6559	17.4922	15.4269	15.5827	17.1586	16.0392	15.9682	16.1504	14.5354	14.3818	NaN	14.2255
APCS	18.095	18.4493	18.5204	18.6091	18.4619	18.0838	18.6894	19.6006	17.7277	17.9636	18.0814	19.0793	18.2878	17.9543	18.6857	18.9428	18.5462	17.6206	18.3004	18.7347	18.3098	18.4042	18.2932	18.2052	18.5214	18.2798	17.9729	18.0154	18.5392	18.2764	18.1164	17.7784	18.232	17.6232	17.8382	18.1732	18.5786	18.4067	18.2172	17.6631	18.0698	18.0743	18.1414	18.1768	18.4096	18.1682	18.462	18.6571	17.4445
LRG1	16.6994	16.6837	16.7444	17.0594	17.5089	16.8893	17.0594	18.1106	16.9255	17.5263	17.0023	16.9406	16.7351	18.2398	17.4663	17.7479	16.4603	17.4669	16.5391	17.0204	17.0534	16.416	16.9949	17.5691	17.8853	17.0996	17.9736	17.3526	17.4552	16.6832	17.3407	16.6554	17.319	17.694	17.1184	16.9773	16.7041	18.1687	17.3669	17.3582	16.961	17.7205	17.1094	17.4135	17.6345	16.4825	16.8598	16.5205	16.6439
FN1	NaN	NaN	NaN	NaN	14.8749	NaN	NaN	NaN	NaN	NaN	NaN	NaN	NaN	NaN	NaN	NaN	NaN	NaN	NaN	NaN	NaN	NaN	NaN	16.1894	NaN	NaN	15.6132	NaN	NaN	NaN	NaN	NaN	NaN	NaN	NaN	NaN	NaN	NaN	NaN	NaN	NaN	14.4661	NaN	15.5543	NaN	NaN	NaN	NaN	NaN
RBP4	16.525	19.4902	18.4725	18.4593	18.2785	17.91	18.5197	18.8979	17.7693	16.7308	18.5213	18.6906	17.3251	18.0541	18.6206	18.7324	18.3062	17.5607	18.3491	18.4313	17.8963	18.5576	18.1636	17.4047	16.3698	18.4929	18.186	17.4468	18.0713	19.1261	18.7567	17.3848	18.3862	17.6093	17.682	18.7444	18.0881	16.0718	17.7545	17.9642	18.4938	17.6601	18.7553	18.8097	18.41	17.817	18.123	18.143	17.3313
AMBP	18.2295	18.1293	19.455	18.1437	18.5482	18.356	19.2861	19.9385	18.3237	19.1644	19.5643	18.5088	18.2792	18.1489	18.1956	19.3005	18.2751	18.4518	18.5424	19.5077	18.2879	19.46	19.0707	18.3997	19.0974	18.5899	17.9221	19.909	18.9046	20.0121	18.9108	18.6702	18.2549	18.6127	17.651	19.5049	18.961	18.5048	18.3231	19.1422	19.1483	18.1863	18.4226	18.3409	17.9521	17.9922	18.1173	18.6087	18.7503
ORM1	20.0342	20.3876	20.0007	20.3576	20.4558	20.1474	20.4456	21.5299	20.3471	20.042	19.8664	20.9888	19.9913	21.7689	20.9102	21.4053	20.1761	20.6252	20.1934	20.0684	20.1769	20.226	20.1935	20.5087	20.7852	20.5721	20.4369	20.2702	20.071	20.2423	20.3039	20.9074	20.9899	20.2604	20.3195	20.0643	20.6306	21.6529	20.5907	20.376	20.1448	20.9627	20.7496	20.4842	20.2842	20.042	19.9557	20.2538	20.3815
ALB	26.6626	27.67	27.6534	27.4146	27.1622	27.4146	26.4968	27.5228	27.4787	26.5108	28.0382	27.5907	26.569	27.1303	27.1156	27.6451	26.6934	27.3365	27.1632	27.3493	27.1286	27.7587	27.3448	26.7425	26.5506	26.4835	26.7372	26.954	27.4176	27.4891	27.2528	26.5587	26.2813	26.6309	26.5409	27.4488	27.4007	26.5714	26.937	26.5232	26.4209	27.418	26.3346	27.4007	27.6276	27.1409	27.1816	27.1366	27.2183
PF4	14.1481	15.0172	14.9769	16.8972	15.3025	15.5013	NaN	18.8109	15.5691	16.934	16.3179	15.12	15.7542	16.2999	NaN	13.9111	NaN	17.9509	15.0963	15.353	NaN	NaN	NaN	16.33	NaN	NaN	17.0175	17.1327	15.627	NaN	17.0048	16.3671	15.9055	NaN	15.5273	16.2544	NaN	16.5353	15.5658	17.3804	14.9186	16.2691	15.4837	16.4725	17.2871	16.9931	14.621	14.5515	16.1696
TF	22.6545	22.9736	22.9682	22.5179	22.6938	22.6366	22.6758	22.7405	22.594	22.8706	23.1642	22.2281	22.2901	22.2602	22.9906	22.5034	22.8365	22.6954	22.4962	22.6688	22.3117	23.3146	23.0295	22.4579	22.4884	22.6611	22.568	22.7316	22.8298	22.8862	22.6711	22.4447	22.7229	23.0854	22.8278	22.6427	23.1727	21.4329	22.8613	22.7411	22.8068	22.9189	22.9281	22.4744	22.885	22.5101	22.5969	22.7424	22.5542
HPX	21.7149	22.5173	21.8098	21.7671	22.1967	21.8051	21.9293	22.2825	21.6678	21.7483	21.7835	21.8094	21.8507	22.3765	22.0303	22.2755	21.7348	21.7058	22.3125	22.1076	21.6979	22.2171	21.8336	21.638	21.9392	21.6416	22.0742	21.5979	21.569	22.0625	21.8267	21.8863	21.9129	21.8199	22.0648	21.8335	21.7038	21.7134	21.5926	21.4147	21.4902	22.1321	21.9127	21.7811	22.198	21.5248	21.9038	21.5654	21.6566
ANG	NaN	NaN	NaN	NaN	11.4893	NaN	NaN	NaN	NaN	NaN	NaN	NaN	8.78481	NaN	NaN	NaN	NaN	NaN	NaN	NaN	NaN	NaN	NaN	NaN	NaN	NaN	NaN	NaN	NaN	NaN	NaN	NaN	NaN	NaN	NaN	NaN	NaN	NaN	NaN	NaN	NaN	NaN	9.93463	NaN	NaN	NaN	NaN	NaN	NaN
F11	13.1573	15.406	12.9946	NaN	12.9472	13.0287	13.0112	13.4144	14.8455	NaN	12.5909	12.5628	12.6288	14.5056	14.6406	15.016	12.8609	13.0422	14.5766	14.6975	13.1907	15.0675	13.2177	NaN	14.6919	13.0118	NaN	NaN	14.272	12.2393	13.0523	13.41	NaN	12.9763	13.0911	12.6967	NaN	13.0743	12.0426	12.628	12.3306	NaN	NaN	13.2135	12.7124	12.3384	12.777	13.0749	NaN
C4BPA	19.8104	20.0917	20.1927	19.5797	19.9926	19.6332	19.7304	20.4675	19.5983	19.9303	20.4512	20.3357	19.9551	20.4866	20.2328	20.1347	20.1498	19.4662	19.8215	19.7497	19.7341	20.2069	19.4494	19.7077	20.1028	19.6252	19.9193	20.021	20.0414	19.5799	19.8977	19.8443	19.6064	20.1763	19.5391	19.572	19.852	19.8722	19.839	19.5683	19.541	19.9488	19.4529	19.9279	20.2513	19.3644	20.3185	19.8814	20.0722
FUCA1	NaN	NaN	NaN	13.0383	NaN	NaN	NaN	NaN	NaN	NaN	13.299	13.6979	NaN	NaN	13.6585	NaN	NaN	13.5132	NaN	NaN	NaN	NaN	NaN	NaN	NaN	NaN	13.1909	NaN	NaN	13.6649	12.8301	NaN	NaN	NaN	NaN	NaN	NaN	NaN	NaN	NaN	NaN	NaN	NaN	NaN	13.0508	NaN	NaN	NaN	NaN
CSTB	NaN	NaN	NaN	NaN	NaN	NaN	NaN	NaN	NaN	NaN	NaN	NaN	NaN	NaN	NaN	NaN	NaN	NaN	NaN	NaN	NaN	NaN	14.1021	NaN	NaN	NaN	NaN	NaN	NaN	NaN	NaN	NaN	NaN	NaN	NaN	NaN	NaN	NaN	NaN	NaN	NaN	NaN	NaN	NaN	NaN	NaN	NaN	NaN	NaN
HRG	17.7954	18.991	18.5565	18.6103	18.9546	18.3351	18.6607	18.5842	18.3837	19.1725	18.9504	18.9123	18.584	18.2367	19.0849	18.309	18.7003	18.4743	18.6204	17.8742	18.1738	18.5218	19.0268	18.8404	18.6615	19.0722	19.1712	18.82	19.1472	18.961	19.6165	18.9665	19.203	18.8732	18.3947	19.0059	18.971	17.7586	18.6845	18.7849	18.7914	19.0286	18.7276	19.269	19.1695	18.304	18.8331	18.5316	18.6448
A1BG	19.9914	19.8938	19.7814	20.0981	19.9035	19.6885	19.8534	19.9416	19.7574	20.289	19.7874	19.609	19.831	20.1903	19.968	19.7189	19.5054	19.9795	20.0908	19.8842	19.6754	19.9245	19.9242	19.7469	20.0227	20.0979	20.1211	19.7086	19.7549	19.967	19.8467	19.7562	19.8919	19.555	20.0766	19.8516	20.0354	18.9863	19.5969	19.6659	19.6268	20.215	20.1205	19.5626	20.0607	19.6627	20.0244	19.5073	19.7319
VWF	14.59	14.7214	12.3656	13.4526	14.8656	11.5561	13.2201	14.8158	13.6571	15.7611	14.406	13.9577	14.2736	13.9905	12.5942	13.5451	13.8676	14.4499	15.0237	13.1728	14.4274	11.8552	13.4721	17.0574	13.9157	13.66	15.4293	14.7445	16.1265	12.5571	12.8134	12.6316	15.7915	15.4398	12.6967	14.4202	12.4392	15.6881	15.9756	13.0346	13.0474	15.4629	11.6791	16.3055	14.3811	12.3986	14.6185	14.0252	14.4863
GAPDH	NaN	NaN	NaN	NaN	NaN	NaN	NaN	NaN	NaN	14.4366	NaN	NaN	14.3219	16.6003	NaN	NaN	NaN	NaN	NaN	NaN	NaN	NaN	NaN	14.9788	13.5493	NaN	14.4348	14.0252	NaN	NaN	NaN	NaN	NaN	NaN	NaN	NaN	NaN	14.7267	NaN	NaN	NaN	NaN	NaN	14.4062	NaN	NaN	14.4511	NaN	NaN
IGKV1-16	17.0146	15.8207	16.3314	15.4365	15.8551	16.5386	15.5898	15.8322	15.6391	16.2695	16.4661	15.3298	16.9603	17.7381	16.2377	NaN	16.8054	15.9045	17.6221	16.2266	15.8314	15.1974	16.2543	16.1921	15.0256	15.496	14.912	14.1726	15.8623	15.7439	15.0671	15.6231	16.11	16.2953	15.1646	15.3233	15.5809	16.6125	16.1464	15.6698	16.2181	12.6946	16.067	14.8537	15.5289	16.5489	NaN	16.5928	15.4675
AMY2A	NaN	NaN	NaN	NaN	NaN	NaN	NaN	NaN	NaN	NaN	NaN	NaN	NaN	NaN	NaN	14.4999	NaN	NaN	10.5628	14.0752	NaN	NaN	NaN	NaN	NaN	NaN	NaN	NaN	NaN	NaN	NaN	NaN	NaN	NaN	14.0335	NaN	NaN	13.3839	NaN	NaN	NaN	NaN	NaN	NaN	14.4218	13.3702	NaN	NaN	NaN
S100A8	NaN	NaN	NaN	NaN	NaN	NaN	NaN	14.4916	NaN	NaN	NaN	13.1856	NaN	16.1556	NaN	NaN	NaN	NaN	NaN	NaN	NaN	NaN	NaN	NaN	13.9562	NaN	13.0908	13.5529	NaN	NaN	NaN	NaN	NaN	NaN	NaN	NaN	12.9946	16.4945	NaN	NaN	NaN	13.5263	NaN	NaN	13.5621	NaN	NaN	NaN	NaN
F13B	15.1762	14.6663	15.0214	15.4784	15.5268	15.0439	15.6814	15.176	15.2183	15.3963	15.6473	14.849	15.2713	14.6281	14.5313	14.4865	15.288	15.5538	15.7673	14.7449	15.634	14.5144	15.3245	15.2338	15.3971	15.6112	15.5472	15.3164	15.5972	15.4318	14.8112	15.5296	15.2251	15.4674	15.2898	15.7071	15.5891	15.3019	15.3607	14.9493	15.2931	14.5613	15.2613	14.398	13.6279	15.458	15.7763	15.1607	15.1283
MPO	NaN	NaN	NaN	NaN	NaN	NaN	NaN	NaN	NaN	NaN	NaN	NaN	NaN	NaN	NaN	NaN	NaN	NaN	NaN	NaN	NaN	NaN	12.5727	NaN	NaN	NaN	NaN	NaN	NaN	NaN	NaN	NaN	NaN	NaN	NaN	NaN	NaN	NaN	NaN	NaN	NaN	NaN	13.0202	NaN	NaN	NaN	NaN	NaN	NaN
SERPIND1	16.6883	17.7531	17.3268	17.3029	17.343	17.2043	17.3234	17.6567	17.1198	16.8083	17.3768	17.3478	16.9437	17.4415	17.2177	17.4928	17.2997	17.0418	17.0917	17.0141	17.045	17.5635	17.0809	17.0882	17.3536	17.2118	17.5522	17.2566	17.4518	17.6294	17.62	17.2946	17.2355	16.8519	17.1612	17.5037	17.7071	17.044	17.0951	17.0229	17.2252	17.1312	17.249	17.3068	17.8274	17.0251	16.9782	17.2203	17.1359
KRT8	NaN	NaN	NaN	NaN	NaN	NaN	NaN	NaN	NaN	NaN	NaN	NaN	NaN	NaN	NaN	NaN	NaN	NaN	NaN	NaN	NaN	NaN	13.7404	NaN	NaN	NaN	NaN	NaN	NaN	13.4203	NaN	NaN	NaN	NaN	NaN	NaN	13.5522	NaN	NaN	NaN	NaN	14.7479	12.7321	NaN	NaN	NaN	13.0195	NaN	NaN
MYL1	NaN	NaN	NaN	NaN	NaN	NaN	NaN	NaN	NaN	NaN	NaN	NaN	NaN	14.8712	NaN	NaN	NaN	13.9265	NaN	NaN	NaN	NaN	NaN	NaN	NaN	NaN	NaN	NaN	NaN	NaN	NaN	NaN	NaN	NaN	NaN	NaN	NaN	NaN	NaN	NaN	NaN	NaN	NaN	NaN	NaN	NaN	NaN	NaN	NaN
IGKV4-1	19.8555	19.5855	19.9603	20.4381	19.5489	20.612	20.3365	19.5118	20.2779	20.6093	20.666	20.4157	20.2295	20.1989	18.7673	19.6448	20.5885	20.9898	20.0876	20.0658	20.1442	19.8293	20.6206	20.403	19.3349	20.1837	19.888	20.333	20.5421	19.1821	20.3184	20.5486	20.5936	20.5825	19.9	20.1058	19.514	19.7793	20.3951	20.1348	20.4426	19.5809	20.1954	20.517	19.709	20.3018	20.1404	21.0485	20.3219
S100A9	14.1835	13.2778	NaN	13.3606	12.5756	13.4846	11.9365	14.8461	13.9556	15.1471	NaN	14.2236	13.2426	16.576	15.4797	14.3178	NaN	12.4604	NaN	NaN	15.2636	NaN	10.8281	13.9436	13.3996	12.4047	10.4052	13.2543	NaN	13.1689	NaN	13.053	13.9155	NaN	11.0818	NaN	12.5212	16.5551	NaN	NaN	NaN	13.7367	11.8046	12.946	13.723	NaN	10.3711	12.2739	NaN
APOA4	19.0266	19.8632	19.4441	18.6861	19.9482	16.9084	20.1056	18.4658	18.4689	17.5257	19.4946	18.3593	18.3692	18.8925	19.616	17.8665	18.7027	19.6412	18.642	19.1806	18.7409	19.7268	18.5839	18.2396	18.9649	20.0061	19.5534	19.0289	18.9202	19.7004	18.6305	18.5647	18.7614	18.4821	18.9737	18.7996	18.0172	17.7326	18.5666	18.595	19.2903	19.7743	19.401	19.3944	19.2161	18.4989	19.0588	18.0892	18.6638
CKM	NaN	15.4177	NaN	NaN	15.1782	NaN	NaN	NaN	NaN	NaN	NaN	15.4498	NaN	13.8086	NaN	NaN	NaN	14.519	15.5311	15.5151	NaN	NaN	15.701	NaN	NaN	NaN	15.7115	15.6321	NaN	NaN	NaN	NaN	15.2719	NaN	15.6095	NaN	14.6234	NaN	15.8186	NaN	NaN	NaN	NaN	NaN	NaN	NaN	14.3852	15.7868	NaN
FABP1	NaN	NaN	NaN	NaN	NaN	NaN	NaN	NaN	NaN	NaN	NaN	NaN	NaN	NaN	NaN	NaN	NaN	NaN	NaN	NaN	NaN	NaN	NaN	NaN	NaN	NaN	NaN	NaN	NaN	NaN	NaN	NaN	NaN	NaN	NaN	NaN	NaN	NaN	NaN	NaN	NaN	NaN	NaN	NaN	NaN	NaN	14.1871	NaN	NaN
C8A	17.4932	17.1398	17.3196	17.3657	17.0813	17.3411	17.4563	17.4263	17.2671	16.9371	16.5441	17.0679	17.1536	17.1589	17.3731	17.7296	17.3788	16.9681	17.0887	17.2892	17.1055	17.3702	17.2256	17.219	17.276	17.3997	17.3906	17.4235	17.179	17.3196	17.1024	17.5621	16.5459	17.1544	17.5761	17.3393	17.5289	17.5439	17.346	17.2704	17.0437	17.5011	17.2449	17.1245	17.5482	17.5067	17.1136	17.1259	17.2896
C8G	17.5038	16.8064	17.3073	17.2788	17.1241	17.4103	17.5879	16.6676	17.2451	17.117	16.7726	16.8155	17.1923	17.1905	17.6106	17.41	17.2026	16.8061	17.2409	17.3428	17.0245	17.0766	17.2376	17.0273	17.2482	17.5212	17.1561	17.1778	17.1758	17.1963	17.0278	17.4297	16.2547	17.2935	17.7275	16.9093	17.3708	17.5421	17.1242	16.8844	17.2901	17.2054	17.2296	16.8331	17.2995	17.3659	17.1596	17.1824	17.4375
PFN1	NaN	NaN	NaN	NaN	15.4395	13.8535	NaN	15.2979	NaN	15.1679	NaN	NaN	13.5583	NaN	NaN	15.2629	NaN	14.8267	NaN	NaN	NaN	NaN	NaN	15.9348	NaN	NaN	15.4226	15.4754	NaN	NaN	NaN	13.7735	NaN	NaN	14.3343	NaN	13.5719	15.217	NaN	NaN	NaN	13.4886	NaN	15.6438	NaN	NaN	15.0371	NaN	15.0145
THBS1	14.6346	15.1178	14.5893	15.7746	15.0116	14.8453	14.6884	17.6894	15.1702	16.5544	14.5208	13.9681	15.7269	16.4792	13.1899	14.4222	NaN	17.2946	13.848	14.9132	13.9705	10.6825	NaN	15.3549	15.0409	NaN	16.306	16.213	15.2161	13.4218	16.0699	15.6318	15.5811	NaN	15.2008	15.7693	14.4033	16.4887	15.3804	17.065	14.3324	15.8506	14.7425	15.1214	16.4419	16.9412	14.7714	15.2254	16.1941
LPA	14.3537	13.9352	NaN	15.18	16.4748	13.9594	16.2466	14.5972	14.6466	13.1508	14.153	13.9614	NaN	NaN	13.5114	13.3877	15.7168	NaN	14.3783	14.5539	15.2074	17.3565	NaN	12.9267	14.5755	16.4177	13.6856	14.9745	15.474	15.1344	NaN	15.2434	13.7949	15.0662	14.3618	13.1612	16.3229	13.2839	16.411	NaN	NaN	16.679	14.9805	14.613	16.2967	13.8693	16.459	15.3963	13.7232
PLEK	NaN	NaN	NaN	NaN	NaN	NaN	NaN	NaN	NaN	NaN	NaN	NaN	NaN	NaN	NaN	NaN	NaN	NaN	NaN	NaN	NaN	NaN	NaN	NaN	NaN	NaN	13.8145	12.7046	NaN	NaN	NaN	12.1978	NaN	NaN	12.8075	NaN	NaN	NaN	NaN	NaN	NaN	NaN	NaN	13.9827	NaN	NaN	12.593	NaN	12.736
CFH	19.2438	19.1487	19.4648	19.6203	19.3325	19.4037	19.4294	19.4822	19.1911	19.2335	18.9989	19.3012	19.2342	19.3435	19.3735	19.2548	19.1405	19.2672	19.1685	18.8677	19.2459	19.2481	19.16	19.2733	19.2398	18.9148	19.227	19.08	19.2654	19.2324	19.2114	19.1137	19.062	18.9735	19.1057	19.1233	19.6086	19.4673	19.2406	19.1751	19.0626	19.3488	19.2279	19.0959	19.2899	19.5853	19.4551	19.1571	19.1978
VIM	17.0192	17.445	16.1897	NaN	16.2222	NaN	16.7343	17.2568	16.9021	17.0354	NaN	17.6381	17.2176	17.2639	NaN	NaN	17.5835	16.731	17.4605	16.5814	16.7107	NaN	17.1177	NaN	17.4322	17.6137	17.3274	16.8382	17.4087	17.5479	NaN	17.4376	16.9818	17.4671	17.6073	17.5074	16.9165	16.678	17.1997	17.3957	17.05	NaN	17.1778	NaN	15.8037	17.099	17.5958	18.0031	17.8937
SERPINF2	18.0353	18.6729	18.1072	18.303	18.0973	17.6016	17.966	18.6982	18.0965	17.7874	18.2754	18.2901	17.9744	18.5341	18.3126	18.3186	18.2815	17.9186	17.9624	18.327	17.6562	18.5315	18.3101	17.4477	18.0831	18.1113	18.2243	18.0278	18.082	18.2663	18.0549	18.3038	18.0228	18.0957	18.2643	18.187	18.0439	17.6136	17.5614	17.9462	17.6649	18.0307	17.8316	17.667	18.0622	17.5192	17.9192	18.0609	17.9671
CELA3A	NaN	NaN	NaN	NaN	NaN	NaN	NaN	NaN	NaN	NaN	NaN	NaN	NaN	NaN	NaN	NaN	NaN	NaN	NaN	NaN	NaN	NaN	NaN	NaN	NaN	NaN	NaN	NaN	NaN	NaN	NaN	NaN	NaN	NaN	NaN	NaN	NaN	NaN	NaN	NaN	NaN	15.7841	NaN	NaN	NaN	NaN	NaN	NaN	NaN
DBH	14.3945	14.4254	14.0305	14.2427	15.3738	12.8873	15.1262	NaN	13.9068	14.5517	12.2982	13.2672	15.2544	15.2206	15.1317	13.1762	NaN	14.3317	13.95	NaN	13.835	13.3906	14.478	NaN	13.4399	13.9975	13.817	13.9017	13.5733	14.1485	13.1453	NaN	13.553	12.5086	14.5784	13.3648	14.5017	13.0459	12.8805	14.8968	13.7116	13.8684	16.5168	13.2474	13.732	13.855	NaN	12.5519	14.5127
C4A	17.1813	15.6743	14.7712	16.7393	16.0854	16.1956	16.1804	15.4703	15.9705	15.6854	15.1624	16.0314	16.2062	15.6916	16.3033	14.7229	15.6838	16.3125	15.7346	16.4187	16.2327	16.1796	15.9533	15.0143	15.2983	15.9527	14.4748	14.9339	16.1492	16.0445	15.4157	15.7126	16.6971	16.4951	16.7022	16.9131	16.5894	15.4526	15.4715	14.8263	15.4956	16.8301	15.6216	16.1671	15.205	15.8672	16.3923	14.2898	15.9956
C4B	18.8823	18.4279	17.6582	18.8776	18.5295	18.2981	18.9543	18.7525	18.4685	17.6579	17.6637	19.5405	18.2714	18.5214	18.9648	18.2687	18.2831	17.9257	18.2073	18.9074	18.4747	19.0823	18.6671	17.3877	18.6596	18.4212	18.3838	18.1385	18.8604	19.4403	18.5319	18.0545	19.1152	18.7065	18.3909	19.4988	18.7865	17.8961	18.1701	17.2691	17.8749	18.9552	18.079	18.5611	18.9066	18.369	18.9942	17.7663	18.7022
SAA1	14.7679	15.5343	15.376	15.5671	16.4681	15.7159	17.5201	19.8545	16.489	18.0171	15.4694	16.6501	14.7811	20.6395	17.7847	20.1554	15.5136	15.7887	16.1716	16.9185	16.8037	17.7268	15.4358	18.8881	18.9951	17.9291	17.0864	17.3116	16.2156	15.9103	17.2537	17.6834	18.6405	16.9946	18.5901	16.7905	16.0838	21.695	17.9954	16.221	14.8867	18.3876	19.8643	16.9705	15.8983	15.6517	15.979	16.9212	16.8558
SAA2	NaN	NaN	12.398	11.04	13.7835	11.7758	15.5316	15.9414	12.2041	13.7385	NaN	NaN	12.0284	18.9498	15.5088	16.9976	NaN	12.5199	12.9106	13.9064	13.0277	13.7185	NaN	17.6495	16.4923	14.1246	12.1726	15.0563	NaN	11.5368	NaN	13.0041	15.9345	NaN	15.3905	12.7643	10.421	21.0341	17.0224	14.7382	NaN	16.3112	15.5559	12.7356	12.9366	12.7728	11.5495	14.9952	14.1823
	21.4476	20.8704	21.8632	21.173	20.4537	22.1371	21.5013	21.1398	21.5319	21.0202	22.1336	21.914	21.7957	18.9073	19.8491	21.6729	21.2582	21.302	21.9079	21.6695	20.7643	20.9154	21.1792	22.3014	20.9354	21.3225	19.8286	21.996	20.9294	21.8443	20.3821	20.6254	22.0634	20.5907	20.3867	21.9362	20.9748	21.1509	21.9954	21.6286	20.9468	20.9385	21.7096	21.1625	20.8748	21.8612	21.5296	21.0881	20.9613
	17.2845	NaN	19.6502	17.4345	18.34	NaN	16.3924	16.2975	16.2777	16.0495	NaN	15.807	18.3517	NaN	15.4731	NaN	17.1784	16.9169	17.0855	16.5156	NaN	17.2798	17.695	17.6757	17.9396	16.0022	15.4489	17.7658	17.9944	14.7459	16.0937	NaN	17.734	18.2768	17.8958	15.5688	15.1505	16.7064	17.2203	17.1766	17.2061	NaN	17.0633	17.3119	15.4522	16.2559	17.1271	17.7286	17.3214
	NaN	NaN	NaN	16.7459	NaN	NaN	NaN	NaN	NaN	NaN	NaN	NaN	NaN	NaN	NaN	NaN	NaN	NaN	NaN	NaN	NaN	NaN	NaN	NaN	NaN	14.746	NaN	NaN	NaN	NaN	NaN	NaN	NaN	NaN	NaN	NaN	NaN	NaN	NaN	NaN	NaN	NaN	NaN	NaN	NaN	NaN	NaN	NaN	NaN
	24.4948	23.8558	24.7985	24.5011	24.1579	24.8469	24.2185	24.279	24.7933	24.5807	24.9596	24.8823	24.4737	23.6526	23.4423	23.9703	24.9078	25.0488	24.6814	24.2846	24.7287	23.5978	24.7864	25.5544	24.0748	24.4492	23.525	24.6734	24.1934	24.4291	24.7111	24.3559	24.4353	24.7628	24.2432	24.1482	23.8908	24.9165	24.9759	24.4481	25.0442	24.4268	24.5098	24.579	24.0632	24.6258	24.1914	24.4932	24.5911
IGHV4-38-2	NaN	NaN	NaN	NaN	NaN	NaN	NaN	NaN	NaN	NaN	NaN	NaN	NaN	15.6931	NaN	NaN	NaN	NaN	15.2194	NaN	NaN	NaN	NaN	NaN	NaN	NaN	NaN	NaN	NaN	NaN	NaN	NaN	NaN	NaN	NaN	NaN	NaN	NaN	NaN	NaN	NaN	NaN	NaN	NaN	NaN	NaN	NaN	NaN	NaN
PTPRF	18.0497	17.1068	17.3179	17.0691	17.5126	16.991	16.4282	NaN	17.2014	16.4769	NaN	17.8341	17.5294	17.0417	17.3514	16.828	17.5558	17.709	16.9942	17.2904	16.9132	17.8768	17.3084	16.4574	16.343	15.8875	16.2474	16.0051	16.4748	17.0381	17.1482	18.0828	17.9297	18.3975	17.5277	15.8069	17.1935	15.8294	16.0861	17.03	17.4766	16.6629	16.2882	16.5684	16.0783	18.0731	16.1599	15.3115	17.6214
C7	16.1715	15.9823	16.7659	15.5279	16.4976	16.0596	16.5032	15.9484	16.2053	15.3406	17.1301	16.065	16.1212	16.0383	16.2403	16.1231	16.5976	15.6234	16.5572	16.432	16.1721	17.8503	16.6558	16.7739	16.0501	16.2631	16.6457	16.618	16.4378	17.164	16.2111	17.4796	16.6016	16.7779	16.8568	16.1881	16.3498	16.3109	16.4085	16.6173	16.6251	16.6477	16.2617	15.8917	16.4781	16.1386	16.1636	16.625	16.5422
CHGA	NaN	NaN	NaN	NaN	15.0442	NaN	14.9515	NaN	NaN	NaN	NaN	NaN	NaN	NaN	NaN	NaN	NaN	NaN	NaN	NaN	NaN	NaN	NaN	NaN	NaN	NaN	NaN	NaN	NaN	NaN	NaN	NaN	NaN	NaN	NaN	NaN	NaN	NaN	NaN	13.2159	NaN	NaN	NaN	NaN	14.9279	NaN	NaN	NaN	NaN
HSPA5	NaN	16.8326	NaN	NaN	14.4055	NaN	14.2331	13.097	NaN	NaN	NaN	13.1414	13.3074	NaN	NaN	NaN	NaN	NaN	NaN	NaN	16.632	NaN	NaN	NaN	13.3023	14.7447	17.2663	13.4958	13.0791	NaN	NaN	13.3482	12.434	NaN	15.3994	NaN	NaN	13.1951	NaN	NaN	NaN	NaN	NaN	13.5307	16.691	NaN	12.9608	12.976	NaN
MBL2	14.8036	16.6602	14.6067	15.7766	15.0817	14.9373	15.6204	NaN	15.369	15.5816	15.2708	14.3079	16.0277	14.7821	15.3396	14.9386	NaN	16.6974	16.0072	15.307	15.5211	14.9592	15.0295	15.8917	15.7444	15.6194	15.3984	14.6393	15.5831	15.5505	15.2967	14.9881	16.6576	15.8622	15.4852	15.9266	16.4748	NaN	15.524	15.3471	15.4947	16.0525	14.9376	15.2195	15.4811	15.6945	15.6989	15.9905	15.546
MYH7	NaN	18.2	NaN	NaN	15.4632	NaN	NaN	NaN	15.8642	NaN	NaN	NaN	17.6776	12.9845	14.9476	NaN	NaN	15.4835	NaN	NaN	NaN	NaN	NaN	NaN	NaN	NaN	NaN	NaN	NaN	15.0235	15.5848	NaN	NaN	NaN	14.9515	NaN	NaN	NaN	NaN	NaN	NaN	NaN	NaN	NaN	NaN	NaN	NaN	NaN	NaN
KRT10	19.7179	16.4565	16.4111	17.1137	15.7554	16.0033	NaN	10.9263	16.636	13.6729	NaN	12.9237	13.3453	14.4766	15.8607	12.9472	NaN	NaN	15.3434	12.6846	NaN	16.5401	12.8121	16.0057	14.52	NaN	15.6243	NaN	15.9123	15.296	NaN	12.7811	15.012	NaN	NaN	15.3821	16.0326	15.0435	14.6072	15.6367	13.6116	12.2384	NaN	NaN	NaN	15.2583	11.9184	15.3879	13.2783
C6	17.2667	17.5764	17.0989	16.7966	17.1679	17.1217	16.9364	17.2738	17.0641	17.2141	16.9136	16.7058	17.2565	17.3249	16.9046	17.1034	17.3709	17.0658	16.9822	17.3672	17.0387	17.1	17.1087	16.8543	17.3096	17.2363	16.8231	16.8727	16.7821	16.8145	17.0986	17.2978	16.785	17.2598	17.3634	16.9998	16.9604	17.0058	16.9025	16.8959	16.9354	17.1158	17.066	16.8904	17.2796	17.108	17.2407	16.8166	16.7818
PRG2	NaN	NaN	NaN	NaN	NaN	NaN	NaN	NaN	NaN	NaN	NaN	NaN	NaN	NaN	NaN	NaN	14.5516	NaN	NaN	NaN	NaN	NaN	NaN	NaN	NaN	NaN	NaN	NaN	NaN	NaN	15.4242	NaN	NaN	NaN	NaN	NaN	NaN	NaN	NaN	NaN	NaN	NaN	NaN	NaN	NaN	NaN	NaN	NaN	NaN
PKM	NaN	16.9	NaN	16.0076	17.2754	NaN	NaN	16.5225	NaN	NaN	17.5043	16.2864	16.8009	NaN	16.1271	NaN	NaN	NaN	16.191	16.0191	16.362	16.6835	16.4601	16.0691	15.645	16.212	16.5626	16.0787	NaN	17.7346	16.8386	NaN	16.6541	NaN	16.8991	16.645	16.4415	NaN	NaN	16.3412	NaN	16.4127	NaN	16.6454	17.6493	16.9105	16.3612	17.3981	16.0981
HSP90B1	NaN	NaN	NaN	16.5453	12.0674	NaN	NaN	16.5336	15.9316	11.3286	NaN	NaN	NaN	16.4866	NaN	NaN	NaN	16.2389	NaN	NaN	NaN	NaN	NaN	NaN	NaN	NaN	NaN	NaN	NaN	NaN	12.0658	15.6539	NaN	16.5354	NaN	NaN	NaN	NaN	NaN	NaN	NaN	NaN	NaN	NaN	NaN	NaN	NaN	NaN	NaN
CPN1	15.1465	16.0933	15.4318	15.6916	15.9777	15.3435	15.8316	15.736	15.2117	15.707	15.905	15.3951	15.685	15.732	15.7045	15.8912	15.3737	15.4042	15.9773	16.0231	15.7699	16.4049	16.1606	15.06	15.8781	15.9475	15.9999	15.874	15.2462	15.8678	15.5049	16.0612	15.6159	15.4151	16.1448	15.9166	15.8906	15.9165	15.5081	15.5376	15.3364	16.1312	15.6208	15.6686	16.3413	15.9153	16.1857	15.7331	15.8993
IGLL1	25.0745	24.5969	25.2978	25.0238	24.6884	25.2843	24.3983	24.8151	24.7484	25.1335	25.9268	25.9075	24.6622	22.7772	24.2046	25.2831	25.0559	25.5786	25.2903	24.6098	24.9864	24.3335	24.9754	25.4223	24.4556	25.0424	24.4328	25.5911	24.8105	24.3824	24.9252	24.7445	24.727	24.2425	25.2046	24.9612	20.5865	25.0376	25.7981	24.7214	25.4137	24.3437	26.0971	25.0818	24.4656	24.9935	24.2651	24.586	25.2655
PNLIP	NaN	NaN	NaN	NaN	NaN	NaN	NaN	NaN	NaN	NaN	NaN	NaN	NaN	NaN	NaN	NaN	NaN	NaN	NaN	NaN	NaN	NaN	NaN	NaN	NaN	NaN	NaN	20.1558	NaN	NaN	20.0169	NaN	NaN	NaN	NaN	NaN	19.9031	NaN	NaN	NaN	NaN	NaN	NaN	NaN	NaN	NaN	NaN	NaN	NaN
LBP	15.7614	16.2027	17.1499	16.5061	17.6434	16.9141	17.23	16.8896	15.963	16.5208	15.5715	16.5202	16.3719	17.7902	17.4667	16.8424	16.5292	16.6948	16.9745	15.67	16.695	17.1822	13.184	17.4081	16.7283	16.8754	17.1661	17.2192	16.869	16.7248	16.4359	16.884	17.3286	16.4327	16.1206	15.831	16.5038	19.0359	17.5317	16.405	14.7186	17.2551	16.0854	16.7051	17.7866	16.0139	16.5024	16.4513	14.5822
VCAM1	12.576	12.8662	13.0602	13.1903	12.1354	11.6899	14.2853	12.8706	12.3248	12.5524	13.5129	12.802	12.3204	14.6417	13.0447	12.2892	12.6495	14.5818	13.4352	11.6674	12.2873	12.1006	12.4303	13.8743	12.6702	12.4559	12.2174	13.4233	12.3607	13.0769	11.8846	11.3499	12.0932	10.926	NaN	12.5276	12.5563	12.9889	11.8108	12.4946	12.8982	12.5587	13.9258	12.8066	13.2982	10.8756	12.1434	13.0307	12.1473
ORM2	20.8404	22.0576	21.345	22.168	21.4961	21.299	21.5806	23.471	21.6468	21.6475	21.6939	22.7152	21.2216	22.6533	22.3046	22.6602	21.7375	21.8793	21.389	21.2073	21.174	22.0371	21.558	22.0004	22.2295	21.605	21.7714	21.5632	21.4344	21.7896	21.8415	21.5719	21.8727	21.9216	21.757	21.7524	21.5972	22.4843	21.7699	21.885	21.493	22.3375	22.4635	21.678	22.0436	21.4971	21.4737	21.7238	21.4658
ITIH1	19.4151	19.9518	19.2142	19.2638	18.9167	18.9372	19.1654	19.0733	19.1659	18.8872	18.6149	18.819	18.8786	19.358	19.5101	19.4072	18.8944	19.0158	19.0991	19.695	19.0103	19.7077	19.3467	17.9557	19.0557	19.3078	19.281	18.9503	19.3326	19.1841	19.2577	19.1472	18.9621	19.1706	19.5847	19.3779	19.7626	18.7544	18.8408	18.7272	17.977	19.1056	19.2084	18.8475	19.5951	19.3999	19.4323	19.3609	19.4319
C4BPB	17.3043	18.503	17.8884	17.6223	17.9366	17.6538	17.7847	18.7357	17.6232	17.5518	18.3048	18.133	17.3061	18.1693	16.646	18.3325	17.3348	17.4865	17.4728	17.6317	17.4997	18.0808	17.2675	17.3267	17.8673	17.6656	17.9091	17.7488	17.7872	17.5706	17.6748	17.6988	17.3279	17.3235	17.4555	17.551	16.9101	17.621	17.707	17.3752	17.6765	17.7694	17.2274	17.6237	18.2163	17.2539	17.7581	17.9017	17.5653
FLNA	10.322	NaN	NaN	NaN	14.2692	13.1149	NaN	11.0301	9.86758	13.5462	12.9153	14.424	12.6312	15.1823	NaN	NaN	NaN	17.88	NaN	NaN	NaN	NaN	NaN	14.4667	13.1549	NaN	14.8956	15.5335	15.5499	NaN	NaN	13.0409	NaN	NaN	14.0281	NaN	NaN	13.6042	NaN	NaN	NaN	12.1645	NaN	12.9053	NaN	NaN	15.4425	NaN	13.927
CPN2	16.6524	17.7287	17.4898	17.7451	17.6529	16.9871	17.1682	17.6056	16.9845	17.3825	17.3999	17.2684	17.2452	17.2994	17.2755	17.4386	17.4165	17.4229	18.1125	18.1229	17.09	17.6907	17.4503	16.781	17.1579	18.0801	16.9128	17.4212	16.617	17.3482	17.0068	17.3604	17.3812	16.7475	17.8001	17.6361	17.8965	17.4747	17.2692	17.0114	17.1938	17.5238	17.488	17.2161	17.6028	16.9728	16.9216	18.0068	17.1346
FBLN1	17.6752	17.6171	16.3346	17.424	18.2317	16.3797	16.3833	18.0904	17.752	16.7203	19.1625	17.2461	17.1499	17.2276	14.1456	17.9502	16.1298	16.6545	17.6108	17.021	17.673	17.4186	17.5131	18.0457	17.4826	17.6963	16.9235	17.9501	17.8901	17.4206	17.3588	17.4903	17.4102	17.4027	16.8991	16.5378	17.2747	17.5654	17.9919	17.9073	17.5088	17.4709	17.2491	17.5584	17.6699	17.5959	17.7675	17.8149	17.789
PTPRG	NaN	NaN	NaN	NaN	NaN	NaN	NaN	NaN	NaN	NaN	NaN	NaN	NaN	NaN	NaN	NaN	NaN	NaN	NaN	NaN	NaN	13.4636	NaN	NaN	NaN	NaN	NaN	NaN	NaN	NaN	NaN	NaN	NaN	NaN	NaN	NaN	NaN	NaN	NaN	NaN	NaN	NaN	NaN	NaN	NaN	NaN	NaN	NaN	NaN
IGFBP6	13.0356	12.4156	13.4908	13.5975	14.3012	14.3906	14.3018	13.0935	13.305	12.4972	NaN	13.0203	13.2563	13.1375	13.5552	12.7547	13.7592	13.9971	13.7565	12.8905	13.8081	NaN	13.3744	12.8678	13.5045	13.816	13.9131	13.1922	NaN	14.2293	14.0086	NaN	13.3962	NaN	12.8509	13.9627	13.1754	13.1247	13.6435	12.9186	13.873	13.5697	13.419	14.0565	13.2189	13.3537	13.7891	13.3086	12.798
PTX3	16.9363	NaN	NaN	NaN	NaN	NaN	NaN	NaN	NaN	NaN	NaN	NaN	NaN	NaN	NaN	NaN	NaN	NaN	NaN	NaN	NaN	NaN	NaN	NaN	NaN	NaN	NaN	NaN	NaN	NaN	NaN	NaN	NaN	NaN	NaN	NaN	NaN	NaN	NaN	NaN	NaN	NaN	NaN	NaN	NaN	NaN	NaN	NaN	NaN
PON1	18.2502	19.4694	18.4623	18.4541	17.8445	17.8049	16.6109	18.2643	18.1546	18.3655	18.5532	18.2545	18.3444	18.3551	18.7142	18.2519	18.1227	17.5082	18.5183	19.1337	18.0626	18.9968	18.5946	17.6429	18.5197	18.4375	16.8134	18.1379	18.0511	17.23	18.0274	18.0756	16.4591	17.6114	18.8566	17.6443	18.2391	16.4989	17.6292	17.9983	17.8478	18.1385	17.3559	18.2157	18.7276	17.1979	18.195	18.076	18.0249
CALR	NaN	NaN	NaN	NaN	NaN	NaN	NaN	NaN	NaN	NaN	NaN	10.4474	NaN	NaN	NaN	NaN	NaN	NaN	NaN	NaN	NaN	NaN	NaN	NaN	NaN	12.8938	NaN	NaN	NaN	NaN	NaN	NaN	NaN	NaN	NaN	10.9297	NaN	NaN	NaN	NaN	12.6399	NaN	NaN	11.8565	NaN	NaN	8.62592	NaN	NaN
TEAD1	17.4922	15.805	16.6511	16.7508	17.929	17.5091	17.5143	17.3908	17.3859	18.0111	NaN	16.8563	17.8403	16.7715	16.6504	16.7691	16.8102	17.3201	17.3952	16.7177	17.3066	16.751	17.028	17.409	18.3349	17.1585	17.8645	17.7516	18.0343	16.5377	16.8816	17.4844	17.1091	17.4746	17.6102	16.9142	16.9365	18.7509	17.685	16.9636	16.8624	17.8263	16.9342	16.4838	17.5566	17.5605	17.121	17.0533	17.6185
MARCKS	NaN	NaN	NaN	NaN	NaN	NaN	NaN	NaN	NaN	NaN	NaN	NaN	NaN	11.8394	NaN	NaN	NaN	NaN	NaN	NaN	NaN	NaN	NaN	NaN	NaN	NaN	NaN	NaN	NaN	NaN	NaN	NaN	NaN	NaN	NaN	NaN	NaN	NaN	NaN	NaN	NaN	NaN	NaN	NaN	NaN	NaN	NaN	NaN	NaN
PRDX6	15.6726	12.3488	NaN	15.8149	12.9441	17.3189	16.0559	12.6778	13.7832	16.8233	13.0388	15.0812	16.0862	14.7438	14.9975	14.1445	16.4212	15.9621	12.5644	15.5588	NaN	15.1131	NaN	13.9211	12.7835	NaN	13.4295	13.5116	NaN	NaN	NaN	12.9931	NaN	16.2488	12.6747	NaN	12.7692	15.6534	NaN	NaN	NaN	12.6091	NaN	14.2874	14.4748	NaN	13.1194	NaN	12.8712
BLVRB	NaN	NaN	NaN	NaN	NaN	NaN	NaN	NaN	13.0163	NaN	NaN	NaN	NaN	NaN	NaN	NaN	NaN	NaN	NaN	NaN	12.5911	NaN	NaN	NaN	NaN	NaN	NaN	NaN	NaN	NaN	NaN	NaN	NaN	NaN	NaN	NaN	NaN	NaN	NaN	NaN	NaN	NaN	NaN	12.9894	NaN	NaN	NaN	NaN	NaN
S100A7	NaN	NaN	NaN	NaN	16.0033	NaN	NaN	NaN	NaN	NaN	NaN	NaN	NaN	NaN	NaN	NaN	NaN	NaN	NaN	16.4614	NaN	NaN	NaN	NaN	NaN	NaN	NaN	NaN	NaN	NaN	NaN	NaN	NaN	NaN	NaN	NaN	NaN	11.9123	NaN	NaN	NaN	NaN	NaN	NaN	NaN	NaN	NaN	NaN	NaN
PRDX2	12.3506	NaN	NaN	11.8583	NaN	12.0167	NaN	14.0124	13.5281	NaN	NaN	NaN	13.0146	NaN	12.708	NaN	12.0038	12.4747	14.1101	NaN	14.9809	NaN	14.0274	NaN	13.365	NaN	NaN	14.2916	NaN	12.6876	12.6734	12.8179	NaN	NaN	NaN	NaN	13.8029	14.5532	NaN	NaN	NaN	NaN	12.4803	15.3453	13.8759	13.018	12.8404	13.0702	NaN
CDH5	14.3365	13.8686	15.1427	14.5191	14.7017	14.872	14.5671	13.6079	14.8031	15.5112	14.4685	15.4646	14.8081	14.9185	15.0579	15.4676	15.4782	15.2886	14.8733	14.2267	14.7512	15.1578	14.9998	14.3638	14.6378	15.0125	15.111	14.9742	14.659	15.1314	14.9303	14.8514	14.7112	14.9862	14.6017	15.1787	14.7032	14.1172	14.4875	14.9159	14.7468	14.8073	15.1489	14.7591	15.1195	14.8318	15.2182	13.9375	14.0855
MAN1A1	11.6796	NaN	NaN	NaN	NaN	10.9972	11.74	NaN	10.8717	11.7917	NaN	NaN	11.7654	11.7289	11.3616	NaN	11.1496	NaN	11.2388	11.4182	11.0029	NaN	NaN	NaN	NaN	NaN	NaN	12.967	NaN	9.9355	NaN	NaN	NaN	NaN	NaN	NaN	NaN	NaN	NaN	NaN	NaN	NaN	NaN	NaN	NaN	NaN	NaN	NaN	NaN
KRT9	NaN	NaN	NaN	NaN	NaN	NaN	NaN	NaN	NaN	NaN	NaN	20.5602	NaN	NaN	NaN	NaN	NaN	NaN	NaN	NaN	NaN	NaN	NaN	NaN	NaN	NaN	NaN	NaN	NaN	NaN	18.0101	NaN	NaN	NaN	NaN	NaN	NaN	NaN	NaN	NaN	NaN	20.7077	NaN	NaN	NaN	NaN	NaN	NaN	NaN
SAA4	17.0629	17.567	17.2523	17.3917	17.7026	17.6414	17.5379	17.7506	17.4762	17.4973	16.9141	16.1358	17.7462	17.9	17.0583	17.1603	17.095	17.4083	17.9403	17.3576	16.6026	17.4963	16.9878	17.359	17.2281	17.6785	17.0482	16.8203	17.2691	16.8866	17.6181	17.6676	17.3691	17.5687	17.7024	17.541	16.9086	17.2877	17.0679	17.5768	16.5537	17.2973	17.3055	17.2082	17.0967	17.8599	17.2491	17.2669	17.5014
KRT2	NaN	NaN	NaN	NaN	NaN	NaN	NaN	NaN	NaN	NaN	NaN	NaN	NaN	NaN	NaN	NaN	NaN	NaN	NaN	NaN	NaN	NaN	NaN	NaN	NaN	NaN	NaN	NaN	NaN	NaN	NaN	NaN	NaN	NaN	NaN	NaN	NaN	NaN	NaN	NaN	NaN	NaN	NaN	NaN	NaN	NaN	NaN	NaN	NaN
GP5	NaN	NaN	NaN	NaN	NaN	NaN	NaN	NaN	NaN	NaN	NaN	NaN	NaN	NaN	NaN	NaN	NaN	NaN	NaN	NaN	NaN	NaN	NaN	NaN	NaN	NaN	12.0038	NaN	NaN	NaN	NaN	NaN	NaN	NaN	NaN	NaN	NaN	NaN	NaN	NaN	NaN	NaN	16.9681	NaN	NaN	NaN	NaN	NaN	NaN
BTD	15.9401	16.028	15.8504	14.9781	15.7309	15.8731	15.648	15.4445	15.4933	15.1659	14.9416	15.3744	16.0144	15.611	15.5703	15.2724	14.8219	15.3972	15.8467	16.4024	15.3152	15.8132	14.8497	15.2934	15.1357	15.5938	15.0108	15.2014	14.5021	15.4786	15.8506	15.7465	15.3515	15.071	15.7568	15.5639	15.3231	14.8165	15.332	15.3688	15.5914	15.3776	15.3207	15.084	15.1994	15.0712	15.6668	15.6315	15.3352
AFM	19.0513	19.3032	18.894	18.714	18.9638	18.9568	18.7429	18.105	18.9033	18.4842	18.7192	18.2004	18.8276	18.9231	18.6426	18.8792	18.5948	18.1836	18.6892	18.7938	18.4209	18.828	18.7925	18.5819	18.2664	18.6976	18.3074	18.4596	18.3402	18.9642	18.5036	19.04	18.1039	18.8996	18.4781	18.6115	18.7019	17.5427	17.9581	18.9962	18.1625	18.2481	19.1014	18.2201	18.8531	18.8939	18.5752	18.7466	18.2609
MASP1	15.3056	15.6552	14.8602	15.5366	14.6727	15.5215	15.4586	14.4578	15.6872	14.9367	14.7732	15.251	14.5368	14.623	15.4852	14.6963	15.6969	15.2911	14.7769	14.9083	14.8064	14.8846	14.351	15.2101	15.032	14.9352	NaN	14.4151	14.8989	15.2245	14.773	14.9122	15.2042	15.3609	14.6465	15.5037	15.3426	14.5963	NaN	14.994	15.3588	15.4621	14.7005	14.6686	15.3829	15.0691	14.878	14.9289	15.0909
CNN1	NaN	NaN	NaN	NaN	NaN	NaN	NaN	NaN	NaN	NaN	NaN	NaN	16.2074	NaN	NaN	NaN	NaN	NaN	NaN	NaN	NaN	NaN	NaN	NaN	NaN	NaN	NaN	NaN	NaN	NaN	NaN	NaN	NaN	NaN	NaN	NaN	NaN	NaN	NaN	NaN	NaN	NaN	20.7408	NaN	NaN	NaN	NaN	NaN	NaN
TPI1	NaN	NaN	NaN	NaN	NaN	NaN	NaN	NaN	NaN	NaN	NaN	NaN	NaN	NaN	NaN	NaN	NaN	NaN	NaN	NaN	NaN	NaN	NaN	NaN	NaN	NaN	NaN	NaN	NaN	NaN	NaN	NaN	NaN	NaN	NaN	NaN	NaN	NaN	NaN	NaN	NaN	NaN	NaN	NaN	NaN	NaN	NaN	NaN	NaN
ACTB	15.182	14.856	15.5707	15.1909	17.0505	16.164	15.1903	16.197	15.4317	16.8259	17.0701	16.2196	15.9755	16.1978	16.0077	15.7044	13.5772	16.1609	15.3383	15.1834	14.4821	15.3682	14.7075	17.4937	15.6386	14.1124	17.4785	16.2967	15.3464	14.9422	13.9269	15.8336	14.7211	12.6484	16.2945	14.9804	16.0672	16.0986	14.6496	15.0203	15.1831	15.7141	14.4851	16.4157	14.124	15.0649	16.855	15.1304	16.1385
TUBA4A	10.0856	10.217	8.99924	NaN	10.7845	NaN	NaN	NaN	NaN	NaN	NaN	NaN	9.51539	NaN	NaN	9.54555	9.88482	NaN	NaN	NaN	NaN	NaN	NaN	11.5379	NaN	NaN	13.1938	11.3108	10.2835	9.9726	8.79143	10.3669	NaN	NaN	NaN	NaN	11.6901	10.1332	NaN	NaN	NaN	NaN	9.72067	10.2043	NaN	NaN	12.4588	NaN	13.3314
GPLD1	16.143	16.5882	16.5798	15.8931	16.1839	16.2316	16.5384	16.0941	16.2987	16.0488	16.1097	16.4341	16.1656	15.9154	16.5213	16.2565	16.3606	15.9993	16.3376	16.9982	16.0149	16.6157	16.4207	15.5837	16.1545	16.1413	16.1811	15.8082	16.6015	16.4751	15.8469	15.7686	16.1496	16.0007	15.5647	16.178	16.468	15.5243	15.6291	16.44	16.5843	16.4825	16.3369	16.4059	16.1875	16.4653	16.5157	16.2877	16.0834
S100A12	NaN	NaN	NaN	NaN	NaN	NaN	NaN	NaN	NaN	NaN	NaN	NaN	NaN	14.0749	NaN	NaN	NaN	NaN	NaN	NaN	NaN	NaN	NaN	NaN	NaN	NaN	NaN	NaN	NaN	NaN	NaN	NaN	NaN	NaN	NaN	NaN	NaN	NaN	NaN	NaN	NaN	NaN	NaN	NaN	NaN	NaN	NaN	NaN	NaN
PSG9	NaN	NaN	NaN	NaN	NaN	NaN	NaN	NaN	NaN	NaN	NaN	NaN	NaN	NaN	NaN	NaN	NaN	NaN	NaN	NaN	NaN	NaN	NaN	NaN	NaN	16.4371	NaN	NaN	NaN	NaN	NaN	NaN	NaN	NaN	NaN	NaN	NaN	NaN	NaN	NaN	NaN	NaN	NaN	NaN	NaN	NaN	NaN	NaN	NaN
ITIH3	16.6025	16.263	15.9472	16.4662	16.9762	16.7408	17.305	18.1628	16.8189	18.3097	17.0599	16.6732	16.768	18.0549	17.2187	16.9328	16.6424	17.5095	16.5035	16.5677	17.3478	16.0419	17.3549	16.7699	17.7084	16.8376	17.3808	17.2245	17.3796	16.0599	17.0777	16.7962	17.006	16.4366	17.1237	16.7486	16.5418	18.3091	17.0828	16.5752	16.5831	16.6824	16.9025	16.9346	16.8869	17.0657	16.918	16.611	16.6397
REG3A	14.0739	NaN	16.5004	17.1931	16.207	17.5238	16.299	16.5407	16.0693	16.1252	16.7557	16.7916	17.4198	14.8713	NaN	16.5038	16.2356	16.7795	14.4444	16.4134	16.9214	14.4976	15.1926	17.088	16.8478	16.3394	15.1571	15.9062	15.5971	15.6153	16.5306	15.8741	16.7081	17.5479	16.8508	16.3396	16.1107	16.1672	17.3308	15.7883	17.0223	15.357	16.0898	14.4702	16.2249	15.0586	17.0883	15.3496	16.7941
LRP1	NaN	NaN	NaN	NaN	NaN	NaN	NaN	NaN	NaN	NaN	NaN	NaN	NaN	NaN	NaN	NaN	NaN	NaN	NaN	NaN	NaN	NaN	NaN	NaN	NaN	NaN	NaN	14.3888	NaN	NaN	NaN	NaN	NaN	NaN	NaN	NaN	NaN	NaN	NaN	NaN	NaN	NaN	14.9764	NaN	NaN	NaN	NaN	NaN	NaN
KRT77	NaN	NaN	NaN	NaN	NaN	NaN	NaN	NaN	NaN	NaN	NaN	NaN	NaN	NaN	NaN	NaN	NaN	NaN	NaN	NaN	NaN	NaN	NaN	NaN	NaN	NaN	NaN	NaN	NaN	NaN	NaN	NaN	NaN	NaN	NaN	NaN	NaN	11.3757	NaN	NaN	NaN	NaN	NaN	NaN	NaN	NaN	NaN	NaN	NaN
	NaN	NaN	13.7202	NaN	NaN	NaN	NaN	13.1215	16.2648	12.7414	NaN	NaN	NaN	NaN	NaN	13.4042	NaN	14.5267	NaN	13.8174	NaN	NaN	14.2961	NaN	12.6661	14.3206	NaN	NaN	NaN	16.713	NaN	14.3036	13.9223	NaN	NaN	14.1881	15.3204	NaN	NaN	NaN	14.663	NaN	NaN	NaN	NaN	NaN	14.6739	13.5042	NaN
	16.0458	16.859	18.7459	17.8065	NaN	18.2781	NaN	18.03	16.6016	NaN	14.9055	17.9286	17.3253	NaN	16.6589	19.168	NaN	17.7078	17.5917	NaN	17.6452	17.2616	17.1096	18.3171	17.1901	18.0458	NaN	18.5829	17.6187	17.6285	NaN	NaN	18.2526	NaN	NaN	NaN	NaN	18.4206	18.0155	18.1944	17.6217	NaN	17.7428	NaN	NaN	17.6229	16.2452	17.9501	17.3572
	19.4487	NaN	NaN	20.4547	17.2021	NaN	19.3365	NaN	NaN	NaN	NaN	20.0796	20.0754	18.0111	19.6271	19.8635	NaN	NaN	19.1827	19.8864	20.4575	19.5556	18.1897	20.1465	18.1566	NaN	18.5428	20.8112	20.2815	19.6213	19.0822	19.5951	20.8061	19.7948	19.8076	18.0278	18.4765	NaN	NaN	NaN	NaN	NaN	18.9671	NaN	18.4625	NaN	NaN	20.0776	NaN
	NaN	15.2847	16.6815	NaN	NaN	NaN	NaN	NaN	NaN	NaN	NaN	NaN	NaN	NaN	NaN	NaN	14.3847	14.987	NaN	NaN	NaN	NaN	NaN	14.1054	15.5468	NaN	NaN	17.7906	NaN	NaN	NaN	NaN	NaN	NaN	NaN	17.5628	NaN	NaN	NaN	NaN	NaN	NaN	15.8167	15.423	17.0509	NaN	NaN	NaN	NaN
SPP2	NaN	NaN	NaN	NaN	NaN	NaN	NaN	NaN	NaN	NaN	NaN	NaN	NaN	11.9743	NaN	13.1603	NaN	NaN	NaN	NaN	NaN	NaN	NaN	NaN	NaN	NaN	NaN	NaN	NaN	NaN	NaN	NaN	NaN	NaN	13.6223	NaN	NaN	NaN	NaN	NaN	NaN	NaN	NaN	NaN	12.274	NaN	NaN	NaN	NaN
PAPPA	NaN	NaN	NaN	NaN	NaN	NaN	NaN	NaN	NaN	NaN	NaN	NaN	NaN	NaN	NaN	9.93011	NaN	NaN	NaN	NaN	NaN	NaN	NaN	NaN	NaN	NaN	NaN	NaN	NaN	NaN	NaN	NaN	NaN	NaN	NaN	16.4468	NaN	NaN	NaN	NaN	NaN	NaN	NaN	NaN	NaN	NaN	NaN	NaN	NaN
SELENBP1	NaN	NaN	NaN	NaN	NaN	NaN	NaN	NaN	NaN	NaN	NaN	NaN	NaN	NaN	NaN	NaN	NaN	NaN	NaN	NaN	12.8957	NaN	NaN	NaN	NaN	NaN	NaN	NaN	NaN	NaN	NaN	NaN	NaN	NaN	NaN	NaN	NaN	NaN	NaN	NaN	NaN	NaN	NaN	NaN	NaN	NaN	NaN	NaN	NaN
APOF	17.5845	16.8966	16.2785	14.8589	17.0271	17.0987	16.3103	16.4999	15.7924	16.8449	14.8363	15.5049	17.1095	17.4871	17.344	16.3096	17.0526	17.1861	16.854	17.1187	16.3568	16.1591	17.1477	16.6309	16.2902	16.9895	16.7423	16.5289	16.9804	16.668	16.8078	16.7516	16.8369	16.6564	17.2377	17.262	17.2207	16.6929	16.2081	16.7086	16.8748	17.3535	17.1597	15.9924	17.2654	16.1536	15.7471	17.0469	17.3251
FLNC	NaN	NaN	NaN	NaN	NaN	NaN	NaN	NaN	NaN	NaN	NaN	NaN	16.9506	NaN	NaN	NaN	NaN	NaN	NaN	NaN	NaN	NaN	NaN	NaN	NaN	NaN	NaN	NaN	NaN	NaN	NaN	NaN	NaN	NaN	NaN	NaN	14.9993	NaN	NaN	NaN	NaN	NaN	NaN	NaN	NaN	NaN	NaN	NaN	NaN
HABP2	13.0314	14.6242	13.6215	13.5215	13.3966	13.4768	12.8607	14.0363	13.2768	13.6671	13.6718	13.274	12.901	13.7371	13.7512	13.8391	13.1953	12.8096	12.9675	14.4529	13.2154	14.0931	13.1691	13.4869	13.2068	12.8785	13.7036	13.5775	13.1941	13.0987	13.3139	14.0505	12.1875	11.7836	12.7977	13.383	13.7448	13.9905	12.6271	13.0747	13.3092	13.6201	12.8945	13.704	14.2307	13.1496	12.6353	13.1522	13.0231
PON3	NaN	14.4153	NaN	NaN	NaN	NaN	NaN	NaN	13.2006	NaN	NaN	NaN	NaN	NaN	NaN	12.9084	NaN	NaN	NaN	13.6139	NaN	NaN	NaN	NaN	NaN	NaN	13.3714	NaN	NaN	NaN	NaN	NaN	NaN	NaN	13.8316	NaN	NaN	NaN	NaN	NaN	NaN	15.2813	NaN	NaN	NaN	NaN	NaN	NaN	NaN
FCN2	NaN	15.9953	14.7934	NaN	NaN	NaN	NaN	NaN	16.2849	NaN	NaN	16.661	NaN	NaN	NaN	NaN	NaN	NaN	NaN	NaN	14.7497	16.2105	14.7995	15.2328	NaN	14.8922	14.757	15.1239	15.0808	14.9487	NaN	14.7211	NaN	14.3483	15.2619	14.9971	15.2962	15.149	14.9957	14.6171	NaN	15.0718	14.7525	14.4624	15.1726	14.9494	15.2033	14.8545	14.5726
AOC3	NaN	NaN	NaN	12.3962	NaN	NaN	NaN	NaN	NaN	NaN	NaN	NaN	NaN	NaN	NaN	NaN	NaN	NaN	12.1117	NaN	NaN	NaN	NaN	NaN	NaN	NaN	NaN	12.5573	NaN	12.4689	NaN	12.3469	NaN	NaN	NaN	NaN	12.1285	NaN	NaN	NaN	NaN	NaN	NaN	NaN	11.6182	NaN	NaN	NaN	NaN
CCDC40	NaN	NaN	NaN	NaN	14.6615	NaN	NaN	NaN	NaN	12.8168	NaN	NaN	NaN	NaN	NaN	NaN	NaN	NaN	NaN	NaN	NaN	NaN	NaN	NaN	NaN	15.5366	NaN	NaN	NaN	NaN	NaN	NaN	NaN	NaN	NaN	NaN	NaN	NaN	NaN	NaN	NaN	NaN	NaN	NaN	NaN	NaN	13.5545	NaN	NaN
SVEP1	NaN	14.383	NaN	NaN	NaN	NaN	NaN	NaN	NaN	NaN	NaN	NaN	NaN	NaN	NaN	NaN	NaN	NaN	NaN	NaN	NaN	NaN	NaN	NaN	NaN	NaN	NaN	NaN	NaN	NaN	NaN	NaN	NaN	NaN	NaN	NaN	NaN	NaN	NaN	NaN	NaN	NaN	NaN	NaN	NaN	NaN	NaN	NaN	NaN
IGL@	19.6189	19.2226	20.0114	19.5478	18.4744	19.6729	18.649	19.6391	19.1064	18.4362	20.3296	20.2892	18.4551	18.2107	18.2517	20.5426	19.1372	19.5902	19.88	18.9225	19.9441	18.3052	19.3078	20.8603	18.7627	19.2608	18.6514	19.2046	19.165	18.5691	18.844	19.5082	19.5127	18.1522	18.4882	19.0404	18.7095	19.1064	19.8988	18.862	19.2638	18.3212	19.1651	19.4134	18.9826	19.5961	19.338	19.5929	18.7988
	NaN	NaN	NaN	NaN	NaN	NaN	15.4927	NaN	15.596	16.4388	16.794	NaN	18.1154	14.2759	NaN	NaN	15.2963	15.3142	NaN	15.2502	15.9386	NaN	NaN	15.8614	18.0379	NaN	NaN	NaN	15.8906	NaN	NaN	15.344	NaN	NaN	NaN	NaN	NaN	16.7453	16.1148	NaN	NaN	NaN	NaN	NaN	NaN	NaN	NaN	15.2158	NaN
	NaN	14.6369	NaN	NaN	NaN	NaN	NaN	NaN	NaN	NaN	NaN	NaN	NaN	14.1985	NaN	14.312	NaN	NaN	NaN	NaN	NaN	NaN	NaN	NaN	NaN	NaN	NaN	NaN	NaN	NaN	NaN	NaN	NaN	NaN	NaN	NaN	NaN	NaN	NaN	NaN	NaN	NaN	NaN	NaN	NaN	NaN	NaN	NaN	NaN
DKFZp781M0386	NaN	NaN	NaN	NaN	NaN	13.4187	NaN	NaN	NaN	NaN	NaN	NaN	NaN	NaN	NaN	NaN	NaN	NaN	NaN	NaN	NaN	NaN	NaN	NaN	NaN	NaN	NaN	NaN	NaN	NaN	NaN	NaN	NaN	NaN	NaN	NaN	NaN	NaN	NaN	NaN	NaN	NaN	NaN	NaN	NaN	NaN	NaN	NaN	NaN
	NaN	NaN	NaN	NaN	NaN	NaN	NaN	NaN	NaN	NaN	NaN	NaN	NaN	NaN	14.3947	NaN	NaN	NaN	NaN	NaN	NaN	NaN	NaN	NaN	NaN	NaN	NaN	NaN	NaN	NaN	NaN	NaN	NaN	NaN	NaN	NaN	NaN	NaN	NaN	15.2653	NaN	NaN	10.8257	NaN	12.2944	NaN	NaN	NaN	NaN
	15.1617	16.3203	16.2187	NaN	15.5581	16.324	15.7183	16.3361	16.1021	16.0553	17.0889	17.8509	15.6388	15.791	NaN	16.5547	16.2437	16.4365	16.2528	16.4941	16.5451	NaN	16.6468	17.6182	NaN	16.7146	15.592	17.0473	16.0834	16.2318	16.8487	17.1848	16.9552	NaN	15.2387	16.2004	NaN	NaN	17.1678	16.9566	16.942	16.8979	17.2316	17.4583	15.3976	16.8046	17.0247	17.225	17.3988
IGL@	17.503	18.9829	18.6277	19.1326	18.8645	17.7882	16.529	19.9164	18.5606	18.2424	21.1502	20.5201	15.7392	18.6662	16.6407	19.9934	17.1495	18.7169	17.5922	16.2526	19.1757	16.3319	18.8778	20.2572	17.1004	17.658	16.8089	17.6937	17.6752	16.226	16.6901	16.4531	17.7172	16.7177	16.9567	16.5254	18.1859	15.7412	17.6281	17.2064	17.6154	16.0612	17.1806	18.0397	17.6713	17.9219	18.32	17.1962	16.0556
V2-14	14.9972	NaN	16.5457	15.8497	NaN	16.6868	NaN	NaN	NaN	15.0012	NaN	NaN	15.696	13.8704	NaN	16.1346	NaN	15.8729	16.1068	16.3117	16.6347	NaN	NaN	NaN	15.3049	15.3364	NaN	NaN	14.9997	14.2789	16.4599	15.8726	16.1592	15.9445	NaN	15.8985	15.1021	16.289	17.0987	15.2773	17.2814	14.2772	16.3058	16.398	NaN	15.1035	16.1321	NaN	16.6671
V1-22	16.7078	15.4936	17.102	16.5518	14.974	16.5242	15.5783	15.8414	16.5315	17.0385	16.7003	16.3909	16.3162	15.5521	16.7164	16.3834	16.082	16.2199	15.7153	16.114	16.4552	15.745	15.8285	17.3192	16.0506	15.2352	15.2079	16.4404	15.8442	17.0867	14.5191	16.577	16.123	15.7228	16.3259	15.8312	15.6934	16.2338	16.1636	16.1384	15.0024	15.2682	16.2235	15.8107	15.8965	15.9547	15.7754	15.7872	15.8817
V2-17	20.7809	18.7994	20.2651	19.2454	20.1595	19.2531	19.2906	19.1373	19.4754	20.8867	20.3372	20.0712	18.9821	17.9921	19.6229	19.4759	19.5159	19.607	20.1243	19.2922	19.9344	18.144	19.8975	20.5855	19.7277	20.126	19.7214	19.5765	19.0874	18.7988	18.7428	19.1795	19.9371	19.0107	18.2944	19.5886	19.008	19.0109	19.4892	19.3729	19.7284	18.6526	19.5312	19.5275	18.6123	19.671	18.8301	19.8745	18.2834
CTSZ	16.3617	NaN	NaN	NaN	NaN	NaN	NaN	NaN	NaN	NaN	NaN	NaN	NaN	NaN	NaN	NaN	NaN	NaN	NaN	NaN	NaN	NaN	NaN	NaN	NaN	NaN	NaN	NaN	NaN	NaN	NaN	NaN	NaN	NaN	NaN	NaN	NaN	NaN	NaN	NaN	NaN	NaN	NaN	NaN	NaN	NaN	NaN	NaN	NaN
HBD/HBB	NaN	NaN	NaN	15.5706	NaN	NaN	NaN	NaN	17.4263	NaN	NaN	NaN	NaN	NaN	16.0187	NaN	NaN	NaN	15.8411	NaN	16.9028	NaN	16.0543	NaN	NaN	NaN	NaN	NaN	NaN	NaN	NaN	NaN	NaN	NaN	NaN	NaN	NaN	16.588	NaN	NaN	NaN	NaN	NaN	17.1043	NaN	NaN	15.5139	NaN	NaN
scFv	17.0701	16.7415	17.5479	16.3555	17.4958	17.6602	17.8207	17.1179	16.3858	19.0581	18.489	17.312	17.7133	17.2439	15.9439	17.0125	17.3704	17.7493	16.2763	17.8821	17.1597	16.8413	17.3962	18.2848	17.2538	17.9208	16.5409	16.598	17.1417	18.6214	18.4265	17.3261	17.7749	18.2806	17.8564	16.4689	17.1466	17.0808	17.9173	17.5114	17.4056	17.9958	18.0683	17.6917	17.5762	16.9533	17.7794	16.9098	17.3051
HMFT1766	12.1323	NaN	NaN	NaN	13.8231	NaN	12.3875	NaN	NaN	14.9348	NaN	NaN	12.2356	13.792	14.8778	12.8274	NaN	14.6443	NaN	NaN	13.3595	NaN	NaN	11.8828	NaN	NaN	NaN	NaN	12.4274	14.0031	NaN	14.854	NaN	NaN	NaN	NaN	NaN	15.6918	15.106	13.7239	14.4226	12.0887	NaN	NaN	NaN	NaN	12.1704	NaN	NaN
DKFZp686E23209	23.1575	22.038	22.1965	22.1614	22.8003	23.6152	22.304	21.4722	23.2457	22.7076	22.6351	21.8588	23.0055	21.3603	21.6779	21.8404	22.965	22.9805	22.3856	23.4008	22.8393	23.8075	NaN	22.706	22.1647	22.9521	21.5752	22.3832	22.3533	22.7497	23.1831	22.8999	22.8829	22.3643	22.3576	20.9448	21.4949	22.0007	22.8687	22.1268	23.2452	22.8463	22.8948	22.924	22.504	NaN	22.3584	22.7167	22.5364
DKFZp779H1622	NaN	14.4666	NaN	NaN	NaN	NaN	NaN	NaN	NaN	14.7186	15.041	14.4798	NaN	NaN	NaN	NaN	NaN	NaN	14.1234	NaN	NaN	NaN	13.7639	NaN	14.5671	NaN	14.029	NaN	13.3859	NaN	14.4629	NaN	NaN	13.3457	13.8021	13.6898	14.552	NaN	NaN	NaN	NaN	NaN	13.7279	12.9396	NaN	13.7642	14.6427	14.4858	13.0979
	18.0416	17.5028	18.6907	NaN	18.1046	18.5717	NaN	NaN	18.0761	17.9791	NaN	18.5179	NaN	NaN	NaN	NaN	18.0281	19.0215	18.3929	18.2448	18.5444	NaN	18.3193	19.5057	17.3792	17.9029	17.4708	18.542	NaN	17.7247	17.1949	18.0876	18.3826	18.2048	18.1766	17.6426	13.7659	19.274	19.2073	18.256	NaN	NaN	18.0065	18.322	17.7415	19.0263	17.8948	18.2387	17.6192
VASN	14.2971	14.8503	15.5394	15.2515	14.9216	15.0756	14.776	15.4328	15.1053	12.9764	NaN	NaN	13.4027	14.4877	14.8131	15.2755	15.4926	15.1837	NaN	14.7271	15.034	14.8622	15.2683	15.1467	14.8047	15.8414	14.5414	14.5904	14.1064	14.877	14.1602	NaN	14.9856	15.0296	NaN	14.4714	13.9888	15.1475	14.5494	NaN	13.9051	14.5198	13.5533	14.5256	14.1748	13.4419	14.7653	14.5222	NaN
IGL@	15.821	NaN	15.4737	15.6331	17.9262	16.3148	14.7529	15.7497	14.8601	15.8031	14.7781	16.2135	15.4302	14.6802	15.6462	16.172	16.0018	15.2536	16.9834	15.1255	15.4327	14.2966	15.2333	17.0568	15.413	14.6456	14.6972	16.1812	14.9444	14.9808	NaN	15.0422	15.8167	13.94	15.5118	14.8894	14.3516	16.3345	14.5596	16.2316	15.1523	13.5192	17.2059	15.1981	14.2321	15.5426	14.8207	15.1995	13.9383
	24.5099	24.3037	25.2524	24.4056	24.1299	24.8062	24.1916	24.7724	24.6948	24.5176	24.8831	24.7821	24.4541	23.6143	23.4576	23.9004	24.897	25.0181	24.6248	24.3272	24.7171	24.1558	24.7474	25.9291	24.0793	24.4806	23.6069	24.6458	24.2149	23.9186	24.7486	24.3972	24.4836	24.8402	24.7953	24.1932	23.9712	24.9	24.9873	24.4695	25.0856	24.4137	24.5569	25.1177	24.0689	24.6452	24.7452	24.4902	24.6419
	15.4674	14.393	15.4546	14.8827	14.8808	15.5063	15.6996	12.7625	14.5576	15.4331	10.579	14.3259	14.2657	14.895	15.3291	14.7906	15.2735	15.0665	15.4481	15.7364	15.2797	15.4874	14.8753	14.8553	15.4028	15.4725	14.9619	15.1701	14.6631	15.0573	15.1081	15.3315	15.0553	15.2226	15.0824	15.1354	15.2578	15.5936	15.1192	15.307	15.2072	15.1444	15.3396	15.0717	15.2833	15.1375	15.1288	15.16	15.4838
DKFZp686M0562	14.1098	13.415	14.274	14.0654	13.1601	13.7505	13.3207	NaN	NaN	NaN	NaN	NaN	12.9738	NaN	12.781	NaN	NaN	13.4514	11.7459	NaN	NaN	NaN	NaN	13.4566	13.3104	13.6965	13.3232	13.6753	13.2404	13.9915	13.6373	13.2365	13.4469	NaN	NaN	NaN	13.6969	NaN	13.218	NaN	13.619	NaN	12.8861	13.6523	14.1749	13.4	13.3064	NaN	NaN
DKFZp686G11190	NaN	16.3954	NaN	13.5348	16.0556	15.0129	NaN	NaN	13.902	NaN	18.0671	14.6237	15.4979	15.7027	NaN	15.532	NaN	16.6917	NaN	12.9661	NaN	NaN	16.7569	NaN	NaN	NaN	NaN	14.0496	16.7452	16.4908	13.5664	NaN	16.166	NaN	NaN	NaN	NaN	NaN	14.7463	16.8922	16.8497	NaN	14.885	NaN	NaN	NaN	NaN	NaN	NaN
DKFZp686O16217	NaN	NaN	NaN	NaN	NaN	NaN	NaN	NaN	NaN	14.3106	NaN	NaN	14.191	NaN	NaN	NaN	13.4065	NaN	16.156	NaN	NaN	NaN	NaN	NaN	NaN	NaN	NaN	NaN	NaN	NaN	NaN	NaN	NaN	15.8655	NaN	NaN	NaN	NaN	NaN	NaN	NaN	NaN	NaN	NaN	NaN	NaN	NaN	NaN	NaN
DKFZp686I04196	16.7875	NaN	18.0559	18.0032	17.7022	17.9342	16.9194	17.4679	17.9263	17.0481	NaN	17.5363	17.3891	16.8707	NaN	NaN	14.4929	17.9006	17.5701	16.3744	17.9218	17.4058	16.5864	17.5547	17.3355	NaN	15.8927	18.1661	NaN	NaN	NaN	NaN	NaN	14.3574	17.0646	NaN	17.2042	18.2868	17.0858	NaN	17.7082	16.4252	17.7196	NaN	NaN	17.117	16.6765	17.6137	17.2853
DKFZp686K03196	NaN	NaN	12.9419	13.5947	NaN	NaN	12.8615	NaN	13.6739	NaN	13.5839	13.7652	NaN	NaN	NaN	NaN	13.3212	13.0687	12.0029	NaN	12.4056	NaN	12.3426	13.4218	NaN	12.418	NaN	13.144	NaN	NaN	11.7549	NaN	11.1589	12.9794	11.4882	NaN	NaN	12.8301	13.478	NaN	14.0141	NaN	12.9436	10.3842	11.5174	11.7111	11.7234	11.9251	13.3046
DKFZp686I15196	13.5436	NaN	13.6273	NaN	NaN	NaN	NaN	NaN	NaN	13.8172	NaN	NaN	NaN	12.7529	NaN	NaN	NaN	NaN	NaN	13.5786	14.5487	NaN	12.5885	NaN	NaN	13.085	NaN	NaN	NaN	NaN	NaN	NaN	NaN	NaN	NaN	NaN	NaN	NaN	NaN	NaN	15.2536	NaN	NaN	NaN	NaN	NaN	NaN	NaN	NaN
IGL@	24.0959	24.5841	24.0986	24.0511	23.6688	24.2566	22.8442	24.7895	23.7396	24.1513	25.9462	24.9391	23.6785	22.5349	23.1665	25.3042	23.4856	24.2204	24.5758	24.0373	24.4688	22.7838	23.97	25.1677	23.9289	24.0174	24.6763	24.0112	24.7841	24.3514	23.8868	23.7255	23.5454	23.3886	24.83	24.9357	23.9352	23.9836	24.7798	24.1297	24.4095	23.338	25.0502	24.1398	24.831	25.4037	24.9464	24.2964	24.2696
	18.1362	17.0583	17.6696	17.3676	17.3313	18.2221	16.9815	18.0767	18.6299	18.1953	18.0037	17.5438	18.505	NaN	15.752	17.5255	18.9212	18.5869	17.1153	17.1079	17.5201	16.9212	16.7899	18.9162	16.1866	18.2206	15.4598	18.1443	17.5489	18.2461	18.45	17.6473	18.1723	18.3602	17.2236	16.9166	17.0582	18.1073	18.4141	18.5026	18.287	20.0941	17.8789	17.9826	19.3353	17.8811	18.5243	17.2572	17.6922
IGK@	15.5615	15.9593	16.1892	16.369	15.9957	17.8092	16.6652	15.7217	17.1976	16.9661	16.8761	16.8492	17.3107	16.6501	16.0539	16.3183	16.7161	17.5833	17.0843	16.6983	16.2599	15.8049	16.4611	17.5065	16.9472	16.5229	15.9938	16.0547	16.2137	16.0689	16.6754	17.6752	16.9697	17.4371	16.6473	16.6339	16.6291	17.0725	17.9719	17.4428	16.7265	17.1673	16.4978	16.9627	16.4077	17.3123	17.5573	17.1661	18.1334
IGK@	NaN	NaN	15.0415	NaN	NaN	15.9568	NaN	16.4393	NaN	NaN	NaN	15.6447	NaN	15.0817	NaN	NaN	NaN	NaN	NaN	NaN	NaN	NaN	NaN	NaN	NaN	NaN	NaN	NaN	NaN	NaN	NaN	NaN	NaN	NaN	NaN	NaN	NaN	NaN	NaN	NaN	NaN	NaN	NaN	NaN	NaN	16.0122	NaN	16.9346	NaN
ENPP7	NaN	NaN	NaN	NaN	NaN	NaN	NaN	NaN	NaN	NaN	NaN	NaN	NaN	NaN	NaN	NaN	NaN	NaN	NaN	NaN	NaN	NaN	NaN	NaN	NaN	NaN	NaN	NaN	11.4566	NaN	NaN	NaN	NaN	NaN	NaN	NaN	NaN	NaN	NaN	NaN	NaN	NaN	NaN	NaN	NaN	NaN	NaN	NaN	NaN
PI16	12.8349	NaN	12.4839	NaN	14.4318	12.2226	12.9223	12.0747	NaN	13.3135	12.7173	12.1599	13.1155	11.6217	13.5144	12.3438	13.3282	13.7685	12.7915	NaN	12.6519	13.2451	12.8874	12.1457	12.7463	13.4463	NaN	12.4403	11.8959	12.4799	13.5119	13.5372	11.7567	NaN	13.1932	11.923	NaN	NaN	NaN	12.7604	12.5012	12.1612	13.7202	12.5949	13.1228	NaN	11.9113	NaN	NaN
	NaN	NaN	NaN	NaN	NaN	NaN	NaN	NaN	NaN	NaN	NaN	12.7413	NaN	NaN	NaN	NaN	NaN	NaN	12.0327	12.8169	NaN	12.6849	11.9328	NaN	NaN	11.9427	NaN	11.7556	NaN	12.5764	11.8743	NaN	12.4123	NaN	NaN	12.6656	NaN	NaN	NaN	NaN	NaN	12.4334	11.9293	11.5597	NaN	NaN	12.6559	NaN	NaN
CD109	NaN	NaN	NaN	NaN	NaN	NaN	NaN	NaN	NaN	NaN	NaN	NaN	NaN	NaN	NaN	NaN	NaN	NaN	NaN	NaN	NaN	NaN	NaN	NaN	NaN	NaN	NaN	10.4424	NaN	NaN	NaN	NaN	NaN	NaN	NaN	NaN	NaN	NaN	NaN	NaN	NaN	NaN	NaN	NaN	NaN	NaN	NaN	NaN	NaN
	16.5101	15.9098	16.7954	17.1837	15.5148	16.7823	16.0291	NaN	17.1323	17.0615	NaN	16.4517	16.9786	NaN	NaN	NaN	17.0201	17.1339	17.3723	16.9765	17.1757	NaN	16.8555	17.5556	17.1261	17.5652	16.5823	17.3089	16.1401	16.6882	17.2341	17.4187	17.2295	17.4924	16.4105	17.012	16.5129	17.5752	17.1213	16.9942	19.9242	17.1263	16.9489	16.8282	16.8122	17.3478	16.2695	16.2586	17.3984
	24.1489	23.2556	24.3036	23.5755	22.9345	25.0239	24.2143	23.62	24.2176	23.7261	24.6842	24.5376	24.6591	21.2583	22.3115	24.2627	24.0562	24.0264	24.8895	24.5917	23.5543	23.6187	24.0077	25.2912	23.7472	23.9836	22.4447	24.8862	23.752	24.5212	22.9658	23.3811	24.9052	23.3139	22.865	24.7306	23.5674	24.0147	24.9726	24.3765	23.6686	23.7136	24.6527	23.9005	23.4128	24.6606	24.2838	23.8549	23.7305
	22.3597	21.9652	22.606	22.4146	21.7226	23.7731	22.8004	22.6288	22.9169	22.1846	23.5076	23.4899	22.9483	20.2188	20.8222	23.2039	22.7609	22.8612	23.4435	22.8207	22.2803	22.0488	22.6697	24.2961	22.0486	22.4658	21.011	23.777	22.3781	23.3432	21.6845	21.5172	23.4924	21.4588	21.3852	23.2976	21.8835	22.648	23.5536	22.7625	22.0566	22.063	23.2514	22.5828	22.2288	22.9899	22.7906	22.3871	22.0655
ADAMTS13	13.7525	NaN	NaN	NaN	13.3507	NaN	NaN	NaN	NaN	NaN	NaN	NaN	NaN	NaN	13.8	NaN	13.8131	NaN	13.1332	NaN	NaN	NaN	NaN	NaN	NaN	NaN	NaN	13.3173	NaN	NaN	NaN	NaN	NaN	NaN	NaN	NaN	NaN	NaN	NaN	NaN	NaN	NaN	NaN	NaN	NaN	NaN	NaN	NaN	NaN
	NaN	NaN	14.1389	15.8257	14.9542	15.843	13.0689	13.8737	15.193	10.4036	NaN	15.4867	14.1912	10.6885	13.6119	15.799	NaN	15.0705	15.7404	13.4818	15.4191	15.3403	14.3862	15.9189	14.5417	11.7016	13.8777	16.1686	13.5226	12.2575	13.5848	13.0868	14.8241	15.0022	14.6234	13.9304	14.1887	15.7069	16.492	NaN	14.3071	12.5062	13.5986	13.2005	14.4824	15.3157	15.6945	12.961	14.3345
DKFZp686N02209	NaN	NaN	14.1702	16.6168	16.365	14.4773	NaN	16.6997	15.8341	NaN	17.6691	15.0098	NaN	12.4907	NaN	14.4837	NaN	13.7059	NaN	NaN	13.995	NaN	NaN	18.0925	NaN	NaN	NaN	NaN	14.0161	NaN	NaN	NaN	NaN	13.713	NaN	NaN	16.0532	NaN	NaN	NaN	13.3277	NaN	NaN	15.1599	14.8526	NaN	13.6124	14.0171	NaN
	14.8218	NaN	15.125	12.7589	14.0229	14.2731	NaN	NaN	14.6287	14.3375	NaN	NaN	13.8105	14.1584	11.1568	NaN	14.245	12.1082	13.9448	14.5489	13.9277	13.8502	14.0713	14.6812	NaN	13.2698	NaN	13.8478	13.6815	NaN	13.4778	13.1299	NaN	NaN	15.0569	NaN	NaN	15.3961	14.6865	NaN	14.2488	NaN	14.5741	NaN	NaN	14.9352	NaN	14.1539	13.937
	NaN	NaN	9.76186	NaN	NaN	NaN	NaN	NaN	NaN	NaN	NaN	NaN	NaN	NaN	NaN	NaN	NaN	NaN	NaN	NaN	NaN	NaN	NaN	NaN	NaN	NaN	15.8096	NaN	NaN	NaN	NaN	NaN	NaN	NaN	10.7319	NaN	NaN	NaN	NaN	16.6034	NaN	15.7668	NaN	NaN	NaN	NaN	NaN	NaN	NaN
SERPINA11	NaN	NaN	NaN	NaN	12.4788	NaN	11.6136	NaN	NaN	NaN	NaN	NaN	NaN	13.3467	11.9204	NaN	NaN	NaN	NaN	NaN	NaN	11.6367	11.7874	NaN	NaN	NaN	NaN	12.2053	NaN	NaN	NaN	NaN	NaN	NaN	NaN	NaN	NaN	NaN	NaN	NaN	NaN	11.8587	12.4727	NaN	NaN	NaN	NaN	NaN	NaN
FERMT3	NaN	NaN	NaN	NaN	NaN	NaN	NaN	NaN	NaN	NaN	NaN	NaN	NaN	NaN	NaN	NaN	NaN	NaN	NaN	NaN	NaN	NaN	NaN	12.7308	NaN	NaN	NaN	NaN	NaN	NaN	NaN	NaN	NaN	NaN	NaN	NaN	NaN	NaN	NaN	NaN	NaN	NaN	NaN	NaN	NaN	NaN	NaN	NaN	NaN
KCNN3	19.519	19.5477	16.4391	20.1599	19.0473	18.8047	18.5644	19.8632	19.3362	16.3272	20.4909	19.8791	18.5079	18.8254	18.6874	19.2069	19.3977	19.6263	19.4708	18.7084	19.8205	19.1779	19.4659	20.2864	19.1472	19.2188	19.0005	19.4369	19.4275	18.3979	19.457	19.383	19.2579	19.5297	19.3869	19.171	19.3043	20.0879	20.0235	19.5588	20.3287	18.7619	20.0544	19.4681	19.1771	19.4097	19.0203	19.7418	20.1457
IGL@	24.6161	23.9997	25.0347	24.6003	24.2184	24.9626	24.0161	24.2656	24.8342	24.7515	25.2722	25.2688	24.2643	23.207	23.6376	24.6533	24.609	24.8518	25.0442	24.4848	25.0791	23.7448	24.6032	25.5953	24.3939	24.5314	24.1489	25.1174	24.3291	24.0395	24.5353	24.2769	24.7316	24.3779	24.4527	24.5033	24.4132	25.2734	25.303	24.6035	25.0502	23.9376	25.6986	24.6122	24.2796	25.0477	24.5492	24.8788	24.6835
	17.7998	17.3131	17.5544	17.3181	17.1777	NaN	17.0128	16.3048	17.3605	16.8446	NaN	16.8258	16.6842	17.0765	17.3444	16.866	17.5095	17.6935	17.2741	15.1057	17.3	17.3702	17.2556	17.0446	17.4676	16.7966	17.303	17.0862	17.3041	17.8955	17.926	16.7729	17.0771	16.6655	17.5042	16.7632	17.3568	16.8162	16.885	17.2312	17.0743	NaN	17.2442	17.1335	16.9352	16.7489	17.5773	17.4977	16.7198
PCSK9	12.1538	13.3721	NaN	NaN	12.2301	NaN	12.3918	NaN	11.1447	NaN	NaN	NaN	11.306	13.137	12.5481	11.3339	11.7975	10.5519	NaN	13.0336	NaN	12.6854	NaN	NaN	NaN	13.1808	12.3608	11.0895	NaN	11.5949	NaN	NaN	NaN	NaN	11.4321	NaN	11.8019	NaN	NaN	NaN	NaN	12.5809	NaN	NaN	NaN	NaN	11.5803	NaN	NaN
	NaN	NaN	NaN	13.6018	14.1594	NaN	NaN	13.8131	13.3203	NaN	14.4072	15.4482	NaN	11.251	NaN	NaN	NaN	NaN	11.4527	NaN	12.4844	NaN	12.4691	14.9525	NaN	NaN	NaN	NaN	NaN	NaN	NaN	NaN	11.16	NaN	NaN	NaN	13.8708	NaN	NaN	NaN	NaN	NaN	NaN	NaN	NaN	NaN	12.4575	NaN	NaN
	19.6217	19.6173	20.6497	20.0415	19.9696	19.3835	19.5553	20.4701	19.7194	20.3924	20.6896	20.6506	19.7207	19.8966	19.9229	20.1579	20.2115	20.6317	20.1694	19.0724	20.5428	19.8574	20.2606	21.0582	20.1423	20.0931	20.0674	20.4761	20.2472	19.1353	20.3741	20.1337	20.1218	20.054	19.8571	20.1053	20.1017	20.9399	20.5203	20.151	20.754	19.7151	20.6945	20.3	20.1662	19.9728	19.7995	20.4297	20.1599
NEO1	NaN	NaN	NaN	NaN	NaN	NaN	14.489	NaN	NaN	NaN	NaN	NaN	15.041	NaN	15.2238	NaN	NaN	NaN	14.4278	NaN	NaN	15.0586	NaN	NaN	NaN	NaN	NaN	NaN	NaN	NaN	NaN	13.3766	NaN	NaN	NaN	NaN	NaN	NaN	NaN	NaN	NaN	15.297	NaN	NaN	NaN	NaN	NaN	NaN	NaN
	13.9954	14.2265	15.0821	NaN	13.8045	NaN	NaN	15.5764	14.247	14.6824	16.4102	15.0942	14.3221	NaN	15.0108	NaN	14.4473	NaN	19.3871	16.0375	15.2489	14.9745	14.9913	15.5476	15.3771	15.9106	15.3841	15.9803	15.3047	15.465	16.1022	15.2535	15.2349	16.2868	15.9289	14.562	14.7858	15.35	15.6523	15.279	15.4007	14.7434	14.9043	15.1046	15.5096	15.7064	15.2894	NaN	14.5325
PGLYRP2	16.4867	17.394	17.4602	16.1719	15.7398	16.1882	16.9604	16.806	15.9969	16.4046	17.0664	16.8043	16.4417	16.0197	15.8844	16.3945	16.1953	17.1033	16.3471	16.9117	15.8409	16.308	16.0966	15.776	16.0082	17.0062	15.7768	15.5992	17.1699	16.8565	16.1454	16.0492	16.1897	16.2086	15.9228	15.9789	16.2219	16.3864	16.0543	16.9442	17.4756	16.0374	16.1373	16.0125	16.049	16.4709	16.3121	15.6847	15.828
SCGB3A1	14.3539	NaN	NaN	13.5468	16.1422	13.4257	14.293	13.2986	13.3074	NaN	NaN	NaN	15.1713	NaN	NaN	13.2581	NaN	NaN	15.9639	NaN	14.7317	NaN	14.1933	NaN	NaN	NaN	14.7354	NaN	13.3752	NaN	NaN	NaN	NaN	NaN	NaN	NaN	14.3314	NaN	14.6247	NaN	NaN	NaN	15.0819	13.8698	NaN	16.4922	13.9389	15.4558	14.6261
	NaN	NaN	14.2259	15.8324	NaN	13.5993	15.5525	NaN	NaN	14.4563	NaN	14.3036	NaN	NaN	NaN	NaN	NaN	13.5696	NaN	NaN	NaN	NaN	14.9372	14.0714	13.7826	NaN	NaN	NaN	NaN	NaN	NaN	13.5035	14.1744	NaN	NaN	NaN	12.8533	NaN	NaN	14.224	NaN	NaN	14.5061	14.409	NaN	14.3677	13.4308	14.1746	NaN
	20.7723	19.8516	20.5107	20.5163	19.8376	20.4264	19.9354	20.5695	20.2876	20.7457	21.7275	21.2236	20.5347	19.964	19.2748	20.2275	20.7059	21.2224	20.7395	20.0713	20.9307	19.4888	21.4517	21.2828	20.3104	19.801	19.7592	20.2794	19.883	18.9067	19.8839	20.6205	20.2476	20.1324	20.2182	19.5052	19.9007	21.0293	20.8814	20.6999	20.4714	19.4994	20.5654	19.8674	20.2098	20.4184	19.7888	20.2021	19.6927
	NaN	NaN	12.9657	NaN	NaN	NaN	NaN	NaN	NaN	NaN	14.0714	NaN	NaN	NaN	NaN	NaN	NaN	11.5729	NaN	NaN	12.3827	NaN	NaN	13.0445	NaN	NaN	NaN	NaN	NaN	NaN	NaN	NaN	NaN	NaN	NaN	NaN	13.9729	NaN	NaN	NaN	NaN	NaN	NaN	NaN	NaN	NaN	NaN	NaN	NaN
COLEC11	NaN	NaN	NaN	NaN	NaN	NaN	NaN	NaN	NaN	NaN	NaN	NaN	NaN	NaN	NaN	NaN	NaN	NaN	12.6035	NaN	NaN	NaN	11.7474	NaN	NaN	NaN	NaN	NaN	NaN	NaN	NaN	NaN	NaN	NaN	NaN	NaN	NaN	NaN	NaN	NaN	NaN	NaN	NaN	NaN	NaN	NaN	NaN	NaN	NaN
PAPPA2	12.6859	11.5391	12.9253	NaN	NaN	NaN	NaN	NaN	NaN	12.9042	NaN	NaN	14.5898	NaN	13.2879	NaN	15.173	NaN	NaN	NaN	NaN	NaN	12.7229	NaN	12.7775	12.1555	12.5465	NaN	13.6056	12.6389	NaN	NaN	NaN	NaN	NaN	NaN	NaN	NaN	12.4238	12.8131	13.4034	13.0136	NaN	NaN	NaN	12.6531	NaN	NaN	NaN
DPEP2	NaN	NaN	NaN	NaN	NaN	NaN	NaN	NaN	NaN	NaN	NaN	NaN	NaN	NaN	NaN	NaN	NaN	NaN	NaN	NaN	NaN	NaN	NaN	NaN	NaN	NaN	NaN	11.6445	NaN	NaN	NaN	NaN	NaN	NaN	NaN	NaN	NaN	NaN	NaN	NaN	NaN	NaN	NaN	NaN	NaN	NaN	NaN	NaN	NaN
TUBB1	NaN	NaN	NaN	NaN	13.4557	NaN	NaN	NaN	NaN	NaN	NaN	NaN	NaN	NaN	NaN	NaN	NaN	NaN	11.9378	NaN	NaN	NaN	NaN	12.3224	NaN	NaN	12.3436	12.4837	NaN	NaN	NaN	9.65749	NaN	NaN	11.5104	11.6721	11.6685	12.2852	NaN	NaN	NaN	12.0655	NaN	11.4635	NaN	NaN	12.0404	11.3359	11.7583
	NaN	NaN	11.2644	NaN	10.9619	NaN	12.7474	NaN	12.4297	NaN	NaN	11.0406	12.113	NaN	NaN	NaN	NaN	12.4403	NaN	NaN	NaN	NaN	NaN	12.0887	NaN	11.6278	NaN	NaN	NaN	NaN	NaN	NaN	11.7765	11.6157	NaN	NaN	11.0272	12.1898	NaN	11.5161	NaN	NaN	11.9225	NaN	10.93	11.9964	NaN	11.5521	NaN
	17.7552	14.5223	16.4596	16.9347	NaN	16.1919	NaN	18.0873	NaN	16.7452	17.2349	18.3649	16.0829	15.7659	14.6225	16.4692	16.3268	15.9762	16.6971	17.5814	17.5645	15.9697	16.1761	18.2209	16.2827	17.6277	15.5602	16.8009	15.8952	14.8675	NaN	17.7378	16.9604	14.8231	15.321	15.6437	16.774	16.2617	17.6975	18.568	16.035	17.9064	15.9074	16.1002	16.0622	16.9135	15.213	17.0456	16.1659
C1RL	15.3487	15.6273	15.7156	15.5236	15.1355	15.4176	15.4343	15.6928	15.5397	15.4114	15.6805	15.8731	15.5576	15.6068	15.9262	15.6774	15.5189	15.8177	15.693	15.7606	15.4893	16.0411	15.5122	15.4283	15.2451	15.8038	15.9692	15.6838	15.7262	16.018	15.8713	15.1155	15.4946	15.5142	15.971	15.8677	15.5354	15.7322	15.2881	15.9294	15.7069	15.6083	16.0388	15.774	16.1417	15.1962	15.4424	15.6139	15.4064
FETUB	17.1464	15.273	18.2166	16.8961	17.6926	17.0873	16.8887	18.8896	17.4782	17.7832	18.0071	18.2705	17.2052	17.3502	17.8537	16.6218	17.5208	17.5491	17.4257	16.5757	17.1441	18.3563	17.6716	18.5268	17.9116	17.49	18.3944	17.6502	16.9141	18.2029	17.4205	17.4832	17.289	18.0383	18.0528	17.5902	18.4158	16.4478	17.1847	17.7973	16.9647	18.5578	17.7213	18.0875	18.5448	17.3945	17.7295	16.5435	17.291
PCYOX1	13.9637	14.9214	14.9401	14.8136	13.8301	14.8869	13.5736	NaN	14.3783	13.5982	NaN	14.1774	13.3794	14.3592	13.9002	14.0966	13.6999	NaN	14.2242	14.7328	14.2936	14.9297	14.6637	NaN	14.0045	14.0623	14.0285	13.7226	13.8856	14.2716	14.3466	14.754	14.6304	14.4657	14.0072	14.7433	14.1096	NaN	13.7142	14.3685	13.9161	14.5079	NaN	NaN	13.8724	14.3152	14.1751	14.2497	14.2081
HBB	NaN	NaN	NaN	15.9785	14.0815	15.2609	NaN	NaN	NaN	NaN	NaN	NaN	NaN	NaN	16.0554	NaN	NaN	NaN	NaN	NaN	16.7498	NaN	15.5262	NaN	NaN	NaN	NaN	15.7764	15.2982	15.98	15.7424	NaN	NaN	NaN	NaN	NaN	NaN	NaN	NaN	NaN	NaN	NaN	16.0315	17.1389	NaN	15.4749	15.0086	15.0284	NaN
	16.537	NaN	17.2084	16.1392	18.857	NaN	NaN	NaN	16.3469	16.2988	16.3432	16.2007	16.4842	17.3042	15.4969	16.7125	16.2497	16.3224	17.3668	16.8907	17.175	15.4378	19.6531	17.2243	16.1908	16.8374	15.5414	16.3063	NaN	15.6198	16.7474	17.1581	NaN	16.7468	16.9669	16.1688	16.4256	16.5996	17.8137	16.0046	17.1364	16.5049	16.2794	15.5478	15.9638	16.2095	16.0737	16.8842	17.1252
	21.5752	22.0538	22.0881	21.6076	22.8858	21.9889	20.8329	21.5358	22.4259	21.8176	22.9552	22.3798	21.975	20.4153	20.4746	21.5352	21.7251	21.7348	22.3791	21.8862	22.31	21.1032	22.7623	21.5635	21.6819	21.2401	21.911	21.8674	21.6403	20.845	21.8159	21.2566	21.6483	20.8181	20.7402	19.763	21.8887	21.4456	21.6856	21.8574	21.7407	22.1115	21.6456	20.5695	21.7457	21.368	20.8085	21.0831	20.7999
	14.948	NaN	NaN	14.5933	14.1065	NaN	14.1511	15.9171	14.0971	16.0034	14.8775	14.7648	NaN	14.0962	NaN	NaN	14.7832	15.3393	14.5402	NaN	16.7988	12.5955	14.98	16.4493	NaN	NaN	15.1443	NaN	14.3991	NaN	NaN	NaN	14.4509	14.786	14.7309	NaN	NaN	15.5797	16.265	14.671	NaN	NaN	NaN	NaN	NaN	NaN	14.326	15.3516	NaN
	19.1804	17.9843	19.3713	18.5455	18.6361	18.5283	18.2937	18.7659	19.1879	19.9366	20.0771	19.2566	17.9036	17.9248	18.935	18.7878	18.5603	18.6173	19.0949	18.2718	18.4597	17.5242	18.9984	19.7354	18.7881	18.2611	19.0737	18.4353	18.1137	18.283	18.4303	18.0465	18.9303	17.8501	17.2848	18.5142	17.7138	18.4511	18.6233	18.764	18.8515	17.836	19.1407	18.5391	17.9834	19.0932	17.9122	18.9584	17.8221
	19.6718	18.8025	19.9377	19.7852	19.9803	19.3592	19.2687	21.0039	19.2638	20.0654	20.8604	18.85	19.8988	17.9034	19.2134	19.2372	19.9489	19.8165	20.2736	18.9979	20.7171	18.5912	19.8931	20.6722	18.7948	19.3735	18.6106	20.1305	19.3643	19.4238	20.4489	19.2783	19.9678	19.3746	18.5336	18.706	19.3891	19.6031	20.0551	19.3258	19.7492	19.3014	20.1624	19.4016	19.6516	19.2179	18.8601	19.5639	18.6835
	14.7171	16.3266	15.8258	NaN	NaN	14.3758	14.6674	15.8443	15.6685	14.5525	15.4277	14.5534	15.0107	12.9993	NaN	13.8168	14.6136	14.3749	NaN	NaN	16.1132	NaN	NaN	15.5174	NaN	NaN	NaN	15.6006	16.244	NaN	16.1105	14	NaN	14.1722	16.507	15.813	NaN	17.8996	13.9482	NaN	NaN	14.4028	NaN	NaN	15.1117	NaN	NaN	NaN	NaN
	18.0962	16.3443	16.318	19.4084	17.087	16.943	18.3833	18.5622	16.0338	17.3363	17.2545	19.9441	17.8741	16.3207	16.3315	19.6144	18.3637	17.1046	18.3496	17.7454	19.4081	17.9745	17.8411	19.3706	18.9253	18.2675	17.603	15.8834	17.5177	15.5858	16.9829	19.9781	18.7137	19.1679	16.4522	18.1175	18.7881	18.6324	18.3998	19.2301	19.1324	17.4208	20.5054	17.77	16.769	17.6636	16.1473	16.5777	18.9769
	20.7849	20.6462	20.9949	20.5182	21.8832	20.6442	19.6922	19.0765	21.0093	20.8268	21.8608	21.1189	20.1866	19.3328	19.7441	20.321	20.6117	20.299	20.9275	20.6063	21.1104	20.0484	21.4898	20.8275	20.2615	20.686	20.4383	20.8132	20.5845	19.7551	20.4255	20.2263	20.6683	20.1269	19.7772	19.2347	20.4088	20.0318	20.3948	20.8659	20.8384	21.074	20.6752	19.8772	20.7002	20.2139	19.9136	20.0054	19.9251
	NaN	NaN	NaN	NaN	NaN	NaN	NaN	NaN	NaN	NaN	NaN	NaN	NaN	NaN	NaN	NaN	NaN	12.4947	13.6987	NaN	13.334	NaN	NaN	NaN	13.0583	12.943	13.0841	NaN	NaN	NaN	NaN	NaN	13.1496	NaN	NaN	NaN	14.0732	NaN	13.509	NaN	NaN	NaN	NaN	NaN	12.7135	12.5625	NaN	NaN	15.2842
C4B	NaN	12.294	NaN	NaN	NaN	NaN	12.4844	NaN	NaN	NaN	NaN	13.8394	NaN	NaN	NaN	NaN	NaN	NaN	NaN	NaN	NaN	NaN	NaN	NaN	NaN	NaN	NaN	NaN	NaN	NaN	NaN	NaN	NaN	NaN	NaN	NaN	NaN	NaN	NaN	NaN	NaN	NaN	NaN	NaN	NaN	NaN	NaN	NaN	NaN
PROCR	NaN	NaN	NaN	NaN	NaN	NaN	NaN	NaN	NaN	NaN	NaN	NaN	NaN	NaN	NaN	NaN	NaN	NaN	NaN	NaN	NaN	NaN	NaN	NaN	NaN	13.5565	14.4284	13.0631	NaN	NaN	NaN	NaN	NaN	NaN	NaN	NaN	NaN	NaN	NaN	NaN	NaN	NaN	NaN	NaN	NaN	NaN	NaN	NaN	NaN
C4B	20.097	17.1986	19.2131	20.1734	17.8062	NaN	18.791	NaN	NaN	NaN	17.8356	18.0992	18.8157	17.1504	19.6259	18.2894	NaN	19.0465	18.9779	19.2031	20.0408	19.2444	19.1645	18.5777	19.9101	19.8293	18.7262	19.1916	19.3627	19.4737	20.0183	19.5404	19.9265	19.1953	NaN	19.6832	17.7368	19.7687	19.6347	19.0863	18.7779	17.7905	18.8316	19.6949	19.3156	20.0262	20.4298	19.1817	20.2035
VSIG4	NaN	NaN	NaN	NaN	16.1937	NaN	NaN	NaN	NaN	NaN	NaN	NaN	NaN	15.0427	NaN	NaN	NaN	NaN	NaN	NaN	NaN	NaN	NaN	NaN	NaN	NaN	16.2767	NaN	NaN	11.6638	NaN	17.6644	NaN	NaN	NaN	NaN	NaN	11.5495	NaN	NaN	NaN	NaN	NaN	NaN	NaN	NaN	NaN	NaN	NaN
VH3	15.9066	13.8609	NaN	15.2271	NaN	16.3138	16.1288	15.2351	15.8406	15.7529	16.3829	15.7191	16.7617	NaN	NaN	14.8683	NaN	15.7653	NaN	15.0046	16.4562	15.5088	15.6033	15.738	16.8586	17.3187	14.8712	17.5354	NaN	14.3887	16.5585	14.9537	17.043	15.7721	NaN	NaN	15.5414	NaN	15.9955	15.1512	NaN	14.6144	15.8733	16.4661	15.3835	18.5478	16.2761	15.4424	NaN
FCGBP	14.5759	15.4083	14.8234	15.124	14.8655	14.8527	15.4912	12.9017	16.7068	15.5122	15.5865	14.5897	15.121	15.3487	14.2683	15.2423	NaN	14.7845	14.3126	14.2045	14.9027	14.7333	14.6785	14.0639	15.2791	14.8551	14.9419	14.4847	15.2847	15.9392	14.6493	14.293	14.7184	NaN	NaN	15.2397	15.0182	13.5615	14.6303	15.5506	14.8732	15.0297	14.7981	15.3855	15.4396	15.506	15.3602	14.5489	15.047
APOB	NaN	NaN	NaN	NaN	NaN	19.0011	NaN	NaN	NaN	13.5839	NaN	NaN	NaN	NaN	NaN	NaN	NaN	NaN	18.3246	NaN	NaN	NaN	NaN	NaN	NaN	NaN	NaN	NaN	NaN	NaN	NaN	NaN	NaN	NaN	NaN	NaN	NaN	18.5092	NaN	NaN	NaN	NaN	NaN	NaN	17.8085	NaN	NaN	NaN	NaN
	17.6786	NaN	NaN	19.036	18.6181	NaN	NaN	18.6325	NaN	18.3568	NaN	NaN	17.702	NaN	NaN	NaN	NaN	20.0632	18.496	NaN	NaN	NaN	19.3862	19.1334	18.3152	NaN	18.3208	NaN	18.1291	18.1976	19.0405	NaN	17.0707	NaN	NaN	NaN	NaN	NaN	18.9748	19.386	19.6324	NaN	NaN	NaN	16.8847	19.0795	NaN	NaN	NaN
	16.5228	17.5919	18.5405	17.3059	16.891	18.127	16.6416	17.379	18.3367	16.1574	18.8863	18.001	16.0823	17.144	16.0197	18.0739	17.5732	17.9039	17.818	15.935	17.5873	16.5405	18.5696	18.61	16.4276	15.8138	16.7131	18.7806	18.8148	16.44	17.522	16.1237	17.2596	15.1702	16.7923	17.4449	17.6355	16.9919	17.09	16.5184	17.6747	16.2642	17.1445	17.8979	17.9334	16.8368	16.9868	17.3946	16.233
	19.0975	NaN	18.3604	18.5126	18.0687	18.8023	NaN	NaN	17.978	18.9855	18.2545	17.7057	18.4701	18.4546	NaN	17.2277	NaN	19.2264	18.6317	17.1429	19.1596	NaN	18.7901	19.0804	NaN	17.0247	18.8347	18.8559	19.5708	NaN	19.2198	18.9833	NaN	19.0847	18.9102	18.1635	19.038	19.7325	17.8759	18.5858	NaN	16.947	18.922	16.9208	NaN	18.8339	17.1821	17.6468	16.6987
	13.0219	16.7699	12.782	14.1074	NaN	13.1307	NaN	NaN	17.4061	13.3325	13.2926	12.2568	13.7945	17.068	12.1571	NaN	14.3616	13.3978	14.5268	13.3813	14.4532	12.6736	12.5799	14.3835	NaN	13.7422	NaN	12.6637	13.3138	NaN	14.9601	13.3636	NaN	13.7227	16.2118	16.5174	NaN	17.5414	13.9012	13.5962	14.0017	13.3146	17.1128	13.5219	16.7947	NaN	13.5584	13.3865	13.505
	NaN	NaN	NaN	NaN	NaN	NaN	NaN	NaN	NaN	NaN	NaN	NaN	NaN	NaN	NaN	NaN	NaN	NaN	NaN	NaN	NaN	NaN	NaN	NaN	NaN	NaN	NaN	NaN	NaN	NaN	NaN	NaN	NaN	NaN	NaN	NaN	NaN	NaN	NaN	NaN	NaN	NaN	NaN	NaN	NaN	NaN	NaN	NaN	NaN
	18.2453	19.0711	19.0288	18.2969	18.7778	18.7505	18.7523	18.9123	18.3486	19.4547	20.0218	18.5392	18.5294	19.2871	18.1563	18.8503	19.6711	19.3028	18.8422	18.6024	19.103	19.1119	18.6863	19.6656	19.0802	18.5425	19.2443	19.3441	19.0039	17.9034	18.9048	18.3764	18.7985	18.5284	18.2871	18.5932	18.4843	19.8632	19.3974	19.0825	18.7851	19.0702	18.7947	18.5164	19.2208	19.4231	18.4047	19.4038	18.1085
	18.0975	18.8498	19.4035	19.7269	18.6114	19.4687	18.0625	20.0688	19.1446	18.4836	20.7681	20.2837	17.5641	18.9303	17.6531	19.3393	19.1738	19.8594	18.6745	17.7249	19.6171	18.2856	19.124	20.5016	18.2744	18.3609	18.5232	19.1893	18.9938	17.9603	19.0138	16.8165	18.0736	16.854	17.8972	17.8711	18.0738	18.8574	19.5281	18.2313	19.487	18.4365	18.4201	18.5561	19.1798	18.8085	18.6613	18.9741	17.989
	NaN	NaN	13.3905	NaN	NaN	NaN	NaN	NaN	NaN	14.4126	NaN	NaN	NaN	NaN	NaN	NaN	NaN	NaN	NaN	NaN	NaN	NaN	NaN	NaN	NaN	NaN	NaN	NaN	NaN	NaN	NaN	NaN	14.3497	NaN	14.1928	NaN	NaN	NaN	13.622	NaN	NaN	NaN	NaN	NaN	NaN	NaN	NaN	NaN	NaN
	NaN	NaN	NaN	13.6125	NaN	NaN	NaN	NaN	14.1676	NaN	NaN	NaN	13.718	12.7154	13.4047	NaN	NaN	NaN	13.4818	13.3116	14.3687	NaN	13.3294	NaN	12.8876	NaN	NaN	13.4758	12.4453	13.1403	12.94	13.3742	NaN	NaN	NaN	12.4969	13.4771	14.3266	11.7608	NaN	13.312	12.7068	12.2738	14.5977	NaN	13.3774	13.2846	12.6811	NaN
HEL-214	24.2668	24.3647	24.8885	24.9432	24.5671	24.6502	23.9602	25.2524	24.7694	24.5868	26.1076	25.5974	24.2649	24.2147	23.8303	24.7528	24.5231	25.1004	24.5519	23.7814	25.1105	23.6598	24.7983	25.6914	24.0427	23.8208	23.8753	24.9087	24.2937	23.4628	24.3989	24.241	24.2237	23.8943	23.7623	23.9553	24.2465	24.6096	24.7669	23.9915	24.7951	23.9782	24.4254	24.5642	24.3804	24.4058	24.1817	24.3164	24.0124
HEL-S-51	20.455	20.6989	20.213	20.5833	20.708	20.3395	20.2104	20.5606	20.5239	20.2917	20.3182	20.6051	20.3046	20.1323	20.9823	20.881	20.5038	20.1313	20.2713	20.2742	20.3596	20.9692	20.3853	20.1813	20.5704	20.5617	20.6941	20.2066	20.3743	20.6576	20.3806	20.4362	20.4371	20.6459	20.6058	20.6572	20.7174	20.2829	20.1728	20.6006	20.3998	20.5801	20.2635	20.3669	20.7942	20.3338	20.615	20.2356	20.4226
[truncated: 47 more columns]

## Sheet: Legend Dataset EV11
	Plasma proteomics datasets with the processed raw data from the Munich-Großhadern and Hannover cohorts
	MS raw files of the plasma samples were analyzed by Spectronaut software (version 12.0.20491.10.2123975,76) from Biognosys with default settings applied and were searched against the human Uniprot FASTA database. Statistical and bioinformatics operations (such as normalization, data integration, annotation enrichment analysis, correlation analysis, hierarchical clustering, principal component ana…
